# Supplementary material for: Proteomic and Phosphoproteomic Analyses Reveal a Complex Network Regulating Pollen Abortion and Potential Candidate Proteins in TCMS Wheat
Source: Int J Mol Sci. 2022 Jun 8;23(12):6428. doi: 10.3390/ijms23126428 (PMC9224247; doi:10.3390/ijms23126428)
Supplement: Supplementary file 1 [file ijms-23-06428-s001.zip]

Archive with 22 entries (19 files):
- Supplementary Files/
- Supplementary Files/Supplementary Figures/
- Supplementary Files/Supplementary Figures/Figure S1.jpg
- Supplementary Files/Supplementary Figures/Figure S2.jpg
- Supplementary Files/Supplementary Figures/Figure S3.jpg
- Supplementary Files/Supplementary Figures/Figure S4.jpg
- Supplementary Files/Supplementary Figures/Figure S5.jpg
- Supplementary Files/Supplementary Figures/figure S6.jpg
- Supplementary Files/Supplementary Tables/
- Supplementary Files/Supplementary Tables/1 Supplemental  Table S1 Overview of anther proteins.xlsx
- Supplementary Files/Supplementary Tables/10 Supplemental Table S10 Setting rate of PDCD5-silenced plants.xlsx
- Supplementary Files/Supplementary Tables/11 Supplemental Table S11  Overview of transcription factors identified in  proteome and phosproteome.xlsx
- Supplementary Files/Supplementary Tables/12 Supplemental Table S12  The list of phosphoproteins related to epigenetic, which are identified in proteome and phosphoproteome.xlsx
- Supplementary Files/Supplementary Tables/13 Supplemental Table S13 Gene-specific primers.xlsx
- Supplementary Files/Supplementary Tables/2 Supplemental  Table S2 Overview of anther phosphosites.xlsx
- Supplementary Files/Supplementary Tables/3 Supplemental  Table S3 Overview of differentially expressed phosphosites.xlsx
- Supplementary Files/Supplementary Tables/4 Supplemental  Table S4 Identified proteins (including phosphoproteins) involved in Fatty acid metabolism.xlsx
- Supplementary Files/Supplementary Tables/5 Supplemental Table S5  Identified proteins (including phosphoproteins) involved in carbohydrate and energy metabolism pathway .xlsx
- Supplementary Files/Supplementary Tables/6 Supplemental table S6  Identified proteins (including phosphoproteins) involved in OxPhos.xlsx
- Supplementary Files/Supplementary Tables/7 Supplemental Table S7 Protein kinases identified in  proteome and phosphoproteome.xlsx
- Supplementary Files/Supplementary Tables/8 Supplemental Table S8  Overview of kinase-substrate relationship  identified in  phosproteome.xlsx
- Supplementary Files/Supplementary Tables/9 Supplemental Table S9  Differentially expressed wheat homologous proteins of known proteins causing male sterility in rice.xlsx
