# Supplementary material for: Proteomic and Phosphoproteomic Analyses Reveal a Complex Network Regulating Pollen Abortion and Potential Candidate Proteins in TCMS Wheat
Source: Int J Mol Sci. 2022 Jun 8;23(12):6428. doi: 10.3390/ijms23126428 (PMC9224247; doi:10.3390/ijms23126428)
Supplement: Supplementary file 1 [file ijms-23-06428-s001.zip › Supplementary Files/Supplementary Tables/1 Supplemental Table S1 Overview of anther proteins.xlsx]

## Sheet: Sheet1
Supplemental Table S1: Overview of anther proteins
Protein accession	Peptides	A/B Ratio	P value	Subcellular localization	Protein description
P11383	17	0.7	0.00160309	cytoplasm	Ribulose bisphosphate carboxylase large chain
P20973	24	0.774	0.00704546	chloroplast	Ubiquitin-activating enzyme E1 1
P12299	15	0.933	0.135086	chloroplast	Glucose-1-phosphate adenylyltransferase large subunit, chloroplastic/amyloplastic
P30523	9	0.751	0.000175642	cytoplasm	Glucose-1-phosphate adenylyltransferase small subunit, chloroplastic/amyloplastic
Q43206	5			peroxisome	Catalase-1
P12463	8	0.957	0.244084	plasma membrane	Photosystem II protein D1
W5D2J1	13	0.804	0.00264211	chloroplast	Importin subunit alpha
W5D6S5	9	0.951	0.65476	chloroplast	S-formylglutathione hydrolase
W5HVU0	4	1.296	0.00842922	mitochondria	Fb14(predicted)
W5CWZ2	7	1.167	0.108762	nucleus	RAB1-like(predicted)
Q8LRU5	5	1.102	0.164863	nucleus	HMG-I/Y protein HMGa
A0A1D5WN33	1			chloroplast	Tryptophan aminotransferase related 2
Q5R1X9	6	1.157	0.0264677	cytoplasm	Ribosomal L14 protein
W5D6V2	1	0.714	0.000239973	cytoplasm	EXPERA domain-containing protein
A0A0C4BKA8	20	1.045	0.00358405	cytoplasm	AAA domain-containing protein
A0A3B6SP42	13	1.089	0.421447	vacuolar membrane	Type I inorganic proton-pumping pyrophosphatase 2-B
A0A1D5V177	15	1.025	0.286804	chloroplast	AAA domain-containing protein
W5CDX4	4	0.799	0.0107787	cytoplasm	Protein YIPF
Q58QF6	18			cytoplasm	Delta-1-pyrroline-5-carboxylate synthase
W4ZR58	4	1.206	0.523408	nucleus	Methyl-CpG-binding domain-containing protein 1(predicted)
W5G169	2	1.262	0.0406221	chloroplast	Protein HAPLESS 2-A like(predicted)
G4XMW0	6	1.045	0.653855	nucleus	RNA-binding Ras-GAP SH3 binding protein
E2I9G8	1			vacuolar membrane	Bax inhibitor 1-like protein
A0A077RW06	7	0.948	0.159421	extracellular
Q6QFA2	9	1.027	0.62948	extracellular	Expansin EXPB2
W5D698	8	1.176	0.0821194	mitochondria	FCP1 homology domain-containing protein
W5AY52	6	1.184	0.00234018	chloroplast	Chlorophyll a-b binding protein, chloroplastic
W5FN25	2			mitochondria	rRNA adenine N(6)-methyltransferase(predicted)
A0A077S2B6	7	1.494	0.00109551	chloroplast	PMEI domain-containing protein
G9HXG8	17	0.981	0.299838	chloroplast	Isoamylase 3
W5D5P0	5	1.221	0.0271332	cytoplasm	Type II metacaspase(predicted)
A0A0K1YXN8	7	0.911	0.00754695	cytoplasm	Non-specific serine/threonine protein kinase
A0A1D5V616	5	1.095	0.353571	chloroplast	Hydrogen-transporting ATP synthase, rotational mechanism(predicted)
Q8W430	12	1.995	0.00067806	chloroplast	Sucrose:sucrose 1-fructosyltransferase
W5A4W8	2			nucleus	Splicing factor subunit
F8WTQ5	11	0.945	0.31147	chloroplast	Delta-aminolevulinic acid dehydratase
D8L9N9	23			plasma membrane	Glycerol-3-phosphate acyltransferase, expressed
W5HY47	4	0.977	0.697201	chloroplast	K
Q1ERG0	5	1.121	0.183924	cytoplasm	Endo-beta-1,3-glucanase
W5HK74	16	1.068	0.571821	cytoskeleton	Vacuolar proton pump subunit B
A0A077RVD7	4	1.472	6.92035e-05	cytoplasm
W5BEP1	12	1.518	0.00242384	cytoplasm	ATP synthase subunit d, mitochondrial
W5GVD2	1	0.971	0.349339	nucleus	Protein SET(predicted)
A0A1D5S072	5	1.233	0.0842046	cytoplasm	Cytochrome b-c1 complex subunit 9(predicted)
A0A1D5UH46	7	1.495	0.00109833	chloroplast	Aldose 1-epimerase
W5BEC0	15	1.112	0.01628	cytoplasm	Isocitrate dehydrogenase [NAD] subunit, mitochondrial
A0A1D5W1V5	6	1.113	0.0988599	nucleus	Protein kinase domain-containing protein
W5C0J6	4			chloroplast	4-hydroxy-tetrahydrodipicolinate synthase 2, chloroplastic(predicted)
A0A1D5V0B3	3	1.246	0.0262988	endoplasmic reticulum	Str_synth domain-containing protein
Q15MN7	8	0.599	0.00745597	cytoplasm	Triticum turgidum(predicted)
A0A341Z653	14	1.091	0.286978	chloroplast	20 kDa chaperonin, chloroplastic(predicted)
W5D0E3	18	0.915	0.327299	cytoplasm	Fructose-bisphosphate aldolase
W5D7C3	6	1.056	0.196969	plasma membrane	Metallophos domain-containing protein
A0A077RS83	1	1.394	0.00393246	nucleus	UBIQUITIN_C
A0A341Y4U2	27	0.893	0.07583	chloroplast	Putative V-type proton ATPase catalytic subunit A(predicted)
A0A077S1E6	11	0.863	0.0362826	chloroplast	Pyruvate kinase
A0A077S0B2	4	1.01	0.889808	vacuolar membrane	Putative serine peptidase S28 family protein(predicted)
A0A077RQ21	8			cytoplasm	PH domain-containing protein
W5D0R4	8	0.889	0.00146002	cytoplasm	Protein kinase domain-containing protein
Q6RUI9	6			cytoplasm	Glutamine synthetase
W5C1L4	4	1.548	0.000513397	cytoplasm	Late embryogenesis abundant protein-related / LEA protein-related(predicted)
W5GBW4	17	1.047	0.0563625	cytoskeleton	S-adenosylmethionine synthase
A0A2X0S799	3	1.429	0.0526378	mitochondria	MoaC domain-containing protein
W5G5Q1	4	1.036	0.713876	chloroplast	Cytochrome b5 heme-binding domain-containing protein
A0A077RRG9	1	1.005		nucleus	Protein MIZU-KUSSEI 1-like(predicted)
A0A3B6MRV7	2	1.105	0.306725	chloroplast	Vacuolar iron transporter 1.2-D
W5ABI1	2			chloroplast	Mitochondrial 37S ribosomal protein S27(predicted)
C0KTS8	9	1.078	0.0608425	cytoskeleton	Hypersensitive induced response protein 4
W5FNF0	1			chloroplast,mitochondria	RNA polymerase II subunit A C-terminal domain phosphatase SSU72(predicted)
W5D759	1			chloroplast	BnaA05g13100D protein(predicted)
A0A077S0B4	9	1.105	0.0943374	cytoplasm	Gamma carbonic anhydrase 1, mitochondrial(predicted)
A0A3B6CC78	1			plasma membrane	DWARF1
A0A341ZDE8	1			vacuolar membrane	Protein kinase domain-containing protein
W5A9E1	9	1.106	0.129829	nucleus	Ubiquitin-like domain-containing protein
A0A1D5WQ15	6	0.926	0.0814678	cytoplasm	MHD domain-containing protein
W5DR88	8	1.216	0.00184034	cytoplasm	Non-specific phospholipase C4(predicted)
A0A077S002	13			cytoplasm	Putative glutamyl-tRNA synthetase, cytoplasmic(predicted)
W5HFJ0	4	1.261	0.0117318	cytoplasm	60S ribosomal protein L31(predicted)
W5AP46	4	1.203	0.000986519	chloroplast	60S acidic ribosomal protein P2A(predicted)
W5GUB4	1	1.102	0.150846	cytoplasm	Putative CCR4-associated factor 1 7(predicted)
W5AKQ3	3	1.311	0.0045021	nucleus	RRM domain-containing protein
W5DXV3	7			cytoplasm	Serine/threonine-protein phosphatase
W5EF63	3	0.871	0.0186862	cytoplasm	Putative vesicle-associated membrane protein 726(predicted)
W5D5F1	4	1.173	0.080974	cytoplasm	Thioredoxin domain-containing protein
Q96123	4	1.006	0.956686	chloroplast	Superoxide dismutase [Cu-Zn]
Q6V959	16	0.805	0.00163732	chloroplast	Ribosomal protein L3
Q2QKC5	8	0.928	0.447194	cytoplasm	Pre-mRNA processing factor
W5I035	8	0.856	0.00604171	nucleus	Ribosomal_S13_N domain-containing protein
W5DS33	7	0.907	0.0728196	chloroplast	40S ribosomal protein S16(predicted)
A0A1D6CZK2	1	1.244	0.00310941	extracellular	B12Dg1 protein(predicted)
W5E953	1	1.548	0.0360322	chloroplast	zf-Tim10_DDP domain-containing protein
A0A2X0S4F1	5	1.124	0.103286	chloroplast	Chloroplast-localized Ptr ToxA-binding protein1(predicted)
C1IP74	2	0.921	0.0135883	chloroplast	Lycopene epsilon cyclase 3A
Q6QU77	2	1.03	0.490043	plasma membrane	Delta tonoplast intrinsic protein TIP2;3
A0A1D5U807	5	1.037	0.672874	nucleus	Ribosomal protein L19
W5A761	2			cytoplasm	RPN13_C domain-containing protein
A0A1D5ZBB4	7	0.864	0.00374595	extracellular	Putative vesicle-associated membrane protein 726(predicted)
S6AWC2	12	1.316	0.0621959	nucleus	Cold induced 16
A0A077RVG8	14	1.055	0.370692	cytoplasm	Putative indole-3-acetic acid-amido synthetase GH3.2(predicted)
A0A341XQD5	2			mitochondria	ATP-dependent Clp protease proteolytic subunit
W5CLF4	1	1.263	0.0426754	chloroplast	X8 domain-containing protein
A9J1Y7	5	1.171	0.0087282	nucleus	MIKC-type MADS-box transcription factor WM14
W5E476	5	1.136	0.174419	cytoplasm	Transcription initiation factor IIE subunit beta
W5FPA7	6	0.88	0.129471	mitochondria	S4 RNA-binding domain-containing protein
Q332P1	7	1.414	0.0118488	chloroplast	Ribosomal protein S2
W5G4A2	15	1.051	0.364948	chloroplast	Fructose-bisphosphate aldolase
C8C4P9	1	0.877	0.0145466	chloroplast	Gibberellin stimulated transcript (Fragment)
W5E4Z0	2	1.131	0.202878	chloroplast	TPT domain-containing protein
A0A1D5UHN2	2			chloroplast	Putative peptidyl-tRNA hydrolase PTRHD1(predicted)
A0A077RSQ1	17	0.844	0.51726	chloroplast	Glyoxysomal fatty acid beta-oxidation multifunctional protein MFP-a(predicted)
D3JCC7	4	1.207	0.0143105	chloroplast	Elicitor responsive gene 3
A0A1D5ZQU3	1	0.819	0.0363931	chloroplast	AP complex subunit sigma
W5C5S1	2	0.889	0.0476938	cytoplasm	YL1_C domain-containing protein
W5D5G7	3	0.915	0.75707	mitochondria	Caffeoylshikimate esterase(predicted)
A0A341VXI7	2	1.214	0.00603702	plasma membrane	Aquaporin(predicted)
W4ZLP9	5	0.95	0.146878	mitochondria	RanBD1 domain-containing protein
A0A1D5XV56	4	1.073	0.0936454	chloroplast	Elongation factor P(predicted)
W5HX69	1	1.206	0.158593	plasma membrane	Bidirectional sugar transporter SWEET
W5C191	7	0.881	0.443387	extracellular	F8-1(predicted)
W5C673	5	0.835	0.00242852	cytoplasm	Pyrrolidone-carboxylate peptidase(predicted)
W5HFZ6	17	0.836	0.00380349	chloroplast	6-phosphogluconate dehydrogenase, decarboxylating
W5EAP3	7			cytoplasm	Ribosomal protein
G3E8E1	4	1.054	0.327145	plasma membrane	Aquaporin 7
A0A1D6S4Q1	2	1.051	0.373934	chloroplast	Peptidyl-prolyl cis-trans isomerase
W5GEL1	4			chloroplast	Proteasome subunit beta
W5BHX0	3	1.062	0.366002	mitochondria	Ribosomal_L30 domain-containing protein
W5D1J9	3	1.148	0.028021	chloroplast	Lipase/lipooxygenase, PLAT/LH2(predicted)
W5D4D4	6	0.916	0.0370644	plasma membrane	Sodium/calcium exchanger NCL1(predicted)
W5BSY7	1			chloroplast	Cytochrome P450 89A2(predicted)
W5BGU5	1	1.131	0.033573	cytoplasm,nucleus	Mediator of RNA polymerase II transcription subunit 7
A0A1D5URZ6	20	0.897	0.0452568	mitochondria	Heat shock protein STI(predicted)
A9U8G4	16	0.963	0.559606	cytoplasm	Alcohol dehydrogenase ADH1A
W5D2L8	3	0.895	0.167048	plasma membrane	Glycosylphosphatidylinositol anchor attachment 1 protein(predicted)
W5CRJ3	2			chloroplast	Graves disease carrier protein(predicted)
W5BFB7	9	0.942	0.104757	cytoplasm	Ribosomal_S17_N domain-containing protein
Q1ANA7	5			Golgi apparatus	Vesicle-associated membrane protein-associated protein
A0A1D5ULZ8	1	0.851	0.0797594	chloroplast	Bile acid-inducible operon CD(predicted)
A0A0C4BJ32	5	1.263	0.00543013	cytoplasm,nucleus	Calmodulin
W5BZM2	2	1.045	0.239956	cytoplasm	Putative ribose-5-phosphate isomerase 3 chloroplastic(predicted)
A0A080YU49	3			chloroplast	Thioredoxin domain-containing protein
A0A077RXF0	14	1.265	0.0707355	chloroplast	NADH-cytochrome b5 reductase
D8L9H9	2	1.104	0.00216307	chloroplast	Thioredoxin F-type, chloroplast,putative, expressed
W5CU43	1			mitochondria	UBD domain-containing protein
A0A1D5W0G4	4	1.804	8.59541e-05	chloroplast	Mitochondrial import inner membrane translocase subunit PAM16 like 2(predicted)
A0A1D6BYQ7	16	0.932	0.320356	cytoplasm	AAA domain-containing protein
A4K4Z1	11	1.088	0.0502269	cytoplasm	Tubulin alpha chain
W5C1B3	3	1.405	0.00453682	cytoplasm	50S ribosomal protein L27(predicted)
A0A077RS53	2	1.299	0.019614	chloroplast	Gb protein(predicted)
A0A077S2K3	5	1.034	0.375168	chloroplast	Diphosphocytidyl methyl erythritol synthase2(predicted)
A0A1D5WMF1	19	0.907	0.15804	cytoplasm	Fructose-bisphosphate aldolase
W5C8T3	3			cytoplasm	Peptidyl-prolyl cis-trans isomerase
Q332R4	19	1.011	0.489031	cytoplasm	ATP synthase subunit alpha
A0A077S148	9	0.962	0.0968665	cytoplasm
W5CPY8	1	1.169	0.00534318	cytoplasm	Proteasome assembly chaperone 1 (Fragment)(predicted)
A0A077RUR1	2			nucleus	UBIQUITIN_C
W5G2H3	3	1.198	0.0106294	chloroplast	Tubulin-specific chaperone A
A7L5U8	8			cytoplasm	Protein phosphatase 2C
W5EUY8	7	0.8	0.00645233	nucleus	25.3 kDa vesicle transport protein, putative, expressed(predicted)
F6K744	4	1.042	0.408746	chloroplast	Chlorophyll a-b binding protein, chloroplastic
G3E8E2	7	0.961	0.327895	plasma membrane	Aquaporin 8
A0A080YTZ8	3	1.315	0.022561	cytoplasm	Ubiquitin-fold modifier 1
A0A077RU68	2	0.824	0.00539878	mitochondria	Ribose-phosphate pyrophosphokinase 3(predicted)
W5FFT4	6	0.815	0.0835596	chloroplast	40S ribosomal protein S16(predicted)
A0A3B5ZPL5	6	0.994	0.859668	chloroplast	Putative glutathione s-transferase GSTF1
A0A1D6D9Q7	9	1.379	0.011934	chloroplast	DEAD-box ATP-dependent RNA helicase 53(predicted)
I7LRG9	1			extracellular	Histidine-containing phosphotransfer protein 2
W5ET99	7	0.883	0.0173075	cytoplasm	Vacuolar protein sorting-associated protein 26(predicted)
A0A0C4BIT2	10	1.013	0.350342	cytoskeleton	Epimerase domain-containing protein
W5CXQ1	6	0.901	0.0335587	endoplasmic reticulum	TPR_REGI
W5CYQ8	4	0.946	0.412465	plasma membrane	Putative envelope ADP,ATP carrier protein, chloroplastic(predicted)
Q9SAU8	22	0.611	0.000245901	cytoplasm	HSP70
A7L5U6	3	0.882	0.245329	mitochondria	PHD zinc finger protein
A0A1D5V3C4	5	1.245	0.403102	nucleus	MSP domain-containing protein
A0A1D5SRA5	15	0.764	0.00708711	chloroplast	Coatomer subunit gamma
C0J025	8	1.177	0.0246108	mitochondria	Peptidyl-prolyl cis-trans isomerase
A0A2X0SGG4	3	1.503	0.0021618	chloroplast	RRM domain-containing protein
A0A077RUB6	4			chloroplast	SAM domain-containing protein
B2B9U2	6	1.305	0.126404	chloroplast	V-type proton ATPase subunit G
A0A077RTH5	4	1.046	0.521344	chloroplast	MB
A0A1D5ZPS0	8	0.719	0.000473149	chloroplast	GXM1
A0A1D6D8Z4	6			chloroplast	PMSR domain-containing protein
A0A341YBI7	2	0.894	0.0462952	nucleus	ADP-ribosylation factor GTPase-activating protein AGD3(predicted)
A9LIN4	18			cytoplasm	Malic enzyme
X4Y244	9			chloroplast	Caleosin
A0A1D5UTH5	2	1.183	0.00479254	chloroplast	Succinate dehydrogenase subunit 5, mitochondrial(predicted)
W5H3F6	1	0.841	0.442124	chloroplast	AP complex subunit sigma
A0A077RXJ4	3	1.099	0.00927867	extracellular	Putative ovule protein(predicted)
A0A1D5X2E0	4	1.016	0.822033	chloroplast	Protein transport protein Sec61 subunit beta
A0A1D5UUP9	5	1.383	0.021766	cytoplasm	10 kDa chaperonin(predicted)
A0A1D5YBE2	8	1.152	0.0601648	chloroplast	Expansin-like CBD domain-containing protein
A0A1D5YNP5	4	1.123	0.0252023	cytoplasm	Small nuclear ribonucleoprotein Sm D3
Q6DL92	3	1.274	0.0904812	chloroplast	T
A0A077RAV8	2	1.66	0.00239912	plasma membrane	acidPPc domain-containing protein
W5CTQ4	2	0.98	0.743825	chloroplast	30S ribosomal protein S17(predicted)
A0A1D5UK00	6	1.037	0.829957	nucleus	C3HC-type domain-containing protein
Q06I91	1	1.426	0.0073658	chloroplast	Fasciclin-like protein FLA15
I0JTU4	3	0.956	0.647538	cytoplasm	Glycosyltransferase, HGA-like,putative,expressed
W5CRH8	4	0.768	0.0110326	plasma membrane	7-dehydrocholesterol reductase(predicted)
J7JUM4	2			nucleus	NPSN13
Q5EI64	8	0.934	0.946869	chloroplast	Pyrroline-5-carboxylate reductase
W5CZ61	2	0.923	0.285253	nucleus	WD_REPEATS_REGI
A0A077S7L9	1	0.836	0.342763	chloroplast	Regulator of Vps4 activity in the MVB pathway protein(predicted)
W5F0E6	7	1.064	0.317431	chloroplast	Ribulose bisphosphate carboxylase small chain
A0A2X0S3C3	8	1.029	0.248003	chloroplast	Pentatricopeptide repeat-containing protein(predicted)
W5D2H3	6	1.032	0.485222	nucleus	Ubiquitin carrier protein E2 27(predicted)
A0A1D5UHL3	3			nucleus	Trihelix transcription factor ASIL2-like(predicted)
A0A1D5SGL2	7	1.34	0.00102547	cytoplasm	Flavodoxin-like domain-containing protein
A0A077RVN7	6	1.289	0.106823	cytoplasm	Branched-chain-amino-acid aminotransferase-like protein 3, chloroplastic(predicted)
W5FC48	1			mitochondria	ZF-HD dimerization-type domain-containing protein
W5CYP3	2	1.34	0.0693081	nucleus	U1-type domain-containing protein
W5D6R4	10	0.838	0.390011	cytoplasm	Isocitrate dehydrogenase [NADP]
A0A1D5UYA3	1	0.884	0.0870202	chloroplast	Ribosomal protein L15
W5BZB3	6			nucleus	Brix domain-containing protein
A0A077S593	2			nucleus	Transmembrane protein(predicted)
W5E0K4	4	1.193	0.00216677	chloroplast	CHCH domain-containing protein
A0A077S1K0	4	1.085	0.0211391	chloroplast	UBIQUITIN_C
W5EL62	2	1.242	0.0940737	cytoplasm	40S ribosomal protein S21
A0A1D5UXV4	2			endoplasmic reticulum	Arginine decarboxylase
A0A1D5URU4	3	1.106	0.246843	chloroplast	C
W5EIR1	7	1.198	0.00177607	cytoplasm	Calmodulin
U5HTF2	10	1.302	0.00991826	chloroplast	Eukaryotic translation initiation factor 3 subunit G
W5CZ09	1			nucleus	CCHC-type domain-containing protein
A0A077RPE6	14	0.91	0.264165	chloroplast	Alpha-glucosidase(predicted)
W5FIX9	4			cytoplasm	Macrophage migration inhibitory factor family protein, expressed(predicted)
A0A2X0S1A4	1			nucleus	Methyltransf_11 domain-containing protein
W5AUD8	9	0.928	0.0136343	cytoplasm	Aminotran_1_2 domain-containing protein
W5CTP0	16	1.214	0.0277699	chloroplast	Flavin-containing monooxygenase
A0A1D5V3A5	3	1.143	0.174216	cytoplasm	Putative acetyltransferase(predicted)
A0A0C4BJE5	15	1.124	0.00486565	mitochondria	Serine hydroxymethyltransferase
W5DXL5	7	0.949	0.116582	cytoplasm	Eukaryotic translation initiation factor 3 subunit K
A0A341UMH5	8	0.965	0.497283	plasma membrane	Plug_translocon domain-containing protein
A0A341PIP8	12	1.072	0.00767117	extracellular	2-oxoglutarate/malate translocator(predicted)
J7EN37	8	1.05	0.134272	nucleus	Protein phosphatase 2C
Q68HC1	8			cytoplasm	Rab GTP-binding protein
Q36813	5	0.881	0.0224718	peroxisome	NADH dehydrogenase
W5BQ38	2	1.12	0.0548943	cytoplasm,nucleus	Ubiquitin-like domain-containing protein
W5CWR9	15			cytoplasm	Aldo_ket_red domain-containing protein
W5CHP4	2	1.282	0.109387	Golgi apparatus	V-SNARE domain-containing protein
A0A077S1R1	16	1.007	0.955114	plasma membrane	AAA domain-containing protein
W5BRK9	8	0.882	0.168617	cytoplasm	60S ribosomal protein L13a-4(predicted)
A0A077RYL6	8	0.953	0.116544	cytoskeleton	Serine/threonine-protein phosphatase 2A 55 kDa regulatory subunit B
A0A1D5UIU1	8	0.937	0.314529	chloroplast	PCI domain-containing protein
I0JTU3	3			chloroplast	Glycosyltransferase, HGA-like,putative,expressed
W5FSU3	1			nucleus	Vacuolar protein sorting-associated 32-1-like protein(predicted)
W5B080	3	1.19	0.0719773	cytoplasm	NADH-u_ox-rdase domain-containing protein
W5HCG9	4	1.555	0.00295143	nucleus	RRM domain-containing protein
D8L9B5	11	0.9	0.132971	extracellular	Putative PDI-like protein
A0A077RX78	2	1.042	0.547422	chloroplast	MYB transcription factor SM151(predicted)
W5D1D6	1	1.266	0.00438389	chloroplast	Lipase_GDSL domain-containing protein
A0A1D6DB70	2	1.264	0.0342091	nucleus	Uncharacterized protein
A0A1D6DK39	2			mitochondria	ADP-ribosylation factor(predicted)
A0A341XWR9	2	0.954	0.181397	cytoplasm
F1JYU6	5	0.804	0.0120534	cytoplasm	Hypersensitive induced reaction protein 2
B2ZGL2	49			chloroplast	Plastid acetyl-CoA carboxylase
A0A077RZG3	4			mitochondria	Dehydrogenase (Fragment)(predicted)
A0A1D5US77	12	0.932	0.274605	nucleus	Plant UBX domain-containing protein 4(predicted)
A0A1D5UN14	9			chloroplast	Pectate_lyase_3 domain-containing protein
A0A077RXE4	18	0.996	0.925159	endoplasmic reticulum	Delta-1-pyrroline-5-carboxylate synthase
A0A1D5UPY4	6	1.909	0.00207028	chloroplast	Mitochondrial inner membrane protease ATP23
A0A077RZ28	27	1.011	0.860193	nucleus	Sucrose-phosphate synthase(predicted)
W5FWT6	15	0.942	0.0903805	chloroplast	Aldehyde dehydrogenase 7B1
A0A1D5YVB5	3	1.589	0.00361163	cytoplasm	Cytochrome c oxidase subunit 5C
W5AVS5	8	1.108	0.00010569	cytoplasm	MPN domain-containing protein
W5C5U5	5	0.811	0.0661992	nucleus	S4 RNA-binding domain-containing protein
Q8L806	10	1.032	0.507535	cytoplasm	Putative ribosomal protein S18
A0A077S290	5			cytoplasm	Ras-related protein Rab11B(predicted)
W5D4Z8	2			chloroplast	GHMP_kinases_N domain-containing protein
W5CME5	5	0.786	0.0261554	cytoplasm	Ribosomal_L7Ae domain-containing protein
A0A1D5UIJ5	13	0.919	0.0142533	peroxisome	Aldedh domain-containing protein
A0A1D5SS06	6	0.957	0.742116	cytoplasm	MHD domain-containing protein
A0A1D6BIN9	5	1.035	0.168691	cytoskeleton	Protein mago nashi-like protein(predicted)
A0A1D5UMV8	7	0.472	0.000618266	chloroplast	Cytochrome P450 77A4-like(predicted)
W5CRE6	3	0.974	0.746568	chloroplast	PMEI domain-containing protein
A0A341Q2H7	9	1.17	0.00648898	chloroplast	PsbP domain-containing protein
W5C7Y7	1			mitochondria	BnaA09g03860D protein(predicted)
A0A096UTL6	5	0.904	0.185686	chloroplast	Caleosin
W5AA79	2	0.924	0.463543	nucleus	R1 protein
A0A1D5UY15	5	1.446	0.0245134	extracellular	Ribonuclease 1(predicted)
A0A2X0TSA2	3	0.896	0.120323	cytoplasm	SAM_MT_TRM5_TYW2 domain-containing protein
A0A1D5UIT9	5			chloroplast	Plant intracellular Ras-group-related LRR protein 3-like(predicted)
A0A1D5UGX3	13	1.294	0.00286022	chloroplast	Peroxidase
W5C0Q7	5	1.05	0.508343	cytoplasm	SNARE-like superfamily protein(predicted)
Q5I7K4	8	1.202	0.141621	cytoplasm	Ribosomal protein L17
W5BUR9	12	1.239	0.00373258	chloroplast	PER
W5CSZ2	5	1.36	0.0220826	chloroplast	EKC/KE
A0A1D6B2M0	24	1.031	0.0175278	mitochondria	Succinate--CoA ligase [ADP-forming] subunit beta, mitochondrial
W5D182	1			cytoplasm,nucleus	Vacuolar protein sorting protein 25(predicted)
A0A0C4BKB7	3	1.278	0.000605988	mitochondria	Glycine cleavage system H protein
W5G0I2	2	0.979	0.563845	cytoplasm	Expressed protein(predicted)
E0ZPV1	3	0.841	0.0185732	Golgi apparatus	Glycosyltransferase 47
A0A341YEW4	4	1.103	0.246344	chloroplast	Chlorophyll a-b binding protein, chloroplastic
A0A077RX33	9	0.796	0.00302615	cytoplasm	Abhydrolase_3 domain-containing protein
A0A1D5XRD4	1	0.527	0.123215	nucleus	Mitochondrial import receptor subunit T
A0A1D6B308	18	1.074	0.0443022	cytoskeleton	S-adenosylmethionine synthase
D8L9V4	4	0.853	0.153101	nucleus	Transcription factor S-II domain containing protein, expressed
A0A1D5UVE8	3	1.084	0.603874	chloroplast	Probable 6-phosphogluconolactonase
W5F5C1	7	1.503	0.00437831	chloroplast	zf-Tim10_DDP domain-containing protein
A0A077S6B3	16	1.114	0.0730323	cytoplasm	PfkB domain-containing protein
W5ECL2	7	0.974	0.288493	cytoplasm	Ribosomal_L2_C domain-containing protein
W5D4Q6	20	0.638	0.115612	chloroplast	Phospholipase D
A0A1D6CV91	2	0.914	0.138617	chloroplast	Epimerase domain-containing protein
A0A1D5V1J6	6	0.874	0.0934787	chloroplast	Auxin-responsive GH3-8 protein(predicted)
W5CRK6	3	1.304	0.0738651	chloroplast	Sep15_SelM domain-containing protein
W5C305	11	1.058	0.359111	mitochondria	Ubiquinol-cytochrome-c reductase complex assembly factor 1(predicted)
A0A1D5UQZ5	8	1.07	0.00547415	cytoplasm	Ribosomal_L23eN domain-containing protein
W5D1F5	3	1.002	0.940828	nucleus	C2 domain-containing protein
W5FLI7	2	1.063	0.318222	vacuolar membrane	V-type proton ATPase proteolipid subunit
Q2L9B8	10	1.162	0.107659	cytoplasm	Vacuolar ATP synthase subunit E
W5BT22	7	1.452	0.00557945	chloroplast	UV-B-induced protein chloroplastic(predicted)
M4H0Z6	1	1.261	0.000621228	chloroplast	Flavanone 3-hydroxylase
A0A2X0TY93	6	1.155	0.217202	chloroplast	Glutaredoxin domain-containing protein
W5C3G9	1	1.052	0.555275	vacuolar membrane	X8 domain-containing protein
A0A2X0S5H1	8	0.844	0.11101	nucleus	Chromatin remodeling protein EBS(predicted)
W5BYK1	2	1.061	0.449614	vacuolar membrane	CASP-like protein
A0A341V0H6	3	1.1	0.0156579	cytoplasm	Malate dehydrogenase(predicted)
W5F826	10	1.084	0.00859707	chloroplast	Proteasome subunit beta
B6D9L4	3	0.87	0.0485856	cytoplasm	Hypersensitive induced response protein 3
W5D2Q7	8	0.969	0.630904	endoplasmic reticulum	Glycosyltransferase
A0A341Q3A7	11	0.81	0.000844744	peroxisome	FMN hydroxy acid dehydrogenase domain-containing protein
W5I1R7	11	0.96	0.140829	cytoplasm	KH type-2 domain-containing protein
A0A1D6RPT0	2	1.047	0.444634	extracellular	Protein RALF-like 33(predicted)
W5CR66	8			nucleus	AP-4 complex subunit epsilon
E2I9G5	1	0.847	0.0171344	chloroplast	Dolichyl-diphosphooligosaccharide--protein glycosyltransferase subunit DAD1
W5GR34	2	1.042	0.491798	cytoplasm	UBIQUITIN_C
I3NM17	3	1.057	0.161005	chloroplast	Putative 20S proteasome subunit beta-4
A0A1D5YYZ5	7	1.187	0.0168372	chloroplast	Putidaredoxin(predicted)
W5C6Q1	2	0.91	0.649567	mitochondria
D6QX85	9	1.163	0.0046768	mitochondria	Cysteine synthase
A0A1D5XT96	7	0.7	0.0014721	chloroplast	ATP-citrate synthase(predicted)
W4ZRU3	7	1.139	0.0853213	cytoplasm	Ribosomal_L7Ae domain-containing protein
A0A1D6RLM2	5	1.14	0.191669	chloroplast	Sm domain-containing protein
W5C6X6	3			nucleus	Clathrin light chain(predicted)
A0A1D5V1P6	12			chloroplast	M20_dimer domain-containing protein
W5HDV2	10	0.809	0.00281368	plasma membrane	TGW-7A
A0A2X0TRX7	38	1.298	0.00956037	nucleus	MI domain-containing protein
A0A1D5YA13	3	1.326	0.00161944	cytoplasm	H/ACA ribonucleoprotein complex subunit
A9EEM6	5	1.195	0.0660913	extracellular	Cysteine proteinase
A0A341WW51	2	0.6	0.00114666	cytoplasm	Lipoxygenase
A0A077RQM6	3			chloroplast	Glyco_trans_2-like domain-containing protein
Q9ZR95	1	0.904	0.213448	vacuolar membrane	Gamma-type tonoplast intrinsic protein
Q2L3T9	4	1.302	0.0155394	nucleus	Hap5-like protein
A0A1D6BM14	3	0.95	0.37455	chloroplast	Nudix hydrolase domain-containing protein
A0A1D5TVU8	1	0.933	0.20918	extracellular	Vacuolar ATPase assembly integral membrane protein VMA21 homolog
B2ZGJ6	33	0.465	0.00219342	cytoplasm	Cytosolic acetyl-CoA carboxylase
A0A077RX59	4	1.105	0.0567749	cytoplasm	Translation machinery-associated protein 22
W5GSQ4	1	1.261	0.0221107	cytoplasm	Expressed protein(predicted)
D8L9G6	33	0.899	0.159489	cytoplasm	Alpha-1,4 glucan phosphorylase
B6Z259	8	0.704	3.62616e-05	cytoplasm	Chalcone synthase
W5GZ13	7	1.152	0.0524081	cytoplasm	AD domain-containing protein
A0A1D5SW13	4	1.151	0.0242102	nucleus	Mitochondrial import inner membrane translocase subunit TIM23-2(predicted)
W5BXY6	7	0.815	0.00492132	mitochondria	Gamma-soluble NSF attachment protein(predicted)
G8AD59	3	0.905	0.244678	chloroplast	Ent-kaurene oxidase
W5DNK7	5	0.857	0.00759726	chloroplast	Alkaline invertase(predicted)
W4ZSH7	3	1.172	0.108364	chloroplast	UBIQUITIN_C
Q8H0K8	1	0.864	0.273703	extracellular	Xylanase inhibitor
W5GLX4	24	0.646	6.21516e-05	cytoplasm	Heat shock cognate 70 kDa protein 1(predicted)
W5A874	21	0.979	0.351246	chloroplast	Dihydrolipoyl dehydrogenase
A0A3B6SCE8	14	0.811	0.00267184	vacuolar membrane	Type I inorganic proton-pumping pyrophosphatase 1-B
A0A077RU32	21	0.962	0.447509	cytoplasm	WD_REPEATS_REGI
W5BWR8	2			chloroplast
W5BGP8	2			chloroplast	Mitochondrial pyruvate carrier
A0A1D5UVU2	4			chloroplast	Acyl-(Acyl-carrier-protein) desaturase, chloroplastic(predicted)
U5HTD8	5	1.272	0.0154911	chloroplast	Ribosomal protein S20
A4ZCD1	13	0.944	0.634801	cytoplasm	GTP-binding protein
A0A1D6CQ74	5	1.39	0.0117324	mitochondria	NADH dehydrogenase [ubiquinone] 1 beta subcomplex subunit 9(predicted)
A0A1D6C3N7	3	1.002	0.939893	nucleus	Histone H2A
A0A341WZG6	2	1.057	0.348896	cytoplasm	Small nuclear ribonucleoprotein Sm D1
A0A2X0RZZ4	2			cytoplasm	Nicotianamine synthase-like 5 protein(predicted)
A0A1D6B2F7	3	1.343	0.00722094	mitochondria	Inhibitor_I29 domain-containing protein
W5IA32	14	1.113	0.00205529	mitochondria	Formate dehydrogenase, mitochondrial
W5D1S8	3	0.933	0.159563	chloroplast	50S ribosomal protein L27, chloroplastic(predicted)
W5DSN6	2	1.075	0.46147	chloroplast	N-acetyltransferase domain-containing protein
W5BX18	4	1.004	0.997924	nucleus	Uncharacterized protein
A0A1D5UNI3	21	1.103	0.217207	chloroplast	Cell wall invertase(predicted)
A0A077S4J3	1			nucleus	bHLH-MYC_N domain-containing protein
W5EHI0	6	1.326	0.00117963	cytoplasm	NADH dehydrogenase [ubiquinone] 1 alpha subcomplex subunit 13-B(predicted)
F8WTQ7	12	0.906	0.311711	chloroplast	Delta-aminolevulinic acid dehydratase
C6K7C6	1	1.248	0.0501133	chloroplast	Putative PEX11-1 protein
W5GAA2	8	1.196	0.446782	cytoplasm	Serine/threonine-protein phosphatase
W5C7V6	1	0.991	0.878321	chloroplast	ATP12 ATPase(predicted)
A0A1D5V258	11	1.219	0.0710472	mitochondria	Glutaredoxin domain-containing protein
A0A077RXP2	6	1.182	0.0670155	cytoplasm,nucleus	Prefoldin subunit 6(predicted)
W5D3D3	20	0.824	0.0286507	cytoplasm	Acetyltransferase 1-like(predicted)
Q5I5K7	9	0.885	0.00517003	nucleus	Small GTP-binding protein
A0A1D5Y4X9	14	1.347	0.00272817	extracellular	Expansin B4 F5-1(predicted)
B5TQZ2	1	0.916	0.37148	nucleus	Truncated hemoglobin Hb2a
A0A077S6Y7	3	0.891	0.124378	nucleus	Putative RNA methyltransferase pc1998-like(predicted)
W5CUG0	23	1.102	0.0802587	endoplasmic reticulum	L-ascorbate oxidase-like protein(predicted)
W5CM24	2	1.133	0.138947	chloroplast,mitochondria	50S ribosomal protein L18(predicted)
A0A1D6RE03	7	0.961	0.191922	cytoplasm	Usp domain-containing protein
D8L9S2	12	0.972	0.542273	cytoplasm	Glutamate decarboxylase
W5C967	1			nucleus	G-patch domain-containing protein
A0A2X0TSK6	1			plasma membrane	TMEM135_C_rich domain-containing protein
W5BX27	6	1.642	0.0153098	chloroplast	V-type proton ATPase subunit G
W5C3E3	10	0.879	0.00188208	chloroplast	Pyruvate dehydrogenase E1 component subunit alpha
A0A1D5ZIC1	1	0.924	0.479639	chloroplast	Uncharacterized protein
Q7X744	15			chloroplast	Ribosomal protein L3
H2KXF7	2			cytoplasm	Pathogenesis-related protein
A0A077RT10	2			chloroplast
A0A077RTR4	10			plasma membrane	ABC transporter B family member 11(predicted)
Q45NB6	11	1.106	0.15291	cytoplasm	Glutamine synthetase
W5D393	7	1.137	0.00706995	nucleus	DYW_deaminase domain-containing protein
Q944C6	11	0.915	0.0876455	chloroplast	GTP-binding nuclear protein
W5CXF2	1	1.19	0.529187	mitochondria	Deleted in split hand/splt foot protein 1(predicted)
A0A077S144	13	1.197	0.0118447	nucleus	UBP1-associated protein 2C(predicted)
W5ANT5	1	1.011	0.759179	cytoplasm	SHS2_Rpb7-N domain-containing protein
D8L9G3	13	0.86	0.267198	chloroplast	Sedoheptulose-1,7-bisphosphatase, chloroplast, expressed
A0A1D5UFU1	2			plasma membrane	Putative metal-nicotianamine transporter YSL11(predicted)
A0A077RWY7	5	1.126	0.0234837	cytoplasm	TauD domain-containing protein
A0A1D6S561	3	0.889	0.453993	chloroplast	Universal stress family protein(predicted)
A0A077RZI5	9	1.175	0.0199487	cytoplasm	PUR ALPHA-1(predicted)
W5ALC0	11	0.858	0.00279761	chloroplast	Acyl-coenzyme A oxidase 4, peroxisomal(predicted)
A0A077S1P9	1	1.307	0.0381243	plasma membrane	Nodulin-like domain-containing protein
A0A077RTW4	5	0.871	0.062949	cytoplasm	Serine/threonine-protein phosphatase
W5BXE7	11	0.807	0.00925553	chloroplast	Acyl-[acyl-carrier-protein] desaturase
W5BRU6	2	1.184	0.0512586	nucleus	Strictosidine synthase 1(predicted)
A0A1D5UVX6	6	0.922	0.257745	extracellular	Uncharacterized protein
A0A341WSR4	6	0.991	0.696087	chloroplast	Hydroxypyruvate reductase(predicted)
A0A096UNF8	11	1.213	0.0744503	mitochondria	30S ribosomal protein S9(predicted)
A0A2X0S5X8	9			cytoplasm	Aldo_ket_red domain-containing protein
A0A1D5V3K8	6	0.831	0.013396	chloroplast	Trafficking protein particle complex subunit(predicted)
A0A077RYD6	13			nucleus	Eukaryotic translation initiation factor 3 subunit L
D3K1B4	2	1.543	0.00445311	extracellular
W5D6R3	7			mitochondria	Pentatricopeptide repeat-containing protein mitochondrial(predicted)
A0MAU4	6	1.719	0.00478253	chloroplast	Lipid transfer protein
A0A077RHL9	1	0.898	0.390508	chloroplast	Cytochrome P450 94B3-like(predicted)
A0A1D5TTT2	17	0.86	0.00645084	chloroplast	Glyceraldehyde-3-phosphate dehydrogenase
G3CCE7	16	0.869	0.00275993	cytoplasm	Starch branching enzyme IIa
W5CYU4	3	1.532	0.00881824	extracellular	Uncharacterized protein
D8L9P4	3	0.953	0.422609	chloroplast	Pepsin A, putative, expressed
A0A2X0U275	6	0.786	0.00125455	cytoplasm	APH domain-containing protein
A0A1D5UR54	7	0.775	0.00874655	chloroplast
W5GZH6	9	1.413	0.000199704	chloroplast	Caleosin
W5D5R6	12			nucleus	Cold induced protein
A0A1D6S634	5	1.266	0.0375085	cytoplasm	CMP/dCMP-type deaminase domain-containing protein
W5E5Z3	2	0.792	0.00819034	chloroplast	Ribulose-phosphate 3-epimerase
Q8LRM9	3	1.282	0.0609398	chloroplast	Translation initiation factor
A0A341XBG3	7	1.011	0.679748	chloroplast	Putative R
W5CSG0	1	1.117	0.0159863	plasma membrane	Putative Galactose-binding domain-containing protein(predicted)
Q5I7K2	3	0.893	0.279874	cytoplasm	40S ribosomal protein S7
A0A077RQ15	2	1.79	0.00896824	chloroplast	PMEI domain-containing protein
A0A077RVE3	7	0.973	0.595391	chloroplast	DUF620 domain-containing protein(predicted)
W5CQE4	7	1.4	0.000699736	chloroplast	Heme-binding protein 2(predicted)
Q9S7N5	2	1.014	0.819996	chloroplast	Starch synthase, chloroplastic/amyloplastic
W5CYE0	6	0.93	0.128957	cytoplasm	3-hydroxybutyryl-CoA dehydrogenase(predicted)
A0A1D5ZLT8	3	0.979	0.50622	cytoskeleton	ADF-H domain-containing protein
Q9AXK6	14	0.785	0.0836875	cytoplasm	Sucrose-6F-phosphate phosphohydrolase SPP1
W5FIY8	2			mitochondria	RRM domain-containing protein
A0A080YUV7	22	0.877	0.044356	plasma membrane	Calcium-transporting ATPase
W5EH87	4	0.898	0.0260709	nucleus	ADP-ribosylation factor-like protein 8B(predicted)
A0A077RU36	14	1.016	0.830366	chloroplast	NAD(P)-bd_dom domain-containing protein
A0A1X9QHJ0	7	0.898	0.0125914	cytoplasm	Deoxymugineic acid synthase 1-D
Q0Q0I7	30	0.656	0.0101911	cytoplasm	Heat shock protein 90
A0A1D5UHB1	2	0.64	0.0205692	nucleus	SWI/SNF complex subunit SWI3A(predicted)
A0A1D5URN5	6	1.134	0.0169586	extracellular	Fn3_like domain-containing protein
A0A2X0S855	16	1.119	0.00400844	peroxisome	Polyadenylate-binding protein
B2ZGL4	50	0.688	0.000270146	chloroplast	Plastid acetyl-CoA carboxylase
W5CA19	3	0.818	0.143616	peroxisome	Nucleolysin TIAR(predicted)
W5IAD0	3	1.261	0.00286234	chloroplast	LMWPc domain-containing protein
O21359	3	1	0.977888	plasma membrane	NADH dehydrogenase subunit 2
Q9ZTZ1	5	0.92	0.287339	nucleus	FYVE-type domain-containing protein
W5HXT5	3	0.953	0.400954	cytoplasm	60S ribosomal protein L22-2(predicted)
A0A077S140	1			cytoplasm	Protein kinase domain-containing protein
A0A1D5UPH0	6	1.288	0.00556365	nucleus	Branchpoint-bridging protein(predicted)
W5BCK5	2	1.002	0.971759	plasma membrane	Aa_trans domain-containing protein
W5C753	3	0.861	0.00223375	cytoskeleton	Aldose 1-epimerase
W5BS36	6	0.884	0.158867	cytoplasm	Gamma-glutamylcyclotransferase
W5C4Q7	2	0.493	0.00106997	nucleus	RRM domain-containing protein
A0A1D5UVK8	7			nucleus	tRNA-dihydrouridine(47) synthase [NAD(P)(+)]
A0A1D5V1J4	5	1.1	0.355353	chloroplast	GP-PDE domain-containing protein
A0A1D5UH17	6	1.297	0.00330105	chloroplast	Aldose 1-epimerase
W5BDJ3	1	0.92	0.0492029	cytoplasm	U6 snRNA-associated Sm-like protein LSm1
W5C6Z8	2	0.989	0.777075	mitochondria	Tim44 domain-containing protein
W5C551	3	0.924	0.197246	cytoplasm	Actin-related protein 2/3 complex subunit 5
Q332N5	3	0.986	0.440324	plasma membrane	NADH-ubiquinone oxidoreductase chain 5
W5CQ20	1	0.924	0.329003	chloroplast	50S ribosomal protein L31
E2F3W4	7	0.949	0.113957	cytoplasm	40S ribosomal protein S15a
W5GVR2	9	0.868	0.0731081	nucleus	60S ribosomal protein L6(predicted)
A9U8G0	6	0.903	0.140914	cytoplasm	Alcohol dehydrogenase ADH2A
Q35985	2	1.165	0.0568955	cytoplasm	Ribosomal protein
W5D4F5	10	1.033	0.17031	nucleus	WD_REPEATS_REGI
A0A077RHG3	4	1.099	0.128744	mitochondria	Putative pterin-4-alpha-carbinolamine dehydratase(predicted)
D8L9P5	3	1.41	0.00792911	cytoplasm	DUF1794 domain-containing protein
E6Y0T1	5	1.029	0.489744	cytoplasm	Putative SNAP receptor protein
W5HLM1	3	0.96	0.527097	cytoplasm	60S ribosomal protein L34(predicted)
W5D1V7	2	1.17	0.130242	nucleus	L
D8L9P6	5	1.016	0.831734	chloroplast	60S ribosomal protein L37a, expressed
A0A1D5UXX7	3	1.332	0.00162044	mitochondria	Adenylate kinase(predicted)
A0A2X0SD55	7	1.085	0.771555	plasma membrane	Dolichyl-diphosphooligosaccharide--protein glycosyltransferase subunit STT3B(predicted)
A0A1D5UIC2	7	0.934	0.788594	cytoplasm	Fe2
I3NV43	3	0.991	0.928859	chloroplast,mitochondria	Centromeric histone 3
Q8RW00	9	0.989	0.685549	cytoplasm	Glutathione transferase
A0A1D5V145	3	1.119	0.390727	mitochondria	Ribosomal_L30 domain-containing protein
W5FEV1	15			cytoplasm	60S ribosomal protein L7-2(predicted)
A0A3B6TRT4	13	1.134	0.277715	vacuolar membrane	Type I inorganic proton-pumping pyrophosphatase 2-D
Q6R326	1	0.877	0.272278	extracellular	S-like RNase
A0A1D5STP8	5	1.18	0.023972	chloroplast	UBIQUITIN_C
W4ZQT9	2	1.174	0.0192138	cytoplasm	U6 snRNA-associated Sm-like protein LSm3
W5BWG9	9	1.34	0.00693101	extracellular	RRM domain-containing protein
W5BTR0	6	0.844	0.045678	chloroplast	Expansin-B5(predicted)
A0A1D5UGN6	2	1.01	0.854911	mitochondria
Q8W428	1			chloroplast	Chitinase 2
W5G076	1			nucleus	KH domain-containing protein
A0A0C4BIW4	5	1.057	0.199142	cytoplasm	40S ribosomal protein S14(predicted)
A0A1D6CBE4	7	1.165	0.0323241	plasma membrane	Reticulon-like protein
A0A1D5W7I4	5	0.829	0.0514014	cytoplasm	Ribosomal protein
A0A1B5GFV1	6	1.546	0.000727575	chloroplast	Caleosin
W5H2I7	5	0.922	0.607746	nucleus	Phosphatidylinositol transfer protein Sec14p
W5CVC5	1			cytoplasm	Thioredoxin domain-containing protein
W5F459	11	0.946	0.063901	chloroplast	Tr-type G domain-containing protein
A0A1D5SXT1	1			plasma membrane	TPT domain-containing protein
A1YE34	17	0.947	0.387231	chloroplast	Ribosomal protein L3-B2
W5H631	3	0.83	0.0123584	chloroplast	60S ribosomal protein L27
A0A077RNY6	6			mitochondria	3-isopropylmalate dehydrogenase
D5MTD9	4	0.793	0.00216716	chloroplast	Glycosyltransferase
A0A1D5W9E8	7	1.119	0.305572	chloroplast
I3NM59	2	0.721	0.00237901	plasma membrane	Putative membrane protein
A0A077RUE3	2	1.199	0.287671	chloroplast	DNA repair REX1-B protein(predicted)
A4K4Y8	16	0.772	0.0107403	cytoplasm	Tubulin alpha chain
Q41518	7	1.24	0.110717	nucleus	Single-stranded nucleic acid binding protein
W5D1Z1	6	1.159	0.0593986	chloroplast	Thylakoid lumenal 15 kDa protein 1 chloroplastic-like(predicted)
A0A1D5URS1	21	0.75	0.0015547	cytoplasm	Adenosylhomocysteinase
A0A1D5UT08	6	0.983	0.490413	chloroplast	SWIB domain-containing protein
W5C2F4	9	0.914	0.40415	cytoplasm	Phospholipase A-2-activating protein(predicted)
A0A341ZDV2	5	1.398	0.0017612	extracellular	Lipase_GDSL domain-containing protein
A9RAB1	2	0.907	0.124351	cytoplasm	Mitogen-activated protein kinase
Q5I7K5	2	1.25	0.00171718	cytoplasm	Ribosomal protein P1
A0A1D5XNC2	8	1.085	0.448792	cytoplasm,nucleus	Ubiquitin-like domain-containing protein
A0A0G2YAJ8	5	1.337	0.0158013	cytoplasm	Superoxide dismutase [Cu-Zn]
A0A077RWW5	4	1.153	0.0336664	chloroplast	Pentatricopeptide repeat protein(predicted)
A0A077S198	7	1.057	0.420748	nucleus	WD_REPEATS_REGI
A0A0C4BK54	6	0.955	0.272754	cytoplasm	40S ribosomal protein S14(predicted)
W5E983	4	1.155	0.120355	cytoplasm	Skp1_P
W5GQY7	7	0.799	0.000936289	cytoplasm
F4Y595	30	0.713	0.00390488	nucleus	Heat shock protein 90
A0A1D5UUN2	3	0.992	0.918403	plasma membrane	CMP-sialic acid transporter 2(predicted)
A0A077RPY4	1	0.946	0.510898	chloroplast	Pentatricopeptide repeat-containing protein chloroplastic(predicted)
W5D1B3	3	1.071	0.0223008	chloroplast	Trigger_N domain-containing protein
W5D636	3	1.172	0.0491653	chloroplast	Replication protein A 14 kDa subunit(predicted)
Q9ZR34	5			cytoplasm	Amylogenin
A0A077S090	4	0.883	0.251444	nucleus	Protein kinase domain-containing protein
W5ECK8	2			cytoplasm	K
W5QKY9	8	1.091	0.0257656	cytoplasm	Chalcone-flavonone isomerase family protein
A0A1D5UIU6	14			mitochondria	Succinate dehydrogenase [ubiquinone] flavoprotein subunit, mitochondrial
A0A1D5UGB6	6	1.088	0.256059	nucleus	Glutathione peroxidase
A0A1D5UKJ3	11	0.914	0.206559	chloroplast	Phosphate carrier protein, mitochondrial(predicted)
D8L9A6	4	1.035	0.333976	vacuolar membrane	Putative PDI-like protein
W5C7G6	5	1.013	0.71847	cytoplasm	Eukaryotic translation initiation factor 6
Q8W0Q1	19	0.829	0.106042	mitochondria	Putative aldehyde dehydrogenase WIS1
A0A077S2F2	7	1.084	0.518523	cytoplasm	Beta-glucosidase
D8L9L4	2	1.357	0.00707622	cytoplasm	BolA-like protein domain containing protein,expressed
A0A077RYW2	9	1.057	0.0667766	mitochondria	Putative ubiquinol-cytochrome-c reductase(predicted)
A0A1D6CJ08	5	1.32	0.0147364	chloroplast	Putative 39S ribosomal L53, mitochondrial(predicted)
A0A077RT58	2	0.952	0.367001	chloroplast	Expressed protein(predicted)
I0JTU2	6			cytoplasm	Pg4, expressed
Q9FXQ8	8			chloroplast	TaWIN2
W5C909	9	0.924	0.0294794	cytoplasm	DAHP_synth_1 domain-containing protein
A0A1D5UJ13	6			cytoplasm	Glycosyltransferase
W5D4D9	9	1.263	0.0311133	chloroplast	Glutathione transferase F5(predicted)
I3RN54	11	1.269	0.000166696	cytoskeleton	Inorganic pyrophosphotase
W5FSR5	5			mitochondria	UBIQUITIN_C
Q93XQ7	26	0.891	0.116754	endoplasmic reticulum	Protein disulfide-isomerase
A0A1D6RPZ0	9	0.846	0.0605203	cytoplasm	S1 motif domain-containing protein
A0A341VEJ5	1	1.446	0.0458396	nucleus	Uncharacterized protein
A0A1D6CXF2	5	1.162	0.118934	cytoplasm	Proteasome subunit alpha type
W5EB84	35	0.901	0.0406267	chloroplast	Ribonuclease
W5AY74	2	0.765	0.00917201	chloroplast	Caleosin
A0A077RWB4	6			cytoplasm	Aldo_ket_red domain-containing protein
A0A1D5SRF8	14	1.074	0.469184	nucleus	Trehalose-phosphate synthase 1
W5FJN8	17			chloroplast	L-galactono-1,4-lactone dehydrogenase
A0A077RZD1	2	1.03	0.45956	mitochondria	40S ribosomal protein S15a-5(predicted)
A0A2X0SI00	1	0.998	0.9731	extracellular	Dirigent protein
W5ASA4	5	1.249	0.0054646	cytoplasm	40S ribosomal protein S15(predicted)
F8SZ85	10	0.925	0.0283058	chloroplast	Zeta-carotene desaturase
A0A1D5UY86	1	1.675	0.00798515	chloroplast	AAI domain-containing protein
A0A1D5V0T8	4	0.952	0.580745	vacuolar membrane	Beta-glucosidase 44(predicted)
H9NAV6	6	1.159	0.00585097	cytoplasm	Superoxide dismutase [Cu-Zn]
W5BRQ1	4	1.136	0.115439	nucleus	Phytocyanin domain-containing protein
W5EJS5	2	1.195	0.0445072	mitochondria	Expressed protein(predicted)
A0A1D6CXJ5	14	0.972	0.215509	cytoplasm	T-complex protein 1 subunit delta
A0A1D5V0Q6	2	0.982	0.706398	cytoplasm	AMPKBI domain-containing protein
M9XEK1	9	0.922	0.0254741	cytoplasm	Myo-inositol 1-phosphate synthase
A0A1D6SCP9	24	0.921	0.180302	cytoplasm	Sucrose synthase
A0A1D5UVF1	7			chloroplast	Pentatricopeptide repeat-containing protein PNM1, mitochondrial(predicted)
W5C4T7	8	1.209	0.032297	nucleus	Glycine-rich RNA-binding protein 2(predicted)
A0A1D5UXT7	5	1.006	0.995165	chloroplast	Cysteine proteinase inhibitor
Q7XY22	4	1.062	0.307763	cytoplasm	Mitochondrial pyruvate carrier
W5ECT5	6	1.189	0.0305142	mitochondria	Vacuolar protein sorting-associated protein 2-like protein 1(predicted)
W5D0K0	4	1.102	0.237618	nucleus	General transcription factor IIF subunit 2(predicted)
W5ATK7	11	0.938	0.508553	cytoplasm	Bet_v_1 domain-containing protein
W5D0M7	19	0.885	0.162024	chloroplast	EF-hand domain-containing protein
A0A077RSE3	12	1.077	0.49642	cytoplasm	Pyruvate kinase
A0A1D6D173	7	1.261	0.000618608	chloroplast	Glutaredoxin domain-containing protein
L0GDQ5	12	0.738	0.0252747	plasma membrane	14-3-3 protein
W5FV77	4	0.998	0.982293	cytoplasm	40S ribosomal protein S23(predicted)
A3RCW1	6			mitochondria	Translation initiation factor eIF5
P69443	3	1.058	0.160064	cytoplasm	ATP synthase epsilon chain, chloroplastic
A0A3B5Z289	23	0.983	0.584259	chloroplast	Phosphotransferase
A0A3B6DGN2	2			nucleus	RBR-type E3 ubiquitin transferase
A0A3B5Z0S5	1	1.066	0.364541	chloroplast	NADH dehydrogenase(predicted)
A0A3B6JNQ7	3	0.774	0.00707216	chloroplast	Glycosyltransferase
A0A3B6ED28	1	1.024	0.861906	chloroplast	Lipase_GDSL domain-containing protein
A0A3B6CHJ8	1			plasma membrane	FT-interacting protein 1(predicted)
A0A3B5Z1Y0	4	1.219	0.00230602	cytoplasm	Profilin
A0A3B6LMU1	4	0.896	0.119641	nucleus	MBD2(predicted)
A0A3B6TB72	10	2.539	2.57919e-05	cytoplasm	Fructan:fructan 1-fructosyltransferase(predicted)
A0A3B6NP63	4	1.106	0.131371	nucleus	Arf-GAP domain-containing protein
A0A3B5XY60	7	1.188	0.121318	nucleus	40S ribosomal protein S17-4(predicted)
A0A3B6LY95	17			cytoplasm	PCI domain-containing protein
A0A3B6QA60	2	0.99	0.846821	chloroplast	Beta-fructofuranosidase, insoluble isoenzyme 4(predicted)
A0A3B6N049	1			chloroplast	PMEI domain-containing protein
A0A3B6MMZ0	2	0.787	0.000224021	nucleus	Defective in cullin neddylation protein
A0A3B6C3H5	27	0.969	0.449385	chloroplast	4-alpha-glucanotransferase(predicted)
A0A3B6DEV0	1	0.887	0.480113	cytoplasm	Rho-GAP domain-containing protein
A0A3B6EKL2	8	1.088	0.156347	chloroplast	Coatomer subunit delta
A0A3B6JLT1	5	1.122	0.00351017	nucleus	LIM domain-containing protein WLIM2a(predicted)
A0A3B6LVQ8	1	1.009	0.931161	chloroplast	Histone domain-containing protein
A0A3B5Y6F2	7	0.929	0.313285	plasma membrane	3-ketoacyl-CoA synthase
A0A3B5Z0I2	2	0.981	0.676595	chloroplast	UPF0301 protein CT0663(predicted)
A0A3B6A0D3	1	0.869	0.0468724	cytoplasm	Histone chaperone ASF1B(predicted)
A0A3B6RKQ5	5	1.079	0.636891	chloroplast	HMA domain-containing protein
A0A3B6KK47	15			chloroplast	Serine carboxypeptidase-like 18(predicted)
A0A3B6AQ06	1	0.812	0.0671805	chloroplast	NAD(P)-binding Rossmann-fold superfamily protein(predicted)
A0A3B6JNI3	1			cytoplasm	Epimerase domain-containing protein
A0A3B6GZ62	20			cytoplasm	AA_TRNA_LIGASE_II domain-containing protein
A0A3B6I1Z4	4	1.265	0.0132767	mitochondria	54S ribosomal protein L4, mitochondrial(predicted)
A0A3B6PPJ9	10			cytoplasm	2-oxoglutarate (2
A0A3B6MRF5	2	0.98	0.692306	mitochondria	Succinate dehydrogenase subunit 7A mitochondrial(predicted)
A0A3B6PLX2	22	0.917	0.272972	chloroplast	UVR domain-containing protein
A0A3B6B250	5			plasma membrane	Plasma membrane intrinsic protein(predicted)
A0A3B6N159	2			extracellular	Expressed protein(predicted)
A0A3B6B2D6	1			chloroplast	H0502G05.3 protein(predicted)
A0A3B6PT75	5	0.839	0.00543402	plasma membrane	NUC173 domain-containing protein
A0A3B6TH43	9	1.223	0.00512646	chloroplast	Alba domain-containing protein
A0A3B6H6C1	13	0.95	0.387602	chloroplast	Bgal_small_N domain-containing protein
A0A3B6HUD4	13	0.925	0.470582	nucleus	RRM domain-containing protein
A0A3B6QH79	1			chloroplast	TPT domain-containing protein
A0A3B6RP07	11	0.905	0.0243991	chloroplast	Dolichyl-diphosphooligosaccharide--protein glycosyltransferase 48 kDa subunit
A0A3B6GMC3	6	1.024	0.720802	mitochondria	MFS domain-containing protein
A0A3B5ZP13	1	0.816	0.0197052	chloroplast	CsAtPR5(predicted)
A0A3B6LPQ1	6	1.074	0.277198	cytoplasm	Ribulose-phosphate 3-epimerase
A0A3B6A3E9	4			extracellular	Carboxypeptidase
A0A3B6GUL8	4	1.026	0.201566	chloroplast	Putative isomerase(predicted)
A0A3B6RFX2	10			cytoplasm	DCD domain-containing protein
A0A3B6EF07	1			extracellular	Lipase_GDSL domain-containing protein
A0A3B6NUY9	3	0.928	0.332056	nucleus	TFIIS N-terminal domain-containing protein
A0A3B6EG66	7	1.106	0.289071	chloroplast	Peptidase S59 domain-containing protein
A0A3B5ZQJ3	6	1.011	0.786608	chloroplast	Probable 4-hydroxy-tetrahydrodipicolinate reductase 1, chloroplastic(predicted)
A0A3B5Z432	16	0.987	0.781406	cytoplasm	Nop domain-containing protein
A0A3B6GQR1	1			chloroplast	Heme-binding protein 2(predicted)
A0A3B6LKY9	10	0.854	0.112128	cytoplasm	Putative acetyl-CoA acetyltransferase, cytosolic 2(predicted)
A0A3B6PT83	2			cytoplasm	SHSP domain-containing protein
A0A3B5ZSN8	13	0.893	0.0404691	mitochondria	Malic enzyme
A0A3B6QG52	5	1.089	0.127105	chloroplast	Gamma carbonic anhydrase-like 2, mitochondrial(predicted)
A0A3B6HX83	5			vacuolar membrane	Hexosyltransferase
A0A3B6SGA4	5	0.97	0.166778	cytoplasm	ThiF domain-containing protein
A0A3B6NUP3	1	0.95	0.946653	plasma membrane	WAT1-related protein
A0A3B6DNC9	2			nucleus	Uncharacterized protein
A0A3B6LYX2	8	0.919	0.0363801	cytoplasm	ATP-dependent DNA helicase 2 subunit KU80
A0A3B6TSF6	7	0.876	0.332402	nucleus	AP
A0A3B6RHN2	2			nucleus	Uncharacterized protein
A0A3B6QK15	10	1.483	0.000617667	mitochondria	ATP synthase subunit
A0A3B6IX92	5	1.221	0.00784727	cytoskeleton	1,2-dihydroxy-3-keto-5-methylthiopentene dioxygenase
A0A3B6C3H9	2	1.604	0.000682758	chloroplast	Phytocyanin domain-containing protein
A0A3B6QI06	19	1.011	0.947806	plasma membrane	Fn3_like domain-containing protein
A0A3B6MLK6	7	0.795	0.0206623	chloroplast	Pyruvate dehydrogenase E1 component subunit beta
A0A3B6KT39	1			chloroplast	Protein kinase domain-containing protein
A0A3B6NP70	5	0.928	0.288686	chloroplast	HD domain-containing protein
A0A3B6KUB4	10	1.066	0.34767	extracellular	Subtilisin-like protease SBT1.2(predicted)
A0A3B6MUE0	1			nucleus	Nucleolar protein 14(predicted)
A0A3B6FHK1	17	1.122	0.0162467	chloroplast	Fructose-bisphosphate aldolase
A0A3B6GUC6	3	1.124	0.0494996	cytoplasm	t-SNARE coiled-coil homology domain-containing protein
A0A3B6RHN0	3	0.887	0.0971713	cytoplasm	Tricin synthase 1(predicted)
A0A3B6TNK1	3	1.541	0.0581833	chloroplast	Phytocyanin domain-containing protein
A0A3B6PLS2	5	1.003	0.929976	cytoplasm	tRNA_edit domain-containing protein
A0A3B5Y1Y4	4			cytoplasm	Hexosyltransferase
A0A3B6GV21	3	0.876	0.0401986	chloroplast	Protein translocase subunit SecA
A0A3B5Y718	2			plasma membrane	Putative ubiquitin carrier protein E2 25(predicted)
A0A3B6C719	5	0.926	0.0528931	endoplasmic reticulum	DUF4205 domain-containing protein
A0A3B6C3M3	8			chloroplast	LRRNT_2 domain-containing protein
A0A3B6MYY2	3	1.362	0.00833092	nucleus	Prefoldin subunit 4
A0A3B6C7G7	8	1.268	0.00470098	chloroplast	GrpE protein homolog
A0A3B5ZR46	14	0.874	0.00903111	cytoplasm	Arginyl-tRNA synthetase(predicted)
A0A3B6AVZ1	10			chloroplast	Putative G3BP-like protein(predicted)
A0A3B6TCT8	17			nucleus	Sister chromatid cohesion PDS5-B-B-like protein(predicted)
A0A3B6C2J6	1			chloroplast	Str_synth domain-containing protein
A0A3B6MV68	2			nucleus	BZIP domain-containing protein
A0A3B6HRA5	1	1.065	0.541585	chloroplast	AB hydrolase-1 domain-containing protein
A0A3B6EGG4	4	1.088	0.472455	chloroplast	SIT4 phosphatase-associated family protein(predicted)
A0A3B6HN69	8	1.537	0.00130124	nucleus	Somatic embryogenesis related protein(predicted)
A0A3B6TGR6	2	0.831	0.164796	endoplasmic reticulum	Signal recognition particle receptor subunit beta-like(predicted)
A0A3B6B2N0	3	1.079	0.407276	chloroplast	FabA domain-containing protein
A0A3B6SIG7	19	0.819	0.000978112	cytoplasm	Glycyl-tRNA synthetase 1, mitochondrial(predicted)
A0A3B6TTR6	2			chloroplast	Thioredoxin domain-containing protein
A0A3B6QH00	3	1.24	0.00194654	nucleus	U1 small nuclear ribonucleoprotein C
A0A3B5ZRP5	1			nucleus	Expressed protein(predicted)
A0A3B6QDH0	1	0.836	0.0994281	chloroplast	TPR_REGI
A0A3B6FQ45	2			nucleus	ZmGR2c protein(predicted)
A0A3B6FLM4	9			chloroplast	DNA gyrase subunit B
A0A3B6SPR5	1	1.058	0.731823	cytoplasm	Disease resistance protein RGA2(predicted)
A0A3B6JPG1	2			plasma membrane	3-ketoacyl-CoA synthase
A0A3B6GX55	12			extracellular	Putative feruloyl transferase(predicted)
A0A3B5XWU3	2	0.937	0.257152	chloroplast	Thioredoxin domain-containing protein
A0A3B6NSA9	15			peroxisome	5-oxoprolinase(predicted)
A0A3B6GN88	2	1.03	0.483762	chloroplast	DUF3506 domain-containing protein
A0A3B6GX83	3	0.892	0.061169	chloroplast	Ras-like protein(predicted)
A0A3B6JIM6	8	1.07	0.361902	cytoplasm	Alpha-L-AF_C domain-containing protein
A0A3B6MSX0	9	0.913	0.176319	extracellular	Putative PDI-like protein(predicted)
A0A3B6SH35	3	1.078	0.139183	chloroplast	Putative pentatricopeptide repeat-containing protein (Fragment)(predicted)
A0A3B6A0P2	8	1.016	0.852393	cytoplasm	Soluble inorganic pyrophosphatase 1(predicted)
A0A3B6EHM7	1	0.818	0.0156296	nucleus	Katanin p60 ATPase-containing subunit A1
A0A3B6B3S9	1	0.935	0.507474	cytoplasm	Vacuolar-sorting receptor 7(predicted)
A0A3B6EK95	4	0.859	0.00130171	chloroplast	Dehydrogenase (Fragment)(predicted)
A0A3B6ESH5	10	0.882	0.53874	nucleus	Zinc finger protein(predicted)
A0A3B6AXS3	8	1.53	0.00297291	extracellular	Cysteine proteinase 1(predicted)
A0A3B5YVX0	2	1.032	0.706576	nucleus	Transcription initiation factor IIF subunit alpha
A0A3B6SGS8	20	1.2	0.197218	chloroplast	Pyrophosphate--fructose 6-phosphate 1-phosphotransferase subunit beta
A0A3B6BYG6	3	1.323	0.00449742	nucleus	Clathrin light chain
A0A3B6GSE2	2	0.863	0.000502521	chloroplast	Histone-lysine N-methyltransferase EHMT2(predicted)
A0A3B6MVV5	2	0.861	0.231046	cytoplasm	PLCXc domain-containing protein
A0A3B6RLM6	2			nucleus	Cell wall integrity protein scw1(predicted)
A0A3B5ZM95	7	1.216	0.161247	chloroplast	HMG box-containing protein 4(predicted)
A0A3B6LXG2	1	1.107	0.0201298	cytoplasm	Coatomer subunit zeta
A0A3B6LFQ3	16	1.104	0.0668793	nucleus	MBD domain-containing protein
A0A3B6FM04	4	0.892	0.0125877	chloroplast	Kinesin-like protein
A0A3B6C571	8	1.099	0.122404	cytoplasm	Ribosomal_L18e/L15P domain-containing protein
A0A3B6SC01	6	0.743	0.000983989	cytoplasm	Caffeoyl-CoA
A0A3B6KCW5	12	1.205	0.00808233	nucleus	Reticulocyte-binding 2-a-like protein(predicted)
A0A3B6QK55	6	1.038	0.323836	plasma membrane	Fatty acid desaturase DES2(predicted)
A0A3B5ZT24	10	1.133	0.119632	vacuolar membrane	Thymus-specific serine protease(predicted)
A0A3B6NNE5	5	1.038	0.425554	chloroplast	P
A0A3B5ZSC8	7			chloroplast	Pentatricopeptide repeat-containing protein(predicted)
A0A3B6IVM9	2			nucleus	Calmodulin-binding transcription activator 3(predicted)
A0A3B6DER4	1	1.065	0.336526	cytoplasm	PPM-type phosphatase domain-containing protein
A0A3B6AYD7	8			chloroplast	DEAD-box ATP-dependent RNA helicase 53(predicted)
A0A3B6IN60	5			chloroplast	SGNH_hydro domain-containing protein
A0A3B6JEB6	7	1.147	0.0602638	cytoplasm	Peptidyl-prolyl cis-trans isomerase
A0A3B6FMI9	1			vacuolar membrane	Aa_trans domain-containing protein
A0A3B6E8H5	4			nucleus	Expressed protein(predicted)
A0A3B6JIE5	5	0.968	0.556293	chloroplast	Arogenate dehydratase
A0A3B6JKH1	4			nucleus	Glucose-6-phosphate 1-dehydrogenase(predicted)
A0A3B6GSD3	7	1.341	0.00760262	chloroplast	Iron-sulfur cluster assembly protein
A0A3B5Y386	2	0.854	0.264144	chloroplast	NAB domain-containing protein
A0A3B6EE64	5	1.231	0.000321114	chloroplast	MAR-binding filament-like protein 1(predicted)
A0A3B6CGH3	22	1.173	0.0324634	chloroplast	Beta-glucosidase BoGH3B-like(predicted)
A0A3B6TSP1	14	1.328	0.00242094	mitochondria	Acetyltransferase component of pyruvate dehydrogenase complex
A0A3B6AS49	12	1.002	0.94801	cytoplasm	Pyruvate decarboxylase 2(predicted)
A0A3B6PS73	1	0.636	0.212868	chloroplast	CAAD domain-containing protein
A0A3B6GLB9	2	0.831	0.0110123	plasma membrane	Inner membrane protein ALBIN
A0A3B6MLW9	6	1.062	0.466254	nucleus	Heterogeneous nuclear ribonucleoprotein A1(predicted)
A0A3B6C7W2	3	0.826	0.0494787	plasma membrane	Putative signal peptidase complex subunit 2(predicted)
A0A3B6JNA9	1	1.027	0.643134	Golgi apparatus	Syntaxin-6_N domain-containing protein
A0A3B6SCN4	2	0.824	0.0886354	nucleus	Expressed protein(predicted)
A0A3B6GLV2	7	1.33	0.00829539	cytoplasm	Desiccation protectant Lea14-like protein(predicted)
A0A3B6GV04	15	1.075	0.00793241	chloroplast	NAD(P)-bd_dom domain-containing protein
A0A3B6E9P7	15			endoplasmic reticulum	Transmembrane protein 214-B(predicted)
A0A3B6LWI2	2	0.673	0.0217338	chloroplast	PMR5N domain-containing protein
A0A3B6GSJ6	3	0.928	0.210931	nucleus	NAC domain-containing protein
A0A3B6INA4	1			cytoplasm	DEAD-box ATP-dependent RNA helicase 16(predicted)
A0A3B6LHR4	2			chloroplast	Usp domain-containing protein
A0A3B6IX13	2	0.978	0.75566	cytoplasm	ALA-interacting subunit
A0A3B6KQS3	10	0.967	0.373851	chloroplast	Putative NADH-ubiquinone(predicted)
A0A3B5ZQI0	2	1.122	0.101566	nucleus	DUF4005 domain-containing protein
A0A3B6PQ00	9	1.063	0.137255	cytoplasm	Mitochondrial phosphate transporter(predicted)
A0A3B6JL93	12	0.94	0.121254	chloroplast	Aminotran_1_2 domain-containing protein
A0A3B6NQL6	3	1.532	0.00643759	nucleus	IAA-amino acid hydrolase ILR1-like(predicted)
A0A3B6AQ71	6	0.999	0.951257	extracellular	Uncharacterized protein
A0A3B5Z5F1	8	0.876	0.0637456	cytoskeleton	Eukaryotic translation initiation factor 3 subunit D
A0A3B6I589	10			chloroplast	tRNA-synt_1e domain-containing protein
A0A3B6D815	2			nucleus	Protein kinase domain-containing protein
A0A3B5ZTZ4	5	0.797	0.00334562	nucleus	Nuclear transportin(predicted)
A0A3B6AVX6	7	0.82	0.00227536	nucleus	Chromatin remodeling protein EBS(predicted)
A0A3B6A304	2	1.175	0.0350196	plasma membrane	MFS domain-containing protein
A0A3B6MWF8	5	0.995	0.884508	chloroplast	Ins134_P3_kin domain-containing protein
A0A3B6QLR3	8	0.962	0.204474	chloroplast	PALP domain-containing protein
A0A3B6QGX9	7			cytoplasm	Thioredoxin reductase
A0A3B6PKL6	1			chloroplast	Protein TIC 21, chloroplastic(predicted)
A0A3B6MVP4	5	1.1	0.43829	nucleus	Altered inheritance of mitochondria 23, mitochondrial(predicted)
A0A3B6DF54	5	0.955	0.491264	chloroplast	Integral membrane single C2 domain protein(predicted)
A0A3B5YW85	14	0.987	0.872502	cytoplasm	BR
A0A3B6JM77	2			cytoplasm	Alcohol dehydrogenase 1(predicted)
A0A3B6MQA1	2	1.099	0.0535611	chloroplast	30S ribosomal protein 2, chloroplastic(predicted)
A0A3B6PME4	1	0.846	0.0194311	mitochondria	WAT1-related protein(predicted)
A0A3B6Q9J2	1	0.982	0.59176	chloroplast	Subtilisin-like protease(predicted)
A0A3B6PRB1	11	1.373	0.000902007	nucleus	Protein FLX-like 2(predicted)
A0A3B6MNE9	8	0.939	0.356968	mitochondria	Aspartate carbamoyltransferase 1(predicted)
A0A3B6B118	2			plasma membrane	Protein NRT1/ PTR FAMILY 6.4(predicted)
A0A3B6GYK4	14	0.952	0.0749047	chloroplast	PX domain-containing protein
A0A3B6KLV0	3	0.986	0.978933	nucleus	Putative ribonuclease H protein(predicted)
A0A3B6HTJ9	2	1.141	0.122897	chloroplast	Transposon protein, putative, unclassified, expressed(predicted)
A0A3B6TSC8	9	0.782	0.0083418	chloroplast	IGPS domain-containing protein
A0A3B6JJQ8	2	0.782	0.00101361	cytoplasm	ADP-ribosylation factor-like protein 5(predicted)
A0A3B6D3W8	3			cytoplasm
A0A3B6KDR2	7	1.088	0.245847	cytoplasm	Poly(RC)-binding protein 1(predicted)
A0A3B6IPH8	3	1.33	0.0149739	nucleus	Expressed protein(predicted)
A0A3B6C361	6	0.799	0.0138989	cytoplasm	eRF1_1 domain-containing protein
A0A3B6QAM1	2	0.91	0.544154	extracellular	AAI domain-containing protein
A0A3B6FUR5	6	0.88	0.164508	chloroplast	CLP protease regulatory subunit CLPX3 mitochondrial(predicted)
A0A3B6HT69	1	0.822	0.0478181	cytoplasm,nucleus	14_3_3 domain-containing protein
A0A3B6SP59	3	1.011	0.982556	chloroplast	MINDY_DUB domain-containing protein
A0A3B6MP43	2	0.907	0.335283	nucleus	Mediator of RNA polymerase II transcription subunit 14
A0A3B5Y500	3	1.217	0.0284159	cytoplasm	Signal recognition particle 54 kDa protein
A0A3B6TR99	2			cytoplasm	Putative glutathione S-transferase GSTU6(predicted)
A0A3B5Z5Y3	3	0.834	0.0223733	cytoplasm	Short-chain dehydrogenase/reductase 2(predicted)
A0A3B6DD84	5	1.124	0.00799681	cytoplasm	Putative ribose-5-phosphate isomerase 2(predicted)
A0A3B6KIL2	2	0.772	0.149502	nucleus	Choline/ethanolamine kinase(predicted)
A0A3B6RKT3	4			chloroplast	PI-PLC X domain-containing protein(predicted)
A0A3B6HRI7	6			chloroplast	Imidazole glycerol phosphate synthase hisHF
A0A3B6DFG8	13	1.023	0.560517	cytoplasm	Aldo_ket_red domain-containing protein
A0A3B6JG56	8			cytoplasm	Aminotran_5 domain-containing protein
A0A3B6KN04	2	1.115	0.55244	chloroplast	ATP-dependent Clp protease ATP-binding subunit(predicted)
A0A3B6N081	3	1.034	0.506849	plasma membrane	Reticulon-like protein
A0A3B6KS84	9	1.174	0.00233974	chloroplast	Peptidyl-prolyl cis-trans isomerase
A0A3B6HY49	1	1.449	0.00422894	chloroplast	Protein Brevis radix-like 4(predicted)
A0A3B6RHE7	2	0.986	0.366666	chloroplast	WD_REPEATS_REGI
A0A3B6PVM4	1			cytoplasm	DEAD-box ATP-dependent RNA helicase 48-like(predicted)
A0A3B6MSD8	5	0.562	4.27024e-05	nucleus	Splicing factor U2af small subunit A(predicted)
A0A3B5XUY5	2	1.234	0.0129008	nucleus	J domain-containing protein
A0A3B6D755	4	0.972	0.44632	chloroplast	FAD-binding FR-type domain-containing protein
A0A3B6KJV1	3	1.065	0.411638	extracellular	Phytocyanin domain-containing protein
A0A3B6B8S9	1			vacuolar membrane	H0402C08.14 protein(predicted)
A0A3B6AZL7	11	1.048	0.624144	plasma membrane	Transmembrane CLPTM1 family protein(predicted)
A0A3B6I0B9	7	0.887	0.177969	plasma membrane	Peptide transporter PTR2(predicted)
A0A3B6B2V5	5	1.177	0.00667996	chloroplast	Glutaredoxin domain-containing protein
A0A3B6NNX5	6	0.608	0.000167554	cytoplasm	Putative 4-coumarate--CoA ligase 3(predicted)
A0A3B6JQ62	13			cytoplasm	Transcription regulator(predicted)
A0A3B6SDZ9	9	0.949	0.457254	cytoplasm	CS domain-containing protein
A0A3B6H6E0	2			cytoplasm	RING-type domain-containing protein
A0A3B6RG33	4	0.765	0.16473	chloroplast	Acyl-[acyl-carrier-protein] desaturase 7, chloroplastic(predicted)
A0A3B6C7H1	14	0.993	0.512261	chloroplast	NADH dehydrogenase [ubiquinone] flavoprotein 1, mitochondrial
A0A3B6TKY5	1	1.193	0.366962	chloroplast	Haloacid dehalogenase-like hydrolase domain-containing protein 3(predicted)
A0A3B6QC70	8	1.165	0.025838	nucleus	Glycine-rich protein 2(predicted)
A0A3B6AYC5	9	1.258	0.0509865	nucleus	Glycine-rich RNA-binding protein 2(predicted)
A0A3B6JHI0	12	1.345	0.000294787	chloroplast	DAG protein(predicted)
A0A3B6RDB5	8	0.959	0.0212012	cytoplasm	Gamma carbonic anhydrase 1, mitochondrial(predicted)
A0A3B6BX13	1	0.719	0.01158	cytoplasm	Protein binding protein(predicted)
A0A3B6TKA4	1			plasma membrane	Nitrate/chlorate transporter(predicted)
A0A3B5ZZE4	3			chloroplast	Chlorophyll a-b binding protein, chloroplastic
A0A3B6TU78	5	1.348	0.000827615	chloroplast	NAD(P)-bd_dom domain-containing protein
A0A3B6PVP2	4	1.261	0.0878388	chloroplast	Leucine-rich repeat-containing protein 40(predicted)
A0A3B6HZI5	20	1.189	0.00523379	chloroplast	UVR domain-containing protein
A0A3B6SHH2	6	1.422	0.000201965	mitochondria	PPIase cyclophilin-type domain-containing protein
A0A3B6TNC9	2	1.166	0.000869943	chloroplast	Putative zinc protease pqqL(predicted)
A0A3B5Z6D5	9			chloroplast	Indole-3-glycerol phosphate lyase, chloroplastic(predicted)
A0A3B6IKT5	6			plasma membrane	Peptide transporter PTR2(predicted)
A0A3B6C1P8	7	1.037	0.0228746	cytoplasm	Pre-mRNA-splicing factor SYF1(predicted)
A0A3B6B0V9	11	0.836	0.00369042	cytoplasm	Programmed cell death protein 4(predicted)
A0A3B6GVL7	2	1.009	0.950305	chloroplast	UPF0587 protein F46B6.12(predicted)
A0A3B6HMR5	1	0.895	0.213544	chloroplast	Expressed protein(predicted)
A0A3B6SFG4	10	0.819	0.000610259	chloroplast	Acyl-coenzyme A oxidase
A0A3B6BXY2	4	0.925	0.262245	cytoplasm	Stress-response A/B barrel domain-containing protein
A0A3B5XUI8	5	1.422	0.118863	chloroplast	Structural constituent of ribosome(predicted)
A0A3B6TII5	5	1.012	0.878639	nucleus
A0A3B6PK79	15	0.881	0.34547	cytoplasm	Fumarylacetoacetase
A0A3B6SCG1	3	0.731	0.00837908	chloroplast	Thioredoxin domain-containing protein
A0A3B6HMZ7	13	1.097	0.0993682	mitochondria	Alanine-glyoxylate aminotransferase(predicted)
A0A3B6TIU1	4	1.081	0.233529	nucleus	FHA domain-containing protein
A0A3B6QIX8	6	1.256	0.120434	cytoplasm	60S ribosomal protein L12(predicted)
A0A3B6R8C0	1	0.774	0.0328236	cytoplasm	Lymphoid-specific helicase(predicted)
A0A3B6JFL6	5	1.321	0.000229496	plasma membrane	ER membrane protein complex subunit 10(predicted)
A0A3B6C5M9	8			endoplasmic reticulum	Purple acid phosphatase
A0A3B6N318	21	1.007	0.889402	chloroplast	Elongation factor Tu
A0A3B6C6S8	2	1.023	0.667887	nucleus	Neurofilament medium polypeptide(predicted)
A0A3B6JKE2	4	0.797	0.013747	chloroplast	Methionine--tRNA ligase chloroplastic/mitochondrial(predicted)
A0A3B5ZPW8	1			cytoplasm	Helicase ATP-binding domain-containing protein
A0A3B6EKB9	3	1.259	0.112411	chloroplast	Mitochondrial import receptor subunit T
A0A3B6JJD6	12	0.809	0.000822268	nucleus	SEC7 domain-containing protein
A0A3B6IK29	25	0.999	0.986059	chloroplast	Phosphoglucomutase (Fragment)(predicted)
A0A3B6LP55	28	1.232	0.0215809	cytoplasm	HSP70 (Fragment)(predicted)
A0A3B6ASY9	1			mitochondria	Expressed protein(predicted)
A0A3B6SG73	12	1.17	0.00610818	cytoplasm	PfkB domain-containing protein
A0A3B6FT97	13	1.269	0.0204936	nucleus	HABP4_PAI-RBP1 domain-containing protein
A0A3B6C5C9	10			cytoplasm	Putative G3BP-like protein(predicted)
A0A3B6JKM6	1	1.029	0.945466	chloroplast	Expressed protein(predicted)
A0A3B6LL59	1			nucleus	Microtubule-associated protein futsch-like(predicted)
A0A3B6JMU4	3	1.079	0.177025	cytoplasm	PlsC domain-containing protein
A0A3B6DL14	3			nucleus	Protein IQ-D
A0A3B6GKF2	5	1.206	0.0305865	chloroplast	SAM domain-containing protein
A0A3B6HSR3	13	0.911	0.126782	chloroplast	Glycosyltransferase
A0A3B6JKX3	1	0.961	0.743796	chloroplast	Expressed protein(predicted)
A0A3B6EUC2	1			cytoplasm	Thioredoxin domain-containing protein
A0A3B6I120	3	0.979	0.764208	cytoplasm	Nucleosome assembly protein 1-like 1-A(predicted)
A0A3B6LIQ2	1	0.886	0.125537	chloroplast	Plastid division regulator MinE(predicted)
A0A3B6JCT3	4	1.076	0.16498	extracellular	Phytocyanin domain-containing protein
A0A3B6LJ83	11	1.436	0.00115031	nucleus	RING-type domain-containing protein
A0A3B6IR90	4	1.145	0.0832827	chloroplast	NifU domain-containing protein
A0A3B6PT96	1			chloroplast	Putative disease resistance protein(predicted)
A0A3B6TMX1	16	0.785	0.0808293	endoplasmic reticulum	Dynamin-2B(predicted)
A0A3B6A2R6	3			mitochondria	Flavonoid 3'-monooxygenase(predicted)
A0A3B6RSM6	2	0.916	0.0433323	cytoplasm	Plant/F20M13-60 protein(predicted)
A0A3B5YWX2	3	1.787	0.254377	chloroplast	Tetratricopeptide repeat (TPR)-like superfamily protein(predicted)
A0A3B6IL79	4			endoplasmic reticulum	At3g03330/T21P5_25(predicted)
A0A3B6EIT2	10	0.864	0.0452426	cytoplasm	AMP-binding domain-containing protein
A0A3B6NPI4	2	1.177	0.0138507	nucleus	tRNA uridine 5-carboxymethylaminomethyl modification enzyme MnmG (Fragment)(predicted)
A0A3B6EJL1	1	1.221	0.0356408	chloroplast	Protein TIC 22-like chloroplastic(predicted)
A0A3B6RHD1	3	1.015	0.840945	chloroplast	PRAI domain-containing protein
A0A3B6QJN4	3	0.816	0.0117212	vacuolar membrane	Protein RFT1 homolog
A0A3B6D889	17	0.821	0.00790417	cytoplasm	Leucyl-tRNA synthetase, cytoplasmic(predicted)
A0A3B6JK25	3	0.833	0.00650188	plasma membrane	Lung seven transmembrane receptor family protein, expressed(predicted)
A0A3B6LHU1	2	1.387	9.05375e-05	nucleus	Ankyrin repeat protein(predicted)
A0A3B6NXE4	4	1.461	0.00812844	cytoplasm	Uncharacterized protein
A0A3B6C0Q2	3			mitochondria	Adenyl cyclase(predicted)
A0A3B6ISV4	1			nucleus	ABC transporter F family member 4(predicted)
A0A3B6ITN1	15	0.774	0.0846942	cytoplasm	Alpha-glucosidase like protein(predicted)
A0A3B6JCX9	8	0.895	0.0161797	plasma membrane	Protein kinase domain-containing protein
A0A3B6TGM9	5	0.955	0.208568	chloroplast	Putative polygalacturonase(predicted)
A0A3B6EH92	10	0.972	0.745159	chloroplast	Xpo1 domain-containing protein
A0A3B5YX49	7	1.012	0.700169	extracellular	Str_synth domain-containing protein
A0A3B6IV75	6	1.025	0.67151	chloroplast	Imidazole glycerol phosphate synthase hisHF
A0A3B6DQY2	2	1.149	0.0156065	cytoplasm	Thioredoxin-like protein 4A(predicted)
A0A3B6MKU9	1			nucleus	NAC transcription factor
A0A3B6CE86	3			cytoplasm	Molybdate transporter 2(predicted)
A0A3B6MZD0	10	0.872	0.196551	extracellular	Str_synth domain-containing protein
A0A3B6EM67	7	1.235	0.0234347	chloroplast	Aldo_ket_red domain-containing protein
A0A3B6GSH8	1			plasma membrane	Boron transporter-like protein 2(predicted)
A0A3B6U825	1			chloroplast	RF_PR
A0A3B6PNW1	1			chloroplast	Glyco_transf_5 domain-containing protein
A0A3B6SHS2	22			chloroplast	Enhancer of mRNA-decapping protein 4(predicted)
A0A3B5XZ91	1	1.381	0.0256064	nucleus	START domain-containing protein
A0A3B6KSP6	11	1.296	0.00408087	chloroplast	Non-specific phospholipase C1(predicted)
A0A3B6NVN6	1			nucleus	RmlD_sub_bind domain-containing protein
A0A3B6JLJ7	2	0.775	0.00126073	chloroplast	Adenylyl-sulfate kinase
A0A3B6GUH3	5	1.189	0.0268885	nucleus	DUF1421 domain-containing protein
A0A3B6GS29	7	1.317	0.238381	nucleus	RNA-binding protein EWS(predicted)
A0A3B6SDY9	7	0.927	0.0603422	chloroplast	Cystathionine beta-lyase, chloroplastic(predicted)
A0A3B6HYU2	21			chloroplast	Elongation factor Tu
A0A3B6LYG6	1			cytoplasm	Actin-related protein 2/3 complex subunit 4
A0A3B5Y4X2	3	0.786	0.0105496	chloroplast	DUF4005 domain-containing protein
A0A3B6FPU5	13	0.139	0.00177036	nucleus	DEAD-box ATP-dependent RNA helicase, putative
A0A3B5Z3Y7	9	1.138	0.0562884	mitochondria	Voltage dependent anion channel (VDAC) (Fragment)(predicted)
A0A3B6EGJ4	3			mitochondria	HD domain-containing protein
A0A3B6AXZ4	11	1.36	0.0002294	chloroplast	Lipase_GDSL domain-containing protein
A0A3B6NW41	3	1.043	0.436253	nucleus	Zinc finger CCCH domain-containing protein 55(predicted)
A0A3B6CE00	7	1.332	0.000426301	chloroplast	PAP_fibrillin domain-containing protein
A0A3B6LTT8	1			nucleus	DAZ-associated protein 1(predicted)
A0A3B6JMD1	1	1.69	0.0104328	mitochondria	C
A0A3B6MNL6	1	1.023	0.725541	nucleus	BZIP domain-containing protein
A0A3B6HXJ6	3			extracellular	Carboxypeptidase
A0A3B6AZX2	1			chloroplast	PsbP domain-containing protein
A0A3B6DJ08	2	1.269	0.0059574	nucleus	H0525G02.7 protein(predicted)
A0A3B6B031	2	0.807	0.00110111	cytoplasm	Exocyst complex component SEC5
A0A3B6U523	1	0.954	0.518772	chloroplast	Expressed protein(predicted)
A0A3B6N1N7	1			chloroplast	RNase III domain-containing protein
A0A3B6JLF7	1			vacuolar membrane	Embryonic protein DC-8(predicted)
A0A3B6DDH6	1			nucleus	CS domain-containing protein
A0A3B5Y4A5	8	1.021	0.764531	chloroplast	NADH-cytochrome b5 reductase
A0A3B6HZM8	7			cytoplasm	Ribosomal protein
A0A3B6PTM6	3	1.023	0.562305	chloroplast	Uncharacterized protein
A0A3B6MPE5	2	1.015	0.851576	extracellular	Non-specific lipid-transfer protein
A0A3B5YPP4	7			vacuolar membrane	Pex14_N domain-containing protein
A0A3B6NTC4	3			cytoplasm	Aminotran_1_2 domain-containing protein
A0A3B6STX8	13			cytoplasm	Glutelin type-A 2(predicted)
A0A3B5YWY0	3	1.171	0.000974053	extracellular	AAI domain-containing protein
A0A3B6TDS0	2	1.004	0.956204	chloroplast	3-hydroxy-3-methylglutaryl coenzyme A reductase
A0A3B6KSH7	10	0.94	0.0463463	cytoplasm	PfkB domain-containing protein
A0A3B6INS4	5	1.072	0.979911	nucleus	NAC-A/B domain-containing protein
A0A3B6EU85	2	1.294	0.0185831	plasma membrane	UPF0095 protein MJ1206 (Fragment)(predicted)
A0A3B6PPP1	3	1.005	0.925733	plasma membrane	Transmembrane 9 superfamily member
A0A3B6DFE2	2	1.03	0.821068	chloroplast	Small nuclear ribonucleoprotein-associated protein
A0A3B6A2C1	5	1.181	0.0232168	chloroplast	Uncharacterized protein
A0A3B6I228	2	1.07	0.199944	cytoplasm	B-cell receptor-associated protein 31-like containing protein(predicted)
A0A3B6FWK3	5	1.405	0.00100656	chloroplast	C2 domain-containing protein
A0A3B6HXP8	2	1.341	0.0148909	chloroplast	Thaumatin-like protein TLP8(predicted)
A0A3B5ZZ07	1			chloroplast	30S ribosomal protein S15, chloroplastic(predicted)
A0A3B6I2V9	4	1.688	0.128287	peroxisome	PUM-HD domain-containing protein
A0A3B6TI46	11			chloroplast	BURP domain-containing protein
A0A3B5XU46	10	1.264	0.00234608	nucleus	YTH domain-containing protein
A0A3B5ZTN7	3	1.087	0.884653	chloroplast	Tyrosine--tRNA ligase
A0A3B6QFK1	2	1.123	0.0812816	Golgi apparatus	MSP domain-containing protein
A0A3B6PPI4	3	1.35	0.00565971	cytoplasm	CTP_transf_like domain-containing protein
A0A3B6LID1	2	0.966	0.641663	plasma membrane	MFS domain-containing protein
A0A3B6B4H7	4	0.935	0.120015	plasma membrane	AA_permease_C domain-containing protein
A0A3B6AS07	3			cytoplasm	F-actin-capping protein subunit alpha
A0A3B6TL76	5	0.891	0.00736694	chloroplast	Peptidase_S9 domain-containing protein
A0A3B6QBS9	2	1.014	0.827193	chloroplast	50S ribosomal protein L4 (Fragment)(predicted)
A0A3B6GY54	4			plasma membrane	ABC transporter B family member 4(predicted)
A0A3B6JF43	1	0.879	0.275702	chloroplast	Protein yippee-like
A0A3B6SE96	1			plasma membrane	Sensor protein gacS(predicted)
A0A3B6QH35	2			nucleus	Histone-lysine N-methyltransferase SUVR5(predicted)
A0A3B6N453	2	1.127	0.0640622	plasma membrane	Phytocyanin domain-containing protein
A0A3B6KHS7	9	0.898	0.0395944	chloroplast	Aminotran_1_2 domain-containing protein
A0A3B6INN6	3			mitochondria	Exocyst subunit Exo70 family protein
A0A3B6ILK4	10			plasma membrane	Putative 3,4-dihydroxy-2-butanone kinase(predicted)
A0A3B6IIS5	6	1.273	0.00195629	chloroplast	Peptidyl-prolyl cis-trans isomerase
A0A3B6PFE9	7	0.98	0.717473	nucleus	RRM domain-containing protein
A0A3B6DE42	6	1.042	0.971626	chloroplast	Usp domain-containing protein
A0A3B6GQ86	4	0.899	0.00593244	cytoplasm	E2_bind domain-containing protein
A0A3B6RNP8	2	0.816	0.00443717	plasma membrane	Protein RER1
A0A3B6NQN0	4	0.883	0.0130299	cytoplasm	tRNA (guanine(37)-N1)-methyltransferase
A0A3B6LW58	5	0.971	0.669306	chloroplast	Glucose-1-phosphate adenylyltransferase
A0A3B6TFJ4	2	0.872	0.0853579	chloroplast	Phosphoserine phosphatase, chloroplastic(predicted)
A0A3B6LUP2	1	1.008	0.878597	extracellular	AAI domain-containing protein
A0A3B6MRZ8	3			chloroplast	SHSP domain-containing protein
A0A3B6JEU2	3	0.886	0.189049	cytoplasm	Deoxyuridine 5'-triphosphate nucleotidohydrolase(predicted)
A0A3B6LLB0	18	0.893	0.0191767	chloroplast	Formate--tetrahydrofolate ligase(predicted)
A0A3B6MLJ3	1			chloroplast	DNA binding(predicted)
A0A3B6PJN8	9	0.792	0.0693877	endoplasmic reticulum	VID27 domain-containing protein
A0A3B6NU95	13			chloroplast	DH
A0A3B6ITJ8	16			cytoplasm	Pyruvate kinase
A0A3B6B759	8	1.097	0.326807	nucleus	Zinc finger CCCH domain-containing protein 31(predicted)
A0A3B6KP57	1			nucleus	CWF19-like protein 2(predicted)
A0A3B6GVM1	2	0.92	0.00954198	plasma membrane	Abhydro_lipase domain-containing protein
A0A3B6ITC2	4	1.042	0.607824	chloroplast	Macro domain-containing protein
A0A3B6IPD6	4	0.524	0.00232315	mitochondria	WD_REPEATS_REGI
A0A3B5XYU6	1			nucleus	Microtubule-associated EB1 family protein, putative, expressed(predicted)
A0A3B6I4V6	1			nucleus	Protein kinase domain-containing protein
A0A3B6JKR0	7	1.099	0.0410119	cytoplasm	Mitochondrial import receptor subunit T
A0A3B6CAC7	2	0.89	0.152485	chloroplast	NAD(P)H-quinone oxidoreductase subunit M, chloroplastic(predicted)
A0A3B6DNI0	4	1.042	0.737828	extracellular	Non-specific lipid-transfer protein
A0A3B6MQN9	5	1.497	0.00198651	cytoplasm	Expressed protein(predicted)
A0A3B6TCN7	8			chloroplast	3-phosphoshikimate 1-carboxyvinyltransferase
A0A3B6NKD8	1	0.976	0.70584	nucleus	DUF5311 domain-containing protein
A0A3B6EFA0	11			nucleus	Cold induced protein(predicted)
A0A3B6GZ31	5			cytoplasm	Pco119358(predicted)
A0A3B6I217	8	0.919	0.227601	nucleus	KH domain-containing protein(predicted)
A0A3B6LW93	8	0.852	0.0190138	chloroplast	DPP6 N-terminal domain-like protein(predicted)
A0A3B5YSN6	1	1.087	0.291573	nucleus	Protein Rf1, mitochondrial(predicted)
A0A3B6JH99	9	1.052	0.660958	cytoplasm	DEAD-box ATP-dependent RNA helicase 52C(predicted)
A0A3B6TFH7	7			extracellular	Carboxypeptidase
A0A3B6C883	5	1.483	0.0172531	chloroplast	PDZ domain-containing protein
A0A3B6QIE4	6	1.087	0.253602	chloroplast	SHSP domain-containing protein
A0A3B6SS76	12	0.992	0.555296	cytoplasm	Epimerase domain-containing protein
A0A3B6RG09	13	1.08	0.512564	nucleus	Pro-resilin(predicted)
A0A3B6TBM8	1			cytoplasm	Putative mediator of RNA polymerase II transcription subunit 6(predicted)
A0A3B6SQP0	2	1.234	0.150473	chloroplast	Hexokinase-1(predicted)
A0A3B5ZNX6	3	0.991	0.877016	chloroplast	Ankyrin-1(predicted)
A0A3B6PNH0	3	1.936	0.0944251	cytoplasm	Ubiquitin-associated protein(predicted)
A0A3B6EIW1	7	1.223	0.0185241	mitochondria	FCP1 homology domain-containing protein
A0A3B6PHN1	6	0.953	0.515442	chloroplast	Anthranilate phosphoribosyltransferase(predicted)
A0A3B5YTM2	2	0.665	0.0142317	endoplasmic reticulum	HECT domain-containing protein
A0A3B6C5M6	6	1.002	0.98829	chloroplast	Auxin-responsive GH3-8 protein(predicted)
A0A3B5YWI2	1			mitochondria	Pentatricopeptide, putative, expressed(predicted)
A0A3B6TID1	8	0.509	9.05617e-06	chloroplast	Epimerase domain-containing protein
A0A3B6C7P3	2			mitochondria	Smg4_UPF3 domain-containing protein
A0A3B6JRJ8	2			cytoplasm	Fatty acyl-CoA reductase
A0A3B6HT09	9	0.935	0.397421	cytoplasm	A
A0A3B6KFY6	5	1.017	0.556035	plasma membrane	MFS domain-containing protein
A0A3B6MM69	3			endoplasmic reticulum	Putative methyltransferase PMT26(predicted)
A0A3B6DGV1	1	1.281	0.00221676	chloroplast
A0A3B6EBM8	14	1.211	0.015578	chloroplast	Mitochondrial-processing peptidase subunit alpha(predicted)
A0A3B6RPU9	18			cytoplasm	EF-hand domain-containing protein
A0A3B6MWJ0	5	1	0.998492	chloroplast	Enoyl-CoA hydratase 2 peroxisomal(predicted)
A0A3B5XXF7	2	0.991	0.889709	cytoplasm	RING-type domain-containing protein
A0A3B6HWD3	10			plasma membrane	Fmp27_GFWDK domain-containing protein
A0A3B6AUA6	4			mitochondria	Putative cytochrome c oxidase subunit(predicted)
A0A3B6FMS6	7	0.877	0.196135	chloroplast	Pentatricopeptide repeat-containing protein(predicted)
A0A3B6QNH6	1	0.863	0.0497852	chloroplast	Thioredoxin domain-containing protein
A0A3B6R9D3	1	1.095	0.164573	chloroplast	VRN3(predicted)
A0A3B6LHW2	6	1.104	0.0097063	cytoplasm	Nucleoside diphosphate kinase
A0A3B6H402	8	1.709	0.00189161	chloroplast	RRM domain-containing protein
A0A3B6C989	3			mitochondria	Hydroxycinnamoyl CoA: shikimate hydroxycinnamoyl transferase(predicted)
A0A3B6IMH3	4	1.179	0.0153418	chloroplast	FAA_hydrolase domain-containing protein
A0A3B6NXF2	8	1.053	0.348637	chloroplast	PMEI domain-containing protein
A0A3B6TSD8	6	0.344	0.00436703	nucleus	DEAD-box ATP-dependent RNA helicase 42(predicted)
A0A3B6FHA0	6	1.078	0.0411407	cytoplasm	Desiccation protectant Lea14-like protein(predicted)
A0A3B5ZXD7	4	0.847	0.338471	chloroplast	Glycosyltransferase(predicted)
A0A3B6CFZ2	2	1.041	0.166432	chloroplast	Abhydrolase_2 domain-containing protein
A0A3B5YYE7	1			plasma membrane	DUF1084 domain-containing protein
A0A3B6DCS5	8	1.054	0.427869	nucleus	Ribosomal_L18e/L15P domain-containing protein
A0A3B6N0L8	16	1.01	0.973853	chloroplast	Dihydrolipoamide acetyltransferase component of pyruvate dehydrogenase complex
A0A3B6INB4	1			chloroplast	Ribosomal RNA small subunit methyltransferase E(predicted)
A0A3B6LQR3	22	0.877	0.00292967	cytoplasm	UTP--glucose-1-phosphate uridylyltransferase
A0A3B6JJA3	2	0.783	0.205445	chloroplast	CLA1(predicted)
A0A3B6HQ78	3	1.036	0.246882	cytoplasm	Ribosomal_L2_C domain-containing protein
A0A3B6SJ62	1	0.99	0.890133	nucleus	C
A0A3B6TH19	6	0.924	0.221933	plasma membrane	Putative cellulose synthase-like protein D2(predicted)
A0A3B5ZVG0	1			cytoplasm	Protein kinase domain-containing protein
A0A3B6TMG7	7	0.919	0.177117	nucleus	Serine/threonine-protein phosphatase 2A 55 kDa regulatory subunit B
A0A3B6TWY3	8	0.755	0.0168927	cytoplasm	Embryo yellow protein (Fragment)(predicted)
A0A3B6A055	4			cytoplasm	SANT domain-containing protein
A0A3B6LXL8	12	1.177	0.0735475	cytoplasm	Prohibitin
A0A3B6NMF5	4	1.127	0.222117	mitochondria	Single-stranded DNA-bindig protein WHY2, mitochondrial(predicted)
A0A3B6C878	1			chloroplast	RNA-dependent RNA polymerase
A0A3B6MS11	10	0.982	0.806818	chloroplast	UDP-glucose 4-epimerase
A0A3B6FVJ4	2	0.928	0.0797455	chloroplast	Retrovirus-related Pol polyprotein LINE-1(predicted)
A0A3B6I4I1	1	1.017	0.890526	mitochondria	F-box domain-containing protein
A0A3B6ARW8	7	0.889	0.0537983	cytoplasm	Acyl-CoA dehydrogenase family member 10(predicted)
A0A3B6ATT1	1			cytoplasm	AIG1-type G domain-containing protein
A0A3B6KFI7	6	0.768	0.000548382	chloroplast	SAWADEE domain-containing protein
A0A3B6MTJ8	2	1.368	0.0206787	chloroplast	Cytoplasmic dynein 2 light intermediate chain 1(predicted)
A0A3B6JNK4	1			chloroplast	Plant-specific TFIIB-related protein 1(predicted)
A0A3B6GYK8	2	0.658	0.000455229	chloroplast	Aldehyde oxidase GL
A0A3B6IP31	3			chloroplast	Arabinosyltransferase XEG113(predicted)
A0A3B5Y216	1	1.04	0.756225	plasma membrane	Protein NRT1/ PTR FAMILY 5.10(predicted)
A0A3B6HTY0	1	1.289	0.0267269	chloroplast	Transcription factor bHLH140 (Fragment)(predicted)
A0A3B5ZVK4	8	1.394	0.000174615	cytoplasm	NADH-ubiquinone oxidoreductase, putative, expressed(predicted)
A0A3B6N0G9	10	0.938	0.393192	cytoplasm	Epimerase domain-containing protein
A0A3B6MX83	2	1.13	0.682874	cytoplasm	Metallophos domain-containing protein
A0A3B6B5E1	12	1.118	0.0242394	plasma membrane	Calcium-transporting ATPase
A0A3B6IU74	10			cytoplasm	40S ribosomal protein S3a
A0A3B6PIV2	14	0.858	0.0311447	chloroplast	NPL4-like protein(predicted)
A0A3B6QCU3	1			chloroplast
A0A3B6RQ83	1	1.023	0.641263	chloroplast	Phytoene synthase 1
A0A3B6PQ93	6	1.315	0.084778	chloroplast	2,3-bisphosphoglycerate-dependent phosphoglycerate mutase(predicted)
A0A3B6C3E0	2	1.177	0.00474352	chloroplast	Pheophytinase, chloroplastic(predicted)
A0A3B6JM03	8	0.91	0.181133	cytoplasm	tRNA (guanine(26)-N(2))-dimethyltransferase
A0A3B6C6G0	7	0.962	0.381615	chloroplast	40S ribosomal protein S8
A0A3B6I6F8	19	0.787	0.000863229	cytoplasm	Expressed protein(predicted)
A0A3B5XYD6	15			plasma membrane	EMC1_C domain-containing protein
A0A3B6NM87	6			cytoplasm	C-CAP/cofactor C-like domain-containing protein
A0A3B6LV22	5	0.943	0.431432	nucleus	H15 domain-containing protein
A0A3B6JIG7	1	1.119	0.20452	nucleus	RING-type domain-containing protein
A0A3B6I1I0	4	1.372	0.0253463	mitochondria	Huntingtin interacting protein K(predicted)
A0A3B5Y383	6	0.995	0.785976	cytoplasm	Soluble inorganic pyrophosphatase(predicted)
A0A3B6TLT2	4	0.831	0.0256238	cytoplasm	DUF538 family protein(predicted)
A0A3B6FTC8	3	1.516	0.00486285	cytoplasm	S
A0A3B6I3Z2	4	1.359	0.00314854	extracellular	PMEI domain-containing protein
A0A3B6JD66	1			cytoplasm	CRAL-TRI
A0A3B6QC33	17	0.878	0.0170934	chloroplast	T-complex protein 1 subunit eta
A0A3B6SC09	4	0.981	0.768112	nucleus	Putative heat shock factor binding protein(predicted)
A0A3B6D6H6	3	0.895	0.0151127	cytoplasm	PER
A0A3B6EEM3	4	0.739	0.303841	chloroplast	Putative isomerase(predicted)
A0A3B6TNR3	1	0.786	0.00724173	cytoplasm	Centromere/kinetochore zw10-like protein(predicted)
A0A3B6DL15	5			cytoplasm	Hexosyltransferase
A0A3B6I6Q4	10	0.942	0.41788	cytoplasm	Homogentisate 1,2-dioxygenase(predicted)
A0A3B6C512	5	1.145	0.462918	chloroplast	Protein RETICULATA chloroplastic(predicted)
A0A3B6N1X6	4	1.457	0.0622764	extracellular	Expressed protein(predicted)
A0A3B6IPS7	3	1.068	0.36912	cytoplasm
A0A3B6SDQ5	4	1.134	0.0617534	nucleus	Golgin candidate 4-like(predicted)
A0A3B6FV76	10	0.948	0.153355	nucleus	Mannosyl-oligosaccharide glucosidase(predicted)
A0A3B6DRX3	1			chloroplast	Peptidase A1 domain-containing protein
A0A3B6JFL3	6	0.914	0.0926985	cytoplasm	PCI domain-containing protein
A0A3B6JIH4	6			cytoplasm	TR_THY domain-containing protein
A0A3B6GKW9	2	0.946	0.083894	chloroplast	probable pectin methylesterase CGR2(predicted)
A0A3B5ZVX1	7	0.851	0.0036576	chloroplast	Epimerase domain-containing protein
A0A3B6LU97	3	1.13	0.0585911	vacuolar membrane	MtN19-like protein(predicted)
A0A3B5XXS9	3	0.636	0.000218989	endoplasmic reticulum	Glycosyltransferase
A0A3B6AZW0	11	0.912	0.0782509	chloroplast	Mitochondrial phosphate carrier protein 3, mitochondrial-like(predicted)
A0A3B6MKC9	5	0.891	0.207453	vacuolar membrane	MFS domain-containing protein
A0A3B6IXX8	33			mitochondria	Coatomer subunit alpha
A0A3B6JKN6	2	1.036	0.295769	chloroplast	SURF1-like protein
A0A3B6TUK7	3			chloroplast	Amino_oxidase domain-containing protein
A0A3B6FGA3	3	1.437	0.00563572	mitochondria	39S ribosomal protein L47, mitochondrial(predicted)
A0A3B6ARX0	10			mitochondria	Prostaglandin E synthase 2(predicted)
A0A3B5Y4S3	1			chloroplast	ATP-dependent Clp protease ATP-binding subunit clpX(predicted)
A0A3B6NT83	2	0.907	0.00601853	cytoplasm	Cupin_5 domain-containing protein
A0A3B6JCF3	2			Golgi apparatus	Membrin
A0A3B6C6E8	6	0.938	0.0899708	cytoskeleton	SnRK1 gamma subunit(predicted)
A0A3B6U5W8	1	0.986	0.873763	chloroplast	Hexosyltransferase
A0A3B6JI25	2	1.326	0.0230651	cytoplasm	Alba domain-containing protein
A0A3B6FZ92	2	1.077	0.192942	chloroplast	AA_kinase domain-containing protein
A0A3B6GT70	4	0.923	0.194188	chloroplast	Hydrolase_4 domain-containing protein
A0A3B5YZG7	5	1.316	7.76084e-05	nucleus	Cold shock domain protein 2(predicted)
A0A3B6C8S3	6			chloroplast	PMSR domain-containing protein
A0A3B6JE83	9	0.861	0.0621886	nucleus	Superkiller viralicidic activity 2-like protein 2(predicted)
A0A3B6NID4	3	0.818	0.0313785	chloroplast	HECT domain-containing protein
A0A3B6AXA0	2	0.821	0.015097	chloroplast	Thioredoxin domain-containing protein
A0A3B6B6C7	1	1.139	0.0736572	chloroplast	AB hydrolase-1 domain-containing protein
A0A3B5Z0I8	3	0.87	0.0580684	cytoplasm	Cold regulated protein(predicted)
A0A3B6RBR9	5	1.007	0.642891	chloroplast	Thioredoxin family protein(predicted)
A0A3B6KEZ2	2	1.058	0.461237	vacuolar membrane	Purple acid phosphatase
A0A3B6DH46	3			chloroplast	AB hydrolase-1 domain-containing protein
A0A3B6GPT6	1	1.073	0.0023066	chloroplast	DNA polymerase zeta subunit(predicted)
A0A3B6MPM9	1	0.79	0.0212528	cytoplasm	Putative acetyltransferase type B catalytic subunit(predicted)
A0A3B6PKN8	7	1.05	0.438106	chloroplast	Cytochrome P450 71D10(predicted)
A0A3B6RFN6	6	1.028	0.645141	chloroplast	Carboxypeptidase
A0A3B6SGQ0	5	1.199	0.0369016	cytoskeleton	Peptidyl-prolyl cis-trans isomerase
A0A3B6EG69	5			nucleus	DUF1681 domain-containing protein
A0A3B6QAZ3	2			chloroplast	Transmembrane protein 53(predicted)
A0A3B6PTR2	12	1.152	0.187942	chloroplast	Aldo_ket_red domain-containing protein
A0A3B5ZW90	5			cytoplasm	Lipase_3 domain-containing protein
A0A3B6RIR4	23			vacuolar membrane	Beta-galactosidase
A0A3B6C7T8	10	1.194	0.0359654	nucleus	Polyadenylate-binding protein RBP47-like(predicted)
A0A3B6EFE3	3	1.024	0.593272	endoplasmic reticulum	Nucleotide pyrophosphatase/phosphodiesterase(predicted)
A0A3B6KEK4	3	0.851	0.0313875	plasma membrane	Aminopeptidase(predicted)
A0A3B6A2I3	10			nucleus	FRIGIDA-like protein
A0A3B5YRY0	1	2.741	0.0112689	chloroplast	Uncharacterized protein
A0A3B6ML85	1	0.709	0.0875022	nucleus	Aldo_ket_red domain-containing protein
A0A3B5Z126	10	1.095	0.0470726	chloroplast	Peroxidase
A0A3B6QIG7	11	0.846	0.221522	cytoplasm	Fe2
A0A3B6KUC8	3	0.956	0.203414	plasma membrane	Post-GPI attachment to proteins factor 3
A0A3B6JP87	1	1.209	0.0263283	chloroplast	Ribosomal protein L32 containing protein isoform 1(predicted)
A0A3B6QPG7	1			cytoplasm	Ferric/cupric reductase transmembrane component 2 (Fragment)(predicted)
A0A3B5Y1Y9	4			endoplasmic reticulum	Beta-galactosidase
A0A3B6PLG1	3	1.016	0.681875	chloroplast	MLP3.9 protein(predicted)
A0A3B5ZRV7	23	0.86	0.0226083	mitochondria	Chaperonin CPN60-2, mitochondrial(predicted)
A0A3B6TZQ5	4			cytoplasm	eRF1_1 domain-containing protein
A0A3B6MVE6	6	1.127	0.213695	extracellular	Peroxidase
A0A3B6JK71	15	1.176	0.0669066	vacuolar membrane	Beta-galactosidase
A0A3B6KAN0	1	0.909	0.161518	chloroplast	Peroxisomal membrane protein PMP22(predicted)
A0A3B5ZSZ8	30	0.886	0.0683083	chloroplast	Stromal 70 kDa heat shock-related protein, chloroplastic(predicted)
A0A3B6SAK1	1			chloroplast	RNI-like superfamily protein(predicted)
A0A3B5XXL3	3	0.81	0.00815568	chloroplast	Gln-synt_C domain-containing protein
A0A3B6MXD3	4	0.711	0.000506724	nucleus	Phospholipase D
A0A3B6GQN9	5			cytoplasm	WD_REPEATS_REGI
A0A3B6AV94	3	1.056	0.338129	nucleus	ZPT4-4 (Zinc-finger protein)-like protein(predicted)
A0A3B6NRV7	3	0.775	0.0527722	plasma membrane	Thioredoxin domain-containing protein
A0A3B6NJ09	3	1.002	0.959052	plasma membrane	Transmembrane protein 120B(predicted)
A0A3B5Y5W5	8	0.922	0.355862	chloroplast	Lactation elevated protein 1(predicted)
A0A3B6PF31	1			cytoplasm	HVA22-like protein
A0A3B6MJF0	2			nucleus	Homeobox domain-containing protein
A0A3B6AVV7	16	0.964	0.747282	cytoplasm	Zinc-metallopeptidase, peroxisomal-like(predicted)
A0A3B6B328	9	1.676	0.0041836	nucleus
A0A3B6RKD6	6	1.066	0.0588402	plasma membrane	Aa_trans domain-containing protein
A0A3B6MMB4	9			nucleus	Protein M
A0A3B6NL50	8	1.082	0.128984	chloroplast	Pectin lyase-like superfamily protein(predicted)
A0A3B6R9A6	2			chloroplast	Nudix hydrolase domain-containing protein
A0A3B6C3B0	3			nucleus	WPP domain-containing protein
A0A3B6TNP8	1	0.927	0.367631	chloroplast	Translocon-associated protein subunit alpha(predicted)
A0A3B6CB57	7			nucleus	BEACH domain-containing protein lvsC(predicted)
A0A3B6JIR3	25	0.817	0.00655106	cytoplasm	Heat shock cognate 70 kDa protein(predicted)
A0A3B6JM59	14	0.837	0.0127155	chloroplast	V-type proton ATPase subunit a
A0A3B6JEU6	2	1.135	0.0684596	chloroplast	X8 domain-containing protein
A0A3B6HXN8	5	1.131	0.187416	chloroplast	Beta-fructofuranosidase(predicted)
A0A3B6MR22	16	1.306	3.92419e-05	chloroplast	GH10 domain-containing protein
A0A3B6EIB1	2			chloroplast	Glycos_transf_1 domain-containing protein
A0A3B6QKL4	12	1.146	0.138339	chloroplast	Epimerase domain-containing protein
A0A3B6IXK8	15	1.236	0.0222555	extracellular	Expansin B4 F5-2(predicted)
A0A3B6QA42	1	0.874	0.46132	chloroplast	Linalool synthase, chloroplastic(predicted)
A0A3B6TU55	2	0.996	0.915809	cytoplasm	RNase III domain-containing protein
A0A3B6SHK4	3	0.977	0.478799	vacuolar membrane	Core-2/I-branching beta-16-N-acetylglucosaminyltransferase family protein(predicted)
A0A3B5YT87	5	1.038	0.589202	cytoskeleton	IU_nuc_hydro domain-containing protein
A0A3B6SBE9	2			endoplasmic reticulum,plasma membrane	Peptidase A1 domain-containing protein
A0A3B6N0Z4	6	0.85	0.0887292	chloroplast	T
A0A3B6CBH6	4	0.941	0.20166	chloroplast	UDP-N-acetylglucosamine diphosphorylase 2(predicted)
A0A3B6MPN0	2	1.443	0.000647838	cytoplasm	MC2D protein(predicted)
A0A3B6ILN0	14	0.798	0.00890735	cytoplasm	Pyr_redox_2 domain-containing protein
A0A3B5Y7I5	1	0.953	0.24705	plasma membrane	LRRNT_2 domain-containing protein
A0A3B6DLT4	4	1.119	0.00705848	cytoplasm	2-methoxy-6-polyprenyl-1,4-benzoquinol methylase, mitochondrial
A0A3B6RJI6	1	1.08	0.217311	cytoplasm	ATP synthase epsilon chain, chloroplastic(predicted)
A0A3B6TRK2	5	0.817	0.0592644	cytoplasm	Structural maintenance of chromosomes protein
A0A3B6AWU1	1			chloroplast	Gb3_synth domain-containing protein
A0A3B6DDG1	2	3.181	0.00446922	nucleus	Abscisic stress-ripening protein 2(predicted)
A0A3B6CJ56	9	1.332	0.739319	cytoplasm	H0306F12.7 protein(predicted)
A0A3B5XVF6	14	0.86	0.00772931	cytoplasm	Aminotran_1_2 domain-containing protein
A0A3B6U0E9	3			cytoplasm	DEAD-box ATP-dependent RNA helicase 38(predicted)
A0A3B6RLF3	2	1.015	0.660982	nucleus	UBIQUITIN_C
A0A3B6MLG5	1			chloroplast	Wall-associated receptor kinase-like 14(predicted)
A0A3B6MMJ9	6	1.204	0.0997357	chloroplast	Purple acid phosphatase
A0A3B6CGX7	4	0.918	0.125731	nucleus	Exocyst subunit Exo70 family protein
A0A3B6LP34	1	0.669	0.0079303	nucleus	Dihydroflavonol-4-reductase(predicted)
A0A3B6U9R4	1	0.977	0.949164	endoplasmic reticulum	Putative glycosyltransferase 6(predicted)
A0A3B6CDA8	1	1.013	0.881737	chloroplast	ABC transporter domain-containing protein
A0A3B6MV72	17	0.92	0.165891	cytoskeleton	Epimerase domain-containing protein
A0A3B6GWI6	1	1.061	0.31375	nucleus	RRM domain-containing protein
A0A3B6TK40	2	1.208	0.0424568	nucleus	PRP38_assoc domain-containing protein
A0A3B6A097	2			plasma membrane	Sulfhydryl oxidase
A0A3B6TI02	7			nucleus	Mucin-19(predicted)
A0A3B6RIZ2	2	0.993	0.80114	extracellular	Xyloglucan endotransglucosylase/hydrolase
A0A3B6AQ68	3	1.285	0.109378	nucleus	C3H1-type domain-containing protein
A0A3B6PJ31	4			nucleus	Endoglucanase 11(predicted)
A0A3B6HUJ4	12	0.956	0.316924	cytoplasm	Protein IN2-1-like protein B(predicted)
A0A3B6H1U7	5	0.983	0.689338	cytoplasm	Uricase
A0A3B6C4Z2	16	0.993	0.694287	nucleus	Helicase ATP-binding domain-containing protein
A0A3B6NLG0	3			chloroplast	Chlorophyll a-b binding protein, chloroplastic
A0A3B6B6W6	5	0.951	0.7167	extracellular	PMEI domain-containing protein
A0A3B6DL48	1			chloroplast	Usp domain-containing protein
A0A3B6NLL5	5	0.762	0.0315284	chloroplast	AAI domain-containing protein
A0A3B5YYZ8	2			extracellular	WAS/WASL-interacting protein family member 3-like(predicted)
A0A3B6B6Y1	7	1.075	0.0126505	cytoplasm	3-oxoacyl-[acyl-carrier-protein] synthase III, chloroplastic(predicted)
A0A3B6RNX6	5	1.204	0.0119109	chloroplast	60S acidic ribosomal protein P3(predicted)
A0A3B6GT29	3			mitochondria	HD domain-containing protein
A0A3B6QHB8	9	0.785	0.00627401	chloroplast	Fimbrin-like protein 2(predicted)
A0A3B6LQU5	3	0.916	0.110461	chloroplast	Signal peptidase complex subunit 3
A0A3B6KD85	12			plasma membrane	Calcium-transporting ATPase
A0A3B6NK97	1			chloroplast	Stromelysin-1 (Fragment)(predicted)
A0A3B6LSQ7	5	0.83	0.0629633	nucleus	DNA-directed RNA polymerase subunit beta
A0A3B6H0L0	24	1.037	0.224573	cytoplasm	2,3-bisphosphoglycerate-independent phosphoglycerate mutase(predicted)
A0A3B6SIK0	3	0.854	0.0952982	cytoplasm	DUF538 family protein(predicted)
A0A3B6TP90	5	1.1	0.056128	cytoplasm	Inositol polyphosphate multikinase
A0A3B6PLS1	7			chloroplast	Calmodulin-binding protein 60 B(predicted)
A0A3B6LIW1	5	0.908	0.0857853	chloroplast	Exocyst subunit Exo70 family protein
A0A3B6GLD6	11			chloroplast	Protein ABCI7, chloroplastic(predicted)
A0A3B6I5R9	3	1.333	0.00314479	cytoplasm	Ribosomal RNA small subunit methyltransferase G(predicted)
A0A3B6ST96	1			chloroplast	Senescence domain-containing protein
A0A3B6FM29	10	0.949	0.487065	chloroplast	Ubiquitin carboxyl-terminal hydrolase
A0A3B6EN14	1			vacuolar membrane	Bidirectional sugar transporter SWEET
A0A3B6DFV7	6	1.392	0.00289309	extracellular	S-like RNase (Fragment)(predicted)
A0A3B5ZRI8	4	1.048	0.6755	cytoplasm	Proteasome subunit beta
A0A3B6ECI6	3	0.999	0.981765	chloroplast	Sec20 family protein(predicted)
A0A3B5ZU65	2	0.864	0.0683412	chloroplast	Beta-1,3-N-acetylglucosaminyltransferase lunatic fringe(predicted)
A0A3B6JI13	15	0.767	0.000816781	endoplasmic reticulum	Beta-adaptin-like protein
A0A3B5ZQT8	3	1.096	0.668498	mitochondria	Alba domain-containing protein
A0A3B6DDI9	4	1.119	0.0373761	chloroplast	NAD(P)-bd_dom domain-containing protein
A0A3B6CAI7	3			chloroplast	Aldose 1-epimerase
A0A3B6QNN8	3	0.789	0.0684374	cytoplasm	Diphthami_syn_2 domain-containing protein
A0A3B6U6J2	3			Golgi apparatus	t-SNARE coiled-coil homology domain-containing protein
A0A3B6CD92	2	0.908	0.00393092	nucleus	Signal recognition particle 14 kDa protein(predicted)
A0A3B6N002	1	1.106	0.408895	chloroplast	Flavodoxin-like domain-containing protein
A0A3B6PK23	1	0.836	0.280069	chloroplast	Hydrolase_4 domain-containing protein
A0A3B6LNZ6	1			nucleus	LSG(predicted)
A0A3B5ZUP4	14	1.113	0.591397	nucleus	Agenet domain containing protein, expressed(predicted)
A0A3B6GKD9	18	1.096	0.0575805	chloroplast	Alpha-glucosidase(predicted)
A0A3B6RP05	3	1.204	0.00141075	chloroplast	PPIase cyclophilin-type domain-containing protein
A0A3B6LLD2	2			nucleus	Putative storekeeper protein(predicted)
A0A3B5Z0L3	2	0.934	0.487987	chloroplast	PRA1 family protein
A0A3B6RFL6	5	1.033	0.495367	cytoplasm	Peptidyl-prolyl cis-trans isomerase
A0A3B6QAW1	9			plasma membrane	Putative integral membrane protein conserved region (DUF2404)(predicted)
A0A3B6C650	4	1.135	0.0564973	plasma membrane	Plasma membrane intrinsic protein(predicted)
A0A3B6SJA4	8	0.91	0.188453	cytoplasm,plasma membrane	14_3_3 domain-containing protein
A0A3B6NPA8	4	1.383	0.0226463	nucleus	Transcription initiation factor TFIID subunit 15b-like isoform X1(predicted)
A0A3B6MXS5	2			chloroplast	Putative mitochondrial carrier protein(predicted)
A0A3B6TTL8	2			nucleus	Proteasome assembly chaperone 3(predicted)
A0A3B6DM82	1	1.114	0.257338	extracellular	PLAT domain-containing protein
A0A3B6RQE7	3	0.957	0.715894	nucleus	Geranylgeranyl transferase type-2 subunit alpha(predicted)
A0A3B6JQC1	2			nucleus	HMA domain-containing protein
A0A3B6LEG9	4	0.917	0.673953	cytoplasm	Vacuolar fusion protein CCZ1 homolog(predicted)
A0A3B6MNU3	1	0.798	0.0599545	chloroplast	TLDc domain-containing protein
A0A3B5ZTJ3	2			cytoplasm	Putative glutathione S-transferase GSTU6(predicted)
A0A3B6PMC8	14	1.224	0.024063	cytoplasm	AAA domain-containing protein
A0A3B6RFS0	11	0.971	0.618179	chloroplast	Transcriptional co-repressor TPL(predicted)
A0A3B6KFK3	11	1.06	0.28534	mitochondria	Putative endo-1,3(4)-beta-glucanase 2(predicted)
A0A3B5XUA0	1	0.8	0.464676	nucleus	Morc6_S5 domain-containing protein
A0A3B5ZNL0	1	0.872	0.147827	nucleus	CS domain-containing protein
A0A3B6UBU9	7	1.059	0.0625338	vacuolar membrane	Xyloglucan endotransglucosylase/hydrolase
A0A3B6ESD4	1	0.483	0.1325	plasma membrane	PA domain-containing protein
A0A3B6RM38	6	0.878	0.000357848	cytoplasm	Serine/threonine-protein phosphatase
A0A3B6LLR0	11	0.976	0.668801	mitochondria	Putative endo-1,3(4)-beta-glucanase 2(predicted)
A0A3B6IR87	3	1.213	0.132303	chloroplast	Extended synaptotagmin-2-A(predicted)
A0A3B6A0G7	2	0.858	0.24501	cytoplasm	AAA domain-containing protein
A0A3B6FNR1	10	2.033	0.000756296	nucleus	DREPP4 protein(predicted)
A0A3B6TGA0	2			nucleus	Transcription initiation factor TFIID subunit 10
A0A3B6NMX6	26	0.745	0.00133573	chloroplast	L-arabinokinase(predicted)
A0A3B6IKM0	7			nucleus	Alba domain-containing protein
A0A3B6PM25	2	1.994	0.00365333	nucleus	Uncharacterized protein
A0A3B6HZ24	1	1.097	0.783192	plasma membrane	Post-GPI attachment to proteins factor 3
A0A3B6RR75	1			cytoplasm	MMS19 nucleotide excision repair protein-like protein(predicted)
A0A3B6GZJ9	4	0.905	0.00725316	chloroplast	PKS_ER domain-containing protein
A0A3B6GWN3	2	1.094	0.209985	vacuolar membrane	Lipase_GDSL domain-containing protein
A0A3B6NSQ0	7	1.212	0.102686	nucleus	Rab-GAP TBC domain-containing protein
A0A3B6SGM3	3	1.043	0.250067	nucleus	FHA domain-containing protein
A0A3B6JLZ9	8	0.841	0.00229311	cytoskeleton
A0A3B6SKK1	6	0.83	0.0572197	chloroplast	Programmed cell death protein 4(predicted)
A0A3B5YTD0	3	1.156	0.0967967	chloroplast	PWWP domain-containing protein
A0A3B6GUR3	4			cytoplasm	Glutathione S-transferase 1(predicted)
A0A3B6RB60	3	0.939	0.185677	cytoplasm	Phosphoserine phosphatase, chloroplastic(predicted)
A0A3B6KEK6	11	1.098	0.119505	chloroplast	Enoyl-[acyl-carrier-protein] reductase [NADH], chloroplastic(predicted)
A0A3B6IPD5	4	1.197	0.0370508	extracellular	Pept_C1 domain-containing protein
A0A3B6SP07	8	1.18	0.0379619	cytoplasm	Zinc finger CCCH domain-containing protein 44(predicted)
A0A3B5ZPU1	3	0.138	0.000897198	nucleus	RRP15-like protein(predicted)
A0A3B6BYN7	7	0.518	0.00106482	chloroplast	Ribulose bisphosphate carboxylase small chain
A0A3B6NQF0	17			cytoplasm	Aminopeptidase
A0A3B6TMR9	1	1.39	0.00270552	chloroplast	DNL-type domain-containing protein
A0A3B6QDM0	1	0.883	0.0493542	chloroplast	Protein TIC 21, chloroplastic(predicted)
A0A3B6RER4	5	0.845	0.008745	chloroplast	60S ribosomal protein L32-1(predicted)
A0A3B6PL08	1			nucleus	BRCA1-associated protein(predicted)
A0A3B5Y2G0	1			nucleus	Hypothetcal protein(predicted)
A0A3B6GU76	5	0.995	0.927882	nucleus	Protein TRIGALACT
A0A3B6IW83	2			cytoplasm	Heavy metal-associated domain containing protein, expressed(predicted)
A0A3B6ATB2	2	1.152	0.128798	chloroplast	R3H domain-containing protein 1 (Fragment)(predicted)
A0A3B5ZWU8	2	1.271	0.0345571	nucleus	Peptidylprolyl isomerase
A0A3B6JDK1	1			nucleus	RBR-type E3 ubiquitin transferase
A0A3B5Y3F8	1	0.996	0.871287	chloroplast	Exocyst subunit Exo70 family protein
A0A3B6N327	2	1.369	0.0421441	nucleus	RNA-binding protein 34(predicted)
A0A3B6IR23	1			nucleus	Endoglucanase
A0A3B6U3X9	8	0.852	0.00488942	chloroplast	Folylpolyglutamate synthase
A0A3B6GWY2	2	0.975	0.429033	chloroplast	Polyketide_cyc domain-containing protein
A0A3B6MZQ0	3	0.758	0.0768019	nucleus	Cactin(predicted)
A0A3B6U5L6	9	0.984	0.687667	extracellular	Lipase_GDSL domain-containing protein
A0A3B5ZPU8	2	1.175	0.038497	chloroplast	GUP1(predicted)
A0A3B6RSZ3	19			nucleus	Putative calcium-binding protein(predicted)
A0A3B6CBV7	2			chloroplast	PPM-type phosphatase domain-containing protein
A0A3B6N3K9	1	0.85	0.00177591	chloroplast	Heat shock protein STI(predicted)
A0A3B5Y106	17	1.256	0.00172753	extracellular	Beta-expansin 2(predicted)
A0A3B6C5C3	4	1.302	0.00235329	chloroplast	Probable 6-phosphogluconolactonase
A0A3B6CCX8	1			plasma membrane	SIT4 phosphatase-associated family protein(predicted)
A0A3B6GUV4	3	1.169	0.0411284	cytoplasm	DUF1794 domain-containing protein
A0A3B6EQL9	1			nucleus	HIT-type domain-containing protein
A0A3B6NLZ1	3			chloroplast	Leucine rich repeat protein(predicted)
A0A3B6RGC8	7	1.124	0.0597798	plasma membrane	3-ketoacyl-CoA synthase
A0A3B6GU52	14	1.02	0.802286	mitochondria	Glycine cleavage system P protein
A0A3B6RH29	3	1.016	0.797961	mitochondria	S1-like domain-containing protein
A0A3B6RH41	9	1.057	0.0976325	mitochondria	Succinate dehydrogenase [ubiquinone] iron-sulfur subunit, mitochondrial
A0A3B6A0R3	10	1.168	0.101369	nucleus	TMF_TATA_bd domain-containing protein
A0A3B6ERF5	7	0.917	0.0162448	cytoplasm	Expressed protein(predicted)
A0A3B6D787	4	0.807	0.027042	nucleus	Putative Transcription factor HBP-1b(C1)(predicted)
A0A3B6MT04	2	1.014	0.708201	cytoskeleton	CN hydrolase domain-containing protein
A0A3B6HPE4	5	0.842	0.117535	cytoplasm	Serine/threonine-protein phosphatase
A0A3B6APY6	2			cytoplasm	DUF1618 domain-containing protein
A0A3B6FQW8	26	1.05	0.385475	cytoplasm	Phosphoenolpyruvate carboxylase, housekeeping isozyme(predicted)
A0A3B6EEA2	14			chloroplast	D-3-phosphoglycerate dehydrogenase
A0A3B6C419	1			chloroplast	Uncharacterized secreted protein(predicted)
A0A3B6AZU5	7	1.104	0.136835	cytoplasm	Aldo_ket_red domain-containing protein
A0A3B6I4P0	1			nucleus	BRCT domain-containing protein
A0A3B6RNY5	4			chloroplast	Thylakoid lumenal 16 protein, chloroplastic(predicted)
A0A3B6AZC8	7	1.082	0.0296076	cytoplasm	Aldo_ket_red domain-containing protein
A0A3B6LSQ1	1	1.086	0.118916	nucleus	Inhibitor_I29 domain-containing protein
A0A3B6QG94	2	1.025	0.72372	nucleus	Protein phosphatase 1 regulatory subunit pprA(predicted)
A0A3B6QGU8	5	0.854	0.169878	cytoplasm	Ran-binding protein 9(predicted)
A0A3B5ZYC2	7	1.131	0.0808204	cytoplasm	NADH-ubiquinone oxidoreductase 24 kDa subunit, mitochondrial(predicted)
A0A3B6HV32	19	1.034	0.306346	chloroplast	Fumarate hydratase 2, chloroplastic(predicted)
A0A3B5XWL2	14	1.106	0.300889	chloroplast	PPR_long domain-containing protein
A0A3B6KHH5	3	1.301	0.035425	extracellular	Uncharacterized protein
A0A3B6EGR7	2	0.851	0.110775	nucleus	SEC7 domain-containing protein
A0A3B6TYF8	5			cytoplasm	Gl1 protein(predicted)
A0A3B6LPX7	1			cytoplasm	(Protein-PII) uridylyltransferase(predicted)
A0A3B6LQC4	2			chloroplast	DUF2828 domain-containing protein(predicted)
A0A3B6AVT8	2			chloroplast	Adenylyl-sulfate kinase
A0A3B6NIG8	24	0.906	0.0224104	chloroplast	RuBisC
A0A3B6JDE0	6			chloroplast	PP2A regulatory subunit TAP46(predicted)
A0A3B6JHY7	13	0.934	0.486079	nucleus	SAP domain-containing protein
A0A3B6IX94	1	1.298	0.0269217	nucleus	Arginine/serine-rich-splicing factor RSP31(predicted)
A0A3B6ERQ0	1			mitochondria	Succinate dehydrogenase subunit 4 mitochondrial(predicted)
A0A3B5XXA5	1			chloroplast	TP_methylase domain-containing protein
A0A3B6LHI6	13	1.043	0.4673	chloroplast	Purple acid phosphatase
A0A3B6KJ15	2	1.162	0.0812932	chloroplast	ZnF_CDGSH domain-containing protein
A0A3B6LQ05	1	0.753	0.0292083	plasma membrane	MFS domain-containing protein
A0A3B6RM81	2			nucleus	Putative expressed protein(predicted)
A0A3B6H417	6	0.833	0.010097	cytoplasm	Cytochrome b5 heme-binding domain-containing protein
A0A3B6GUE6	2	1.044	0.411824	cytoplasm	Uncharacterized protein
A0A3B5ZW62	5	0.93	0.0776504	chloroplast	Methyltransferase
A0A3B6KFD2	11	1.372	0.00188297	mitochondria	Mitochondrial outer membrane porin(predicted)
A0A3B6LN92	7	0.517	0.369822	chloroplast	AHM1(predicted)
A0A3B6C8H2	5			chloroplast	Plant intracellular Ras-group-related LRR protein 3-like(predicted)
A0A3B6DJY8	3	1.06	0.77125	cytoplasm	Tr-type G domain-containing protein
A0A3B6GYM3	3	0.895	0.148058	nucleus	Protein kinase domain-containing protein
A0A3B6EUV1	3	1.465	0.0166716	chloroplast	Thioredoxin domain-containing protein
A0A3B6DF42	5	1.122	0.26179	chloroplast	Gamma-glutamyltranspeptidase 1(predicted)
A0A3B6C0Q7	11	1.022	0.638942	cytoplasm	Nop domain-containing protein
A0A3B6LIN4	11	0.91	0.0771714	chloroplast	AMP-binding domain-containing protein
A0A3B6KU60	5	0.818	0.0208675	chloroplast	50S ribosomal protein L11, chloroplastic(predicted)
A0A3B5Z149	8	0.863	0.00220917	chloroplast	Cytochrome P450(predicted)
A0A3B6MM85	13	0.791	0.0075432	nucleus	Importin N-terminal domain-containing protein
A0A3B6LF64	1			chloroplast	GSDH domain-containing protein
A0A3B6SCZ8	14	1.175	0.645795	chloroplast	M20_dimer domain-containing protein
A0A3B5YU76	4	0.884	0.22915	extracellular	Uncharacterized protein
A0A3B6C9W8	2	1.079	0.244097	extracellular	Carboxypeptidase
A0A3B6CDD2	4	1.156	0.117708	nucleus	Coiled-coil domain-containing protein 124(predicted)
A0A3B6JFK6	4	0.991	0.93634	cytoplasm	At3g03330/T21P5_25(predicted)
A0A3B5ZXS7	1			chloroplast	Glutaredoxin domain-containing protein
A0A3B6EI60	5	0.877	0.0314492	chloroplast	Autophagy-related protein 7c
A0A3B6KFT2	6	1.129	0.137992	chloroplast	UBX domain-containing protein
A0A3B5Y6J0	2	0.819	0.020095	chloroplast	CMP-KD
A0A3B6QM83	5	0.694	0.00245228	plasma membrane	Transmembrane 9 superfamily member
A0A3B6H114	2	0.843	0.0238243	nucleus	CTLH domain-containing protein
A0A3B6QIA6	2	1.182	0.126595	cytoplasm	Replication factor A protein 2(predicted)
A0A3B6C5W9	1			chloroplast	Putative glycosyltransferase(predicted)
A0A3B6TN74	5	1.494	0.00123006	chloroplast	Heme oxygenase 1(predicted)
A0A3B6BZD8	13	0.888	0.0898844	mitochondria	PER
A0A3B6JEA2	1	1.125	0.132066	chloroplast	NifU-like protein 2, chloroplastic(predicted)
A0A3B6B2J3	9	1.002	0.834645	nucleus	LIM domain-containing protein PLIM2c(predicted)
A0A3B6QLA0	4	0.67	0.0033463	chloroplast	Tetratricopeptide-like helical(predicted)
A0A3B6EKJ6	1			chloroplast	Lipase_GDSL domain-containing protein
A0A3B5XXU3	7	1.02	0.609834	chloroplast	Hydrolase_4 domain-containing protein
A0A3B6JDJ0	8	2.687	0.00064656	nucleus	RRM domain-containing protein
A0A3B6JG13	15	0.855	0.0930053	plasma membrane	Aldehyde dehydrogenase
A0A3B6GSP1	1	0.895	0.352364	chloroplast	Transmembrane protein, putative(predicted)
A0A3B6IYU5	1			plasma membrane	Respiratory burst oxidase protein D, putative, expressed(predicted)
A0A3B6HUF8	3	1.004	0.975193	chloroplast	Dirigent protein
A0A3B6A2S9	12	0.829	0.00952879	cytoplasm	Spliceosome RNA helicase BAT1 isoform 1(predicted)
A0A3B6SD60	4	0.983	0.720029	chloroplast	Formyl_trans_N domain-containing protein
A0A3B6QKF5	1	0.873	0.088538	chloroplast	F-box domain-containing protein
A0A3B6HY41	14	0.796	0.0463319	cytoplasm	Aldehyde dehydrogenase
A0A3B6LGN4	14	1.01	0.995946	chloroplast	Ureidoglycolate hydrolase(predicted)
A0A3B6JND6	5	0.942	0.19598	chloroplast	Serine carboxypeptidase-like 19(predicted)
A0A3B6SDJ6	9	0.891	0.0765363	cytoplasm	Kinesin motor domain-containing protein
A0A3B5XX22	19	0.789	0.000118515	cytoplasm	Malic enzyme
A0A3B6IU50	7	0.877	0.0485951	chloroplast	PKS_AT domain-containing protein
A0A3B6FZA7	1			vacuolar membrane	Putative aquaporin TIP1-2(predicted)
A0A3B6MZA9	21			vacuolar membrane	Beta-glucosidase BoGH3B-like(predicted)
A0A3B6EG88	2	1.118	0.0341022	chloroplast	Putative oxidoreductase GLYR1(predicted)
A0A3B6MYG5	5	1.259	0.0308615	chloroplast	DUF569 domain-containing protein
A0A3B6MZC0	1	1.052	0.657187	cytoplasm	Expressed protein(predicted)
A0A3B6JKR4	2	1.033	0.626743	vacuolar membrane	Glyoxal oxidase, putative, expressed(predicted)
A0A3B6GWN8	2			nucleus	LisH domain-containing protein
A0A3B6GRQ6	13	1.108	0.053647	chloroplast	Mitochondrial-processing peptidase subunit alpha(predicted)
A0A3B6NTD5	10	1.05	0.208699	chloroplast	Senescence-associated subtilisin protease(predicted)
A0A3B6DE81	20	1.276	0.00542262	chloroplast	ATP synthase subunit beta
A0A3B6IUS6	26	0.66	0.00171638	cytoplasm	Heat shock cognate 70 kDa protein(predicted)
A0A3B6LRF3	5			chloroplast	Thaumatin-like protein 1b(predicted)
A0A3B6KKY0	1	1.087	0.460511	extracellular	Fertility-related
A0A3B6MWT3	9	0.74	0.0093106	chloroplast	Alpha-1,4 glucan phosphorylase
A0A3B6MNJ1	8	0.962	0.552868	chloroplast	WD_REPEATS_REGI
A0A3B6S7U0	1	1.564	0.00596213	chloroplast	Expressed protein(predicted)
A0A3B5Y2C7	2	1.415	0.000547985	nucleus	30S ribosomal protein S18(predicted)
A0A3B6JKD5	6	1.223	0.00267883	cytoplasm	HIT domain-containing protein
A0A3B5ZUP9	7	0.997	0.911547	extracellular	Str_synth domain-containing protein
A0A3B6R8T3	12	1.158	0.0137181	plasma membrane	ABC transporter domain-containing protein
A0A3B6HV41	4	0.766	0.0146943	nucleus	DEK_C domain-containing protein
A0A3B6SD90	19	0.961	0.216731	plasma membrane	Myosin heavy chain-related(predicted)
A0A3B6FYG8	11	1.193	0.00654792	chloroplast	Beta-fructofuranosidase, insoluble isoenzyme 4(predicted)
A0A3B6PLR8	17	1.2	0.0281423	cytoskeleton	S-adenosylmethionine synthase
A0A3B6DDL4	8			chloroplast	Histidinol dehydrogenase, chloroplastic
A0A3B6B5A5	11	1.309	0.00481878	cytoplasm	SWIB complex BAF60b domain-containing protein(predicted)
A0A3B6D421	13	0.922	0.092449	chloroplast	Protein transport Sec24-like protein(predicted)
A0A3B6LQ45	8	1.152	0.120606	cytoplasm	UPF0664 stress-induced protein C29B12.11c(predicted)
A0A3B6SM42	1			nucleus	RRM domain-containing protein
A0A3B6TR33	5			cytoplasm	Peptidyl-prolyl cis-trans isomerase
A0A3B6GMP0	1			chloroplast	EKC/KE
A0A3B6LR95	12	0.871	0.0115497	cytoplasm	Extended synaptotagmin-3(predicted)
A0A3B5Y0M4	6	1.591	0.00610529	chloroplast	Catalytic/ oxidoreductase, acting on NADH or NADPH(predicted)
A0A3B5Y673	5	1.041	0.578714	cytoplasm	Asparagine synthetase [glutamine-hydrolyzing]
A0A3B6DJY5	2			Golgi apparatus	Syntaxin-18_N domain-containing protein
A0A3B6DKN0	3	1.041	0.444264	chloroplast	Epimerase domain-containing protein
A0A3B6JH59	2	1.187	0.241855	nucleus	Protein Red(predicted)
A0A3B6HZ62	12	0.735	0.00118093	chloroplast	Protein TPLATE(predicted)
A0A3B6TFE8	3	0.984	0.820893	nucleus	MSP domain-containing protein
A0A3B6C7S2	1	1.246	0.392417	chloroplast	Ypt homolog1(predicted)
A0A3B6B301	4	1.04	0.772678	chloroplast	Caleosin(predicted)
A0A3B5ZYX7	14	0.98	0.563168	mitochondria	Mitochondrial-processing peptidase subunit alpha-like(predicted)
A0A3B6FSK4	1	1.031	0.842612	chloroplast	Uncharacterized protein
A0A3B6MR11	18	0.414	0.15847	cytoplasm	Formate--tetrahydrofolate ligase(predicted)
A0A3B6DN81	3			peroxisome	FMN hydroxy acid dehydrogenase domain-containing protein
A0A3B6PV55	1	0.902	0.285504	chloroplast	DNL-type domain-containing protein
A0A3B6N1E5	2	0.76	0.0329955	cytoplasm	Cleavage and polyadenylation specificity factor subunit 2
A0A3B5XYL6	3	1.501	0.0183794	extracellular	AAI domain-containing protein
A0A3B5Y4U7	14	0.947	0.132366	cytoplasm	Acyltransferase(predicted)
A0A3B6SBV8	1	1.159	0.0484905	chloroplast	Protein kinase domain-containing protein
A0A3B6GVC4	1			cytoplasm	PRK domain-containing protein
A0A3B6MQ12	2	0.941	0.408913	chloroplast	Pre-mRNA processing factor(predicted)
A0A3B6ARM3	18	0.611	0.00121971	cytoplasm	Ricin B-like lectin R40G2(predicted)
A0A3B6DCI5	1	1.495	0.0313146	chloroplast	Non-specific serine/threonine protein kinase
A0A3B6MKB8	4	0.956	0.173837	cytoplasm	PAY1(predicted)
A0A3B6RCG4	5	0.83	0.000102694	chloroplast	Expressed protein(predicted)
A0A3B6GWL8	3	1.033	0.550198	cytoplasm	Factor of DNA methylation 4-like(predicted)
A0A3B6FUF0	4	0.852	0.0388549	cytoplasm	Glutathione transferase F1(predicted)
A0A3B6PKY7	2	0.832	0.577113	chloroplast	ABC1 domain-containing protein
A0A3B6JIF8	2	1.243	0.0497319	plasma membrane	Expressed protein(predicted)
A0A3B6FLA1	4	0.933	0.425617	chloroplast	Developmentally-regulated GTP-binding protein 2(predicted)
A0A3B6RE32	9	1.11	0.0551388	chloroplast	Zinc finger CCCH domain-containing protein 40(predicted)
A0A3B6ILU0	1	1.378	0.00228504	chloroplast	2Fe-2S ferredoxin-type domain-containing protein
A0A3B6HY81	7	1.25	0.0234341	cytoplasm	Peptidyl-prolyl cis-trans isomerase
A0A3B6C8H3	2	0.892	0.0648142	mitochondria	SASA domain-containing protein
A0A3B6FWW8	6	0.849	0.0498374	plasma membrane	Chloride channel protein
A0A3B6KJ35	10	1.06	0.10123	cytoplasm	Myosin heavy chain-related(predicted)
A0A3B6ERC3	5	1.198	0.0444878	mitochondria	SnRK1-interacting protein 1(predicted)
A0A3B6KI63	15	1.08	0.234667	chloroplast	DA
A0A3B6PTB4	13			chloroplast	PER
A0A3B6LR69	7	0.804	0.000416683	chloroplast	Hexosyltransferase
A0A3B6U5E5	5			cytoplasm	60S ribosomal protein L35a-3(predicted)
A0A3B6ESW0	7	0.719	0.00705877	cytoplasm	Cytochrome b5 heme-binding domain-containing protein
A0A3B6KV66	2	1.525	0.000398954	cytoplasm	Vacuolar protein sorting-associated protein 24 1(predicted)
A0A3B6TR13	8	1.378	0.0689326	chloroplast	Multiple organellar RNA editing factor 8, chloroplastic/mitochondrial-like(predicted)
A0A3B6A0Q2	2	1.277	0.0273373	chloroplast	MaoC-like domain-containing protein
A0A3B6FLY7	2	0.837	0.00436248	chloroplast	Uroporphyrinogen decarboxylase
A0A3B6HX90	6	0.798	0.00462972	plasma membrane	GPI transamidase component PIG-T(predicted)
A0A3B6IPA9	6	1.128	0.012687	mitochondria	Alanine--glyoxylate aminotransferase 2(predicted)
A0A3B6B810	1	1.257	0.260948	chloroplast	Peroxisome biogenesis protein 22-like isoform X1(predicted)
A0A3B6KTZ8	5	1.487	0.00574922	extracellular	Stem 28 kDa glycoprotein(predicted)
A0A3B6I1L7	8	1.084	0.0278418	chloroplast	Succinate dehydrogenase subunit 5, mitochondrial(predicted)
A0A3B6QGD9	1			nucleus	C2 domain-containing protein
A0A3B6IV48	27			chloroplast	Aconitate hydratase
A0A3B6TPX6	1	0.814	0.00995032	extracellular	Glyco_hydro_19_cat domain-containing protein
A0A3B6CAZ0	6	0.925	0.143558	cytoplasm	Cyclic nucleotide-binding domain-containing protein
A0A3B6HVJ9	7	0.936	0.253295	chloroplast	Semialdhyde_dh domain-containing protein
A0A3B6SK81	10	0.826	0.0515299	nucleus	Peptidylprolyl isomerase domain and WD repeat-containing protein 1(predicted)
A0A3B6DAY4	2	1.306	0.0253666	nucleus	Pre-mRNA-splicing factor ATP-dependent RNA helicase PRP16(predicted)
A0A3B6I0G2	15	0.955	0.0890959	chloroplast	Adenylyl cyclase-associated protein
A0A3B6KSG8	1	0.99	0.883334	nucleus	Protein phosphatase 2C 70(predicted)
A0A3B6HPG5	17	0.871	0.0152274	chloroplast	T
A0A3B6U9A9	20	1.167	0.20092	extracellular	Pollen_allerg_2 domain-containing protein
A0A3B6HUC4	18			cytoplasm	Guanosine nucleotide diphosphate dissociation inhibitor
A0A3B6JIN7	3			nucleus	Histone H2A
A0A3B6H3V7	5			chloroplast	ABCD1 (Fragment)(predicted)
A0A3B6MZG5	1			plasma membrane	ALA-interacting subunit
A0A3B6FTK1	2	0.874	0.00459117	cytoplasm	SHMT domain-containing protein
A0A3B6HTG0	9	0.964	0.55741	nucleus	eIF2B_5 domain-containing protein
A0A3B6JHN7	2	1.11	0.0411574	chloroplast	50S ribosomal protein L19, chloroplastic(predicted)
A0A3B6FLP9	1			extracellular	Hydroxyproline
A0A3B6A1E9	7			cytoplasm	Ras-related protein RABA1f(predicted)
A0A3B6RHG7	6	1.122	0.185423	chloroplast	Ubiquinone biosynthesis protein
A0A3B6HN77	16	0.923	0.0554666	plasma membrane	Calcium-transporting ATPase
A0A3B6SAN4	15	0.911	0.0166146	chloroplast	Alpha-mannosidase
A0A3B6SDV1	1	1.436	0.00704663	chloroplast	Peptidylprolyl isomerase
A0A3B6SH08	11	1.249	0.00213008	mitochondria	PHB domain-containing protein
A0A3B5Z049	4	1.058	0.644895	chloroplast	Tetratricopeptide repeat (TPR)-like superfamily protein(predicted)
A0A3B6CBT2	1			chloroplast	Methionine aminopeptidase
A0A3B5Z1R8	14	1.016	0.858484	nucleus	Glyco_transf_20 domain-containing protein
A0A3B6Q978	4	0.816	0.00318497	extracellular	Uncharacterized protein
A0A3B6MP79	4	0.847	0.0706368	cytoplasm	PHD domain-containing protein
A0A3B6CBB2	1			mitochondria	Protein DDI1 2 (Fragment)(predicted)
A0A3B6NUZ0	6	1.3	0.000989684	chloroplast	Allene oxide cyclase(predicted)
A0A3B5XZ02	4	1.096	0.336136	chloroplast	DUF538 family protein(predicted)
A0A3B6LM34	11	1.255	0.0718019	chloroplast	Dihydrolipoamide acetyltransferase component of pyruvate dehydrogenase complex
A0A3B6JPE3	4	1.285	0.0528403	chloroplast	Succinate dehydrogenase assembly factor 1A, mitochondrial(predicted)
A0A3B6TSY2	4	0.555	6.7879e-05	nucleus	ABP protein(predicted)
A0A3B6IX30	10	0.74	0.0164426	extracellular	Subtilisin-like protease SBT1.2(predicted)
A0A3B6H073	1	1.035	0.708063	plasma membrane	ABC transporter B family member 26, chloroplastic(predicted)
A0A3B5ZRA4	3	1.14	0.163894	chloroplast	Embryo-specific protein ATS3A(predicted)
A0A3B6KP12	5	1.004	0.917419	chloroplast	PMEI domain-containing protein
A0A3B6CH32	3	0.964	0.427095	chloroplast	Expansin-like CBD domain-containing protein
A0A3B6EK40	1	1.257	0.00824429	chloroplast	Pentatricopeptide repeat-containing protein(predicted)
A0A3B5ZR17	1			cytoplasm	Tyrosine aminotransferase(predicted)
A0A3B6TN60	2			nucleus	Matrin-type domain-containing protein
A0A3B6SM59	1	0.936	0.328574	nucleus	NBS-LRR-like protein(predicted)
A0A3B6DKJ4	1	0.958	0.506122	chloroplast	Peroxisome biogenesis protein 22(predicted)
A0A3B6A0N1	7	1.187	0.0321548	nucleus	Ribosomal L1 domain-containing protein 1(predicted)
A0A3B6RI80	4			chloroplast	Histone acetyltransferase KAT6B-like protein(predicted)
A0A3B6SEU6	9	1.015	0.789178	chloroplast	3-oxoacyl-[acyl-carrier-protein] synthase
A0A3B6Q9T7	15	0.841	0.0446925	chloroplast	GMP synthase (Glutamine-hydrolyzing)(predicted)
A0A3B6KSI4	13			cytoplasm	Transcription regulator(predicted)
A0A3B6CDE3	15	0.891	0.132897	chloroplast	Aldedh domain-containing protein
A0A3B6FLL2	4	0.948	0.433505	cytoplasm	DEAD-box ATP-dependent RNA helicase 35A(predicted)
A0A3B6H042	7	1.31	0.238855	mitochondria	Pentatricopeptide repeat-containing protein(predicted)
A0A3B5ZWG2	1			chloroplast	Glutaredoxin domain-containing protein
A0A3B6MYD4	4			cytoskeleton	Sucrose non-fermenting-1-related protein kinase 2.8
A0A3B6SD14	3			nucleus	Lipase_GDSL domain-containing protein
A0A3B6MX28	3	0.959	0.148744	chloroplast	Methyltransf_21 domain-containing protein
A0A3B6ARH4	7	0.952	0.194278	nucleus	Amidase domain-containing protein
A0A3B6QAV1	2	1.006	0.947158	chloroplast	AT5G11810-like protein (Fragment)(predicted)
A0A3B6QFQ9	1	1.188	0.0423588	chloroplast	DEAD-box ATP-dependent RNA helicase 47B(predicted)
A0A3B6SRR2	26	0.939	0.389636	chloroplast	Putative V-type proton ATPase catalytic subunit A(predicted)
A0A3B6C0L7	5	1.178	0.0142953	cytoplasm
A0A3B5Z1D4	8	1.085	0.416532	chloroplast	NADH dehydrogenase(predicted)
A0A3B6EA46	8	0.939	0.0300351	chloroplast	Peptidase A1 domain-containing protein
A0A3B6A1Q9	1	1.516	0.0359598	cytoplasm	F-box domain-containing protein
A0A3B6SD76	4	0.8	0.0326331	nucleus	Nucleolin(predicted)
A0A3B6THA1	1	0.862	0.0256106	vacuolar membrane	Subtilisin-like protease SBT1.8(predicted)
A0A3B6MY87	3	1.048	0.665674	chloroplast	Expressed protein(predicted)
A0A3B5ZTI9	2	0.654	0.0940536	mitochondria	Ribosomal protein L32(predicted)
A0A3B6KH02	19	0.901	0.702547	chloroplast	Puromycin-sensitive aminopeptidase(predicted)
A0A3B6CGM6	1	1.005	0.896634	cytoplasm	S4 RNA-binding domain-containing protein
A0A3B6SE30	3	0.702	0.000975319	chloroplast	Putative calcium-binding protein CML32(predicted)
A0A3B5Z420	2			nucleus	Fe2
A0A3B6QP26	11	0.657	8.27627e-06	cytoplasm	Acetyl-coenzyme A synthetase
A0A3B5YTD3	2	0.834	0.0634758	chloroplast	Patatin
A0A3B6B3S5	5	0.893	0.0694733	cytoplasm	Aldehyde dehydrogenase
A0A3B6JGW2	21	0.612	2.41019e-05	cytoplasm	Heat shock cognate 70 kDa protein 1(predicted)
A0A3B6MQQ8	3	1.108	0.737147	extracellular	Uncharacterized protein
A0A3B6JKQ0	1			plasma membrane	Phospholipid-transporting ATPase
A0A3B6HY18	4	1.174	0.000750518	nucleus	40S ribosomal protein S25
A0A3B6TPT6	23	1.001	0.971879	cytoplasm	Pyrophosphate--fructose 6-phosphate 1-phosphotransferase subunit alpha
A0A3B6FKR0	1			chloroplast	Reticulon-like protein
A0A3B6TSN4	5			cytoplasm	Phosphopantothenate--cysteine ligase 2(predicted)
A0A3B6S9S2	11	1.271	0.0123604	nucleus	Hydroxyproline-rich glycoprotein-like(predicted)
A0A3B6TF31	15	1.121		cytoplasm	Polyadenylate-binding protein
A0A3B6QKA4	6	1.572	0.00180509	extracellular	Peptidase A1 domain-containing protein
A0A3B5Y5A8	19	0.841	0.0554178	nucleus	Methyltransf_11 domain-containing protein
A0A3B6TBJ3	7	1.045	0.392041	cytoplasm	Phosphorylated carbohydrates phosphatase(predicted)
A0A3B6FQQ8	13	1.065	0.115203	mitochondria	AAA domain-containing protein
A0A3B6JJG0	7			cytoplasm	VWFA domain-containing protein
A0A3B6GSN6	6	0.956	0.4263	cytoplasm	Myosin-17 isoform X1(predicted)
A0A3B6TXT2	3	1.044	0.548355	chloroplast	M20_dimer domain-containing protein
A0A3B6QHA5	3	0.803	0.124118	nucleus	CLIP-associated protein(predicted)
A0A3B6MSL6	2	0.983	0.847442	chloroplast	Abhydrolase_3 domain-containing protein
A0A3B6SFJ9	6	1.162	0.0232757	chloroplast	Protein TIC 22 chloroplastic(predicted)
A0A3B6FTI5	8	0.966	0.426821	chloroplast	Rhodanese domain-containing protein
A0A3B6C9H0	7	0.912	0.114194	mitochondria	Ribosomal_L18_c domain-containing protein
A0A3B6KPM2	2			chloroplast	B12D protein(predicted)
A0A3B6NJ44	9	0.678	0.0599485	nucleus	TPR_REGI
A0A3B6EPI4	2	1.439	0.0538265	chloroplast	Zinc finger protein VAR3, chloroplastic(predicted)
A0A3B6DI50	5	0.96	0.500077	chloroplast	H0818E04.17 protein(predicted)
A0A3B6KMX5	1	1.187	0.224979	nucleus	PRKR-interacting protein 1-like isoform X2(predicted)
A0A3B6LKR4	10	1.344	0.080942	nucleus	Hydroxyproline-rich glycoprotein family protein-like(predicted)
A0A3B6TQN3	8	1.093	0.0273713	chloroplast	Pyridoxamine 5'-phosphate oxidase family protein(predicted)
A0A3B6JK53	4	1.164	0.00570583	plasma membrane	Lung seven transmembrane receptor family protein(predicted)
A0A3B6PJS3	11			cytoplasm	Actin-related protein 4(predicted)
A0A3B5YWS4	13	1.203	0.0352294	cytoplasm	Mitochondrial carnitine/acylcarnitine carrier-like protein(predicted)
A0A3B6AVU7	4	0.943	0.506173	chloroplast	Chalcone_isomerase domain-containing protein
A0A3B6FV66	2	0.899	0.0275031	chloroplast	Carboxypeptidase
A0A3B6ELM8	4	0.875	0.0450667	cytoplasm	5'-3' exoribonuclease
A0A3B6GVA2	3	0.987	0.820675	chloroplast	Glycosyltransferase
A0A3B6C1D5	1			chloroplast	Putative glycosyltransferase STELL
A0A3B6LVF4	5	1.002	0.959016	extracellular	PMEI domain-containing protein
A0A3B6JFI3	2	0.982	0.806587	cytoplasm	DNA-directed RNA polymerase V subunit 5A(predicted)
A0A3B6HS48	1			chloroplast	Pathogenesis-related protein 5-like(predicted)
A0A3B5Z1C3	4	1.12	0.0255831	nucleus	MATH domain-containing protein
A0A3B6MXD6	2			mitochondria	GCK domain-containing protein
A0A3B6LK94	16	0.959	0.442495	cytoplasm	AA_TRNA_LIGASE_II domain-containing protein
A0A3B6HVT2	10	1.038	0.268419	chloroplast
A0A3B6QEK9	3	0.996	0.964791	cytoplasm	Ribosomal RNA small subunit methyltransferase NEP1(predicted)
A0A3B6JMF3	8			nucleus	Hydroxyproline-rich glycoprotein family protein, putative, expressed(predicted)
A0A3B6MTK9	1	1.401	0.0117447	cytoplasm	PC4 domain-containing protein
A0A3B5ZWY9	9	1.087	0.00149887	nucleus	rRNA N-glycosidase(predicted)
A0A3B6MSA5	4	1.536	0.00330196	cytoplasm	PDZ domain-containing protein
A0A3B6GQS5	3	0.822	0.00901289	chloroplast	Translocon-associated protein subunit beta(predicted)
A0A3B5ZV87	17	0.894	0.123027	chloroplast	D-3-phosphoglycerate dehydrogenase
A0A3B6EFS3	5	1.089	0.0796537	nucleus	BHLH domain-containing protein
A0A3B6KFU1	3	1.206	6.90604e-05	mitochondria	Glycoprotein(predicted)
A0A3B6EIQ5	32	0.854	0.0186854	chloroplast	Glutamine amidotransferase type-2 domain-containing protein
A0A3B5ZUU7	5			nucleus	RanBD1 domain-containing protein
A0A3B5ZST4	2	1.035	0.917392	nucleus	MADS box transcription factor(predicted)
A0A3B6TFR9	4	0.986	0.760191	vacuolar membrane	Stromal cell-derived factor 2(predicted)
A0A3B6GQ57	21	0.676	5.9058e-06	chloroplast	Phospholipase D
A0A3B6LX33	5	1.331	0.0464294	chloroplast	PMEI domain-containing protein
A0A3B6RER3	7			extracellular	Carboxypeptidase
A0A3B6C600	17	1.001	0.954171	chloroplast	Importin N-terminal domain-containing protein
A0A3B6BZE5	4			chloroplast	Phosphoinositide phospholipase C
A0A3B6CCK7	3	1.302	0.0236639	chloroplast	PG_binding_1 domain-containing protein
A0A3B6HV46	5			nucleus	NAC-A/B domain-containing protein
A0A3B6KRS0	1	0.92	0.0773304	plasma membrane	Malectin_like domain-containing protein
A0A3B6LEX7	8	0.744	0.00115646	cytoplasm	Triticum turgidum(predicted)
A0A3B6R8T7	1	0.791	0.00276843	cytoplasm	NBS3-RDG2A(predicted)
A0A3B6STL5	1	0.853	0.0090016	chloroplast	N-acetyltransferase domain-containing protein
A0A3B6HQJ0	1			cytoplasm	Xyloglucan 6-xylosyltransferase(predicted)
A0A3B6KKT8	14	1.007	0.944882	endoplasmic reticulum	DA
A0A3B6MPC4	3	1.08	0.0988208	nucleus	GLTSCR1 domain-containing protein
A0A3B6C101	11	0.99	0.827245	nucleus	EF1_GNE domain-containing protein
A0A3B6HXJ7	2	1.048	0.470671	nucleus	CBFD_NFYB_HMF domain-containing protein
A0A3B6E9D1	1			chloroplast	E3 ubiquitin-protein ligase
A0A3B6BYM9	7	0.808	0.000268752	chloroplast	CPSF_A domain-containing protein
A0A3B6TKG2	4	1.152	0.0268598	nucleus	Brix domain-containing protein
A0A3B6CFK1	12	1.079	0.00308058	chloroplast	Aminomethyltransferase
A0A3B6AWE8	10	1.046		plasma membrane	Protein QUIRKY-like(predicted)
A0A3B6NTH5	16	1.363	0.41794	chloroplast	PDZ domain-containing protein
A0A3B6TKJ0	3	0.987	0.885162	plasma membrane	Transmembrane protein 120(predicted)
A0A3B6SIR6	2	0.836	0.000615149	plasma membrane	ER lumen protein retaining receptor 3(predicted)
A0A3B6B593	2			cytoplasm	Tafazzin family protein
A0A3B6IVK5	2	1.153	0.286754	plasma membrane	Protein DET
A0A3B6C7Q4	3			chloroplast	3-oxoacyl-[acyl-carrier-protein] synthase
A0A3B6PS03	1	1.203	0.424898	plasma membrane	RING-type domain-containing protein
A0A3B6RAB8	17	1.033	0.605238	cytoplasm	WD_REPEATS_REGI
A0A3B6SJ55	8	0.814	0.0259896	chloroplast	Mg-protoporphyrin IX chelatase
A0A3B6QHZ1	12			chloroplast	Annexin
A0A3B6QEI5	4			nucleus	MAP7 domain-containing protein 2(predicted)
A0A3B5ZXR6	3	1.115	0.443721	mitochondria	Cysteine proteinase inhibitor
A0A3B6RJ17	2	1.111	0.588677	nucleus	Replication factor C subunit 1
A0A3B6MJT1	3	1.162	0.0849281	chloroplast	Cellulase domain-containing protein
A0A3B6IXS8	12			chloroplast	Tetratricopeptide-like helical(predicted)
A0A3B6C190	1	1.417	0.00381135	nucleus	DDT domain-containing protein
A0A3B6JNY3	2	0.982	0.786758	chloroplast	Ribosomal_S10 domain-containing protein
A0A3B6JLH4	1	2.082	0.000517045	mitochondria	RRM domain-containing protein
A0A3B6ILD7	4	0.969	0.554209	chloroplast	GLTP domain-containing protein
A0A3B6EFX7	2	1	0.982532	nucleus	J domain-containing protein
A0A3B6LVH4	3	1.057	0.368293	nucleus	RNA-binding protein 28(predicted)
A0A3B6DCE5	3	0.928	0.204863	chloroplast	Valine--tRNA ligase, chloroplastic/mitochondrial 2 isoform X2(predicted)
A0A3B6I2Z4	1	1.352	0.228661	plasma membrane	J domain-containing protein
A0A3B6LR56	2	0.85	0.0159699	cytoplasm	AR
A0A3B6D7W2	3	0.96	0.0986756	chloroplast	Secoisolariciresinol dehydrogenase(predicted)
A0A3B6GZF5	12	1.188	0.0470087	chloroplast	Putative G3BP-like protein(predicted)
A0A3B5ZTZ8	3	0.804	0.0918011	nucleus	N-alpha-acetyltransferase 25, NatB auxiliary subunit(predicted)
A0A3B6RAY1	3	1.495	0.000542848	cytoplasm	Bet_v_1 domain-containing protein
A0A3B6HXI7	2			nucleus	60S ribosomal protein L10a-2(predicted)
A0A3B6HZZ1	4	1.262	0.0186483	chloroplast	PMEI domain-containing protein
A0A3B6FFR5	3	1.011	0.845468	endoplasmic reticulum	E3 ubiquitin-protein ligase
A0A3B6CBF0	5	0.851	0.0159286	plasma membrane	BP28CT domain-containing protein
A0A3B6NMA6	21	0.769	0.036219	plasma membrane	Calnexin-like protein 1(predicted)
A0A3B6D4Y3	5	1.169	0.0288053	nucleus	H0201G08.11 protein(predicted)
A0A3B6DHY6	2	0.49	0.190502	cytoplasm	Serine carboxypeptidase-like 19(predicted)
A0A3B6TFN8	15	1.134	0.0138407	chloroplast	Tryptophan synthase
A0A3B5ZVQ0	1	1.045	0.661652	plasma membrane	BI1-like protein(predicted)
A0A3B6PNN4	1	0.956	0.246325	plasma membrane	Protein
A0A3B6MW39	6	1.097	0.141925	chloroplast	Thaumatin-like protein 1b(predicted)
A0A3B6H617	14	1.091	0.211525	plasma membrane	Non-specific phospholipase C2(predicted)
A0A3B6LDG2	5			cytoplasm	Malate dehydrogenase
A0A3B6GYV9	7	0.665	0.00411144	cytoplasm	Glyco_transf_20 domain-containing protein
A0A3B6PSB8	2	1.873	0.00233436	cytoplasm	Putative pterin-4-alpha-carbinolamine dehydratase(predicted)
A0A3B5ZSJ1	1			chloroplast	Cytochrome P450 86B1(predicted)
A0A3B6INW6	5	0.813	0.0251161	chloroplast	Alpha-carbonic anhydrase domain-containing protein
A0A3B6RJA4	15	1.062	0.738799	cytoplasm	WD_REPEATS_REGI
A0A3B6C4X9	7	1.224	0.00261817	mitochondria	ATP-synt_DE_N domain-containing protein
A0A3B6JPL5	1			chloroplast	Expressed protein(predicted)
A0A3B6D3K3	4	0.982	0.531255	chloroplast	Aldo_ket_red domain-containing protein
A0A3B6I072	12	1.014	0.908243	nucleus	Arf-GAP domain-containing protein
A0A3B5YRE7	10	1.561	0.0505036	nucleus	YTH domain-containing protein
A0A3B6JHG6	13	0.875	0.00474514	chloroplast	Protein transport protein Sec24-like CEF(predicted)
A0A3B6EHF6	12	1.301	0.00319481	cytoplasm	M20_dimer domain-containing protein
A0A3B6QMK2	3			chloroplast	Vesicle-associated membrane protein 713(predicted)
A0A3B6JIP9	6			chloroplast	Enoyl-CoA hydratase/isomerase family protein, expressed(predicted)
A0A3B6ERA1	5	1.197	0.0332698	mitochondria	Elp3 domain-containing protein
A0A3B6U312	9	0.845	0.0328355	chloroplast	CPSF_A domain-containing protein
A0A3B6TST0	4	0.826	0.00611236	cytoplasm	Protein kinase domain-containing protein
A0A3B6C684	1			extracellular	Cysteine proteinase inhibitor
A0A3B6IPV3	2	0.972	0.298132	chloroplast	ATP-dependent Clp protease proteolytic subunit
A0A3B5Y441	3	1.133	0.00310817	chloroplast	Expansin
A0A3B6TEQ6	19	0.783	0.0168229	cytoplasm	MPN domain-containing protein
A0A3B6EDJ8	7	0.795	0.0366666	vacuolar membrane	AAA domain-containing protein
A0A3B6CEU3	2	1.037	0.0190768	mitochondria	Mitochondrial glycoprotein(predicted)
A0A3B6GQA5	1	0.923	0.124602	chloroplast	PsaL domain-containing protein
A0A3B6NWL9	3	1.162	0.100881	chloroplast	Photosystem II 10 kDa polypeptide, chloroplastic(predicted)
A0A3B6KQ52	2	1.027	0.660102	cytoplasm	Calcium-dependent protein kinase 7(predicted)
A0A3B6QM13	11	0.944	0.40443	chloroplast	Cellulase domain-containing protein
A0A3B6JNT4	18	1.571	0.00030976	cytoplasm	Mitochondrial outer membrane protein porin of 34 kDa(predicted)
A0A3B6RM56	1	0.787	0.0435658	cytoplasm	Histone deacetylase
A0A3B6CA57	10	0.878	0.0374934	cytoplasm	Beta_elim_lyase domain-containing protein
A0A3B6JHU2	11			plasma membrane	Fmp27_GFWDK domain-containing protein
A0A3B6JIM5	6	1.208	0.0213659	cytoplasm	XS domain-containing protein
A0A3B6ENB3	27	0.818	0.0295297	cytoplasm	Phosphoenolpyruvate carboxylase, housekeeping isozyme(predicted)
A0A3B5ZYS6	13			chloroplast	MGS domain-containing protein
A0A3B5ZTT6	9	1.3	0.00178366	nucleus	Arf-GAP domain-containing protein
A0A3B5YYP8	13	0.928	0.131614	chloroplast	Phospho-2-dehydro-3-deoxyheptonate aldolase
A0A3B6FUX6	4			chloroplast	Glycosyltransferase
A0A3B6EVA8	8	0.857	0.14121	chloroplast	Cupin type-1 domain-containing protein
A0A3B6QDG4	4	0.991	0.930706	cytoplasm	C2 domain-containing protein
A0A3B5ZXI6	9	0.851	0.0903193	plasma membrane	Putative L-ascorbate oxidase(predicted)
A0A3B6HYW7	2	0.751	0.131473	nucleus	Expressed protein(predicted)
A0A3B5Y5K9	18			mitochondria	ATP synthase subunit beta
A0A3B6RHR0	26	0.486	0.000163836	cytoplasm	HATPase_c domain-containing protein
A0A3B6KR09	8	1.007	0.745892	cytoplasm	Inosine-5'-monophosphate dehydrogenase
A0A3B6MP37	10	0.83	0.0430157	chloroplast	Signal recognition particle subunit SRP68
A0A3B6B1B4	3	1.352	0.0565617	cytoplasm	Aldose 1-epimerase
A0A3B6D8J7	3			chloroplast	DUF3479 domain-containing protein
A0A3B6RBP3	1			nucleus	BHLH domain-containing protein
A0A3B6N136	10	1.408	0.00643355	extracellular	Uncharacterized protein
A0A3B6PGS1	1	0.969	0.381483	cytoplasm	GGACT domain-containing protein
A0A3B6NKF5	7	1.165	0.267611	chloroplast	tRNA-synt_1c domain-containing protein
A0A3B6MUW8	8	0.836	0.080055	chloroplast	Hydrolase_4 domain-containing protein
A0A3B6KRX6	5	0.953	0.370806	cytoskeleton	Phospholipase D
A0A3B6DL70	2	0.822	0.015026	endoplasmic reticulum	Molybdopterin molybdenumtransferase
A0A3B6NVB1	2	1.07	0.673311	plasma membrane	Aa_trans domain-containing protein
A0A3B6I0A7	4			mitochondria	Cytochrome c oxidase subunit 5b-2, mitochondrial(predicted)
A0A3B6KST8	8	1.103	0.371406	nucleus	Ras-related protein Rab11C(predicted)
A0A3B6JNU8	10			cytoplasm	40S ribosomal protein S3a
A0A3B6LND6	6	0.984	0.727962	plasma membrane	Protein transport protein SEC23
A0A3B6HR37	5	1.197		nucleus	U2 small nuclear ribonucleoprotein B(predicted)
A0A3B5XVW0	5	1.415	0.00590412	chloroplast	Nfu_N domain-containing protein
A0A3B6FH60	4	1.658	0.010186	nucleus	Scarecrow-like transcription factor 11 (SCL11)(predicted)
A0A3B5YV79	3	1.157	0.307304	chloroplast	Selenium binding(predicted)
A0A3B6SHW6	1	1.607	0.0040974	chloroplast	D
A0A3B6CDW5	7	1.251	0.195018	nucleus	Zinc finger CCCH domain-containing protein 31(predicted)
A0A3B6ITG8	6			cytoplasm	Phosphomannomutase
A0A3B6MTN5	3	0.874	0.177467	chloroplast	Complex I subunit(predicted)
A0A3B6TJ62	3	1.021	0.889348	cytoplasm	60S ribosomal protein L7-1(predicted)
A0A3B6SEV2	1	0.82	0.089455	plasma membrane	Nodulin-26 like intrinsic protein(predicted)
A0A3B5ZTQ3	13	0.982	0.742981	cytoplasm	U-box domain-containing protein 72(predicted)
A0A3B6AUN3	3			chloroplast	RRM domain-containing protein
A0A3B6KDY6	2	1.18	0.0370312	chloroplast	PsbP domain-containing protein
A0A3B6LK00	1	1.396	0.0112264	chloroplast	DNA double-strand break repair rad50 ATPase(predicted)
A0A3B6EC07	11			plasma membrane	ABC transporter B family member 11(predicted)
A0A3B6I3A7	16	0.824	0.0467881	cytoplasm	WD_REPEATS_REGI
A0A3B6TUM3	2	1.179	0.0881741	extracellular	L-ascorbate oxidase-like(predicted)
A0A3B6QD23	2	0.943	0.308509	nucleus	Splicing factor, arginine/serine-rich 12(predicted)
A0A3B6KNB1	1	0.942	0.593427	nucleus	C2 NT-type domain-containing protein
A0A3B6H410	7	1.024	0.520558	cytoplasm	Delta(3,5)-Delta(2,4)-dienoyl-CoA isomerase, peroxisomal(predicted)
A0A3B5ZTK0	2	1.177	0.00731811	nucleus	Ubiquitin-like domain-containing protein
A0A3B6SLV1	2	0.799	0.0020269	chloroplast	Chloroplast J-like domain 1(predicted)
A0A3B5Z3G2	1			chloroplast	CDP-diacylglycerol--serine
A0A3B6EE65	9			extracellular	Peroxidase
A0A3B6RQQ1	2	1.308	0.0017203	extracellular	Peroxidase
A0A3B6SPK2	1			chloroplast	Disease resistance protein RPM1(predicted)
A0A3B5Z0R6	7			chloroplast	Amidophosphoribosyltransferase
A0A3B6JME7	16	1.123	0.0900362	cytoplasm	Peroxidase
A0A3B6EKJ8	1			cytoplasm	Fe2
A0A3B6NVS2	3	0.98	0.420538	chloroplast	Fe2
A0A3B5YXF8	4	1.186	0.0137525	chloroplast	Nuclear protein E3-3, isoform a, putative, expressed(predicted)
A0A3B6JHV0	9	1.373	0.00150756	chloroplast	Peroxidase
A0A3B6PI06	20	0.884	0.0387212	plasma membrane	Calnexin-like protein(predicted)
A0A3B6I3E8	2	1.315	0.00378309	nucleus	Coiled-coil protein(predicted)
A0A3B6C1S3	16	0.849	0.0439589	chloroplast	Xylulose kinase(predicted)
A0A3B6IQ45	1	0.787	0.00729086	cytoplasm	2-(3-amino-3-carboxypropyl)histidine synthase subunit 2(predicted)
A0A3B6PT07	6	0.911	0.0980936	cytoplasm	PKS_ER domain-containing protein
A0A3B6H132	12	0.846	0.000435217	chloroplast	NAD(P)-bd_dom domain-containing protein
A0A3B6LRX3	1			chloroplast	Bromo domain-containing protein
A0A3B6GZD3	4	0.759	0.00449762	chloroplast	Number of grains 1(predicted)
A0A3B6C9Z6	1			chloroplast	IAA-amino acid hydrolase ILR1-like 5(predicted)
A0A3B6LM62	8	1.305	0.108283	chloroplast	20 kDa chaperonin, chloroplastic(predicted)
A0A3B6C466	6	1.101	0.843017	chloroplast	Usp domain-containing protein
A0A3B6CAB9	9	0.789	0.00104725	chloroplast	Abhydrolase_3 domain-containing protein
A0A3B6BY21	4	0.93	0.0945859	plasma membrane	Rhomboid-like protein 19(predicted)
A0A3B6SMM0	6	1.304	0.0178473	chloroplast	Translation initiation factor IF-2(predicted)
A0A3B6HZN8	3	0.972	0.781274	mitochondria	Putative transferase(predicted)
A0A3B6IL99	1			chloroplast	Putative 30S ribosomal protein S13(predicted)
A0A3B6EGW9	9	0.823	1.80309e-05	cytoplasm	Rubrerythrin domain-containing protein
A0A3B6KI95	3			nucleus	C2H2-type domain-containing protein
A0A3B6C7H4	5	0.849	0.0675733	cytoskeleton	Protein phosphatase methylesterase 1
A0A3B6KGM6	15	0.826	0.153717	cytoplasm	AA_TRNA_LIGASE_II domain-containing protein
A0A3B6TL10	8	1.342	0.00798605	chloroplast	Translation initiation factor IF-2(predicted)
A0A3B6TCP2	12	0.948	0.338534	chloroplast	Pentatricopeptide repeat-containing protein(predicted)
A0A3B5XYU2	4	0.823	0.0909524	cytoplasm	Expressed protein(predicted)
A0A3B6EQA7	4			chloroplast	CUGBP Elav-like family member 5(predicted)
A0A3B6DLT2	1	1.087	0.137705	cytoplasm	RRM domain-containing protein
A0A3B6IQS5	22	0.868	0.022036	cytoplasm	Chaperonin family theta subunit(predicted)
A0A3B6MMN3	1			chloroplast	Str_synth domain-containing protein
A0A3B6HVI8	5	1.158	0.0169729	nucleus	Expressed protein(predicted)
A0A3B6JII5	1			cytoplasm	PPM-type phosphatase domain-containing protein
A0A3B6HVL7	4			nucleus	Nucleolysin TIAR(predicted)
A0A3B6INQ5	3	1.264	0.00260806	cytoplasm	WD_REPEATS_REGI
A0A3B6HUP2	21	0.947	0.512972	cytoplasm	Chaperonin family theta subunit(predicted)
A0A3B6FVM0	2	0.963	0.444978	cytoplasm	Uncharacterized protein
A0A3B6PKJ3	4	0.916	0.181802	extracellular	SurE domain-containing protein
A0A3B6C520	9	1.266	0.0645293	nucleus	Glycine-rich RNA-binding protein 2(predicted)
A0A3B6LK22	7	1.093	0.250228	chloroplast	Glutamine amidotransferase type-1 domain-containing protein
A0A3B6BXZ1	1			chloroplast
A0A3B6KGC9	4			cytoplasm	Macrophage migration inhibitory factor family protein, expressed(predicted)
A0A3B6ED86	3			cytoplasm	Glutamine amidotransferase type-1 domain-containing protein
A0A3B6NR53	2			plasma membrane	Long-chain-alcohol oxidase
A0A3B6I062	1			mitochondria	Inhibitor_I29 domain-containing protein
A0A3B6GR66	2	1.056	0.011592	cytoplasm	KH domain-containing protein
A0A3B6EGP6	5	1.241	0.0118093	cytoplasm	Malate dehydrogenase
A0A3B6AZV8	6			nucleus	RRM domain-containing protein
A0A3B5ZY99	6	0.875	0.0188446	chloroplast	FBPase domain-containing protein
A0A3B5YV71	19	0.865	0.0733108	cytoplasm	Phospholipase D
A0A3B6GST8	6	1.046	0.399338	chloroplast	Carboxypeptidase
A0A3B6B432	7	0.868	0.0402184	extracellular	Pectate_lyase_3 domain-containing protein
A0A3B6KF90	2	0.891	0.0523084	chloroplast	CCA tRNA nucleotidyltransferase, mitochondrial(predicted)
A0A3B6QGN2	5	1.065	0.293754	cytoplasm	Protein YLS9-like(predicted)
A0A3B6U7R8	1	1.068	0.0672783	chloroplast	Clathrin light chain 2(predicted)
A0A3B6TJI6	4	0.888	0.0918916	chloroplast	Protein-L-isoaspartate
A0A3B6TI60	2	0.862	0.117593	mitochondria	Beta-1,2-xylosyltransferase(predicted)
A0A3B6ASV4	6	1.052	0.306418	chloroplast	60S ribosomal protein L22-2(predicted)
A0A3B6PCU7	9			chloroplast	TPR_REGI
A0A3B5Y3U4	3	0.934	0.136327	nucleus	Protein RNA-directed DNA methylation 3(predicted)
A0A3B6GN70	9	0.81	0.00539611	chloroplast	NADPH:adrenodoxin oxidoreductase, mitochondrial
A0A3B6TMC4	2	1.078	0.354827	nucleus	C2 domain-containing protein
A0A3B6SR74	6	0.982	0.634818	chloroplast	AAA domain-containing protein
A0A3B6KKN8	1			plasma membrane	Seipin-2(predicted)
A0A3B6KGK8	1	0.781	0.257539	chloroplast	Succinate dehydrogenase subunit 7A mitochondrial(predicted)
A0A3B6TK04	5	1.115	0.189691	nucleus	RanBD1 domain-containing protein
A0A3B6QBW5	17			chloroplast	Pentatricopeptide repeat-containing protein(predicted)
A0A3B6EJ68	1			chloroplast	Exocyst complex component
A0A3B6D9P4	3	1.1	0.110238	chloroplast	HMA domain-containing protein
A0A3B6B3N9	14	1.01	0.764996	cytoplasm	Glucose-6-phosphate 1-epimerase
A0A3B6SGC5	1	1.004	0.969429	cytoplasm	RNA polymerase Rpc34 subunit family protein(predicted)
A0A3B6RED1	17	1.172	0.000659216	extracellular	Heparanase-like protein 3(predicted)
A0A3B6EDY7	20	0.867	0.0471537	cytoplasm	Glutaminyl-tRNA synthetase(predicted)
A0A3B6QFT1	3	1.375	0.0141159	mitochondria	Ribosomal_L12 domain-containing protein
A0A3B6SDH3	4	1.695	0.0162003	chloroplast	Putative ovule protein(predicted)
A0A3B6LYA8	8			chloroplast	Acyl-[acyl-carrier-protein] desaturase
A0A3B5ZVW7	11	1.201	0.02562	nucleus	Ubiquitin-like protein(predicted)
A0A3B6FU50	8			mitochondria	PKS_ER domain-containing protein
A0A3B6JMM5	9	1.335	0.00278602	chloroplast	Branched-chain-amino-acid aminotransferase
A0A3B6CBY8	16	0.889	0.114057	nucleus	HP domain-containing protein
A0A3B6BZA2	2			mitochondria	CAP10 domain-containing protein
A0A3B6REM3	2			cytoplasm	Krueppel-like factor 17(predicted)
A0A3B6JMB1	3			nucleus	J domain-containing protein
A0A3B6AWV9	10	0.874	0.337576	chloroplast	Beta-amylase
A0A3B6N032	3			plasma membrane	Rieske domain-containing protein
A0A3B6B680	1	1.064	0.178162	cytoplasm	Imidazoleglycerol-phosphate dehydratase 3, chloroplastic
A0A3B6SNT0	2	1.029	0.454359	chloroplast	UDP-galactose/UDP-glucose transporter 3(predicted)
A0A3B6QHE1	6	0.971	0.390732	chloroplast	Leucine-rich repeat-containing protein 7(predicted)
A0A3B6NSG9	3	0.847	0.0748645	nucleus	Peptidyl-prolyl cis-trans isomerase CYP40-like(predicted)
A0A3B6HQT2	2	0.891	0.0540122	chloroplast	Phytochrome
A0A3B6N0D9	5			nucleus	C3HC-type domain-containing protein
A0A3B6LWN3	25	1.448	0.00136255	plasma membrane	Alpha-mannosidase
A0A3B5ZT15	12	1.005	0.909009	mitochondria	ATP synthase subunit gamma(predicted)
A0A3B6LKJ1	18			chloroplast	Aminopeptidase N(predicted)
A0A3B6QHG5	7	1.056	0.0455195	chloroplast	Iso_dh domain-containing protein
A0A3B6CCI7	1			chloroplast	33 kDa ribonucleoprotein, chloroplastic(predicted)
A0A3B6RMH1	11	0.947	0.195008	cytoplasm	Lactoylglutathione lyase(predicted)
A0A3B6D8S2	4	0.858	0.00292549	chloroplast	RNA ligase isoform 1
A0A3B6MMJ5	4	1.225	0.00283512	chloroplast	PRK domain-containing protein
A0A3B6DFL4	1			chloroplast	Pentatricopeptide repeat-containing protein(predicted)
A0A3B6C0H9	7	1.022	0.720893	endoplasmic reticulum	Putative histone-arginine methyltransferase CARM1(predicted)
A0A3B6LWV1	4	1.526	0.000128037	chloroplast	Photosystem I reaction center subunit IV, chloroplastic(predicted)
A0A3B6I2U5	6	1.331	0.00495643	cytoplasm	Electron transfer flavoprotein subunit alpha
A0A3B6GZZ5	7	0.798	0.0344138	cytoplasm	Beta-glucosidase
A0A3B6KCW2	3			mitochondria	Elp3 domain-containing protein
A0A3B6C6Y3	5	1.275	0.011244	cytoplasm	Mitochondrial fission protein ELM1(predicted)
A0A3B6MQC6	2	1.033	0.822992	cytoplasm	BTB/P
A0A3B6NPP1	1	1.171	0.0514308	extracellular	Uncharacterized protein
A0A3B6EEK5	2	1.165	0.205865	chloroplast	PNP_UDP_1 domain-containing protein
A0A3B6TJM0	3	1.024	0.869017	chloroplast	DUF2470 domain-containing protein
A0A3B6CBZ8	2	0.72	0.0111554	nucleus	DEAD-box ATP-dependent RNA helicase 13(predicted)
A0A3B6TJH9	5	1.007	0.77608	cytoplasm	Fatty acyl-CoA reductase
A0A3B6EGZ3	8	1.039	0.601888	mitochondria	Putative ubiquinol-cytochrome-c reductase(predicted)
A0A3B6IYZ0	7	0.605	0.000553673	chloroplast	3-hydroxy-3-methylglutaryl coenzyme A synthase
A0A3B5ZV64	11	0.819	0.14613	mitochondria	Serine hydroxymethyltransferase
A0A3B6KTX9	1	1.263	0.00615826	extracellular	Expansin-like CBD domain-containing protein
A0A3B6SBW2	12	0.955	0.470854	endoplasmic reticulum	Protein disulfide isomerase family protein 3-1 alfa(predicted)
A0A3B6GW85	11	0.802	0.0049584	plasma membrane	Protein R
A0A3B6HV22	6	1.024	0.378084	chloroplast	Uroporphyrinogen decarboxylase
A0A3B6LYM4	1			nucleus	AvrRpt-cleavage domain-containing protein
A0A3B6TTK9	9			cytoplasm	PKS_ER domain-containing protein
A0A3B6KA28	6	1.21	0.0113078	chloroplast	LisH domain-containing protein
A0A3B6JHE1	1			chloroplast	Bromo domain-containing protein
A0A3B6SQ21	5	1.055	0.124633	cytoplasm	AAA domain-containing protein
A0A3B6DG31	1			chloroplast	Copper transport protein family(predicted)
A0A3B5Y762	2			chloroplast	BnaA06g03360D protein(predicted)
A0A3B6RQQ5	16	0.93	0.338233	chloroplast	Glyceraldehyde-3-phosphate dehydrogenase
A0A3B6TGY9	1			cytoplasm	CsAtPR5(predicted)
A0A3B6PSQ7	1	0.841	0.0100023	nucleus	Ribosomal_S7 domain-containing protein
A0A3B6DIX0	5	1.049	0.784988	chloroplast	Galacturonokinase(predicted)
A0A3B6IVS3	8	1.368	0.00125521	chloroplast	Branched-chain-amino-acid aminotransferase
A0A3B6U562	8	1.938	0.00340978	chloroplast	Cab-1 gene upstream region(predicted)
A0A3B6FR03	6	1.261	0.000245871	cytoplasm	Protein TSS(predicted)
A0A3B6IKR0	7	0.591	0.0145283	extracellular	Pollen_allerg_2 domain-containing protein
A0A3B6EUY1	6	0.959	0.328312	chloroplast	Uncharacterized protein
A0A3B5ZZR5	2	0.992	0.883254	chloroplast	SHSP domain-containing protein
A0A3B6RK79	3			chloroplast	RRM domain-containing protein
A0A3B6SPL7	11	0.713	0.00415473	cytoplasm	UDP-sugar pyrophosphorylase(predicted)
A0A3B6U3G5	25	1.207	0.00864959	chloroplast	Pollen_allerg_2 domain-containing protein
A0A3B6B6W0	1	1.045	0.533895	chloroplast	Peptidyl-tRNA hydrolase 2, mitochondrial-like(predicted)
A0A3B6H020	2			chloroplast	ABC transporter domain-containing protein
A0A3B6A0Y0	11			chloroplast	Phosphotransferase
A0A3B6MLY5	7	1.064	0.364185	nucleus	Eukaryotic translation initiation factor 3 subunit A
A0A3B5ZWT5	6	1.026	0.374813	cytoplasm	Aldo_ket_red domain-containing protein
A0A3B6MLR5	8	0.901	0.00734857	nucleus	Phosphatidylinositol 3,4,5-trisphosphate 3-phosphatase and protein-tyrosine-phosphatase PTEN2A(predicted)
A0A3B6TKW0	2			endoplasmic reticulum	Non-lysosomal glucosylceramidase
A0A3B6EKM0	3	1.04	0.207417	nucleus	40S ribosomal protein S24
A0A3B6LIN2	6			nucleus	Myosin-like protein, putative, expressed(predicted)
A0A3B6EEW7	6	0.908	0.0193589	nucleus	Histone H2B
A0A3B6DMI7	1	1.064	0.691714	plasma membrane	Vacuolar cation/proton exchanger
A0A3B6GY87	2	1.449	0.0133639	nucleus	RING-type domain-containing protein
A0A3B6RT79	2	0.552	0.00337195	nucleus	DNA-binding protein RHL1(predicted)
A0A3B5Z0X4	2	1.03	0.690934	chloroplast	Metacaspase 3(predicted)
A0A3B6LTV6	2			plasma membrane	ML
A0A3B6I1I5	8	0.966	0.442059	endoplasmic reticulum	Calreticulin
A0A3B6QCJ4	3	1.172	0.118322	extracellular	DUF3456 domain-containing protein
A0A3B6QFK6	7	0.884	0.153046	cytoplasm	Coatomer subunit beta'
A0A3B6UAS7	12	1.127	0.239516	nucleus	RNA-binding protein Musashi-like protein 2(predicted)
A0A3B6RBB7	14	0.957	0.301948	vacuolar membrane	Protein argonaute 1B(predicted)
A0A3B6QKV4	3	1.161	0.0147567	chloroplast	PLAT domain-containing protein
A0A3B6KGA0	3			chloroplast	WD_REPEATS_REGI
A0A3B5Z154	3	1.047	0.282841	chloroplast	Cysteine proteinase inhibitor
A0A3B6RE66	1			nucleus	PPM-type phosphatase domain-containing protein
A0A3B6B2K0	9	1.018	0.906018	nucleus	XendoU domain-containing protein
A0A3B6IPS5	4	1.017	0.796533	nucleus	UBX domain-containing protein
A0A3B6JKS6	3	1.028	0.326122	chloroplast	F-box domain-containing protein
A0A3B6HQF6	17			cytoplasm	T-complex protein 1 subunit beta(predicted)
A0A3B6JKC6	3	1.277	0.0311542	chloroplast	Clp amino terminal domain containing protein, expressed(predicted)
A0A3B5ZZP3	2	1.247	0.0988551	chloroplast	Fiber protein Fb11(predicted)
A0A3B6IRV9	7			nucleus	Alpha-taxilin(predicted)
A0A3B6GQI1	9	0.944	0.631016	cytoplasm	GTP-binding protein SAR1A(predicted)
A0A3B6LH18	1			nucleus	TCP domain-containing protein
A0A3B5YYK8	6	0.891	0.0330833	nucleus	CUGBP Elav-like family member 5(predicted)
A0A3B6AT42	2			chloroplast	PAP_fibrillin domain-containing protein
A0A3B6KMU1	3	0.999	0.955366	chloroplast	HpcH_HpaI domain-containing protein
A0A3B6RRJ2	2			chloroplast	PLD phosphodiesterase domain-containing protein
A0A3B6FG86	4	1.103	0.604237	cytoplasm	GH10 domain-containing protein
A0A3B6TT29	2	1.224	0.00977797	extracellular	Lipase_GDSL domain-containing protein
A0A3B6KMS8	6	0.914	0.346516	nucleus	H15 domain-containing protein
A0A3B6PSB0	2	0.703	0.0199589	chloroplast	Putative phi-1(predicted)
A0A3B6C3T9	1	0.955	0.212314	chloroplast	Thioredoxin reductase
A0A3B6JHF3	3	0.745	0.0113145	cytoplasm	Protein kinase domain-containing protein
A0A3B5ZVB9	1			cytoplasm	MHD domain-containing protein
A0A3B6ISJ1	7	1.236	0.119164	nucleus	Somatic embryogenesis related protein(predicted)
A0A3B6TGX5	3			chloroplast	60S ribosomal protein L5, mitochondrial(predicted)
A0A3B6LGL9	9	1.054	0.319837	chloroplast	Phos_pyr_kin domain-containing protein
[truncated: 7,074 more rows]
[truncated: 2 more columns]
