# Supplementary material for: Proteomic and Phosphoproteomic Analyses Reveal a Complex Network Regulating Pollen Abortion and Potential Candidate Proteins in TCMS Wheat
Source: Int J Mol Sci. 2022 Jun 8;23(12):6428. doi: 10.3390/ijms23126428 (PMC9224247; doi:10.3390/ijms23126428)
Supplement: Supplementary file 1 [file ijms-23-06428-s001.zip › Supplementary Files/Supplementary Tables/10 Supplemental Table S10 Setting rate of PDCD5-silenced plants.xlsx]

## Sheet: Sheet1
Supplemental Table S10: Setting rate of PDCD5-silenced plants
PDCD-silenced plants			Negative control plants			Positive control plants
Grain number	Effective spikelet number	Seed setting percentage (%)	Grain number	Effective spikelet number	Seed setting percentage (%)	Grain number	Effective spikelet number	Seed setting percentage (%)
1	16	3	34	17	100	24	16	75
0	12	0	38	20	95	24	16	75
0	15	0	40	19	105	26	16	81
0	15	0	31	16	97	21	16	66
1	14	4	26	16	81	25	18	69
3	16	9	30	18	83	27	18	75
1	15	3	34	19	89	19	13	73
2	14	7	30	16	94	15	25	83
0	13	0	35	17	103	29	17	85
0	15	0	33	18	92	33	18	92
Average		3			94			77
