# Supplementary material for: Proteomic and Phosphoproteomic Analyses Reveal a Complex Network Regulating Pollen Abortion and Potential Candidate Proteins in TCMS Wheat
Source: Int J Mol Sci. 2022 Jun 8;23(12):6428. doi: 10.3390/ijms23126428 (PMC9224247; doi:10.3390/ijms23126428)
Supplement: Supplementary file 1 [file ijms-23-06428-s001.zip › Supplementary Files/Supplementary Tables/11 Supplemental Table S11 Overview of transcription factors identified in proteome and phosproteome.xlsx]

## Sheet: Sheet1
Supplemental Table S11 Overview of transcription factors identified in proteome and phosproteome.
Protein accession	Ensembl genomes protein ID	Subfamily	proteome/phosproteome	number of phosphorylation sites	Phosphosites	regulated
A0A3B6DB46	TraesCS2D02G211600	B3	+/+	1	S544
A0A3B6SEQ6	TraesCS7B02G186900	AP2	+/-
A0A3B6B2J8	TraesCS2A02G380300	ARF	-/+	1	S399
A0A3B6EP80	TraesCS3A02G442000	ARF	-/+	1	S792
A0A3B6SAF4	TraesCS7B02G065800	ARF	-/+	1	S539
A0A3B6SI67	TraesCS7B02G346700	ARF	-/+	1	S543
A0A3B6H0Y7	TraesCS3D02G434700	ARF	+/-
A0A3B6TB69	TraesCS7D02G161900	ARF	+/-
A0A3B6TR77	TraesCS7D02G463000	ARF	+/-
A0A3B6JMR4	TraesCS4D02G239900	ARR-B	-/+	2	S146,S148
A0A3B6NMY2	TraesCS6A02G146200	ARR-B	+/-
A0A3B5YS92	TraesCS1B02G051600	B3	-/+	2	S408,T358	down
A0A3B6LWI6	TraesCS5B02G495900	B3	-/+	1	S181	down
A0A3B6N2E7	TraesCS5D02G496300	B3	-/+	1	S181
A0A3B6I1F9	TraesCS4A02G426200	B3	+/-
A0A3B6KSR2	TraesCS5A02G482700	B3	+/-
A0A3B6DDH5	TraesCS2D02G199900	BES1	-/+	2	S204,S208
A0A3B6KIB0	TraesCS5A02G251390	bHLH	+/+	4	S229,S241,S85,T132	down
A0A3B6RBP3	TraesCS7A02G185300	bHLH	+/+	2	S50,S9
A0A3B6RDP4	TraesCS7A02G245800	bHLH	+/+	2	S382,S129
A0A3B6CCH9	TraesCS2B02G469300	bHLH	-/+	1	S55
A0A1D5UJ26	TraesCS2D02G461900	bHLH	-/+	1	S19
A0A3B6EMJ2	TraesCS3A02G395000	bHLH	-/+	2	S122,S176
A0A3B6NTE3	TraesCS6A02G288100	bHLH	-/+	1	S53
A0A3B6QJM7	TraesCS6D02G341200	bHLH	-/+	2	S333,S336
A0A3B6TDN5	TraesCS7D02G244300	bHLH	-/+	5	S202,S205,S279,S49,S125	down
A0A3B6EFS3	TraesCS3A02G158600	bHLH	+/-
A0A3B6S9I4	TraesCS7B02G062100	bHLH	+/-
A0A3B6TMD2	TraesCS7D02G347900	bHLH	+/-
A0A3B6MNL6	TraesCS5D02G124600	bZIP	+/+	2	S357,S361	up
A0A3B6MV68	TraesCS5D02G308600	bZIP	+/+	2	S26,T28
A0A3B6IR65	TraesCS4B02G113400	bZIP	+/+	3	S220,S128,S136
A0A3B6JI79	TraesCS4D02G171700	bZIP	+/+	4	S101,S147,S38,S112
A0A3B6JFN1	TraesCS4D02G105100	bZIP	+/+	1	S206	up
A0A3B6HP48	TraesCS4A02G073000	bZIP	-/+	3	S260,S116,S119
A0A3B5ZXL7	TraesCS1D02G306000	bZIP	-/+	2	S113,S117
A0A3B6MQN1	TraesCS5D02G150700	bZIP	-/+	3	S88,S2,S3	down
A0A3B6NVH0	TraesCS6A02G333600	bZIP	-/+	1	S96	up
A0A3B6LTN8	TraesCS5B02G444100	bZIP	-/+	1	S324
A0A3B6KRT4	TraesCS5A02G440400	bZIP	-/+	1	S318
A0A3B6LNW7	TraesCS5B02G301900	bZIP	-/+	2	S133,T28
A0A3B6RIM4	TraesCS7A02G266400	bZIP	-/+	1	S350
A0A3B6ARS6	TraesCS2A02G105700	bZIP	-/+	5	S103,S14,S56,S115,S34
A0A3B6C095	TraesCS2B02G122700	bZIP	-/+	1	S58
A0A3B6BZY0	TraesCS2B02G113200	bZIP	-/+	1	S41
A0A3B6NQ55	TraesCS6A02G203200	bZIP	-/+	1	S123
A0A3B6TZP9	TraesCS7D02G527500	bZIP	+/-
A0A3B6DBT6	TraesCS2D02G236200	bZIP	+/-
A0A3B6ATW9	TraesCS2A02G140900	bZIP	+/-
A0A3B6LIY8	TraesCS5B02G124200	bZIP	+/-
A0A3B6DAG3	TraesCS2D02G105400	bZIP	+/-
A0A3B6IQW4	TraesCS4B02G169600	bZIP	+/-
A0A3B6JKH1	TraesCS4D02G180200	bZIP	+/-
A0A3B6TEF8	TraesCS7D02G269300	bZIP	+/-
A0A3B6A2W3	TraesCS1D02G454400	C2H2	+/+	2	S105,S109	down
A0A3B6EP95	TraesCS3A02G415200	C2H2	+/+	2	S111,S189	up
A0A3B6KI95	TraesCS5A02G250100	C2H2	+/+	2	S488,S534
A0A3B5Y7P9	TraesCS1A02G445700	C2H2	-/+	2	S105,S109	down
A0A3B6B2E3	TraesCS2A02G403200	C2H2	-/+	2	S509,S118	down
A0A3B6C387	TraesCS2B02G207800	C2H2	-/+	1	S258	up
A0A3B6C3H1	TraesCS2B02G218900	C2H2	-/+	1	S40
A0A3B6GYY4	TraesCS3D02G410300	C2H2	-/+	2	S150,S188
A0A3B6IWR7	TraesCS4B02G262400	C2H2	-/+	3	S171,S45,S473	up
A0A3B6IVX8	TraesCS4B02G315600	C2H2	-/+	1	S107
A0A3B6PPP8	TraesCS6B02G271000	C2H2	-/+	1	S76
A0A3B6AV94	TraesCS2A02G181200	C2H2	+/-
W5C967	TraesCS2D02G004100	C2H2	+/-
A0A3B6NM58	TraesCS6A02G091500	C2H2	+/-
A0A3B6CDW5	TraesCS2B02G515600	C3H	+/+	2	S74,S13	up
A0A3B6DLN6	TraesCS2D02G549000	C3H	+/+	5	S398,S402,S453,S33,S475
A0A3B6DEK3	TraesCS2D02G306100	C3H	+/+	4	S37,S39,S24,S26	down
A0A3B6EFE5	TraesCS3A02G179200	C3H	+/+	3	S425,S8,T328	up
A0A3B6FLC4	TraesCS3B02G206400	C3H	+/+	1	S421
A0A3B6GRW3	TraesCS3D02G182200	C3H	+/+	1	S384
A0A3B6KHV8	TraesCS5A02G192000	C3H	+/+	1	T288
A0A3B5Z6V0	TraesCS1B02G480400	C3H	+/+	1	S560
A0A3B6PRR9	TraesCS6B02G372100	C3H	+/+	5	S495,S199,S201,S197,T410	up
A0A3B6SH03	TraesCS7B02G187100	C3H	+/+	1	S68
A0A3B6A3U5	TraesCS1D02G453900	C3H	-/+	1	S933
A0A3B6ATM0	TraesCS2A02G143700	C3H	-/+	1	S320
A0A3B6CIE2	TraesCS2B02G578700	C3H	-/+	2	S398,S402
A0A3B6BY37	TraesCS2B02G051800	C3H	-/+	1	S155	up
A0A3B6C3K5	TraesCS2B02G227500	C3H	-/+	1	S347
A0A3B6DJQ6	TraesCS2D02G488300	C3H	-/+	3	S74,S13,T243
A0A3B6EFD5	TraesCS3A02G178700	C3H	-/+	2	S426,S390	up
A0A3B6H106	TraesCS3D02G418400	C3H	-/+	8	S189,S372,S374,S376,S224,S248,S254,S151	up
A0A3B6MRH9	TraesCS5D02G198900	C3H	-/+	2	S6,T288
A0A3B6MMW3	TraesCS5D02G112900	C3H	-/+	6	S448,S406,S487,S569,S573,S418	up
A0A3B6NY68	TraesCS6A02G417600	C3H	-/+	4	S410,S244,S274,S429	up
A0A3B6TV57	TraesCS7D02G396100	C3H	-/+	2	S35,S37
A0A3B6TQI7	TraesCS7D02G441200	C3H	-/+	4	S228,S34,S248,S250	down
A0A3B6B759	TraesCS2A02G488000	C3H	+/-
A0A3B6EL02	TraesCS3A02G353200	C3H	+/-
A0A3B6ESH5	TraesCS3A02G423200	C3H	+/-
A0A3B6GU10	TraesCS3D02G231200	C3H	+/-
A0A3B6MLT4	TraesCS5D02G119200	C3H	+/-
A0A3B6NW41	TraesCS6A02G340600	C3H	+/-
A0A3B6NNP3	TraesCS6A02G166900	C3H	+/-
A0A3B6QJA1	TraesCS6D02G238400	C3H	+/-
A0A3B6QF78	TraesCS6D02G155400	C3H	+/-
A0A3B6SP07	TraesCS7B02G302400	C3H	+/-
A0A3B6TJ24	TraesCS7D02G408300	C3H	+/-
A0A3B6AXZ8	TraesCS2A02G229400	CAMTA	-/+	2	S146,S497	down
A0A3B6C6G7	TraesCS2B02G300800	CAMTA	-/+	1	S365
A0A3B6DGQ1	TraesCS2D02G282800	CAMTA	-/+	1	S572
A0A3B6DCI1	TraesCS2D02G169900	CAMTA	-/+	8	S260,S439,S659,S244,S847,S712,S715,T849	down
A0A3B6IVM9	TraesCS4B02G306300	CAMTA	+/-
A0A3B5ZYW9	TraesCS1D02G329200	CPP	-/+	6	S160,S241,S225,S236,T252,T161
A0A3B5Y4D4	TraesCS1A02G327100	CPP	+/-
A0A3B6MLC7	TraesCS5D02G065500	CPP	+/-
A0A3B6LWQ0	TraesCS5B02G492600	Dof	-/+	1	S390
A0A3B5ZRQ1	TraesCS1D02G139300	E2F/DP	-/+	1	T332
A0A3B6IWY5	TraesCS4B02G268800	E3F/DP	-/+	1	S360
A0A3B6KHE5	TraesCS5A02G178600	G2-like	+/+	1	T189
A0A3B6MQG4	TraesCS5D02G183100	G2-like	+/+	6	S207,S234,S238,S198,T236,T189
A0A3B5Z1U2	TraesCS1B02G320000	G2-like	-/+	5	S135,S149,S48,S53,T138	up
A0A3B6EFG9	TraesCS3A02G105500	G2-like	+/-
A0A3B6NKK5	TraesCS6A02G118800	GATA	+/-
A0A3B6C4I5	TraesCS2B02G176900	GeBP	+/+	5	S150,S186,S208,S291,S226	up
A0A3B6HVY5	TraesCS4A02G138100	GeBP	+/+	1	S181
A0A3B6LLD2	TraesCS5B02G233000	GeBP	+/+	2	S206,S231
A0A3B6ATA7	TraesCS2A02G151700	GeBP	-/+	3	S186,S292,S295
W5C5R2	TraesCS2D02G156800	GeBP	-/+	2	S186,S292
A0A3B6JIN5	TraesCS4D02G163600	GeBP	-/+	3	S287,S142,S180
A0A3B6C5V6	TraesCS2B02G217500	GRAS	-/+	1	S167
A0A3B6D9Z1	TraesCS2D02G194800	GRAS	-/+	2	S51,T52
A0A3B6IS80	TraesCS4B02G141400	GRAS	-/+	1	T32
A0A3B6JIK6	TraesCS4D02G136300	GRAS	-/+	2	S22,T32
A0A3B6JGR1	TraesCS4D02G136500	GRAS	-/+	1	S30
A0A3B6KEE4	TraesCS5A02G139000	GRAS	-/+	1	S135
A0A3B6KEG2	TraesCS5A02G080300	GRAS	-/+	1	S147
A0A3B5XTZ8	TraesCS1A02G030100	GRAS	+/-
A0A3B6C4R1	TraesCS2B02G256600	GRF	+/+	2	S219,S221
A0A3B6TPY8	TraesCS7D02G232800	HB-other	+/+	1	S278
A0A3B6QEB3	TraesCS6D02G107700	HB-other	-/+	1	S587
A0A3B6C190	TraesCS2B02G147300	HB-other	+/-			up
A0A3B6A0H7	TraesCS1D02G341000	HB-PHD	-/+	1	S660	down
A0A3B6LN47	TraesCS5B02G231300	HD-ZIP	-/+	2	S160,S163	down
A0A3B6B3T1	TraesCS2A02G415900	HD-ZIP	-/+	1	S63
A0A3B6MV64	TraesCS5D02G323100	HD-ZIP	-/+	1	S172
A0A3B6CDE5	TraesCS2B02G497500	HD-ZIP	-/+	1	S772
A0A3B6TKR9	TraesCS7D02G305200	HD-ZIP	-/+	1	S170	down
A0A3B6B3M6	TraesCS2A02G401600	HSF	-/+	1	S3
A0A3B6LUW2	TraesCS5B02G440700	HSF	+/-			down
A0A3B6JFG5	TraesCS4D02G078800	LBD	+/+	2	S274,S278	up
A0A3B6IZ78	TraesCS4B02G361100	LBD	-/+	1	S170	up
A0A3B6IL31	TraesCS4B02G079900	LBD	-/+	3	S274,S278,T283	up
A0A3B6EPZ5	TraesCS3A02G406500	MADS	+/+	3	S59,S172,S209	up
G0Z6F1	TraesCS3B02G213500	MADS	+/+	1	S264
A0A3B6KCH9	TraesCS5A02G116100	MADS	-/+	6	S652,S541,S549,S101,S113,T135	down
A9J209	TraesCS7A02G175200	MADS	-/+	1	S13	down
A0A3B5ZST4	TraesCS1D02G127700	MADS	+/-
A9J1Y7	TraesCS1A02G264300	MADS	+/-
A9J1Y7	TraesCS1D02G264500	MADS	+/-
A0A3B6B142	TraesCS2A02G311200	MADS	+/-
A0A3B6CBL1	TraesCS2B02G441000	MADS	+/-
A0A3B6D9K1	TraesCS2D02G181400	MADS	+/-
A0A3B6GTF3	TraesCS3D02G140200	MADS	+/-
A0A3B6LPR2	TraesCS5B02G286100	MADS	+/-
A0A1D6BGN0	TraesCS6A02G158100	MADS	+/-
A0A3B6QI38	TraesCS6D02G293200	MADS	+/-
A0A1D6BGN0	TraesCS6D02G147400	MADS	+/-
Q76DP7	TraesCS7B02G286600	MADS	+/-
Q76DP7	TraesCS7D02G380300	MADS	+/-
A7BJ57	TraesCS7D02G261600	MADS	+/-
A0A3B6PJY4	TraesCS6B02G228500	MYB	-/+	1	S32
A0A3B5ZPQ6	TraesCS1D02G084400	MYB	-/+	1	S211
G9DR66	TraesCS1D02G268900	MYB	-/+	1	S227
A0A3B5ZXN3	TraesCS1D02G307500	MYB	-/+	1	S31
A0A3B6H0F2	TraesCS3D02G329400	MYB	-/+	1	S343
A0A3B6MUX6	TraesCS5D02G314000	MYB	-/+	5	S416,S303,T439,T398,T342	up
A0A3B6QEW9	TraesCS6D02G126900	MYB	-/+	1	S315
A0A3B5Z0Z3	TraesCS1B02G293300	MYB	-/+	1	S390
A0A3B6N0E1	TraesCS5D02G460800	MYB	+/-
A0A3B5Z627	TraesCS1B02G451500	MYB_related	+/+	5	S550,S67,S68,S531,T457
A0A1D5UHB3	TraesCS2D02G337400	MYB_related	+/+	1	S10
A0A3B5Y408	TraesCS1A02G314400	MYB_related	-/+	2	S389,S162	up
A0A3B5ZWD2	TraesCS1D02G220500	MYB_related	-/+	1	S64	up
A0A3B5ZPR4	TraesCS1D02G069700	MYB_related	-/+	4	S55,S236,S486,S276
A0A3B6EN80	TraesCS3A02G414100	MYB_related	-/+	2	S327,S353
A0A3B6GX19	TraesCS3D02G229800	MYB_related	-/+	1	S15
A0A3B6GW31	TraesCS3D02G217800	MYB_related	-/+	1	S109
A0A3B6JG65	TraesCS4D02G053300	MYB_related	-/+	1	S489	down
A0A3B6KQ70	TraesCS5A02G390300	MYB_related	-/+	1	S471
A0A3B6KAB7	TraesCS5A02G005500	MYB_related	-/+	5	S280,S349,S990,S463,S1076
A0A3B6MXP9	TraesCS5D02G400100	MYB_related	-/+	7	S201,S204,S192,S10,S222,S471,T196
A0A3B6TD08	TraesCS7D02G222600	MYB_related	-/+	1	S533
A0A3B6LEQ9	TraesCS5B02G004400	MYB_related	+/-
A0A3B5YYT5	TraesCS1B02G232300	MYB_related	+/-			up
A0A3B6MLW2	TraesCS5D02G048400	MYB_related	+/-
A0A3B6TSE4	TraesCS7D02G294900	MYB_related	+/-
A0A3B6RJY2	TraesCS7A02G299600	NAC	+/+	4	S451,S453,S182,T228
A0A3B6GSJ6	TraesCS3D02G245500	NAC	+/-
A0A3B6MKU9	TraesCS5D02G059700	NAC	+/-
A0A3B6SDD3	TraesCS7B02G187600	NAC	+/-
A0A3B6ETC6	TraesCS3A02G450700	NF-YB	+/+	1	S105
A0A3B5Y741	TraesCS1A02G411700	NF-YB	-/+	2	S10,T7
A0A3B5ZXJ5	TraesCS1D02G287500	NF-YB	-/+	3	S164,S7,S20	down
A0A3B6A346	TraesCS1D02G419500	NF-YB	-/+	2	S10,T7
A0A0A7LYY5	TraesCS3A02G026900	NF-YB	-/+	1	S8
A0A3B6HXJ7	TraesCS4A02G306400	NF-YB	+/-
W5ET85	TraesCS4D02G007000	NF-YB	+/-
A0A3B5Z262	TraesCS1B02G322000	NF-YC	+/+	2	S112,T185
A0A3B5Y3E3	TraesCS1A02G310700	NF-YC	-/+	1	T185
A0A3B6LY30	TraesCS5B02G538900	NF-YC	-/+	2	S44,S282
A0A3B6RHY4	TraesCS7A02G249100	SBP	-/+	3	S98,S587,S213
A0A3B6ING3	TraesCS4B02G063100	TALE	+/+	2	S375,S380
A0A3B6HW52	TraesCS4A02G252100	TALE	-/+	1	S203	up
A0A3B6JEX0	TraesCS4D02G062100	TALE	-/+	2	S386,S202	up
A0A3B6KBA4	TraesCS5A02G007800	TALE	-/+	4	S7,S253,S257,S642
A0A3B6JHR2	TraesCS4D02G111900	TALE	-/+	6	S192,S196,S441,S443,S434,T452	up
A0A3B6TRJ0	TraesCS7D02G501000	TALE	-/+	2	S308,S287
A0A3B6QCI1	TraesCS6D02G134800	TALE	-/+	2	S206,S186
A0A3B6MJF0	TraesCS5D02G013300	TALE	+/-
A0A3B6IM79	TraesCS4B02G114600	TALE	+/-			up
A0A3B6PL11	TraesCS6B02G173900	TALE	+/-
A0A3B6LH18	TraesCS5B02G117100	TCP	+/+	1	T100
A0A3B6HZN0	TraesCS4A02G355900	TCP	-/+	1	S290
A0A3B6HZ67	TraesCS4A02G222700	TCP	-/+	1	S383
A0A3B6JE74	TraesCS4D02G090500	TCP	-/+	1	S383
A0A3B6FVC8	TraesCS3B02G470700	TCP	-/+	1	S28
A0A3B6NJI1	TraesCS6A02G013200	Trihelix	+/+	3	S661,S211,T208
A0A3B6QH47	TraesCS6D02G184500	Trihelix	+/+	1	S134
A0A3B5Y7Y0	TraesCS1A02G437400	Trihelix	-/+	1	S91	down
A0A3B5XZY5	TraesCS1A02G176700	Trihelix	-/+	1	S30
A0A3B5Z6Z5	TraesCS1B02G472000	Trihelix	-/+	1	S91	down
A0A3B5ZT32	TraesCS1D02G162400	Trihelix	-/+	3	S287,S424,S431	down
A0A3B6B0B8	TraesCS2A02G291700	Trihelix	-/+	1	S82
A0A3B6CA79	TraesCS2B02G332100	Trihelix	-/+	2	S148,S61
A0A3B6CB91	TraesCS2B02G363200	Trihelix	-/+	1	S212
A0A3B6C6Z3	TraesCS2B02G308200	Trihelix	-/+	1	S80
A0A3B5YY15	TraesCS1B02G203300	Trihelix	+/-
A0A3B6DI03	TraesCS2D02G387100	Trihelix	+/-			down
A0A3B5YY15	TraesCS1B02G203300	Trihelix	+/-
A0A3B6QIN8	TraesCS6D02G222500	Trihelix	+/-			down
A0A3B6NMF5	TraesCS6A02G131700	Whirly	+/-
A0A3B6QER2	TraesCS6D02G121500	Whirly	+/-
A0A3B6TJ57	TraesCS7D02G091500	Whirly	+/-
A0A3B6AV64	TraesCS2A02G189700	WRKY	+/+	1	S104
A0A3B6C8J1	TraesCS2B02G351600	WRKY	-/+	1	S461
A0A3B6DAM0	TraesCS2D02G198100	WRKY	-/+	1	S105
A0A3B6IM59	TraesCS4B02G069500	WRKY	-/+	1	S164
A0A3B6MML2	TraesCS5D02G070700	WRKY	-/+	1	S230
A0A3B6RJQ2	TraesCS7A02G294800	WRKY	-/+	3	S36,S315,S325
A0A3B6AZW4	TraesCS2A02G330500	WRKY	+/-
A0A3B6NSM4	TraesCS6A02G267500	WRKY	+/-
A0A3B6SJD3	TraesCS7B02G185400	WRKY	+/-
A0A3B6JHA7	TraesCS4D02G086300	ZF-HD	+/+	2	S378,S379
A0A3B6C7A3	TraesCS2B02G322200	ZF-HD	-/+	2	S139,T141
A0A3B6I0K2	TraesCS4A02G264100	ZF-HD	-/+	2	S198,S216
A0A3B6ILF9	TraesCS4B02G089700	ZF-HD	-/+	1	S387
W5FC48	TraesCS5B02G141400	ZF-HD	+/-
W5FC48	TraesCS5D02G149400	ZF-HD	+/-
Note: +/+ indicates that the protein was identified in both proteome and phosphoproteome, +/- indicates that the protein was identified in proteome, -/+ indicates that the protein was identified in phosphoproteome
