# Supplementary material for: Proteomic and Phosphoproteomic Analyses Reveal a Complex Network Regulating Pollen Abortion and Potential Candidate Proteins in TCMS Wheat
Source: Int J Mol Sci. 2022 Jun 8;23(12):6428. doi: 10.3390/ijms23126428 (PMC9224247; doi:10.3390/ijms23126428)
Supplement: Supplementary file 1 [file ijms-23-06428-s001.zip › Supplementary Files/Supplementary Tables/12 Supplemental Table S12 The list of phosphoproteins related to epigenetic, which are identified in proteome and phosphoproteome.xlsx]

## Sheet: Sheet1
Supplemental Table S12 The list of phosphoproteins related to epigenetic, which are identified in proteome and phosphoproteome.
Protein accession	Ensembl genomes protein ID	Protein description	number of phosphorylation sites	Phosphosites	Oryza sativa homologues	rice gene-name	Similarity
A0A3B6TP44	TraesCS7D02G206700.3	Chromatin structure-remodeling complex subunit snf21(predicted) OS=Triticum aestivum OX=4565 PE=4 SV=1	4	S2666,S2669,S2666,S2669	Os06g0255200	CHR720	74.77
A0A3B6FKF8	TraesCS3B02G217300.1	Argonaute 4 (Fragment)(predicted) OS=Triticum aestivum OX=4565 PE=4 SV=1	3	S3,S163,S168	Os01g0275600	OsAGO4a	83.01
A0A3B5Z6U5	TraesCS1B02G480100.1	Argonaute 4B(predicted) OS=Triticum aestivum OX=4565 PE=4 SV=1	4	S896,S897,S169,S178	Os04g0151800	OsAGO4b	82.17
A0A3B6TC02	TraesCS7D02G036100.1	Argonaute(predicted) OS=Triticum aestivum OX=4565 PE=3 SV=1	5	S740,S742,S744,S747,T739	Os04g0566500	OsAGO1b	91.91
I3NV43	TraesCS1B02G317200.1	Centromeric histone 3 OS=Triticum aestivum OX=4565 GN=CENH3 PE=2 SV=1	2	S25,T42
A0A3B6PF53	TraesCS6B02G040000.1	CHD3-type chromatin-remodeling factor PICKLE(predicted) OS=Triticum aestivum OX=4565 PE=4 SV=1	1	S44	Os06g0102800	CHR723	53.02
A0A3B6QB37	TraesCS6D02G031700.2	CHD3-type chromatin-remodeling factor PICKLE(predicted) OS=Triticum aestivum OX=4565 PE=4 SV=1	1	S44	Os06g0102800	CHR723	52.97
A0A3B6TEW7	TraesCS7D02G148900.1	CHD3-type chromatin-remodeling factor PICKLE(predicted) OS=Triticum aestivum OX=4565 PE=4 SV=1	1	S23	Os03g0352500	CHR732	50
A0A3B6A3N0	TraesCS1D02G448700.1	Chromatin modification-related protein EAF1 B-like isoform X4(predicted) OS=Triticum aestivum OX=4565 PE=4 SV=1	6	S94,S97,S83,S89,S1253,S308
A0A3B5Z640	TraesCS1B02G474800.1	Chromatin modification-related protein EAF1 B-like isoform X4(predicted) OS=Triticum aestivum OX=4565 PE=4 SV=1	1	S475
A0A3B6AVX6	TraesCS2A02G227100.1	Chromatin remodeling protein EBS(predicted) OS=Triticum aestivum OX=4565 PE=4 SV=1	1	S206
A0A3B6C4Y7	TraesCS2B02G257000.1	Chromatin remodeling protein EBS(predicted) OS=Triticum aestivum OX=4565 PE=4 SV=1	2	S199,S206
A0A3B5YTX2	TraesCS1B02G100200.1	Chromatin structure-remodeling complex protein BSH(predicted) OS=Triticum aestivum OX=4565 PE=4 SV=1	2	T43,Y38
A0A3B6SH07	TraesCS7B02G110600.1	Chromatin structure-remodeling complex subunit snf21(predicted) OS=Triticum aestivum OX=4565 PE=4 SV=1	32	S223,S2104,S565,S656,S3355,S1748,S1752,S185,S188,S191,S621,S2831,S2574,S1668,S1671,S2844,S223,S2104,S565,S656,S3355,S1748,S1752,S185,S188,S191,S621,S2831,S2574,S1668,S1671,S2844	Os06g0255200	CHR720	75.29
A0A3B6RGE5	TraesCS7A02G203600.1	Chromatin structure-remodeling complex subunit snf21(predicted) OS=Triticum aestivum OX=4565 PE=4 SV=1	12	S2854,S2785,S1668,S1671,S1721,S2581,S2854,S2785,S1668,S1671,S1721,S2581	Os06g0255200	CHR720	74.55
A0A3B6RI55	TraesCS7A02G344100.1	DNA-directed RNA polymerase III subunit RPC5(predicted) OS=Triticum aestivum OX=4565 PE=4 SV=1	1	S20
A0A3B6PKC6	TraesCS6B02G151900.2	DNA-directed RNA polymerase subunit OS=Triticum aestivum OX=4565 PE=3 SV=1	1	S1441
A0A3B6ASI2	TraesCS2A02G110700.1	DNA-directed RNA polymerases I, II, and III subunit rpabc3(predicted) OS=Triticum aestivum OX=4565 PE=4 SV=1	1	T69
A0A077RZ60	TraesCS3B02G198800.1	Factor of DNA methylation 1-like(predicted) OS=Triticum aestivum OX=4565 GN=TRAES_3BF003800030CFD_c1 PE=4 SV=1	1	S165
A0A3B6GWL8	TraesCS3D02G231600.1	Factor of DNA methylation 4-like(predicted) OS=Triticum aestivum OX=4565 PE=4 SV=1	1	S25
A0A3B6INW3	TraesCS4B02G118300.1	Factor of DNA methylation 4-like(predicted) OS=Triticum aestivum OX=4565 PE=4 SV=1	1	S51
A0A3B6RI80	TraesCS7A02G346100.1	Histone acetyltransferase KAT6B-like protein(predicted) OS=Triticum aestivum OX=4565 PE=4 SV=1	4	S805,S525,S338,S60
A0A3B6TTS2	TraesCS7D02G333000.1	Histone acetyltransferase KAT6B-like protein(predicted) OS=Triticum aestivum OX=4565 PE=4 SV=1	7	S420,S431,S735,S319,S34,S372,S465
A0A3B6RK42	TraesCS7A02G304300.1	histone chaperone RTT106(predicted) OS=Triticum aestivum OX=4565 PE=4 SV=1	1	S121
A0A3B6PJA2	TraesCS6B02G210200.2	Histone deacetylase OS=Triticum aestivum OX=4565 PE=3 SV=1	4	S12,S453,S428,S444
A0A3B6QDI6	TraesCS6D02G168400.2	Histone deacetylase OS=Triticum aestivum OX=4565 PE=3 SV=1	1	S428
A0A3B6QGI3	TraesCS6D02G171000.3	Histone deacetylase OS=Triticum aestivum OX=4565 PE=3 SV=1	2	S478,S422
A0A3B6TM99	TraesCS7D02G356800.1	Histone deacetylase OS=Triticum aestivum OX=4565 PE=3 SV=1	1	S420
A0A3B6KD46	TraesCS5A02G065300.1	Histone deacetylase OS=Triticum aestivum OX=4565 PE=4 SV=1	1	S77
A0A3B6LH06	TraesCS5B02G072100.1	Histone deacetylase OS=Triticum aestivum OX=4565 PE=4 SV=1	1	S77
A0A3B6MLK0	TraesCS5D02G076100.2	Histone deacetylase OS=Triticum aestivum OX=4565 PE=4 SV=1	1	S77
A0A3B6IUN7	TraesCS4B02G275500.1	Histone domain-containing protein OS=Triticum aestivum OX=4565 PE=3 SV=1	3	S69,T92,T57
A0A3B6QA22	TraesCS6D02G063200.1	Histone domain-containing protein OS=Triticum aestivum OX=4565 PE=3 SV=1	2	S194,S195
A0A3B6LVQ8	TraesCS5B02G467200.1	Histone domain-containing protein OS=Triticum aestivum OX=4565 PE=3 SV=1	1	T31
Q9SWU2	TraesCS5B02G448500.1	Histone H1 WH1A.2 OS=Triticum aestivum OX=4565 PE=2 SV=1	1	T204
A0A080YUW8	TraesCS3B02G610800.1	Histone H2A OS=Triticum aestivum OX=4565 GN=TRAES_3BF065400180CFD_c1 PE=3 SV=1	2	S127,S130
A0A3B6TWP1	TraesCS7D02G428400.1	Histone H2A OS=Triticum aestivum OX=4565 PE=3 SV=1	1	S4
A0A3B6NX48	TraesCS6A02G401600.1	Histone H2A OS=Triticum aestivum OX=4565 PE=3 SV=1	1	S137
A0A341XD25	TraesCS6B02G144900.1	Histone H2A OS=Triticum aestivum OX=4565 PE=3 SV=1	1	S4
A0A3B6H4D4	TraesCS3D02G539300.1	Histone H2A OS=Triticum aestivum OX=4565 PE=3 SV=1	1	S130
A0A3B6HTJ6	TraesCS4A02G100100.1	Histone H2A OS=Triticum aestivum OX=4565 PE=3 SV=1	1	S4
A0A3B6JK95	TraesCS4D02G205000.1	Histone H2A OS=Triticum aestivum OX=4565 PE=3 SV=1	1	S4
W5G1Z4	TraesCS5B02G103600.1	Histone H2A OS=Triticum aestivum OX=4565 PE=3 SV=1	1	S134
A0A3B6MZC1	TraesCS5D02G444000.1	Histone H2A OS=Triticum aestivum OX=4565 PE=3 SV=1	1	S4
A0A3B6PK12	TraesCS6B02G145200.1	Histone H2A OS=Triticum aestivum OX=4565 PE=3 SV=1	1	S4
A0A3B6MU88	TraesCS5D02G252700.1	Histone H2A OS=Triticum aestivum OX=4565 PE=3 SV=1	1	T4
A0A3B6TZF9	TraesCS7D02G520000.1	Histone H2A OS=Triticum aestivum OX=4565 PE=3 SV=1	1	T156
W5HZ15	TraesCS7A02G491100.1	Histone H2B OS=Triticum aestivum OX=4565 PE=3 SV=1	3	S130,S74,T15
A0A3B6KPG5	TraesCS5A02G384300.1	Histone H2B OS=Triticum aestivum OX=4565 PE=3 SV=1	1	S41
A0A3B6Q9K0	TraesCS6D02G046200.1	Histone H2B OS=Triticum aestivum OX=4565 PE=3 SV=1	1	S15
W5GCJ7	TraesCS6A02G086400.1	Histone H2B OS=Triticum aestivum OX=4565 PE=3 SV=1	1	T14
A0A3B5ZWS6	TraesCS1D02G233300.1	Histone H2B OS=Triticum aestivum OX=4565 PE=3 SV=1	1	T20
A0A3B5YWA1	TraesCS1B02G192500.1	Histone H2B OS=Triticum aestivum OX=4565 PE=3 SV=1	1	T21
P05621		Histone H2B.2 OS=Triticum aestivum OX=4565 PE=1 SV=2	1	S38
A0A3B6KFN9	TraesCS5A02G175300.3	Histone-lysine N-methyltransferase NSD3(predicted) OS=Triticum aestivum OX=4565 PE=4 SV=1	1	S961
A0A3B6LKU7	TraesCS5B02G172800.2	Histone-lysine N-methyltransferase NSD3(predicted) OS=Triticum aestivum OX=4565 PE=4 SV=1	5	S913,S367,S837,S933,S504
A0A3B6LUY4	TraesCS5B02G442400.1	Histone-lysine N-methyltransferase NSD3(predicted) OS=Triticum aestivum OX=4565 PE=4 SV=1	4	S846,S1016,S889,S488
A0A3B6JHV8	TraesCS4D02G184600.1	Histone-lysine N-methyltransferase OS=Triticum aestivum OX=4565 PE=4 SV=1	1	S500	Os03g0307800	SDG718; OsiEZ1	68.25
A0A3B6IT46	TraesCS4B02G181400.2	Histone-lysine N-methyltransferase OS=Triticum aestivum OX=4565 PE=4 SV=1	1	S500	Os03g0307800	SDG718; OsiEZ1	68.36
A0A3B6CA47	TraesCS2B02G399300.3	Histone-lysine N-methyltransferase SUVR2(predicted) OS=Triticum aestivum OX=4565 PE=4 SV=1	2	S26,S102
A0A3B6QH35	TraesCS6D02G254900.1	Histone-lysine N-methyltransferase SUVR5(predicted) OS=Triticum aestivum OX=4565 PE=4 SV=1	1	S216	Os02g0708600	SDG706; OsSET11	76.19
A0A3B6PPB0	TraesCS6B02G302100.1	Histone-lysine N-methyltransferase SUVR5(predicted) OS=Triticum aestivum OX=4565 PE=4 SV=1	2	S238,S1132	Os02g0708600	SDG706; OsSET11	76.37
A0A3B6PLW6	TraesCS6B02G249100.2	Histone-lysine N-methyltransferase(predicted) OS=Triticum aestivum OX=4565 PE=3 SV=1	1	S671
A0A3B5Y518	TraesCS1A02G362000.1.cds1	Histone-lysine N-methyltransferase, H3 lysine-9 specific SUVH1(predicted) OS=Triticum aestivum OX=4565 PE=4 SV=1	2	S165,S138	Os05g0490700	SDG728	80.83
A0A3B6IUT7	TraesCS4B02G280000.1	Histone-lysine N-methyltransferase, H3 lysine-9 specific SUVH3(predicted) OS=Triticum aestivum OX=4565 PE=4 SV=1	2	S142,T157	Os11g0602200	SDG704	83.68
A0A3B6KI33	TraesCS5A02G197900.1	Histone-lysine N-methyltransferase, H3 lysine-9 specific SUVH6(predicted) OS=Triticum aestivum OX=4565 PE=4 SV=1	2	S256,S264	Os08g0400200	SDG710	59.03
A0A3B6LLB9	TraesCS5B02G185700.3	Histone-lysine N-methyltransferase, H3 lysine-9 specific SUVH6(predicted) OS=Triticum aestivum OX=4565 PE=4 SV=1	5	S74,S609,S319,S327,T262	Os08g0400200	SDG710	59.52
A0A3B6CGL6	TraesCS2B02G522900.1	Mediator of RNA polymerase II transcription subunit 13 OS=Triticum aestivum OX=4565 PE=3 SV=1	1	S500
A0A3B6AX07	TraesCS2A02G239000.1	Mediator of RNA polymerase II transcription subunit 14(predicted) OS=Triticum aestivum OX=4565 PE=4 SV=1	1	S88
A0A3B6SQ02	TraesCS7B02G460900.2	Mediator of RNA polymerase II transcription subunit 15a(predicted) OS=Triticum aestivum OX=4565 PE=4 SV=1	2	S974,S977
A0A3B6PRK4	TraesCS6B02G324700.6	Mediator of RNA polymerase II transcription subunit 23(predicted) OS=Triticum aestivum OX=4565 PE=4 SV=1	1	S12
A0A3B6QJU7	TraesCS6D02G275000.1	Mediator of RNA polymerase II transcription subunit 23(predicted) OS=Triticum aestivum OX=4565 PE=4 SV=1	1	S12
A0A3B6RPX6	TraesCS7A02G446100.1	Mediator of RNA polymerase II transcription subunit 8(predicted) OS=Triticum aestivum OX=4565 PE=4 SV=1	1	S38
A0A3B6C2L0	TraesCS2B02G195200.1	Protein argonaute 14(predicted) OS=Triticum aestivum OX=4565 PE=3 SV=1	2	S951,S955	Os03g0800200	OsMEL1	66.47
A0A3B6DCQ7	TraesCS2D02G176500.2	Protein argonaute 14(predicted) OS=Triticum aestivum OX=4565 PE=3 SV=1	1	S989	Os03g0800200	OsMEL1	66.4
A0A3B6KGV9	TraesCS5A02G165900.2	Protein argonaute 16(predicted) OS=Triticum aestivum OX=4565 PE=4 SV=1	2	S50,S55	Os01g0275600	OsAGO4a	59.52
A0A3B6CAY9	TraesCS2B02G421000.1	Protein argonaute 1B(predicted) OS=Triticum aestivum OX=4565 PE=3 SV=1	4	S1055,S1057,S11,T1054	Os04g0566500	OsAGO1b	91.8
A0A1D5ULA7	TraesCS2D02G417000.1	Protein argonaute 2(predicted) OS=Triticum aestivum OX=4565 GN=CAMPLR22A2D_LOCUS4186 PE=3 SV=1	1	S196	Os04g0615700	OsAGO2	74.8
A0A3B6GUT2	TraesCS3D02G191600.2	Protein argonaute 4A(predicted) OS=Triticum aestivum OX=4565 PE=4 SV=1	9	S885,S888,S889,S890,S29,S167,S172,T887,T162	Os01g0275600	OsAGO4a	85.73
A0A3B6A3U0	TraesCS1D02G453600.1	Protein argonaute 4B(predicted) OS=Triticum aestivum OX=4565 PE=4 SV=1	4	S891,S892,S166,S173	Os04g0151800	OsAGO4b	82.82
A0A3B5Y3U4	TraesCS1A02G324800.1	Protein RNA-directed DNA methylation 3(predicted) OS=Triticum aestivum OX=4565 PE=4 SV=1	3	S116,S750,S825
A0A3B6FNJ5	TraesCS3B02G297500.3	Protein-lysine N-methyltransferase TRAES_3BF007900010CFD_c1 OS=Triticum aestivum OX=4565 PE=4 SV=1	3	S58,S61,S65
A0A3B5Y8G1	TraesCS1A02G429400.1	Putative RNA polymerase sigma factor(predicted) OS=Triticum aestivum OX=4565 PE=4 SV=1	1	S85
A0A3B5Z6Q8	TraesCS1B02G464300.1	Putative RNA polymerase sigma factor(predicted) OS=Triticum aestivum OX=4565 PE=4 SV=1	2	S87,S88
A0A3B6FIU8	TraesCS3B02G064600.3	Repressor of RNA polymerase III transcription OS=Triticum aestivum OX=4565 PE=4 SV=1	1	S66
A0A3B6NPM0	TraesCS6A02G171400.2	RNA polymerase I specific transcription initiation factor RRN3 protein(predicted) OS=Triticum aestivum OX=4565 PE=4 SV=1	1	S524
A0A3B6HSC2	TraesCS4A02G143100.1	RNA polymerase II C-terminal domain phosphatase-like 3(predicted) OS=Triticum aestivum OX=4565 PE=4 SV=1	1	S372
A0A3B6IP22	TraesCS4B02G161600.1	RNA polymerase II C-terminal domain phosphatase-like 3(predicted) OS=Triticum aestivum OX=4565 PE=4 SV=1	1	S371
A0A3B5YTV5	TraesCS1B02G091800.1	RNA polymerase II-associated protein 3(predicted) OS=Triticum aestivum OX=4565 PE=4 SV=1	1	S182
A0A3B6C2T9	TraesCS2B02G203900.1	SNF1-related protein kinase regulatory subunit gamma 1(predicted) OS=Triticum aestivum OX=4565 PE=4 SV=1	1	S414
A0A3B6JGJ8	TraesCS4D02G078100.1	SNF1-type serine-threonine protein kinase OS=Triticum aestivum OX=4565 PE=4 SV=1	2	S38,S42
A0A1D5UHB3	TraesCS2D02G337400.1	SWI/SNF complex subunit SWI3A(predicted) OS=Triticum aestivum OX=4565 GN=CAMPLR22A2D_LOCUS3386 PE=4 SV=1	1	S10
A0A3B6C8M8	TraesCS2B02G356700.1	SWI/SNF complex subunit SWI3A(predicted) OS=Triticum aestivum OX=4565 PE=4 SV=1	2	S195,S198
A0A3B6JG65	TraesCS4D02G053300.3	SWI/SNF complex subunit SWI3D(predicted) OS=Triticum aestivum OX=4565 PE=4 SV=1	1	S489
A0A3B6E9C7	TraesCS3A02G000300.1	Dicer-like protein 2(predicted) OS=Triticum aestivum OX=4565 PE=4 SV=1	1	S97
