# Supplementary material for: Proteomic and Phosphoproteomic Analyses Reveal a Complex Network Regulating Pollen Abortion and Potential Candidate Proteins in TCMS Wheat
Source: Int J Mol Sci. 2022 Jun 8;23(12):6428. doi: 10.3390/ijms23126428 (PMC9224247; doi:10.3390/ijms23126428)
Supplement: Supplementary file 1 [file ijms-23-06428-s001.zip › Supplementary Files/Supplementary Tables/13 Supplemental Table S13 Gene-specific primers.xlsx]

## Sheet: Table S9
Table S13. Gene-specific primers
Gene name	Protein accession	forward primer (5'-3')	reverse primer (5'-3')
TraesCS2B02G291100.1	A0A3B6C697	ATACTCCTGTCCCATCCTTCG	GCTAGAAAGAAGCGGCAAATC
TraesCS7A02G331500.1	A0A3B6RL02	AGGAGCAGAGTGTGGTCAGG	CAGAATTGACCTGCTTACAGTGTTA
TraesCS2D02G456400.1	A0A1D5UK41	GCATCTGAATAAACTGGAGCG	CATCAAGAAAAGCATCTGGCA
TraesCS5A02G463100.1	A0A3B6KQ52	GTAGATTTCAAAAGAGACCCGTG	CCTTATTGTTTACGTCCATGCTA
TraesCS2B02G359000.1	A0A3B6C8Q4	TGAGAAAAATAGGCAATGATGAGC	ATCTTCCCGTCCTTGTCTGTATCTA
TraesCS7D02G029700.1	A0A3B6TH19	AGAGAAAGAACCTCCATTAACTACA	TGCGACAGAAAGGAACCC
TraesCS2D02G598200.1	A0A3B6DP33	CCTATGAAGACACGTGATGGAA	CAGGACAGTTGCCGGATC
TraesCS4D02G078800.1	A0A3B6JFG5	CACAAGAGTGACAGCCAAATAAATG	GCTAATTCTCCCTGACTGTGCC
TraesCS3B02G204200.1	A0A3B6FJY2	GAGTTAATGACATAGCATTCTCCCG	GTGAGGGCAAATAGAATACACAGGT
TraesCS5A02G001100.1	A0A3B6KB19	GACACGCCCAACTCCCTAG	ATGCCGGTGAGCTGCTG
TraesCS7D02G190300.1	A0A3B6TC22	TGAGACACAGGACAATAATGAAGTC	AAGATTTACACCTTGTGGAGTCCC
TraesCS1A02G368100.1	A0A3B5Y5Q7	AAAGCAAGAGGAGTGGAGGATG	CGCCTCTGAATCGTCACTTTG
TraesCS5B02G356300.1	A0A3B6LQR3	GTAGATGCTGAAGCACTTAAGATGG	ATCAGATGTAGCCTTCACGGG
TaPDCD5		ATGCAAGAGCTAATGGGACAG	CTGAGCCTTTTGTTGCCCT
wheat-actin (GenBank：GQ339766.1)		CTCCCTCACAACAACCGC	TACCAGGAACTTCCATACCAAC
