# Supplementary material for: Proteomic and Phosphoproteomic Analyses Reveal a Complex Network Regulating Pollen Abortion and Potential Candidate Proteins in TCMS Wheat
Source: Int J Mol Sci. 2022 Jun 8;23(12):6428. doi: 10.3390/ijms23126428 (PMC9224247; doi:10.3390/ijms23126428)
Supplement: Supplementary file 1 [file ijms-23-06428-s001.zip › Supplementary Files/Supplementary Tables/2 Supplemental Table S2 Overview of anther phosphosites.xlsx]

## Sheet: Sheet1
Supplemental Table S2: Overview of anther phosphosites
Protein accession	Number of phospho-peptides	phosphosite	Subcellular localization	Protein description
A0A3B6SPM1	1	S861	Subcellular localization	Heavy metal transporting P1B-ATPase 2
A0A3B6EBM6	1	S566	plasma membrane	E3 ubiquitin-protein ligase
A0A077RF03	1	S344	nucleus	RING-type E3 ubiquitin transferase
A0A3B6H3V7	1	S693	nucleus	ABCD1 (Fragment)(predicted)
A0A077RHE7	1	S304	nucleus	Protein phosphatase 1 regulatory subunit 7(predicted)
A0A3B6FGU1	1	S312	cytoplasm	Tripartite motif-containing protein 29 (Fragment)(predicted)
A0A3B6RF43	1	S24	nucleus	WAT1-related protein
A0A077RPN4	1	S13	nucleus	SIAH-type domain-containing protein
A0A3B6FIU8	1	S66	endoplasmic reticulum	Repressor of RNA polymerase III transcription
A0A077RQ33	1	S92	nucleus	Sphingosine-1-phosphate lyase(predicted)
A0A3B6GS95	1	S65	nucleus	C2H2-type domain-containing protein
A0A077RQM8	1	S129	nucleus	FLZ-type domain-containing protein
A0A077RQY9	1	S244	nucleus	Uncharacterized protein
A0A077RR09	1	S65	nucleus	Furry(predicted)
A0A3B6EI04	1	S430	chloroplast	ANK_REP_REGI
A0A3B6GP58	1	S160	nucleus	T
A0A3B6GPJ2	1	S232	nucleus	WRKY domain-containing protein
A0A3B6GPI7	1	S65	nucleus	Negatively light-regulated protein(predicted)
A0A3B6FPJ3	1	S638	nucleus	Kinesin-like protein
A0A077RS16	1	S550	nucleus	Protein GAMETE EXPRESSED 3(predicted)
A0A3B6GQG3	1	S159	chloroplast	Trafficking protein particle complex subunit
A0A077RSJ4	1	S507	chloroplast	SIT4 phosphatase-associated family protein(predicted)
A0A3B6GSX2	1	S568	chloroplast	C3HC-type domain-containing protein
A0A077RSL7	1	S324	nucleus	AAA domain-containing protein
A0A3B6ECW5	1	S44	nucleus	Protein NRT1/ PTR FAMILY 6.1(predicted)
A0A3B6EGR7	1	S7	plasma membrane	SEC7 domain-containing protein
A0A077RT14	1	S308	nucleus	Hepatoma-derived growth factor-related protein 2-like(predicted)
A0A3B6GR91	1	S39	chloroplast	WD repeat domain phosphoinositide-interacting protein 3(predicted)
A0A3B6EC72	1	S524	nucleus	Transcriptional corepressor LEUNIG(predicted)
A0A3B6H333	1	S151	chloroplast	Myosin-like protein(predicted)
A0A3B6UAE6	1	S472	chloroplast	Protein DET	X=4565 PE=3 SV=1
A0A3B6UAL6	1	S52	plasma membrane	flocculation protein FL
A0A077RVD7	1	S2	chloroplast
A0A3B6GZB0	1	S189	chloroplast	Putative indole-3-acetic acid-amido synthetase GH3.2(predicted)
A0A3B6EFX3	1	S62	cytoplasm	Lecithin-cholesterol acyltransferase-like 1(predicted)
A0A077RVS7	1	S528	nucleus	Calcium-dependent protein kinase(predicted)
A0A3B6H124	1	S17	cytoplasm	ABC transporter domain-containing protein
A0A077RWP1	1	S296	vacuolar membrane	T
A0A3B6GWN8	1	S242	chloroplast	LisH domain-containing protein
A0A3B6FU19	1	S567	nucleus	DUF668 domain-containing protein/DUF3475 domain-containing protein(predicted)
A0A3B6D5B9	1	S212	nucleus	S-adenosylmethionine synthase
A0A3B6GSD9	1	S194	cytoskeleton	TauD domain-containing protein
A0A3B6TZU0	1	S106	plasma membrane	Protein RER1
A0A077RX73	1	S173	chloroplast	Putative expressed protein(predicted)
A0A077RXA9	1	S69	chloroplast	C2H2-type domain-containing protein
A0A3B6EFY1	1	S193	chloroplast	Gigantea 3(predicted)
A0A3B6GY57	1	S45	nucleus	Delta-1-pyrroline-5-carboxylate synthase
A0A3B6JNM0	1	S442	plasma membrane	ABC transporter C family member 3(predicted)
A0A3B6GZE7	1	S263	nucleus	Protein kinase domain-containing protein
A0A3B6EI60	1	S269	nucleus	Autophagy-related protein 7c
A0A3B6EQ04	1	S260	chloroplast	Probable magnesium transporter
A0A077RYD9	1	S295	plasma membrane	HUN domain-containing protein
A0A3B6EJ58	1	S6	chloroplast	Protein kinase domain-containing protein
A0A3B6FN44	1	S409	chloroplast	CRAL-TRI
A0A3B6GWK0	1	S447	cytoplasm	Serine/threonine-protein phosphatase 2A 55 kDa regulatory subunit B
A0A3B6GTP1	1	S31	cytoplasm	LEA_2 domain-containing protein
A0A1D5ZBB4	1	S139	nucleus	Putative vesicle-associated membrane protein 726(predicted)
A0A077RZ60	1	S165	extracellular	Factor of DNA methylation 1-like(predicted)
A0A077RZI5	1	S173	Golgi apparatus,plasma membrane	PUR ALPHA-1(predicted)
A0A077RZP2	1	S8	chloroplast	AB hydrolase-1 domain-containing protein
A0A3B6EEC8	1	S556	endoplasmic reticulum	Rab proteins geranylgeranyltransferase component
A0A077S011	1	S3	cytoplasm	E2_bind domain-containing protein
A0A3B6GVQ9	1	S627	chloroplast	Protein R	X=4565 PE=3 SV=1
A0A3B6GWE4	1	S439	endoplasmic reticulum	Protein kinase domain-containing protein
A0A3B6GVX2	1	S430	nucleus	p0460E08.2 protein(predicted)
A0A3B6GSS9	1	S243	nucleus	Ribosomal_TL5_C domain-containing protein
A0A3B6GU54	1	S17	chloroplast	Pleiotropic drug resistance protein 3(predicted)
A0A3B6FQ55	1	S362	plasma membrane	Protein kinase domain-containing protein
A0A077S145	1	S16	nucleus	NAC domain-containing protein
A0A3B6GT53	1	S49	nucleus
A0A3B6H1P8	1	S446	cytoplasm	AAA domain-containing protein
A0A3B6GWP7	1	S303	plasma membrane	Endo/exonuclease/phosphatase domain-containing protein
A0A077S290	1	S138	nucleus	Ras-related protein Rab11B(predicted)
A0A077S2E1	1	S35	mitochondria	PPR_long domain-containing protein
A0A3B6FUH9	1	S3	chloroplast	Beta-glucosidase
A0A3B6GUU0	1	S116	cytoplasm	HTH myb-type domain-containing protein
A0A3B6GY79	1	S70	nucleus	Homeobox protein H
A0A077S2Y8	1	S88	nucleus	Zinc transporter 5(predicted)
A0A077S335	1	S11	nucleus	Phosphatidate cytidylyltransferase
A0A3B6ELE1	1	S162	plasma membrane	Protein TSS(predicted)
A0A3B6GU33	1	S298	cytoplasm	Non-specific serine/threonine protein kinase
A0A3B6EIV5	1	S723	chloroplast	USP domain-containing protein
A0A3B6EJ46	1	S101	plasma membrane	Rhomboid domain-containing protein
A0A3B6FQY4	1	S28	mitochondria	Aspartate aminotransferase
A0A3B6GVK4	1	S743	chloroplast	BCAS3 domain-containing protein
A0A3B6H501	1	S8	cytoplasm	Fe2
A0A3B6H0E1	1	S689	chloroplast	Potassium transporter
A0A077S438	1	S190	plasma membrane	Auxin efflux carrier component
A0A077S4J8	1	S42	nucleus	Uncharacterized protein
A0A3B6H2C4	1	S335	nucleus	Vps53_N domain-containing protein
A0A3B6EPC6	1	S510	chloroplast	PHD domain-containing protein
A0A3B6SLI6	1	S144	chloroplast	Transcription factor related protein(predicted)
A0A3B6H2R9	1	S114	cytoplasm	PfkB domain-containing protein
A0A3B6H462	1	S139	cytoplasm	CBS domain-containing protein CBSX6(predicted)
A0A077S7L9	1	S352	nucleus	Regulator of Vps4 activity in the MVB pathway protein(predicted)
A0A077S8J7	1	S41	nucleus	L
A0A080YUJ8	1	S43	nucleus	DVL(predicted)
A0A3B6FZC7	1	S827	cytoplasm	E3 SUM
A0A3B6H5K8	1	S8	cytoplasm	Calcium-transporting ATPase
A0A096UND4	1	S151	plasma membrane	PfkB domain-containing protein
A0A096UNF8	1	S114	chloroplast	30S ribosomal protein S9(predicted)
A0A096USR9	1	S50	mitochondria	RNA helicase
A0A3B6KMV4	1	S8	cytoplasm	ADF-H domain-containing protein
A0A3B6LWD1	1	S17	chloroplast
A0A0A7LYY5	1	S8	nucleus	CCAAT-binding transcription factor A
P05621	1	S38	nucleus	Histone H2B.2
P80602	1	S195	nucleus	2-Cys peroxiredoxin BAS1, chloroplastic (Fragment)
A0A0C4BJ86	1	S67	cytoplasm	40S ribosomal protein S21
A0A0C4BKI1	1	S111	cytoplasm	60S ribosomal protein L35a-1(predicted)
A0A0F7J1N5	1	S790	cytoplasm	Hyperosmolality-gated Ca2+ permeable channel
A0A3B6PVA0	1	S52	nucleus	SNARE
A0A3B5Y7C2	1	S69	endoplasmic reticulum	Cas1_AcylT domain-containing protein
A0A3B5Y460	1	S162	cytoplasm	Flavodoxin-like domain-containing protein
A0A1D5SLI4	1	S128	cytoplasm	40S ribosomal protein S4
W5FSR5	1	S19	chloroplast	UBIQUITIN_C
A0A3B5Z0U6	1	S341	mitochondria	TPT domain-containing protein
A0A3B5Y0L1	1	S112	plasma membrane	Nucleolar 16(predicted)
A0A1D5T8I8	1	S54	chloroplast	L51_S25_CI-B8 domain-containing protein
A0A1D5UJ26	1	S19	chloroplast	BHLH domain-containing protein
A0A3B6C2W3	1	S156	cytoplasm	Ribosomal protein L19
A0A3B6B1C5	1	S91	nucleus	Glyceraldehyde-3-phosphate dehydrogenase
A0A1D5TVU8	1	S100	chloroplast	Vacuolar ATPase assembly integral membrane protein VMA21 homolog
A0A1D5UFU1	1	S32	nucleus	Putative metal-nicotianamine transporter YSL11(predicted)
A0A3B6C9H6	1	S127	plasma membrane	H0622F05.8 protein(predicted)
A0A3B6B2W1	1	S134	cytoplasm
A0A3B6B191	1	S10	mitochondria	Glutamate decarboxylase
A0A3B6B051	1	S702	chloroplast	UVR domain-containing protein
A0A1D5UHB3	1	S10	cytoplasm	SWI/SNF complex subunit SWI3A(predicted)
A0A3B6DD06	1	S662	plasma membrane	Putative membrane protein(predicted)
A0A3B6U3C2	1	S22	chloroplast	E3 ubiquitin-protein ligase
A0A3B6DMQ5	1	S653	nucleus	Homeobox domain-containing protein
A0A3B6AXR3	1	S263	nucleus		X=4565 PE=4 SV=1
A0A3B6C8Q4	1	S284	nucleus	Fe2
A0A3B6DD56	1	S96	cytoplasm	Aamy domain-containing protein
A0A3B6C691	1	S275	chloroplast	Ras GTPase-activating protein-binding protein 1(predicted)
A0A3B6CHS6	1	S255	cytoplasm	Zinc finger protein ZPR1(predicted)
A0A1D5UJF2	1	S24	cytoplasm	Expressed protein(predicted)
A0A1D5UJG3	1	S359	nucleus	RING-type E3 ubiquitin transferase
A0A3B6DNA3	1	S275	nucleus	TPT domain-containing protein
A0A3B6DF46	1	S376	nucleus	Putative E3 ubiquitin-protein ligase HERC4(predicted)
A0A1D5UKM6	1	S95	mitochondria	Myb-like protein J(predicted)
A0A1D5ULA7	1	S196	cytoskeleton	Protein argonaute 2(predicted)
A0A3B6DC37	1	S90	nucleus	FCP1 homology domain-containing protein
A0A3B6CGW6	1	S21	nucleus	Protein kinase domain-containing protein
A0A3B6DIF3	1	S688	extracellular	ATP-dependent RNA helicase SUPV3L1, mitochondrial(predicted)
A0A1D5UMN4	1	S328	cytoplasm	Coiled-coil domain-containing protein 94-like protein(predicted)
A0A3B6AYH4	1	S140	plasma membrane	Cytochrome P450 77A4-like(predicted)
A0A1D5UN41	1	S311	cytoplasm	H15 domain-containing protein
A0A3B6CIR4	1	S381	cytoplasm	Pyruvate kinase
A0A3B6CAJ6	1	S175	cytoplasm	XendoU domain-containing protein
A0A1D5UPW1	1	S431	nucleus	FAD-binding FR-type domain-containing protein
A0A3B6CE87	1	S384	plasma membrane	Serine hydroxymethyltransferase
A0A3B6B4R6	1	S284	chloroplast	Protein kinase domain-containing protein
A0A1D5UQZ5	1	S39	plasma membrane	Ribosomal_L23eN domain-containing protein
A0A3B6DHB2	1	S351	nucleus	ATG13 domain-containing protein
A0A3B6C8J1	1	S461	mitochondria	Putative WRKY transcription factor 2(predicted)
A0A3B6C9E6	1	S41	nucleus
A0A1D5USE2	1	S256	plasma membrane	Cytochrome P450 86A22(predicted)
A0A3B6C7I0	1	S157	chloroplast	GTP-binding protein YPTM1(predicted)
A0A3B6CCR8	1	S525	chloroplast	S-acyltransferase
A0A3B6C8H3	1	S10	chloroplast	SASA domain-containing protein
A0A1D5UTU4	1	S45	mitochondria	CsAtPR5(predicted)
A0A1D5UTX8	1	S191	cytoplasm	AAA domain-containing protein
A0A3B6C662	1	S85	nucleus	Inhibitor-3(predicted)
A0A3B6C609	1	S22	plasma membrane	CMP-sialic acid transporter 2(predicted)
A0A1D5UUP9	1	S35	plasma membrane	10 kDa chaperonin(predicted)
A0A3B6C3H1	1	S40	cytoplasm	Zinc finger protein MAGPIE(predicted)
A0A3B6DAT1	1	S25	nucleus	Exostosin domain-containing protein
A0A3B6AR67	1	S376	chloroplast	FACT complex subunit SPT16(predicted)
A0A3B6ATX2	1	S517	nucleus	Transmembrane protein 87B(predicted)
A0A3B6D6C7	1	S100	plasma membrane	rRNA N-glycosidase
A0A3B6C3K5	1	S347	mitochondria	Zinc finger CCCH domain-containing protein 50(predicted)
A0A1D5UWF2	1	S411	mitochondria	ANK_REP_REGI	CUS2155 PE=4 SV=1
A0A3B6D7E6	1	S88	chloroplast	Uncharacterized protein
A0A3B6AQH1	1	S136	nucleus	PA domain-containing protein
A0A3B6AS72	1	S51	chloroplast	Kinesin heavy chain isolog(predicted)
A0A3B6AT01	1	S339	chloroplast	Pre-mRNA-splicing factor SYF1(predicted)
A0A3B6D886	1	S29	cytoplasm	C3H1-type domain-containing protein
A0A1D5UXG0	1	S640	nucleus	Serine/arginine repetitive matrix protein 1-like isoform X1(predicted)
A0A3B6D5U9	1	S49	chloroplast	CPSF_A domain-containing protein
A0A3B6BZ61	1	S67	nucleus	YTH domain-containing protein
A0A3B6ARV3	1	S224	nucleus	Putative serine/threonine-protein kinase-like protein CCR3(predicted)
A0A3B6BWL4	1	S5	cytoplasm	Eceriferum-c(predicted)
A0A3B6DB46	1	S544	cytoplasm	B3 domain-containing protein(predicted)
A0A3B6ARM8	1	S5	nucleus	Nucleoside-triphosphatase(predicted)
A0A3B6C3S7	1	S282	cytoplasm	DUF4408 domain-containing protein
A0A1D5V0C4	1	S464	chloroplast		S=Triticum aestivum	X=4565 GN=CAMPLR22A2D_L	CUS1 PE=4 SV=1
A0A3B6C5V6	1	S167	endoplasmic reticulum	GRAS domain-containing protein
A0A1D5V0U4	1	S27	cytoplasm	Glycosyltransferases
A0A3B6BZY0	1	S41	chloroplast	BZIP-type transcription factor (Fragment)(predicted)
A0A3B6D5W5	1	S40	chloroplast	Tr-type G domain-containing protein
A0A3B6C3R5	1	S218	cytoplasm	SFM domain-containing protein
B1B5D5	1	S91	nucleus	Ninja-family protein 3
A0A3B6C3S5	1	S271	chloroplast	MSP domain-containing protein
D8L9K9	1	S241	nucleus	Fructose-1,6-bisphosphatase, cytosolic,putative,expressed
A0A3B6FIK4	1	S276	cytoplasm	Protein kinase domain-containing protein
A0A1D5VQ90	1	S55	plasma membrane	Secretory carrier-associated membrane protein
A0A1D5W940	1	S6	nucleus	PUA domain-containing protein
A0A3B6FUA0	1	S335	cytoplasm	Fructose-bisphosphate aldolase
A0A3B6FHK1	1	S267	cytoplasm	Fructose-bisphosphate aldolase
A0A1D5XVH4	1	S213	chloroplast	14-3-3 protein
A0A1D5Y0R2	1	S10	chloroplast	Cp protein, putative(predicted)
A0A3B6KTL0	1	S4	chloroplast	Methyltransferase
A0A1D5Z480	1	S63	plasma membrane	TFIIB-type domain-containing protein
A0A1D5ZDH7	1	S7	nucleus	UNC-50 family protein(predicted)
Q5I7K3	1	S4	cytoplasm	40S ribosomal protein S29
A0A3B6LRY2	1	S15	nucleus	Chlorophyll a-b binding protein, chloroplastic
A0A1D5ZLT8	1	S5	chloroplast	ADF-H domain-containing protein
A0A3B6QI42	1	S16	chloroplast	Aquaporin(predicted)
A0A3B6QGR0	1	S316	chloroplast	Protein kinase domain-containing protein
A9J209	1	S13	cytoplasm	MIKC-type MADS-box transcription factor WM24A
A0A1D6AM47	1	S16	nucleus	Aquaporin
A0A3B6QK66	1	S153	plasma membrane	Glutaredoxin domain-containing protein
A0A3B6PLQ2	1	S67	chloroplast	Small GTP-binding protein(predicted)
A0A3B6NPR6	1	S214	cytoskeleton	MACPF domain-containing protein
A0A3B6NIK6	1	S84	nucleus	Protein LURP1(predicted)
A0A3B6QK55	1	S152	endoplasmic reticulum	Fatty acid desaturase DES2(predicted)
A0A3B6QIZ3	1	S237	plasma membrane	S-adenosylmethionine synthase
A0A3B6TWP1	1	S4	cytoplasm	Histone H2A
A0A1D6CCF1	1	S55	nucleus	UPF0690 protein(predicted)
A0A3B6SE40	1	S224	nucleus	MSP domain-containing protein
A0A3B6TJP9	1	S11	cytoplasm	ADP-ribosylation factor 3(predicted)
A0A3B6SF83	1	S11	cytoplasm	T-complex protein 1 subunit delta
A0A3B6RG90	1	S21	nucleus	Pyrophosphate--fructose 6-phosphate 1-phosphotransferase subunit beta
A0A3B6TPH5	1	S533	chloroplast	T-complex protein 1 subunit alpha(predicted)
A0A1D6D5I2	1	S91	cytoskeleton	ACB domain-containing protein
A0A1D6D9Q7	1	S534	chloroplast	DEAD-box ATP-dependent RNA helicase 53(predicted)
A0A3B6DG05	1	S48	nucleus	Leucine-rich repeat-containing protein 48(predicted)
A0A1D6DI56	1	S2	cytoplasm	Putative ankyrin-kinase(predicted)
A0A3B5Z1V4	1	S320	cytoplasm	Non-specific serine/threonine protein kinase
A0A1D6RLM2	1	S11	nucleus	Sm domain-containing protein
A0A3B6AY83	1	S478	chloroplast	GTD-binding domain-containing protein
A0A3B6DHK0	1	S34	chloroplast	cDNA clone:J013000B13, full insert sequence(predicted)
A0A3B6B3X2	1	S4	cytoplasm	Uncharacterized protein
A0A3B6DH12	1	S13	plasma membrane	Sucrose synthase
A0A3B6CDD2	1	S167	cytoplasm	Coiled-coil domain-containing protein 124(predicted)
A0A1D6RPC5	1	S259	nucleus	U3 small nucleolar RNA-associated protein 6-like protein(predicted)
A0A3B6CCR6	1	S156	nucleus	FLZ-type domain-containing protein
A0A3B6DL31	1	S365	nucleus	Protein kinase domain-containing protein
A0A1D6RPQ7	1	S316	chloroplast	TPT domain-containing protein
A0A1D6RPZ0	1	S319	cytoplasm	S1 motif domain-containing protein
A0A3B6AS28	1	S168	cytoplasm	Lactoylglutathione lyase
A0A2X0S322	1	S678	nucleus	Protein WEAK CHL	S=Triticum aestivum	X=4565 GN=CAMPLR22A2D_L	CUS1557 PE=4 SV=1
A0A3B6C397	1	S426	nucleus	C2 domain-containing protein
A0A3B6AWU1	1	S7	nucleus	Gb3_synth domain-containing protein
A0A3B6C7S6	1	S217	cytoplasm	Formin-like protein 18(predicted)
A0A3B6AYR7	1	S211	chloroplast	Aldo_ket_red domain-containing protein
A0A3B6DGQ1	1	S572	cytoplasm	Calmodulin-binding transcription activator 4(predicted)
A0A3B6DCW9	1	S564	nucleus	Hydroxyproline-rich glycoprotein family protein(predicted)
A0A3B6B1E4	1	S259	nucleus	Prohibitin
A0A3B6B3M6	1	S3	peroxisome	HSF_D
A0A3B6C1N8	1	S398	cytoplasm	Endo/exonuclease/phosphatase domain-containing protein
A0A3B6DB50	1	S329	chloroplast	Patatin
A0A2X0SIN7	1	S22	nucleus	Potassium transporter
A0A2X0SPM3	1	S475	nucleus	40S ribosomal protein S8(predicted)
A0A3B6DFR2	1	S269	chloroplast	Putative serine incorporator(predicted)
A0A2X0SXN2	1	S240	nucleus	H0723C07.4 protein(predicted)
A0A3B6C697	1	S433	nucleus	4-coumarate--CoA ligase-like protein 9(predicted)
A0A3B6D4W9	1	S62	chloroplast
A0A3B6C0L3	1	S49	nucleus	Protein kinase domain-containing protein
A0A2X0TSK6	1	S121	nucleus	TMEM135_C_rich domain-containing protein
A0A3B6DBK7	1	S332	chloroplast	Beta-amylase
A0A3B6DB95	1	S13	chloroplast	Calcium-dependent protein kinase(predicted)
A0A341Q2H7	1	S45	plasma membrane	PsbP domain-containing protein
A0A3B6DHH8	1	S145	chloroplast
A0A341PR22	1	S38	cytoplasm	Methyltransf_11 domain-containing protein
A0A341RNA0	1	S175	chloroplast	14_3_3 domain-containing protein
A0A3B6EHR5	1	S32	nucleus	Protein kinase domain-containing protein
A0A3B6SP10	1	S25	cytoplasm	V-type proton ATPase subunit B 1(predicted)
A0A3B6HWK8	1	S56	cytoskeleton	Protein transport protein SEC23
A0A341U762	1	S49	plasma membrane	DUF3511 domain protein(predicted)
A0A3B6IMV6	1	S184	chloroplast	PHD-type domain-containing protein
A0A341VJ86	1	S152	mitochondria	Protein kinase domain-containing protein
A0A3B6NXA3	1	S62	cytoplasm	Phosphatidylinositol 4-phosphate 5-kinase
A0A3B6NX48	1	S137	nucleus	Histone H2A
A0A341XD25	1	S4	mitochondria	Histone H2A
A0A341ZKL4	1	S201	cytoplasm	Response regulatory domain-containing protein
P58311	1	S5	nucleus	Photosystem I P700 chlorophyll a apoprotein A1
A0A3B6RCY5	1	S187	plasma membrane	Complex1_30kDa domain-containing protein
A0A3B5XU07	1	S174	nucleus	Pex14_N domain-containing protein
A0A3B5XUE4	1	S1044	nucleus	Methionine S-methyltransferase
A0A3B6SJ51	1	S37	nucleus	F1F0-ATPase inhibitor protein(predicted)
A0A3B5ZNK3	1	S21	nucleus	Serine/threonine-protein kinase 19(predicted)
A0A3B5ZMM2	1	S153	nucleus	J domain-containing protein
A0A3B5XTM3	1	S102	chloroplast	BRX domain-containing protein
A0A3B5XU06	1	S293	mitochondria	Replication protein A subunit
A0A3B5XTT0	1	S198	nucleus	RNA-binding protein 34(predicted)
A0A3B5XU04	1	S17	nucleus	Rab5-interacting family protein(predicted)
A0A3B5YPP5	1	S46	mitochondria	Phospholipid-transporting ATPase
A0A3B5XU34	1	S48	chloroplast	Tetratricopeptide repeat (TPR)-like superfamily protein(predicted)
A0A3B5ZNW0	1	S16	chloroplast	YTH domain-containing protein
A0A3B5ZN61	1	S304	nucleus	Sex determination protein tasselseed-2(predicted)
A0A3B5ZQ27	1	S19	cytoplasm	Nuclear protein-like(predicted)
A0A3B5XUG1	1	S349	nucleus	E3 UFM1-protein ligase 1 homolog(predicted)
A0A3B5XUJ5	1	S416	nucleus	FHA domain-containing protein
A0A3B5XUY5	1	S80	nucleus	J domain-containing protein
A0A3B5XV65	1	S217	nucleus	Expressed protein(predicted)
A0A3B5XV46	1	S95	chloroplast	DUF724 domain-containing protein 2(predicted)
A0A3B5XV61	1	S150	cytoplasm	Nitrogen regulatory protein P-II(predicted)
A0A3B5ZQ40	1	S78	chloroplast	Protein kinase domain-containing protein
A0A3B5XVA7	1	S754	cytoplasm	Zinc ion binding(predicted)
A0A3B5ZPQ6	1	S211	nucleus	Transcription factor MYB86(predicted)
A0A3B5ZQB5	1	S141	nucleus	Ribosome biogenesis protein N
A0A3B5YTD0	1	S491	nucleus	PWWP domain-containing protein
A0A3B5XVU4	1	S397	nucleus	PWWP domain-containing protein
A0A3B5XVW4	1	S10	cytoplasm	DUF1624 domain-containing protein
A0A3B5XW20	1	S61	chloroplast	Probable 4-hydroxy-tetrahydrodipicolinate reductase 1, chloroplastic(predicted)
W5A874	1	S185	chloroplast	Dihydrolipoyl dehydrogenase
A0A3B5XW63	1	S297	chloroplast	Phosphoinositide phospholipase C
A0A3B5XW66	1	S69	nucleus	RRP15-like protein(predicted)
A0A3B5XW75	1	S757	nucleus	SMK-1 domain-containing protein
A0A3B5ZQP2	1	S199	nucleus	DCD domain-containing protein
A0A3B5ZPZ8	1	S263	nucleus	AMP-binding domain-containing protein
A0A3B6MJQ6	1	S666	cytoplasm	Protein kinase domain-containing protein
A0A3B5XWJ0	1	S298	plasma membrane	Transcription factor bHLH131(predicted)
A0A3B5XWJ4	1	S92	nucleus	SUN domain-containing protein
A0A3B5XWK3	1	S46	nucleus	Serine/threonine protein phosphatase 2A regulatory subunit
A0A3B5XWW3	1	S111	chloroplast	FLZ-type domain-containing protein
A0A3B5XWZ0	1	S377	chloroplast	RRM domain-containing protein
A0A3B5YUM2	1	S11	nucleus	Myb_DNA-bind_3 domain-containing protein
A0A3B5ZRW6	1	S490	nucleus	Expressed protein(predicted)
A0A3B5ZT52	1	S46	peroxisome	Phospholipid-transporting ATPase
A0A3B5YUE8	1	S34	plasma membrane	60S ribosomal protein L11(predicted)
A0A3B5ZRC7	1	S162	cytoplasm	Putative ATP-dependent helicase C29A10.10c(predicted)
A0A3B5XXB0	1	S826	chloroplast	HRDC domain-containing protein
A0A3B5XYJ7	1	S584	nucleus	Ubiquitin carboxyl-terminal hydrolase
A0A3B5XXE3	1	S239	nucleus	Transcription initiation factor IIF subunit alpha
A0A3B5XXH3	1	S34	nucleus	Lysine-specific demethylase 5A(predicted)
A0A3B5XXJ2	1	S213	nucleus	Flavodoxin-like domain-containing protein
A0A3B5ZRS8	1	S479	chloroplast	ARID domain-containing protein
A0A3B5XXM3	1	S179	cytoplasm	Tobamovirus multiplication protein 2A(predicted)
A0A3B5ZRV7	1	S136	chloroplast	Chaperonin CPN60-2, mitochondrial(predicted)
A0A3B6KH00	1	S104	mitochondria	Hypersensitive induced response protein 3
A0A3B5YUZ0	1	S21	cytoplasm	Protein kinase domain-containing protein
A0A3B5YUX5	1	S124	cytoplasm	ATP synthase subunit gamma(predicted)
A0A3B5XXT8	1	S169	mitochondria	Cellulose synthase
A0A3B5ZTE4	1	S319	plasma membrane	CitMHS domain-containing protein
A0A3B5YUA0	1	S416	nucleus	Protein CHUP1, chloroplastic-like isoform X1(predicted)
A0A3B5XXZ0	1	S548	nucleus	Non-specific serine/threonine protein kinase
A0A3B5XY49	1	S111	mitochondria	Senescence regulator(predicted)
A0A3B5ZSS8	1	S108	mitochondria	RING-CH-type domain-containing protein
A0A3B5XY60	1	S125	chloroplast	40S ribosomal protein S17-4(predicted)
A0A3B5YVE6	1	S328	cytoplasm	Putative disease resistance RPP13-like protein 1(predicted)
A0A3B5ZTZ0	1	S757	nucleus	Exportin-4(predicted)
A0A3B5YVR7	1	S28	cytoplasm	Myosin-J heavy chain(predicted)
A0A3B5ZSB5	1	S52	chloroplast	Glutaredoxin-related(predicted)
A0A3B5XYM0	1	S27	chloroplast	LanC-like protein 2(predicted)
A0A3B5ZTD7	1	S389	cytoplasm	WAPL domain-containing protein
A0A3B5XYN5	1	S149	plasma membrane	UTP:RNA uridylyltransferase 1(predicted)
A0A3B5ZU86	1	S402	nucleus	J domain-containing protein
A0A3B5XZ39	1	S213	nucleus	RRM domain-containing protein
A0A3B5ZSR1	1	S274	nucleus	Monothiol glutaredoxin-S11(predicted)
A0A3B5XZY5	1	S30	cytoplasm	Trihelix transcription factor GT-2(predicted)
A0A3B5XYU6	1	S304	nucleus	Microtubule-associated EB1 family protein, putative, expressed(predicted)
A0A3B5YXW9	1	S43	nucleus	Cys/Met metabolism PLP-dependent enzyme family protein, expressed(predicted)
A0A3B5XZ05	1	S394	cytoplasm	Tetratricopeptide repeat (TPR)-like superfamily protein(predicted)
A0A3B5XZ27	1	S187	nucleus	Tyrosine--tRNA ligase
A0A3B5ZTA0	1	S13	chloroplast	DAGKc domain-containing protein
A0A3B5XZC2	1	S123	nucleus	UBX domain-containing protein
A0A3B5XZJ4	1	S195	nucleus	Ribosome quality control complex subunit 2(predicted)
A0A3B5XZN2	1	S1322	plasma membrane	p-loop containing nucleoside triphosphate hydrolase superfamily protein(predicted)
A0A3B5Y042	1	S659	chloroplast	Vps54_N domain-containing protein
A0A3B5ZVY7	1	S231	nucleus	CitMHS domain-containing protein
A0A3B5ZT57	1	S29	plasma membrane	Remorin, C-terminal region family protein, expressed(predicted)
A0A3B5ZTV7	1	S363	nucleus	PCI domain-containing protein
A0A3B5XZZ6	1	S791	cytoplasm	Hyperosmolality-gated Ca2+ permeable channel 1.4(predicted)
A0A3B5Y006	1	S998	plasma membrane	Zinc finger CCCH domain-containing protein 44(predicted)
A0A3B5YYC2	1	S716	cytoplasm	Putative urea active transporter 1(predicted)
A0A3B5Y038	1	S709	plasma membrane	Intron_maturas2 domain-containing protein
A0A3B5ZTU8	1	S57	chloroplast	Cytochrome b5 heme-binding domain-containing protein
A0A3B5ZU23	1	S311	cytoplasm	C2 NT-type domain-containing protein
A0A3B5Y068	1	S11	cytoplasm	Uncharacterized protein
A0A3B5ZUK0	1	S71	cytoplasm	PMSR domain-containing protein
A0A3B5Y0C0	1	S359	cytoskeleton	T-complex protein 1 subunit epsilon(predicted)
A0A3B5Y0E2	1	S247	cytoplasm	AL
A0A3B5Y0E5	1	S68	nucleus	Glutaredoxin domain-containing protein
A0A3B5Y0E7	1	S1461	nucleus	Expressed protein(predicted)
A0A3B5ZWI3	1	S13	nucleus	Serine/arginine repetitive matrix protein 2 isoform 4(predicted)
A0A3B5Y0G7	1	S424	nucleus	RanBD1 domain-containing protein
A0A3B5Y0H3	1	S177	chloroplast	Arf-GAP domain-containing protein
A0A3B5Y0Q5	1	S3	nucleus	RP
A0A3B5ZVV3	1	S355	cytoplasm	PPM-type phosphatase domain-containing protein
A0A3B5ZVY5	1	S219	nucleus	MFS domain-containing protein
A0A3B5YZI6	1	S437	vacuolar membrane	CW-type domain-containing protein
A0A3B5ZUX6	1	S349	chloroplast	PlsC domain-containing protein
A0A3B6JHD1	1	S526	cytoplasm	Protein kinase domain-containing protein
A0A3B5Y129	1	S120	plasma membrane	NAD kinase 1(predicted)
A0A3B5Y1D5	1	S92	cytoplasm	Endo/exonuclease/phosphatase domain-containing protein
A0A3B5Y141	1	S247	nucleus	CUGBP Elav-like family member 5(predicted)
A0A3B5ZUH4	1	S723	chloroplast	Lipoxygenase
A0A3B5YZN0	1	S106	cytoplasm	RAI1 domain-containing protein
A0A3B5ZWH8	1	S10	chloroplast	SAGA-associated factor 11
A0A3B5Y2T2	1	S87	chloroplast	Protease Do-like 10, mitochondrial(predicted)
A0A3B5Y1P5	1	S81	chloroplast	Thioredoxin-like fold domain-containing protein MRL7L homolog, chloroplastic(predicted)
A0A3B5ZWR7	1	S134	chloroplast
A0A3B5ZW34	1	S80	nucleus	Cold shock domain protein 2(predicted)
A0A3B5ZXV9	1	S89	nucleus	STAR_dimer domain-containing protein
A0A3B5YYY3	1	S43	nucleus	Ubiquitin-associated/translation elongation factor EF1B protein(predicted)
A0A3B5YZD2	1	S402	chloroplast	Ikzf5(predicted)
A0A3B5ZWW5	1	S91	nucleus	Inhibitor I9 domain-containing protein
A0A3B5Y228	1	S97	mitochondria	Protein kinase superfamily protein(predicted)
A0A3B5Y240	1	S149	cytoskeleton	PHD-type domain-containing protein
A0A3B5Y249	1	S177	plasma membrane	RPN13_C domain-containing protein
A0A3B5Y274	1	S2	cytoplasm	U6 snRNA-associated Sm-like protein LSm5
A0A3B5Z0D7	1	S275	chloroplast	Probable magnesium transporter
A0A3B5Y2R4	1	S140	plasma membrane	Arginyl-tRNA--protein transferase
A0A3B5ZVJ0	1	S205	nucleus	Argininosuccinate synthase, chloroplastic(predicted)
A0A3B5Y2C7	1	S255	cytoplasm	30S ribosomal protein S18(predicted)
A0A3B5Y2G0	1	S68	nucleus	Hypothetcal protein(predicted)
A0A3B5Y2D6	1	S7	nucleus	Peptide transporter PTR2(predicted)
A0A3B5Y2T4	1	S79	plasma membrane	Delta-1-pyrroline-5-carboxylate synthase
A0A3B5Y3P6	1	S453	nucleus	PCI domain-containing protein
A0A3B5Y2M5	1	S474	nucleus	Protein IQ-D
A0A3B5ZW15	1	S86	plasma membrane	Uncharacterized protein
A0A3B5Z0Z3	1	S390	nucleus	Myb-related protein 3R-1(predicted)
A0A3B5Z1C0	1	S214	plasma membrane	RING-type domain-containing protein
A0A3B5Z1M7	1	S41	nucleus	Glutaredoxin domain-containing protein
A0A3B5ZWW6	1	S81	chloroplast	HSP70
A0A3B5Y306	1	S28	cytoplasm	PMR5N domain-containing protein
A0A3B5Y311	1	S136	chloroplast	PB1 domain-containing protein
A0A3B5Y332	1	S524	nucleus	Protein kinase domain-containing protein
A0A3B5Y353	1	S216	nucleus	Uncharacterized protein
A0A3B5ZYV4	1	S66	nucleus	Putative respiratory burst oxidase-H-like protein(predicted)
A0A3B5ZZ84	1	S269	nucleus	VIP2(predicted)
A0A3B5ZXM5	1	S546	chloroplast	NAB domain-containing protein
A0A3B6FV54	1	S107	chloroplast	ADP-ribosylation factor
A0A3B5Y3C3	1	S409	nucleus	Bac_surface_Ag domain-containing protein
A0A3B5Y3F0	1	S314	plasma membrane	Putative G protein-coupled receptor(predicted)
A0A3B5Z0F5	1	S152	plasma membrane
A0A3B5Y3K6	1	S129	nucleus	Initiation-control protein yabA(predicted)
A0A3B5Z2H9	1	S635	nucleus	Potassium transporter
A0A3B5Z1F9	1	S249	nucleus	Coilin_N domain-containing protein
A0A3B5Y3Z2	1	S614	nucleus	Coilin_N domain-containing protein
A0A3B5Z2C1	1	S332	nucleus	RING-type domain-containing protein
A0A3B5Y424	1	S280	nucleus	Hepatocyte growth factor-regulated tyrosine kinase substrate(predicted)
A0A3B5Y445	1	S223	plasma membrane	Probable magnesium transporter
A0A3B5Z1P5	1	S53	chloroplast	PP28 domain-containing protein
A0A3B5Y480	1	S4	nucleus	LEA_2 domain-containing protein
A0A3B5Y4C1	1	S201	chloroplast	Protein kinase domain-containing protein
A0A3B5Y4Y4	1	S821	nucleus	MATH domain-containing protein
A0A3B5ZYT1	1	S674	nucleus	Periodic tryptophan protein 2(predicted)
A0A3B5Z278	1	S250	mitochondria	DUF4005 domain-containing protein
A0A3B5Y4H6	1	S496	cytoskeleton	Mic1 domain-containing protein
A0A3B5Y4H9	1	S8	chloroplast	Inositol-tetrakisphosphate 1-kinase
A0A3B5Y4P6	1	S111	plasma membrane	F-box domain containing protein(predicted)
A0A3B5Z1W6	1	S984	cytoplasm	Protein kinase domain-containing protein
A0A3B5Y512	1	S427	chloroplast	SANT domain-containing protein
A0A3B5Y5I5	1	S93	cytoplasm	Chloroplastic group IIA intron splicing facilitator CRS1, chloroplastic(predicted)
A0A3B5Y5M8	1	S220	nucleus	MPN domain-containing protein
A0A3B5Z3V0	1	S267	nucleus	CDP-diacylglycerol--serine
A0A3B5Y5Q7	1	S13	chloroplast	Cell death-related protein(predicted)
A0A3B5Y758	1	S152	nucleus	TMF_TATA_bd domain-containing protein
A0A3B6A188	1	S242	nucleus	Bidirectional sugar transporter SWEET
A0A3B6A1B5	1	S117	plasma membrane	Protein DEHYDRATI
A0A3B5Y665	1	S103	nucleus	Plant/F18B13-26 protein(predicted)
A0A3B5Y6D0	1	S509	nucleus	26S proteasome non-ATPase regulatory subunit 5(predicted)
A0A3B5Y6D9	1	S96	cytoplasm	Protein phosphatase
A0A3B6A0Q0	1	S14	cytoplasm	Glycosyltransferases
A0A3B6A1Y5	1	S409	nucleus	Mitogen-activated protein kinase
A0A3B6A0B1	1	S437	cytoplasm	Nop domain-containing protein
A0A3B6A1P6	1	S563	nucleus	J domain-containing protein
A0A3B5Y6U9	1	S3	nucleus	Anaphase-promoting complex subunit 10
A0A3B6A1X9	1	S367	nucleus	CDP-diacylglycerol--serine
A0A3B5Y737	1	S499	cytoplasm	PPM-type phosphatase domain-containing protein
A0A3B5Y746	1	S344	nucleus	U-box domain-containing protein 7(predicted)
A0A3B6A2F3	1	S837	plasma membrane	Protein kinase domain-containing protein
A0A3B5Z6F1	1	S572	nucleus	Asparagine synthetase [glutamine-hydrolyzing]
A0A3B6A0V4	1	S946	cytoplasm	Homeobox-DDT domain protein RLT2(predicted)
A0A3B5Z5S3	1	S566	nucleus	Chloroplast protein HCF243(predicted)
A0A3B6A3G7	1	S161	plasma membrane	DUF2062 domain-containing protein
A0A3B5Y7Y0	1	S91	cytoplasm	SAB
A0A3B6A2D3	1	S36	nucleus	V-type proton ATPase subunit C
A0A3B5Y817	1	S159	nucleus	PWWP domain-containing protein
A0A3B5Y8X7	1	S886	nucleus	Zinc finger CCCH domain-containing protein 37(predicted)
W4ZP75	1	S154	nucleus	Early flowering 3-A1
A0A3B6A435	1	S264	nucleus	CCT motif family protein(predicted)
A0A3B6A287	1	S449	nucleus	Calcium-dependent protein kinase 3(predicted)
A0A3B5Y8G1	1	S85	cytoskeleton	Putative RNA polymerase sigma factor(predicted)
A0A3B6A2S9	1	S423	chloroplast	Spliceosome RNA helicase BAT1 isoform 1(predicted)
A0A3B6A3S4	1	S149	cytoplasm	Nucleoside diphosphate kinase
A0A3B5YQX4	1	S236	cytoplasm	Pex14_N domain-containing protein
A0A3B5YQ33	1	S23	nucleus	AMPKBI domain-containing protein
A0A3B5YQ80	1	S132	nucleus	Protein kinase domain-containing protein
A0A3B5YQD9	1	S154	nucleus	J domain-containing protein
A0A3B5YQL6	1	S20	chloroplast	BRX domain-containing protein
A0A3B5YQR8	1	S290	cytoplasm	DEAD-box ATP-dependent RNA helicase 17(predicted)
A0A3B5YR13	1	S21	nucleus	Serine/threonine-protein kinase 19(predicted)
A0A3B5YRD4	1	S112	mitochondria	BRI1-KD interacting protein 130(predicted)
A0A3B5ZQ39	1	S3	nucleus	YTH domain-containing protein
A0A3B5ZPT4	1	S261	endoplasmic reticulum	FRIGIDA-like protein(predicted)
A0A3B5YSQ9	1	S16	nucleus	YTH domain-containing protein
A0A3B5YRW5	1	S174	plasma membrane	ENTH domain-containing protein
A0A3B5YRX7	1	S109	nucleus	Nuclear pore complex protein
A0A3B5YS14	1	S335	nucleus	ENTH domain-containing protein
A0A3B5YSF4	1	S113	cytoplasm	Uncharacterized protein
A0A3B5YSG5	1	S80	nucleus	J domain-containing protein
A0A3B5YSI8	1	S41	nucleus	Metal tolerance protein 1(predicted)
A0A3B5YSX9	1	S95	nucleus	DUF724 domain-containing protein 2(predicted)
A0A3B5YSY3	1	S426	chloroplast	Formin-like protein
A0A3B5YT05	1	S4	cytoplasm	ABC transporter domain-containing protein
A0A3B5YTU8	1	S165	nucleus	Zinc transporter 6(predicted)
A0A3B5YTV5	1	S182	plasma membrane	RNA polymerase II-associated protein 3(predicted)
A0A3B5YU09	1	S107	nucleus	DUF1421 domain-containing protein
A0A3B5YU23	1	S848	nucleus	Zinc ion binding(predicted)
A0A3B5YU35	1	S634	chloroplast	ABCB1 (Fragment)(predicted)
A0A3B5YVN4	1	S232	plasma membrane	Proteasome subunit beta
A0A3B5YUG0	1	S94	nucleus	SUN domain-containing protein
A0A3B5YUH5	1	S98	mitochondria	17.7 kDa low temperature induced protein(predicted)
A0A3B5YUK5	1	S200	nucleus	Tobamovirus multiplication protein 2A(predicted)
A0A3B5ZR87	1	S56	nucleus
A0A3B5YV21	1	S1918	cytoplasm	NAB domain-containing protein
A0A3B5YVQ9	1	S120	nucleus	Expressed protein(predicted)
A0A3B5ZU66	1	S42	nucleus	ABC transporter domain-containing protein
A0A3B5YVY5	1	S1012	plasma membrane	F-box domain-containing protein
A0A3B5YW83	1	S180	nucleus	Cytochrome b5 heme-binding domain-containing protein
A0A3B5ZRP6	1	S74	chloroplast	Protein preY, mitochondrial(predicted)
A0A3B5YWH8	1	S492	nucleus	Protein kinase domain-containing protein
A0A3B5ZSK4	1	S120	cytoskeleton	DUF641 domain-containing protein
A0A3B5ZVK9	1	S15	chloroplast	MFS domain-containing protein
A0A3B5YX42	1	S144	cytoplasm	Plant intracellular Ras-group-related LRR protein 5(predicted)
A0A3B5YXQ7	1	S1762	chloroplast	Agenet domain containing protein, expressed(predicted)
A0A3B5YXX9	1	S8	nucleus	Protein DGS1, mitochondrial(predicted)
A0A3B5YY44	1	S235	chloroplast	DUF862 domain-containing protein
A0A3B5ZUU6	1	S654	chloroplast	Protein FAM91A1(predicted)
A0A3B5ZVH1	1	S14	nucleus	Putative glycosyltransferase STELL
A0A3B5YYK8	1	S296	nucleus	CUGBP Elav-like family member 5(predicted)
A0A3B5YYQ7	1	S3	nucleus	DLH domain-containing protein
A0A3B5YYP4	1	S34	nucleus	Casein kinase II subunit beta
A0A3B5ZUK3	1	S211	chloroplast	Phospho-2-dehydro-3-deoxyheptonate aldolase
A0A3B5ZWG2	1	S68	chloroplast	Glutaredoxin domain-containing protein
A0A3B5YYZ3	1	S80	chloroplast	CUE domain-containing protein
A0A3B5YZ25	1	S83	cytoplasm	Cold shock domain protein 2
A0A3B5YZ64	1	S569	mitochondria	HUN domain-containing protein
A0A3B5YZD7	1	S17	nucleus	Peptide transporter PTR2(predicted)
A0A3B5YZY2	1	S255	plasma membrane	30S ribosomal protein S18(predicted)
A0A3B5YZZ6	1	S429	nucleus	Protein IQ-D
A0A3B5Z060	1	S69	cytoplasm	Type I inorganic proton-pumping pyrophosphatase 4-B
W5A761	1	S177	plasma membrane	RPN13_C domain-containing protein
A0A3B5Z0B6	1	S571	cytoplasm	Zinc finger CCCH domain-containing protein 44(predicted)
A0A3B5Z0E2	1	S196	nucleus	Hepatocyte growth factor-regulated tyrosine kinase substrate(predicted)
A0A3B5Z0F6	1	S179	nucleus	ENTH domain-containing protein
A0A3B5Z0J4	1	S10	nucleus	Protein NRT1/ PTR FAMILY 5.10(predicted)
G9DR66	1	S227	cytoplasm	R2R3-MYB protein
A0A3B5Z0T1	1	S319	nucleus	Protein kinase domain-containing protein
A0A3B5Z0U3	1	S177	cytoskeleton	Uncharacterized protein
A0A3B5Z1K9	1	S493	chloroplast	Initiation-control protein yabA(predicted)
A0A3B6A0H7	1	S660	plasma membrane	Homeobox protein H
A0A3B5Z1V9	1	S494	nucleus	Mic1 domain-containing protein
A0A3B5Z214	1	S1129	cytoplasm	PPDK_N domain-containing protein
A0A3B5Z254	1	S39	chloroplast	Protein LIKE C
A0A3B5Z2G4	1	S13	nucleus	Glycosyltransferase
A0A3B5Z2J5	1	S8	chloroplast	Usp domain-containing protein
A0A3B5Z350	1	S393	chloroplast	MPN domain-containing protein
A0A3B5Z358	1	S27	nucleus	Reticulon-like protein
A0A3B5Z373	1	S265	plasma membrane	Heat stress transcription factor A-2c(predicted)
A0A3B5ZZF5	1	S3	nucleus	Kinesin-4-like(predicted)
A0A3B5Z3G9	1	S44	nucleus	Btz domain-containing protein
A0A3B6A113	1	S136	nucleus	CRC domain-containing protein
A0A3B5Z432	1	S546	cytoplasm	Nop domain-containing protein
A0A3B5Z4G1	1	S10	nucleus	Interferon-induced guanylate-binding protein 2(predicted)
A0A3B5Z4W5	1	S699	nucleus	Zinc finger CCCH domain-containing protein 27(predicted)
A0A3B5Z548	1	S956	nucleus	Homeobox-DDT domain protein RLT2(predicted)
A0A3B5Z5S6	1	S448	endoplasmic reticulum	F-box domain-containing protein
A0A3B6UBZ2	1	S21	nucleus	Abhydrolase_3 domain-containing protein
A0A3B5Z640	1	S475	nucleus	Chromatin modification-related protein EAF1 B-like isoform X4(predicted)
A0A3B5Z6V0	1	S560	vacuolar membrane	Zinc finger CCCH domain-containing protein 37(predicted)
A0A3B5Z6Z5	1	S91	nucleus	Trihelix transcription factor(predicted)
A0A3B5Z759	1	S252	peroxisome	CCT domain-containing protein
A0A3B5ZNB7	1	S434	nucleus	Meiosis protein mei2(predicted)
A0A3B5ZMQ0	1	S275	nucleus	50S ribosomal protein L22(predicted)
A0A3B5ZN08	1	S416	chloroplast	FHA domain-containing protein
A0A3B5ZPA4	1	S67	nucleus	RRP15-like protein(predicted)
A0A3B5ZPA6	1	S181	nucleus	Zinc finger CCCH domain-containing protein 33(predicted)
A0A3B5ZPG5	1	S95	chloroplast	DUF724 domain-containing protein 2(predicted)
A0A3B5ZQP1	1	S1578	mitochondria	rRNA biogenesis protein rrp5(predicted)
A0A3B5ZQ44	1	S755	nucleus	Zinc ion binding(predicted)
A0A3B5ZQF6	1	S174	nucleus	ENTH domain-containing protein
Q94BM4	1	S529	nucleus	Na+/H+ antiporter
A0A3B5ZQJ1	1	S208	vacuolar membrane	Remorin_C domain-containing protein
A0A3B5ZQR8	1	S103	nucleus	DUF1421 domain-containing protein
A0A3B5ZR58	1	S293	nucleus	Transcription factor bHLH131(predicted)
A0A3B5ZRB1	1	S70	extracellular	Putative phosphoglycerate mutase DET1(predicted)
A0A3B5ZRD4	1	S2	cytoplasm,nucleus	Reticulon-like protein
A0A3B5ZRH8	1	S1321	mitochondria	Expressed protein(predicted)
A0A3B5ZS10	1	S240	nucleus	Transcription initiation factor IIF subunit alpha
A0A3B5ZRL7	1	S121	nucleus	F-box domain-containing protein
A0A3B5ZSM9	1	S368	nucleus	PRP38 family protein(predicted)
A0A3B5ZSU0	1	S125	chloroplast	40S ribosomal protein S17-4(predicted)
A0A3B5ZTD9	1	S122	plasma membrane	UBX domain-containing protein
A0A3B5ZTS5	1	S2	chloroplast	VQ domain-containing protein
A0A3B5ZTT6	1	S137	cytoplasm	Arf-GAP domain-containing protein
A0A3B5ZUG3	1	S1608	chloroplast	Transcriptional regulator, putative, expressed(predicted)
A0A3B5ZUP8	1	S15	nucleus	Expressed protein(predicted)
A0A3B5ZWE0	1	S69	mitochondria	D-3-phosphoglycerate dehydrogenase
A0A3B5ZVF4	1	S8	nucleus	Protein DGS1, mitochondrial(predicted)
A0A3B5ZVJ1	1	S13	chloroplast	NAD(P)-bd_dom domain-containing protein
A0A3B5ZXL4	1	S15	chloroplast	R3H domain-containing protein 2(predicted)
A0A3B5ZWD2	1	S64	nucleus	HTH myb-type domain-containing protein
A0A3B5ZWM4	1	S81	nucleus	60S acidic ribosomal protein P2B(predicted)
A0A3B5ZWQ8	1	S26	chloroplast	PMR5N domain-containing protein
A0A3B5ZX38	1	S759	nucleus	Rab-GAP TBC domain-containing protein
A0A3B5ZXC0	1	S3	cytoplasm	DLH domain-containing protein
A0A3B5ZXN3	1	S31	nucleus	Transcription factor GAMYB(predicted)
A0A3B5ZXW5	1	S506	nucleus	Putative dentin sialophosphoprotein(predicted)
A0A3B5ZY05	1	S484	nucleus	Initiation-control protein yabA(predicted)
A0A3B5ZY12	1	S9	nucleus	Peptide transporter PTR1(predicted)
A0A3B5ZY28	1	S11	chloroplast	Potassium transporter
W5A2E4	1	S29	plasma membrane	Secretory carrier-associated membrane protein
A0A3B5ZYK7	1	S14	plasma membrane	Allyl alcohol dehydrogenase-like protein(predicted)
A0A3B5ZZA8	1	S263	nucleus	NADH-cytochrome b5 reductase
A0A3B6A005	1	S263	nucleus	DNA-damage-repair/toleration protein DRT102(predicted)
A0A3B6A0I9	1	S238	cytoplasm	Acyltransferase(predicted)
A0A3B6A0N6	1	S4	nucleus	Protein kinase domain-containing protein
A0A3B6A325	1	S109	nucleus	Glucose-6-phosphate 1-epimerase
A0A3B6A1Y9	1	S21	nucleus	Abhydrolase_3 domain-containing protein
A0A3B6A229	1	S3	chloroplast	Anaphase-promoting complex subunit 10
A0A3B6A3U5	1	S933	chloroplast	Zinc finger CCCH domain-containing protein 8(predicted)
A0A3B6U2W4	1	S66	nucleus	Uncharacterized protein
A0A3B6A2P5	1	S189	chloroplast	Uncharacterized protein
A0A3B6A2X5	1	S225	nucleus	Auxin efflux carrier component
A0A3B6A2Z7	1	S59	plasma membrane	DUF1645 family protein(predicted)
A0A3B6A3D9	1	S531	nucleus	DnaJ homolog subfamily C member 2(predicted)
A0A3B6D4E8	1	S20	nucleus	SAP30_Sin3_bdg domain-containing protein
A0A3B6D4N4	1	S82	cytoplasm	CDT1 domain-containing protein
W5C8T3	1	S60	chloroplast	Peptidyl-prolyl cis-trans isomerase
A0A3B6APL1	1	S12	cytoplasm	UNC93-like protein 1(predicted)
W5C8W2	1	S35	nucleus	T	CUS111 PE=4 SV=1
A0A3B6AQ47	1	S9	cytoplasm	Stress-response A/B barrel domain-containing protein
A0A3B6AQ84	1	S315	chloroplast	Rhomboid-like protein 19(predicted)
A0A3B6AQD2	1	S226	nucleus	H0201G08.11 protein(predicted)
A0A3B6AQI0	1	S298	nucleus	TYR_PH
A0A3B6ER80	1	S323	plasma membrane	PCI domain-containing protein
A0A3B6BZD8	1	S139	cytoplasm	PER
A0A3B6ARV2	1	S210	nucleus	DUF569 domain-containing protein
A0A3B6BZM0	1	S376	cytoplasm	DUF3453 domain-containing protein
A0A3B6AS07	1	S2	cytoplasm	F-actin-capping protein subunit alpha
A0A3B6AS73	1	S257	cytoplasm	Tasselseed2-like short-chain dehydrogenase/reductase (Fragment)(predicted)
A0A3B6ASV9	1	S11	plasma membrane	Superoxide dismutase [Cu-Zn]
A0A3B6ASE8	1	S552	cytoplasm	CP-type G domain-containing protein
A0A3B6ASG9	1	S117	nucleus	Protein EARLY RESP	S=Triticum aestivum	X=4565 PE=4 SV=1
A0A3B6AT13	1	S697	nucleus	Myb family transcription factor APL(predicted)
A0A3B6ASM2	1	S800	nucleus	ATP-dependent DNA helicase
A0A3B6D7M9	1	S155	nucleus	3-methyl-2-oxobutanoate hydroxymethyltransferase(predicted)
A0A3B6ASV5	1	S320	cytoplasm	Myb_DNA-bind_3 domain-containing protein
A0A3B6D8S2	1	S684	nucleus	RNA ligase isoform 1
A0A3B6ASW8	1	S87	chloroplast	Alternative splicing regulator(predicted)
A0A3B6ASX5	1	S51	nucleus	BSD domain-containing protein
A0A3B6AT89	1	S269	chloroplast	NYN domain-containing protein
A0A3B6ATM0	1	S320	chloroplast	Zinc finger CCCH domain-containing protein 42(predicted)
A0A3B6ATS1	1	S151	nucleus	PfkB domain-containing protein
A0A3B6ATT9	1	S250	plasma membrane	Phosducin domain-containing protein
W5C8P4	1	S146	nucleus	G	CUS1442 PE=3 SV=1
W5C6Q1	1	S30	nucleus		CUS1330 PE=4 SV=1
A0A3B6AU34	1	S34	cytoplasm	Protein kinase domain-containing protein
A0A3B6C2U6	1	S308	cytoplasm	RRM domain-containing protein
A0A3B6D9C4	1	S67	mitochondria	GRAM domain-containing protein
A0A3B6AUE3	1	S553	extracellular	Aminotran_1_2 domain-containing protein
A0A3B6C4A6	1	S604	mitochondria	C2 domain-containing protein(predicted)
A0A3B6AV64	1	S104	nucleus	WRKY17 transcription factor(predicted)
A0A3B6AUL5	1	S145	nucleus	DUF4057 domain-containing protein
A0A3B6AUL6	1	S554	nucleus	Transcription factor (PWWP domain protein)-like protein(predicted)
A0A3B6FL03	1	S1040	nucleus	Leucyl-tRNA synthetase, cytoplasmic(predicted)
W5C6F4	1	S92	cytoplasm	Zinc finger Ran-binding domain-containing protein 3(predicted)
A0A3B6AVG0	1	S449	nucleus	Protein TIME F	X=4565 PE=4 SV=1
W5BNF8	1	S261	nucleus	Exosome complex component MTR3(predicted)
A0A3B6DAY1	1	S160	plasma membrane	Exosome complex component Rrp41 like(predicted)
A0A3B6AVI8	1	S610	nucleus	SANT domain-containing protein
A0A3B6AUZ9	1	S433	nucleus	FYVE-type domain-containing protein
A0A3B6AWB0	1	S28	nucleus	Putative DNA repair and recombination protein RAD26-like protein(predicted)
A0A3B6C2T9	1	S414	chloroplast	SNF1-related protein kinase regulatory subunit gamma 1(predicted)
A0A3B6C387	1	S258	cytoplasm	ZPT4-4 (Zinc-finger protein)-like protein(predicted)
Q8LK61	1	S490	mitochondria	NADP-dependent glyceraldehyde-3-phosphate dehydrogenase
A0A3B6AVL7	1	S104	cytoplasm	Protein kinase domain-containing protein
W5CA19	1	S239	chloroplast	Nucleolysin TIAR(predicted)
A0A3B6AVS9	1	S499	nucleus	Exportin-T
A0A3B6TSV1	1	S168	plasma membrane	Stress-response A/B barrel domain-containing protein UP3(predicted)
A0A3B6C3U1	1	S53	nucleus	Remorin_C domain-containing protein
A0A3B6DC25	1	S236	chloroplast	Protein FLX-like 1(predicted)
A0A3B6AVX6	1	S206	mitochondria	Chromatin remodeling protein EBS(predicted)
A0A3B6C5C9	1	S254	nucleus	Putative G3BP-like protein(predicted)
A0A3B6AWT3	1	S464	chloroplast	WD_REPEATS_REGI
A0A3B6AW75	1	S322	chloroplast	Pre-mRNA-splicing factor ATP-dependent RNA helicase PRP16(predicted)
A0A3B6AWV6	1	S64	nucleus	Protein GRIP isoform X1(predicted)
A0A3B6C4H1	1	S18	plasma membrane	Putative pyruvate, phosphate dikinase regulatory protein, chloroplastic(predicted)
A0A3B6DBA0	1	S37	chloroplast	HRDC domain-containing protein
A0A3B6AX07	1	S88	nucleus	Mediator of RNA polymerase II transcription subunit 14(predicted)
A0A3B6AX49	1	S729	nucleus	DEAD-box ATP-dependent RNA helicase 32(predicted)
A0A3B6AX54	1	S140	chloroplast,mitochondria	Senescence regulator(predicted)
A0A3B6AX72	1	S259	cytoplasm	Filament-like plant protein 3(predicted)
A0A3B6QA09	1	S28	chloroplast	Putative ribose-5-phosphate isomerase(predicted)
A0A3B6C550	1	S340	nucleus	Speckle-type P
A0A3B6AXG7	1	S762	nucleus	C3HC-type domain-containing protein
A0A3B6AXN2	1	S171	chloroplast	CaM_binding domain-containing protein
W5C1E9	1	S29	cytoplasm	60S ribosomal protein L35-2(predicted)
A0A3B6DE02	1	S156	cytoplasm	SAM domain-containing protein
A0A3B6AY67	1	S178	nucleus	Sister chromatid cohesion protein
A0A3B6AYA9	1	S29	nucleus	Putative HTH-type transcriptional regulator ykoM (Fragment)(predicted)
A0A3B6C5M1	1	S96	plasma membrane	Protein kinase domain-containing protein
A0A3B6AYL3	1	S213	nucleus
A0A3B6AZR4	1	S87	nucleus	Kinesin motor domain-containing protein
A0A3B6AYU7	1	S405	nucleus	Peptidylprolyl isomerase
A0A3B6C552	1	S37	cytoplasm	Reticulon-like protein
A0A3B6DES7	1	S303	chloroplast	VQ domain-containing protein
A0A3B6B0M7	1	S207	plasma membrane	FK506-binding protein
A0A3B6B0B8	1	S82	chloroplast	AA_kinase domain-containing protein
W5BTY5	1	S10	nucleus	DUF218 domain-containing protein
A0A3B6DDP0	1	S74	nucleus	T-complex protein 11-like protein 1(predicted)
A0A3B6DDS1	1	S113	nucleus	Transport inhibitor response 1-like protein
A0A3B6AZL8	1	S400	nucleus	RRM domain-containing protein
A0A3B6AZV4	1	S178	nucleus	Eukaryotic translation initiation factor 3 subunit H
A0A3B6AZW7	1	S530	chloroplast	Kinesin motor domain-containing protein
A0A3B6B014	1	S495	nucleus	H0805A05.1 protein(predicted)
A0A3B6B1G9	1	S687	nucleus	ATP-dependent RNA helicase SUPV3L1, mitochondrial(predicted)
A0A3B6B091	1	S10	chloroplast	Endoplasmic reticulum-Golgi intermediate compartment protein 3-like(predicted)
A0A3B6C6P6	1	S143	chloroplast	Potassium transporter
A0A3B6C7W7	1	S123	plasma membrane	Uncharacterized protein
A0A3B6B0A4	1	S521	chloroplast	Uncharacterized amino-acid permease C15C4.04c(predicted)
A0A3B6B0E7	1	S372	nucleus	RING-type domain-containing protein
A0A3B6DGL7	1	S23	nucleus	Aa_trans domain-containing protein
A0A3B6B0S8	1	S287	nucleus	Nodulin-like domain-containing protein
A0A3B6CB91	1	S212	plasma membrane	Myb-like domain-containing protein
A0A3B6B2K1	1	S62	cytoplasm	MI domain-containing protein
A0A3B6B1E0	1	S310	cytoplasm
A0A3B6B2S3	1	S491	plasma membrane	MFS domain-containing protein
A0A3B6B2A2	1	S171	nucleus	Protein kinase domain-containing protein
A0A3B6DHX5	1	S719	nucleus	Kinesin-like protein
A0A3B6B1V3	1	S95	nucleus	F-box domain-containing protein
A0A3B6DKI8	1	S46	cytoplasm	Required to maintain repression 2(predicted)
A0A3B6DHD8	1	S149	cytoplasm	SH3 domain-containing protein
A0A3B6B212	1	S99	nucleus	Uncharacterized protein
A0A3B6CAQ5	1	S197	nucleus	HMA domain-containing protein
A0A3B6B2J8	1	S399	nucleus	PB1 domain-containing protein
A0A3B6B3V4	1	S34	nucleus	XendoU domain-containing protein
A0A3B6CDG8	1	S7	plasma membrane	Packaging protein(predicted)
A0A3B6CA57	1	S355	nucleus	Beta_elim_lyase domain-containing protein
A0A3B6B4A8	1	S485	cytoplasm	Protein NARR
A0A3B6DIB1	1	S503	cytoplasm	SPX domain-containing protein
A0A3B6CCU7	1	S433	nucleus	DUF1618 domain-containing protein
A0A3B6DGK4	1	S10	cytoplasm	Sulfotransferase
A0A3B6DGJ6	1	S55	nucleus	ELM
A0A3B6B3C6	1	S36	nucleus	Putative metal-nicotianamine transporter YSL11(predicted)
A0A3B6B3E0	1	S110	chloroplast	HMG box domain-containing protein
A0A3B6B3F7	1	S286	nucleus	Aquaporin(predicted)
A0A3B6B3H5	1	S258	plasma membrane	H0211B05.2 protein(predicted)
A0A3B6B3I4	1	S398	nucleus	Protein kinase domain-containing protein
A0A3B6DL42	1	S405	cytoplasm
A0A3B6B3T1	1	S63	plasma membrane	Homeobox domain-containing protein
A0A3B6DGZ5	1	S66	nucleus	BZIP transcription factor(predicted)
A0A3B6B3Y3	1	S146	plasma membrane	Protein kinase domain-containing protein
A0A3B6B472	1	S7	cytoplasm	F-box domain containing protein, expressed(predicted)
A0A3B6JLJ5	1	S80	chloroplast	Alpha-taxilin(predicted)
A0A3B6CBV7	1	S204	nucleus	PPM-type phosphatase domain-containing protein
A0A3B6B4E2	1	S21	chloroplast	Cell differentiation protein RCD1(predicted)
W5BWG9	1	S146	cytoplasm	RRM domain-containing protein
A0A3B6B4J4	1	S78	plasma membrane		X=4565 PE=4 SV=1
A0A3B6DLE8	1	S83	nucleus	WD_REPEATS_REGI
A0A3B6B4N0	1	S491	nucleus
A0A3B6B4X4	1	S715	extracellular	WEB family protein(predicted)
A0A3B6DL23	1	S1129	nucleus	Chorein_N domain-containing protein
A0A3B6KIW1	1	S89	nucleus	Uncharacterized protein
A0A3B6B510	1	S521	cytoplasm	ABCC7 (Fragment)(predicted)
A0A3B6B563	1	S39	chloroplast	Calcium-dependent protein kinase(predicted)
A0A3B6CCH9	1	S55	mitochondria	BHLH domain-containing protein
A0A3B6DKW8	1	S356	nucleus
A0A3B6B5C9	1	S291	nucleus	Gamma-soluble NSF attachment protein(predicted)
A0A3B6B5J2	1	S4	nucleus	Nucleoredoxin(predicted)
A0A3B6CD73	1	S447	cytoplasm	Nucleoredoxin(predicted)
A0A3B6DJX8	1	S256	chloroplast	Homoserine kinase(predicted)
A0A3B6CDZ9	1	S1198	chloroplast	Putative kinesin motor domain-containing protein(predicted)
A0A3B6CEL8	1	S112	nucleus	Tify domain-containing protein
A0A3B6CGL6	1	S500	chloroplast	Mediator of RNA polymerase II transcription subunit 13
A0A3B6DLN7	1	S563	chloroplast	Chloride channel protein
A0A3B6DKC7	1	S406	nucleus	Golgin candidate 2(predicted)
A0A3B6B7T3	1	S520	cytoskeleton	Double-strand break repair protein
A0A3B6DKN4	1	S202	nucleus	VQ domain-containing protein
A0A3B6B6Y1	1	S72	nucleus	3-oxoacyl-[acyl-carrier-protein] synthase III, chloroplastic(predicted)
A0A3B6CFB3	1	S101	nucleus	NPH3 domain-containing protein
A0A3B6DKQ4	1	S207	nucleus	Endoglucanase(predicted)
A0A3B6B7E2	1	S83	nucleus	EamA domain-containing protein
A0A3B6DM11	1	S28	plasma membrane	Glutaredoxin domain-containing protein
A0A3B6DM03	1	S254	nucleus	Anamorsin homolog
A0A3B6DPC0	1	S328	cytoplasm	RING-type domain-containing protein
A0A3B6CI50	1	S615	cytoplasm	PI3K/PI4K domain-containing protein
A0A3B6CGA3	1	S3253	chloroplast	RING-type domain-containing protein
A0A3B6B895	1	S15	chloroplast	Cyclic nucleotide-binding domain-containing protein
A0A3B6DP65	1	S637	plasma membrane	Proteinaceous RNase P 1, chloroplastic/mitochondrial-like isoform X1(predicted)
A0A3B6GPQ2	1	S201	chloroplast	Reticulon-like protein
A0A3B6DP33	1	S234	cytoplasm	Glutathione peroxidase(predicted)
A0A3B6B8H2	1	S475	endoplasmic reticulum	Zinc finger CCCH domain-containing protein 32(predicted)
A0A3B6CJ45	1	S237	cytoplasm	PPC domain-containing protein
A0A3B6CHE1	1	S328	chloroplast	Probable magnesium transporter
A0A3B6B9S5	1	S356	mitochondria	Importin N-terminal domain-containing protein
A0A3B6U937	1	S94	nucleus	LIM zinc-binding domain-containing protein
A0A3B6BWU8	1	S3	nucleus	Peptidyl-prolyl cis-trans isomerase
A0A3B6BWW6	1	S433	mitochondria	ABC transporter B family member 4(predicted)
A0A3B6BWY9	1	S356	plasma membrane	Cytochrome P450(predicted)
A0A3B6BX07	1	S70	chloroplast	Cytochrome P450 84A1(predicted)
A0A3B6D441	1	S41	chloroplast	DUF1618 domain-containing protein
A0A3B6BY63	1	S33	nucleus	MRG domain-containing protein
A0A3B6BY21	1	S314	nucleus	Rhomboid-like protein 19(predicted)
A0A3B6BY37	1	S155	plasma membrane	C3H1-type domain-containing protein
A0A3B6BYE3	1	S244	nucleus	PUM-HD domain-containing protein
A0A3B6BYH5	1	S331	nucleus	ABCC9 (Fragment)(predicted)
A0A3B6BZ57	1	S222	plasma membrane	DUF569 domain-containing protein
A0A3B6BZ64	1	S328	nucleus	ULP_PR
A0A3B6BZU7	1	S46	cytoplasm	cAMP-regulated phosphoprotein 19-related protein(predicted)
A0A3B6C095	1	S58	nucleus	BZIP domain-containing protein
A0A3B6C0A4	1	S702	nucleus	Potassium transporter
A0A3B6C0E7	1	S272	plasma membrane	Putative stress-related protein(predicted)
W5C572	1	S99	plasma membrane	Photosystem I reaction center subunit N, chloroplastic(predicted)
A0A3B6UCF3	1	S235	chloroplast	Uncharacterized protein
A0A3B6C0M8	1	S541	nucleus	Protein kinase domain-containing protein
A0A3B6C0N5	1	S3	nucleus	Cytochrome P450 71D7(predicted)
A0A3B6C112	1	S10	nucleus	Uncharacterized protein
A0A3B6C3R3	1	S5	mitochondria	ANK_REP_REGI
A0A3B6C163	1	S46	cytoplasm	NAM-associated domain-containing protein
A0A3B6C1K9	1	S337	nucleus	Pre-mRNA-splicing factor SYF1(predicted)
A0A3B6C1R9	1	S37	cytoplasm	CDPK-related kinase 1(predicted)
A0A3B6PFM1	1	S350	cytoplasm	Aconitase domain-containing protein
A0A3B6C243	1	S230	cytoplasm	BHLH domain-containing protein
A0A3B6C277	1	S532	nucleus	PUA domain-containing protein
A0A3B6C285	1	S319	cytoplasm	S1 motif domain-containing protein
A0A3B6C2B2	1	S171	nucleus	RRM domain-containing protein
A0A3B6C2G5	1	S552	nucleus	CP-type G domain-containing protein
A0A3B6C2Q2	1	S800	nucleus	ATP-dependent DNA helicase
A0A3B6C2R3	1	S166	chloroplast	Probable 6-phosphogluconolactonase
A0A3B6C307	1	S30	chloroplast	Usp domain-containing protein
A0A3B6C328	1	S93	cytoplasm	AAA domain-containing protein
A0A3B6DAM0	1	S105	nucleus	Drought resistance protein(predicted)
A0A3B6DAM4	1	S476	nucleus	PIPK domain-containing protein
A0A3B6C3G9	1	S1060	nucleus	Disease resistance protein RPM1(predicted)
A0A3B6C3N6	1	S1295	nucleus	SEC7 domain-containing protein
A0A3B6C407	1	S70	nucleus	Protein SSUH(predicted)
A0A3B6C466	1	S110	nucleus	Usp domain-containing protein
A0A3B6C4E0	1	S617	chloroplast	Microtubule-associated protein T	X=4565 PE=4 SV=1
A0A3B6C4G3	1	S503	chloroplast	PMD domain-containing protein
A0A3B6C4K3	1	S467	chloroplast	WD_REPEATS_REGI
A0A3B6C579	1	S94	nucleus	Thioredoxin domain-containing protein
A0A3B6C5J1	1	S769	cytoplasm	Protein kinase domain-containing protein
A0A3B6C5A4	1	S731	plasma membrane	Exo84_C domain-containing protein
A0A3B6C5S9	1	S1594	nucleus	Sister chromatid cohesion protein
A0A3B6C5V0	1	S286	plasma membrane	DUF1084 domain-containing protein
A0A3B6C628	1	S54	nucleus	L51_S25_CI-B8 domain-containing protein
A0A3B6C653	1	S478	chloroplast	GTD-binding domain-containing protein
A0A3B6C6G7	1	S365	nucleus	Calmodulin-binding transcription activator 4(predicted)
A0A3B6C6S8	1	S82	nucleus	Neurofilament medium polypeptide(predicted)
A0A3B6C6L3	1	S747	nucleus	Dynamin-related protein 3A(predicted)
A0A3B6C6Z3	1	S80	nucleus	AA_kinase domain-containing protein
A0A3B6C7B2	1	S194	mitochondria	Exocyst complex component SEC5
A0A3B6C7W9	1	S198	chloroplast	FK506-binding protein
A0A3B6C8B1	1	S85	nucleus	U3 small nucleolar RNA-associated protein 6-like protein(predicted)
A0A3B6C8E5	1	S191	nucleus	AAA domain-containing protein
W5BYK1	1	S194	plasma membrane	CASP-like protein
A0A3B6C8P3	1	S475	nucleus	Eukaryotic translation initiation factor 4B1(predicted)
A0A3B6C8S2	1	S323	nucleus	H0805A05.1 protein(predicted)
A0A3B6C8V9	1	S580	nucleus	H0805A05.2 protein(predicted)
A0A3B6C9B3	1	S266	chloroplast	TPT domain-containing protein
A0A3B6DDG1	1	S159	plasma membrane	Abscisic stress-ripening protein 2(predicted)
A0A3B6C9T3	1	S60	nucleus
A0A3B6C9U5	1	S175	nucleus	LIM domain-containing protein PLIM2c(predicted)
A0A3B6C9Y0	1	S36	nucleus	Putative metal-nicotianamine transporter YSL11(predicted)
A0A3B6C9Y9	1	S216	vacuolar membrane	DUF2040 domain-containing protein
A0A3B6C9Z0	1	S310	nucleus
A0A3B6CAF7	1	S265	nucleus	MI domain-containing protein
A0A3B6CAD4	1	S32	nucleus	H0818E04.21 protein(predicted)
A0A3B6CAL3	1	S181	chloroplast	BTB domain-containing protein
A0A3B6CAW7	1	S110	nucleus	HMG box domain-containing protein
A0A3B6CBF0	1	S1727	nucleus	BP28CT domain-containing protein
A0A3B6CBI3	1	S35	nucleus
A0A3B6CBW8	1	S23	plasma membrane	B0402A04.2 protein(predicted)
A0A3B6CEC2	1	S62	chloroplast	Putative membrane protein(predicted)
A0A3B6DJZ3	1	S16	extracellular
A0A3B6CCI2	1	S771	plasma membrane	WEB family protein(predicted)
A0A3B6DIV2	1	S279	chloroplast	Gamma-soluble NSF attachment protein(predicted)
A0A3B6CDE5	1	S772	chloroplast	Homeobox-leucine zipper protein R
A0A3B6CGH9	1	S360	nucleus	Protein IQ-D
A0A3B6CE80	1	S451	nucleus	Adenosylhomocysteinase
A0A3B6CEK8	1	S360	cytoplasm	CRAL-TRI
A0A3B6CEX0	1	S82	nucleus	Mitochondrial glycoprotein(predicted)
A0A3B6CFH2	1	S541	mitochondria	Double-strand break repair protein
A0A3B6CFS9	1	S108	nucleus	Superoxide dismutase
A0A3B6CFZ1	1	S158	mitochondria	Disease resistance protein RPM1(predicted)
A0A3B6CFZ2	1	S234	cytoplasm	Abhydrolase_2 domain-containing protein
A0A3B6DQK3	1	S370	chloroplast	Calreticulin
A0A3B6CG48	1	S252	nucleus	zinc_ribbon_10 domain-containing protein
A0A3B6CGH5	1	S74	mitochondria	CsAtPR5(predicted)
A0A3B6CGM5	1	S167	cytoplasm	WD repeat-containing protein 44(predicted)
Q1W374	1	S234	nucleus	Phosphomannomutase
A0A3B6CIW3	1	S174	cytoplasm	Tetraspanin-19 (Fragment)(predicted)
A0A3B6DLC5	1	S205	nucleus		X=4565 PE=4 SV=1
A0A3B6CH60	1	S4	nucleus	F-box domain-containing protein
A0A3B6RQG4	1	S2	plasma membrane	Putative ribosomal protein S18
A0A3B6CJN8	1	S260	cytoplasm	Transportin-1(predicted)
A0A3B6CHQ6	1	S222	endoplasmic reticulum	RBR-type E3 ubiquitin transferase
A0A3B6CHS5	1	S51	plasma membrane	PDZ_6 domain-containing protein
A0A3B6CI88	1	S187	nucleus	Reticulon-like protein
A0A3B6U3Z5	1	S392	nucleus	Protein kinase domain-containing protein
A0A3B6D4J3	1	S146	nucleus	Putative beta-actin(predicted)
A0A3B6D5C4	1	S12	chloroplast	UNC93-like protein 1(predicted)
Q9SP56	1	S43	plasma membrane	Glutathione S-transferase
A0A3B6D5Y7	1	S298	vacuolar membrane	TYR_PH
A0A3B6D6L9	1	S317	nucleus	Phosphoinositide phospholipase C
A0A3B6D6R8	1	S375	chloroplast	Subtilisin-like protease(predicted)
A0A3B6D6Y6	1	S62	chloroplast	A_deaminase domain-containing protein
A0A3B6D7H8	1	S2	chloroplast	F-actin-capping protein subunit alpha
A0A3B6D7R2	1	S771	cytoplasm	4-alpha-glucanotransferase(predicted)
A0A3B6D7Z6	1	S187	chloroplast	PCI domain-containing protein
A0A3B6D888	1	S217	cytoplasm	Myb_DNA-bind_3 domain-containing protein
A0A3B6D8K3	1	S359	mitochondria	Abhydrolase_3 domain-containing protein
A0A3B6D9C7	1	S554	nucleus	Aminotran_1_2 domain-containing protein
A0A3B6DCQ7	1	S989	mitochondria	Protein argonaute 14(predicted)
A0A3B6D9P3	1	S169	cytoplasm	WD_REPEATS_REGI
A0A3B6DB31	1	S249	nucleus	WD40-repeat protein A
A0A3B6DEE9	1	S41	nucleus	NUC153 domain-containing protein
A0A3B6DCD1	1	S998	chloroplast	ANK_REP_REGI
A0A3B6DCM0	1	S365	chloroplast	La-related protein 7(predicted)
A0A3B6DCQ5	1	S436	nucleus	TPR domain containing protein(predicted)
A0A3B6DD84	1	S6	nucleus	Putative ribose-5-phosphate isomerase 2(predicted)
A0A3B6DPM4	1	S125	cytoplasm	ATP synthase subunit beta
A0A3B6DF32	1	S199	nucleus	SAM domain-containing protein
A0A3B6DG98	1	S428	nucleus	Trafficking protein particle complex II-specific subunit 120 homolog(predicted)
A0A3B6DGG2	1	S494	nucleus	H0805A05.1 protein(predicted)
A0A3B6DGJ4	1	S310	plasma membrane
A0A3B6DLC2	1	S1103	nucleus	BEACH domain-containing protein lvsC(predicted)
A0A3B6DHH5	1	S5	nucleus	Myb-like domain-containing protein
A0A3B6DIF1	1	S78	plasma membrane		X=4565 PE=4 SV=1
A0A3B6DIG6	1	S82	nucleus	HMG box domain-containing protein
A0A3B6DIY6	1	S1727	nucleus	BP28CT domain-containing protein
A0A3B6DK69	1	S241	plasma membrane	Transcription factor GTE7-like(predicted)
J7EN37	1	S281	cytoplasm	Protein phosphatase 2C
A0A3B6DKU9	1	S166	nucleus	H15 domain-containing protein
A0A3B6DMN1	1	S158	chloroplast	Peptide transporter PTR1(predicted)
A0A3B6DNC9	1	S397	chloroplast	Uncharacterized protein
A0A3B6U9U0	1	S681	nucleus	Protein kinase domain-containing protein
A0A3B6DRV1	1	S251	chloroplast	D
A0A3B6E8K9	1	S442	nucleus	Protein decapping 5-like(predicted)
A0A3B6GNL8	1	S320	nucleus	Paf1 domain containing protein, expressed(predicted)
A0A3B6E8Y8	1	S716	nucleus	Putative membrane protein(predicted)
A0A3B6E9C7	1	S97	chloroplast	Dicer-like protein 2(predicted)
A0A3B6GKM5	1	S23	nucleus	Protein kinase domain-containing protein
A0A3B6LRM3	1	S29	endoplasmic reticulum	Deoxyhypusine synthase(predicted)
A0A3B6E9M9	1	S38	cytoskeleton	GH10 domain-containing protein
A0A3B6GMC3	1	S499	cytoplasm	MFS domain-containing protein
A0A3B6ECK4	1	S8	nucleus	Glutamate decarboxylase
W5CVJ9	1	S349	nucleus	Putative acetyl-CoA acetyltransferase, cytosolic 2(predicted)
A0A3B6EAH9	1	S344	cytoplasm	Uncharacterized protein
A0A3B6EC59	1	S219	nucleus	TPX2 domain-containing protein
A0A3B6EAT6	1	S74	nucleus	Superoxide dismutase [Cu-Zn](predicted)
A0A3B6EAZ6	1	S119	cytoplasm	PAP fibrillin domain containing protein,expressed(predicted)
A0A3B6EB20	1	S263	chloroplast	Uncharacterized protein
A0A3B6GR36	1	S374	nucleus	Protein kinase domain-containing protein
A0A3B6EB60	1	S13	nucleus	SIAH-type domain-containing protein
W5CWW5	1	S130	endoplasmic reticulum	NAB domain-containing protein
A0A3B6EBN3	1	S6	nucleus	Golgi to ER traffic protein 4(predicted)
A0A3B6FIS4	1	S90	mitochondria	MYB2(predicted)
A0A3B6EBU7	1	S297	nucleus	Reticulon-like protein
A0A3B6EBY3	1	S84	cytoplasm	G patch domain-containing protein 4(predicted)
A0A3B6EI48	1	S531	plasma membrane	DUF1618 domain-containing protein
W5D067	1	S126	nucleus	Ribosomal_S7 domain-containing protein
A0A3B6ECD2	1	S40	cytoplasm	BZIP domain-containing protein
A0A3B6GP74	1	S1015	nucleus	Valyl-tRNA synthetase(predicted)
A0A3B6FHB5	1	S455	cytoplasm	Superoxide dismutase [Cu-Zn](predicted)
A0A3B6ECX4	1	S25	chloroplast	RRM domain-containing protein
A0A3B6GQ38	1	S2	plasma membrane	Abhydrolase_2 domain-containing protein
A0A3B6ECS7	1	S153	chloroplast	RNA-binding protein FUS(predicted)
A0A3B6EE61	1	S660	peroxisome	WD repeat-containing protein 60 (Fragment)(predicted)
A0A3B6ED26	1	S501	nucleus	Monocopper oxidase-like protein SKU5(predicted)
A0A3B6ED68	1	S39	chloroplast	Reticulon-like protein
A0A3B6EDY8	1	S455	chloroplast	FHA domain-containing protein
A0A3B6FJT3	1	S291	nucleus	GBP21 GeBP type transcription factor (Fragment)(predicted)
A0A3B6FMS5	1	S528	chloroplast	Chromosome segregation in meiosis 3(predicted)
A0A3B6EEA3	1	S188	nucleus	PQ-loop repeat family protein / transmembrane family protein(predicted)
A0A3B6FLL2	1	S11	chloroplast	DEAD-box ATP-dependent RNA helicase 35A(predicted)
W5CRM7	1	S65	plasma membrane	Deneddylase BPLF1(predicted)
A0A3B6EEE4	1	S3	nucleus	E2_bind domain-containing protein
A0A3B6EEK4	1	S883	cytoplasm	ABC subfamily C transporter(predicted)
A0A3B6EFR1	1	S21	plasma membrane	Aminotran_5 domain-containing protein
A0A3B6EGR8	1	S89	cytoplasm	Crossover junction endonuclease mus81(predicted)
A0A3B6EG00	1	S106	nucleus	Protein HASTY 1(predicted)
A0A3B6EFE9	1	S235	nucleus	Protein kinase domain-containing protein
A0A3B6EFH4	1	S17	chloroplast	Nuclear polyadenylated RNA-binding protein 4(predicted)
A0A3B6EFP9	1	S6	nucleus	Amino-acid permease BAT1(predicted)
W5D2A6	1	S16	nucleus	Putative choline kinase 2(predicted)
A0A3B6EFX7	1	S395	nucleus	J domain-containing protein
A0A3B6EFY0	1	S385	nucleus	PlsC domain-containing protein
A0A3B6EFY8	1	S201	cytoplasm	LisH domain and HEAT repeat-containing-like protein(predicted)
A0A3B6EG50	1	S34	chloroplast	Condensin complex subunit 2
A0A3B6FQV2	1	S611	nucleus	Beta-adaptin-like protein
A0A3B6FPF2	1	S45	cytoplasm	Dynein light chain
A0A3B6GX19	1	S15	cytoplasm	Glyco_18 domain-containing protein
A0A3B6GPX0	1	S176	nucleus	RING-type domain-containing protein
A0A3B6EGE3	1	S293	nucleus	Protein kinase domain-containing protein
A0A3B6EGG5	1	S1153	cytoplasm	WD_REPEATS_REGI
A0A3B6EGK0	1	S35	chloroplast	Abhydrolase_3 domain-containing protein
A0A3B6EGK6	1	S666	nucleus	Btz domain-containing protein
A0A3B6FRB8	1	S15	nucleus	DUF1645 family protein(predicted)
A0A3B6GW31	1	S109	nucleus	Myb-like protein J(predicted)
A0A3B6GWU9	1	S206	nucleus	Arp2/3 complex 34 kDa subunit
A0A3B6EGS8	1	S59	cytoplasm	Phospholipid-transporting ATPase
A0A3B6EH19	1	S203	chloroplast	6b-interacting protein 1-like(predicted)
A0A3B6EJ08	1	S70	nucleus	Protein transport protein SEC23
A0A3B6FNT3	1	S44	nucleus	Homeobox-DDT domain protein RLT2(predicted)
A0A3B6FQA7	1	S347	nucleus	PPM-type phosphatase domain-containing protein
A0A3B6EH40	1	S1175	nucleus	Nodal modulator 1(predicted)
A0A3B6GWE8	1	S66	plasma membrane	Kinesin-like protein
A0A3B6GYA2	1	S320	plasma membrane	Uncharacterized conserved protein UCP031088 alpha/beta hydrolase(predicted)
A0A3B6EHG7	1	S96	chloroplast	Isocitrate dehydrogenase [NADP]
A0A3B6ELN0	1	S304	peroxisome	Protein kinase domain-containing protein
A0A3B6EIR0	1	S38	nucleus
A0A3B6EHV9	1	S361	nucleus	Sde2_N_Ubi domain-containing protein
A0A3B6EHZ8	1	S88	nucleus	Nucleotidyltransferase family protein(predicted)
A0A3B6GX95	1	S3	nucleus	KRR1 small subunit processome component
W5CU43	1	S28	nucleus	UBD domain-containing protein
W5D736	1	S34	mitochondria	SurE domain-containing protein
A0A3B6EI37	1	S228	chloroplast	Cytokinin riboside 5'-monophosphate phosphoribohydrolase
A0A3B6GUC6	1	S2	chloroplast	t-SNARE coiled-coil homology domain-containing protein
A0A3B6FRX1	1	S531	nucleus	MAPK activating protein-like(predicted)
A0A3B6GWL8	1	S25	nucleus	Factor of DNA methylation 4-like(predicted)
W5D3D3	1	S879	plasma membrane	Acetyltransferase 1-like(predicted)
A0A3B6FKD3	1	S25	cytoplasm	PI3K/PI4K domain-containing protein
A0A3B6FP86	1	S21	chloroplast	ATP synthase subunit beta
A0A3B6ELV1	1	S37	nucleus	DUF1639 family protein(predicted)
A0A3B6FPE9	1	S95	nucleus	PPR_long domain-containing protein
A0A3B6GUT1	1	S580	nucleus	Nucleic acid binding(predicted)
A0A3B6GST3	1	S9	plasma membrane	Importin subunit alpha
A0A3B6FUI5	1	S36	nucleus	Usp domain-containing protein
A0A3B6EJK3	1	S220	chloroplast	Protein kinase domain-containing protein
A0A3B6EJM7	1	S235	cytoplasm	RNA methyltransferase(predicted)
A0A3B6GUH3	1	S29	cytoplasm	DUF1421 domain-containing protein
A0A3B6GZR9	1	S406	nucleus	MATH domain-containing protein
A0A3B6EL04	1	S44	nucleus	CsAtPR5(predicted)
A0A3B6EJU6	1	S171	nucleus	DNA-(apurinic or apyrimidinic site) lyase
A0A3B6H004	1	S500	chloroplast	Serine/threonine-protein kinase(predicted)
A0A3B6EJY2	1	S1166	plasma membrane	Putative ATP-dependent RNA helicase YTHDC2(predicted)
A0A3B6H0F2	1	S343	plasma membrane	Transcription factor GAMYB(predicted)
A0A3B6FNS6	1	S26	nucleus	Glycosyltransferases
A0A3B6EK52	1	S162	endoplasmic reticulum	Protein TSS(predicted)
W5D322	1	S79	cytoplasm	2,3-bisphosphoglycerate-independent phosphoglycerate mutase(predicted)
A0A3B6EK77	1	S223	cytoplasm	Golgin-84(predicted)
A0A3B6EK91	1	S233	nucleus	DUF4005 domain-containing protein
A0A3B6EK95	1	S42	chloroplast	Dehydrogenase (Fragment)(predicted)
A0A3B6EKB6	1	S71	nucleus	ATP-dependent 6-phosphofructokinase
A0A3B6EKH5	1	S415	chloroplast	Uncharacterized protein
A0A3B6EKL0	1	S622	nucleus	Katanin p80 WD40 repeat-containing subunit B1 homolog
A0A3B6GX44	1	S438	chloroplast	Inositol hexakisphosphate and diphosphoinositol-pentakisphosphate kinase
A0A3B6FWC3	1	S110	cytoplasm	Respiratory burst oxidase-like protein J(predicted)
A0A3B6GX17	1	S566	chloroplast	GTD-binding domain-containing protein
A0A3B6GX42	1	S564	nucleus	Nsp1_C domain-containing protein
A0A3B6H132	1	S7	nucleus	NAD(P)-bd_dom domain-containing protein
A0A3B6GWP0	1	S205	mitochondria	Tunicamycin induced 1 (Fragment)(predicted)
A0A3B6FS71	1	S186	chloroplast	HTH myb-type domain-containing protein
A0A3B6FTB9	1	S83	cytoplasm	RING-CH-type domain-containing protein
A0A3B6ELH9	1	S11	vacuolar membrane	Phosphatidate cytidylyltransferase
A0A3B6EMN0	1	S14	nucleus	PX domain-containing protein
A0A3B6FSD6	1	S23	chloroplast	Putative GMP glutamine-hydrolyzing synthase(predicted)
A0A3B6ELV2	1	S54	chloroplast	Secretory carrier-associated membrane protein
A0A3B6GYR7	1	S329	nucleus	Josephin domain-containing protein
Q9LKJ3	1	S807	nucleus	Alpha-glucan phosphorylase, H isozyme
A0A3B6ENZ2	1	S354	chloroplast	Wound-responsive family protein(predicted)
A0A3B6H235	1	S546	nucleus	TFIID_20kDa domain-containing protein
A0A3B6GYW5	1	S50	nucleus	TPT domain-containing protein
A0A3B6H0J7	1	S358	chloroplast	WAT1-related protein
A0A3B6H2S9	1	S38	nucleus	Serine/threonine-protein kinase CTR1(predicted)
A0A3B6FSJ9	1	S543	nucleus	Protein kinase domain-containing protein
A0A3B6H067	1	S55	plasma membrane	Uncharacterized protein
A0A3B6H1F2	1	S475	nucleus	Interactor of constitutive active R
A0A3B6EN58	1	S17	chloroplast	LigB domain-containing protein
A0A3B6GWF1	1	S11	nucleus	Phosphoenolpyruvate carboxylase, housekeeping isozyme(predicted)
A0A3B6FZ60	1	S182	cytoplasm	SBP-type domain-containing protein
A0A3B6GQI2	1	S152	nucleus	K
A0A3B6ENL1	1	S132	chloroplast	C2 domain-containing protein
A0A3B6H3N9	1	S2	nucleus	Small ubiquitin-related modifier
W5CU29	1	S236	mitochondria	TYR_PH
A0A3B6ENV0	1	S249	plasma membrane	Hemerythrin domain-containing protein
A0A3B6H196	1	S409	mitochondria	Rhodanese domain-containing protein
A0A3B6EP14	1	S1255	nucleus	GYF domain-containing protein
A0A3B6EP65	1	S141	nucleus	Cysteine proteinase inhibitor
A0A3B6EP80	1	S792	mitochondria	Auxin response factor
A0A3B6EPI5	1	S25	nucleus	PKS_ER domain-containing protein
A0A3B6EPU2	1	S207	chloroplast	PRA1 family protein
W5CS18	1	S93	chloroplast	KH domain-containing protein
A0A3B6H1H6	1	S89	nucleus	Regulatory protein NPR1(predicted)
A0A3B6EQ29	1	S328	chloroplast	Rx_N domain-containing protein
A0A3B6H0W5	1	S54	cytoplasm	MFAP1 domain-containing protein
A0A3B6G1E2	1	S17	chloroplast	Protein DET	X=4565 PE=3 SV=1
W5CR66	1	S661	nucleus	AP-4 complex subunit epsilon
A0A3B6EQJ5	1	S1176	nucleus	TH
A0A3B6EQX8	1	S289	cytoplasm	UV-stimulated scaffold protein A(predicted)
A0A3B6ERN2	1	S79	cytoplasm	Glutamate decarboxylase
A0A3B6ER57	1	S261	nucleus	Myosin-like protein(predicted)
A0A3B6FTK1	1	S315	chloroplast	SHMT domain-containing protein
A0A3B6H4C9	1	S107	cytoplasm	BRI1-KD interacting protein 130(predicted)
A0A3B6H4D4	1	S130	nucleus	Histone H2A
A0A3B6H145	1	S19	nucleus	Potassium transporter
A0A3B6FVX9	1	S154	plasma membrane	Potassium transporter
A0A3B6ERK0	1	S150	nucleus	FBD domain-containing protein
A0A3B6ET91	1	S389	chloroplast	HTH TFE/IIEalpha-type domain-containing protein
A0A3B6ERU0	1	S264	nucleus	J domain-containing protein
A0A3B6FZV2	1	S234	chloroplast	SANT domain-containing protein 2(predicted)
A0A3B6ES35	1	S125	chloroplast	NAC-A/B domain-containing protein
A0A3B6H4V7	1	S36	chloroplast	Soluble inorganic pyrophosphatase(predicted)
A0A3B6ES74	1	S743	cytoplasm	MDR-like ABC transporter(predicted)
A0A3B6ES82	1	S223	nucleus	RRM domain-containing protein
A0A3B6ESA6	1	S709	nucleus	GIDA_assoc domain-containing protein
A0A3B6H473	1	S254	nucleus	MACPF domain-containing protein
A0A3B6ESR2	1	S526	nucleus	Pentatricopeptide repeat-containing protein(predicted)
A0A3B6EST5	1	S104	cytoplasm	Chloroplast outer envelope 24 kD protein(predicted)
A0A3B6ETC6	1	S105	cytoplasm	CBFD_NFYB_HMF domain-containing protein
A0A3B6EU85	1	S7	mitochondria	UPF0095 protein MJ1206 (Fragment)(predicted)
A0A3B6H645	1	S283	plasma membrane	Armadillo/beta-catenin repeat-like(predicted)
A0A3B6FE95	1	S343	cytoplasm	E3 ubiquitin-protein ligase
A0A3B6TZJ0	1	S14	chloroplast	E3 ubiquitin-protein ligase
A0A3B6FGC4	1	S467	nucleus	CsAtPR5(predicted)
A0A3B6FGC8	1	S2	nucleus	Soluble inorganic pyrophosphatase(predicted)
A0A3B6GQQ9	1	S104	cytoplasm	Scarecrow-like transcription factor 11 (SCL11)(predicted)
A0A3B6FIF4	1	S29	nucleus	Glycosylation enzyme-like(predicted)
A0A3B6FL16	1	S489	endoplasmic reticulum	C2 domain-containing protein-like(predicted)
A0A3B6FKG0	1	S323	nucleus	Pentatricopeptide repeat-containing protein(predicted)
A0A3B6FKH4	1	S172	cytoplasm	2	X=4565 PE=4 SV=1
A0A3B6GU26	1	S39	chloroplast	Reticulon-like protein
A0A3B6FKR4	1	S298	nucleus	MPN domain-containing protein
A0A3B6GNN3	1	S325	nucleus	Rab-GAP TBC domain-containing protein
A0A3B6FLC3	1	S24	plasma membrane	Aminotran_5 domain-containing protein
A0A3B6FLC4	1	S421	nucleus	Zinc finger CCCH domain-containing protein 6(predicted)
A0A3B6FLC7	1	S214	nucleus	Nefa_Nip30_N domain-containing protein
A0A3B6FQC9	1	S30	nucleus	Zinc protease PQQL-like(predicted)
A0A3B6GSX5	1	S106	plasma membrane	Protein HASTY 1(predicted)
A0A3B6FLP4	1	S265	nucleus	Mucin-7-like(predicted)
A0A3B6FR82	1	S231	nucleus	Protein L
A0A3B6FMH7	1	S10	nucleus	Growth regulator like protein(predicted)
A0A3B6FN58	1	S277	chloroplast,mitochondria	zinc_ribbon_12 domain-containing protein
A0A3B6FNY2	1	S402	nucleus	C2 NT-type domain-containing protein
A0A3B6FP06	1	S17	nucleus	Nuclear polyadenylated RNA-binding protein 4(predicted)
A0A3B6FP38	1	S428	nucleus	ENTH domain-containing protein
A0A3B6FQ85	1	S226	cytoplasm	DUF630 family protein(predicted)
A0A3B6GWF2	1	S432	nucleus	Protein kinase domain-containing protein
A0A3B6FQH6	1	S69	nucleus	WD_REPEATS_REGI
A0A3B6FQN0	1	S429	plasma membrane	E1A-binding protein p400(predicted)
A0A3B6GXA2	1	S190	nucleus	IPPc domain-containing protein
A0A3B6FRE2	1	S274	nucleus	Haloacid dehalogenase (HAD) superfamily protein(predicted)
A0A3B6FRY8	1	S36	cytoplasm	Retrovirus-related Pol polyprotein LINE-1(predicted)
A0A3B6FS43	1	S786	chloroplast	Callose synthase 12(predicted)
A0A3B6GXN2	1	S34	plasma membrane	Calcium-dependent protein kinase(predicted)
A0A3B6FSJ1	1	S336	nucleus	Sde2_N_Ubi domain-containing protein
A0A3B6FWN7	1	S225	vacuolar membrane	Chromosome 3B-specific BAC library, contig ctg0464b (Fragment)(predicted)
A0A3B6FTK7	1	S546	chloroplast	TFIID_20kDa domain-containing protein
A0A3B6FTQ1	1	S134	nucleus	Proline-rich receptor-like protein kinase PERK9 isoform X1(predicted)
A0A3B6FTZ9	1	S245	nucleus	Putative G3BP-like protein(predicted)
A0A3B6FY81	1	S146	nucleus	Zinc finger protein
A0A3B6FV68	1	S244	nucleus	Transcription factor bHLH103(predicted)
A0A3B6H180	1	S18	nucleus	Mannosyl-oligosaccharide glucosidase(predicted)
A0A3B6FVC8	1	S28	nucleus	TCP domain-containing protein
A0A3B6FVQ0	1	S93	nucleus	MI domain-containing protein
A0A3B6FWP9	1	S225	nucleus	MSP domain-containing protein
A0A3B6FWR8	1	S27	cytoplasm	UPF0095 protein MJ1206 (Fragment)(predicted)
A0A3B6FXF0	1	S41	nucleus	Vegetative cell wall protein gp1(predicted)
A0A3B6FXH2	1	S6	nucleus	S-formylglutathione hydrolase
A0A3B6FXH7	1	S63	chloroplast	Yae1_N domain-containing protein
A0A3B6FXL8	1	S1368	cytoplasm	Putative TH
A0A3B6H6Q7	1	S233	nucleus	RRM domain-containing protein
A0A3B6FYH9	1	S7	nucleus	Rab-GAP TBC domain-containing protein
A0A3B6FYR9	1	S161	cytoplasm	Pentatricopeptide repeat-containing protein(predicted)
A0A3B6FZB8	1	S694	chloroplast	Protein kinase domain-containing protein
A0A3B6G1J0	1	S702	nucleus	GIDA_assoc domain-containing protein
A0A3B6GN98	1	S203	nucleus	DUF4378 domain-containing protein
A0A3B6GLL9	1	S894	nucleus	Nuclear protein-like(predicted)
A0A3B6GLN3	1	S110	nucleus	Putative calcium-binding protein CML16(predicted)
A0A3B6GM54	1	S946	chloroplast	DEAD-box ATP-dependent RNA helicase 40(predicted)
A0A3B6GMW9	1	S809	cytoplasm	ABC transporter(predicted)
A0A3B6GNA7	1	S156	nucleus	END
A0A3B6GNL5	1	S260	chloroplast	DUF1664 domain-containing protein
A0A3B6GNY5	1	S281	nucleus	Pentatricopeptide repeat-containing protein(predicted)
A0A3B6GP23	1	S128	chloroplast	Nucleolin(predicted)
A0A3B6GP86	1	S312	nucleus	IAA-alanine resistance protein 1(predicted)
W5CPE5	1	S151	plasma membrane
A0A3B6GRW3	1	S384	chloroplast	Zinc finger CCCH domain-containing protein 6(predicted)
A0A3B6GPV7	1	S23	nucleus	Protein kinase domain-containing protein
A0A3B6GT35	1	S88	nucleus	WD repeat-containing protein 60 (Fragment)(predicted)
A0A3B6GQ52	1	S398	nucleus	Putative polygalacturonase(predicted)
A0A3B6GQ86	1	S3	chloroplast	E2_bind domain-containing protein
A0A3B6GTE7	1	S415	cytoplasm	ANK_REP_REGI
A0A3B6GQE0	1	S42	nucleus	Uncharacterized protein
A0A3B6GQS7	1	S21	nucleus	Aminotran_5 domain-containing protein
A0A3B6GRJ2	1	S175	nucleus	Protein MIZU-KUSSEI 1-like(predicted)
A0A3B6U2N5	1	S82	nucleus	BAH domain-containing protein
A0A3B6GSB9	1	S26	nucleus	Serine/threonine protein phosphatase 2A regulatory subunit
A0A3B6GSL3	1	S213	chloroplast	Nefa_Nip30_N domain-containing protein
A0A3B6GUN6	1	S130	plasma membrane	Hemerythrin motif-containing really interesting new gene (RING)-and zinc-finger protein 1(predicted)
A0A3B6GU25	1	S19	cytoplasm	UBP1-associated protein 2C(predicted)
W5D4Y4	1	S70	chloroplast	Protein transport protein SEC23
A0A3B6GVP0	1	S88	plasma membrane	Uncharacterized protein
A0A3B6GVP7	1	S237	nucleus	DUF4005 domain-containing protein
A0A3B6GZR5	1	S38	nucleus	Uncharacterized protein
A0A3B6GW73	1	S188	plasma membrane	Protein PAT1-1-like protein(predicted)
A0A3B6GWM7	1	S6	nucleus	Amino-acid permease BAT1(predicted)
A0A3B6GWU1	1	S65	plasma membrane	Putative indole-3-acetic acid-amido synthetase GH3.1(predicted)
A0A3B6GWV4	1	S501	plasma membrane	Eukaryotic translation initiation factor 3 subunit 10(predicted)
A0A3B6GWY1	1	S274	nucleus	Haloacid dehalogenase (HAD) superfamily protein(predicted)
W5CRY0	1	S225	chloroplast	Cytokinin riboside 5'-monophosphate phosphoribohydrolase
A0A3B6GXL9	1	S613	chloroplast	Splicing factor, arginine/serine-rich 8(predicted)
A0A3B6H1M6	1	S469	chloroplast	Hydroxyproline-rich glycoprotein-like(predicted)
A0A3B6GY78	1	S329	chloroplast	Double-strand-break repair protein rad21-like protein 1(predicted)
A0A3B6H0B3	1	S696	chloroplast	Zinc finger CCCH domain-containing protein 44(predicted)
A0A3B6GYQ2	1	S43	nucleus	TIP41-like protein(predicted)
A0A3B6H3K6	1	S223	nucleus	AAA domain-containing protein
A0A3B6H008	1	S10	cytoplasm	Nodulation protein H-like(predicted)
A0A3B6H043	1	S393	endoplasmic reticulum	Putative acetyltransferase(predicted)
A0A3B6H3G0	1	S210	chloroplast	Heavy meromyosin-like(predicted)
A0A3B6H0C5	1	S59	nucleus	Globosa(predicted)
A0A3B6H190	1	S220	mitochondria	PX domain-containing protein
A0A3B6H1G4	1	S24	cytoplasm	CBFD_NFYB_HMF domain-containing protein
A0A3B6H1K9	1	S469	nucleus	AAA domain-containing protein
A0A3B6H1T5	1	S225	nucleus	MSP domain-containing protein
Q5EI64	1	S249	nucleus	Pyrroline-5-carboxylate reductase
A0A3B6H2L4	1	S60	chloroplast	Yae1_N domain-containing protein
A0A3B6TBR9	1	S61	plasma membrane	Putative disease resistance RPP13-like protein 2(predicted)
A0A3B6H336	1	S17	nucleus	Probable calcium-binding protein CML10(predicted)
A0A3B6H402	1	S175	chloroplast	RRM domain-containing protein
A0A3B6H490	1	S28	cytoplasm
A0A3B6H5W5	1	S296	cytoplasm	Putative ADP-ribosylation factor GTPase-activating protein AGD11(predicted)
A0A3B6H6T4	1	S3	chloroplast	Putative splicing factor 3 subunit 1(predicted)
W5EMA3	1	S115	nucleus	Expressed protein(predicted)
A0A3B6JQ45	1	S367	nucleus	SAC domain-containing protein
A0A3B6JPQ0	1	S33	nucleus	Patatin
A0A3B6JN63	1	S15	nucleus	CN hydrolase domain-containing protein
A0A3B6JP19	1	S31	cytoplasm	Ubiquitin carboxyl-terminal hydrolase 26(predicted)
A0A3B6IX72	1	S70	chloroplast	Expressed protein(predicted)
A0A3B6HNC2	1	S176	mitochondria	NTP_transferase domain-containing protein
A0A3B6IX48	1	S15	chloroplast	DEAD-box ATP-dependent RNA helicase 38(predicted)
A0A3B6JLA5	1	S30	cytoplasm	RING-type domain-containing protein
A0A3B6HNN2	1	S407	cytoplasm	F-box domain-containing protein
A0A3B6HS66	1	S49	chloroplast	Glyco_transf_20 domain-containing protein
A0A3B6HQS4	1	S1043	chloroplast	Nuclear pore complex protein(predicted)
A0A3B6HP31	1	S8	Golgi apparatus	Mitochondrial-processing peptidase beta subunit(predicted)
A0A3B6JN02	1	S166	nucleus	Ninja-family protein M
A0A3B6IVC6	1	S78	nucleus	Ribosomal_L18e/L15P domain-containing protein
A0A3B6JJ40	1	S83	nucleus	Expressed protein(predicted)
A0A3B6JPE1	1	S438	nucleus	DUF4005 domain-containing protein
A0A3B6JJG0	1	S22	nucleus	VWFA domain-containing protein
A0A3B6HSI7	1	S222	cytoplasm	Expressed protein(predicted)
A0A3B6IWF8	1	S96	nucleus
A0A3B6JKL6	1	S106	chloroplast	AAA domain-containing protein
A0A3B6JMJ4	1	S16	cytoplasm	Expressed protein(predicted)
A0A3B6HPV4	1	S3	nucleus	tRNA-binding domain-containing protein
A0A3B6JLL3	1	S311	chloroplast	HTH myb-type domain-containing protein
A0A3B6HQ32	1	S386	plasma membrane	C2 domain-containing protein
A0A3B6IUL5	1	S96	nucleus	DNA (cytosine-5)-methyltransferase
A0A3B6HS64	1	S17	nucleus	Cation_ATPase_N domain-containing protein
A0A3B6HRQ0	1	S294	cytoplasm	VPS9 domain-containing protein
A0A3B6IS16	1	S870	cytoplasm	Rab-GAP TBC domain-containing protein
A0A3B6HQA8	1	S443	chloroplast	Expressed protein(predicted)
A0A3B6HSE1	1	S6	chloroplast	Phosphoinositide phospholipase C
A0A3B6JJU8	1	S258	cytoplasm	Protein kinase domain-containing protein
A0A3B6JLG5	1	S119	Golgi apparatus	Pherophorin, putative, expressed(predicted)
A0A3B6JL11	1	S517	nucleus	Expressed protein(predicted)
A0A3B6HQJ6	1	S442	nucleus	Arf-GAP domain-containing protein
A0A3B6HTJ6	1	S4	nucleus	Histone H2A
A0A3B6JL53	1	S3	cytoplasm	Medium-chain-fatty-acid--CoA ligase(predicted)
A0A3B6HT59	1	S722	chloroplast	Protein kinase domain-containing protein
A0A3B6HR24	1	S320	cytoplasm	Putative GTP-binding protein(predicted)
A0A3B6JKG0	1	S76	nucleus	GTP-binding protein, putative, expressed(predicted)
A0A3B6HR94	1	S120	chloroplast	DNA (cytosine-5)-methyltransferase CMT1(predicted)
A0A3B6JHV8	1	S500	chloroplast	Histone-lysine N-methyltransferase
A0A3B6HRC7	1	S231	nucleus	Uncharacterized protein
A0A3B6JKH6	1	S434	nucleus	YTH domain-containing protein
A0A3B6JN04	1	S393	nucleus	Protein kinase domain-containing protein
A0A3B6HRL4	1	S443	nucleus	DCD domain-containing protein
A0A3B6HSC2	1	S372	cytoplasm	RNA polymerase II C-terminal domain phosphatase-like 3(predicted)
A0A3B6HRN7	1	S26	nucleus	PHB domain-containing protein
A0A3B6HRR4	1	S61	nucleus	DNA helicase IN
A0A3B6JKN3	1	S5	nucleus	Nucleoside-triphosphatase(predicted)
A0A3B6HVM9	1	S434	nucleus	KH domain-containing protein(predicted)
A0A3B6IU43	1	S153	nucleus	Zinc-finger transcription factor (Fragment)(predicted)
A0A3B6HRX5	1	S435	endoplasmic reticulum,plasma membrane	Mitochondrial ATP synthase D chain-related protein(predicted)
A0A3B6IVH0	1	S91	nucleus	WD_REPEATS_REGI
A0A3B6JK95	1	S4	nucleus	Histone H2A
A0A3B6IWY5	1	S360	nucleus	Transcription factor-like protein DPB(predicted)
A0A3B6HS58	1	S318	nucleus	ULP_PR
A0A3B6HS69	1	S77	nucleus	Dormancy/auxin associated protein, expressed(predicted)
A0A3B6HSA3	1	S68	nucleus	Protein kinase domain-containing protein
A0A3B6HSA6	1	S189	nucleus	WD_REPEATS_REGI
A0A3B6JIC1	1	S296	chloroplast	Expressed protein(predicted)
A0A3B6HSE4	1	S318	plasma membrane	Peptidyl-prolyl cis-trans isomerase-like protein 2(predicted)
A0A3B6HTE0	1	S83	cytoplasm	Senescence domain-containing protein
A0A3B6IUT3	1	S645	cytoplasm	SANT domain-containing protein
A0A3B6HSJ6	1	S251	cytoplasm	WAC domain-containing protein
A0A3B6MN82	1	S56	nucleus	Proteasome endopeptidase complex
A0A3B6HT94	1	S244	nucleus	Auxilin-related protein 2(predicted)
A0A3B6IRI3	1	S188	nucleus	Kinesin-4(predicted)
A0A3B6HSR3	1	S174	nucleus	Glycosyltransferase
A0A3B6JIU4	1	S321	chloroplast	U2 snRNP auxiliary factor large subunit
A0A3B6JMZ8	1	S463	chloroplast	Digalactosyldiacylglycerol synthase 2, chloroplastic(predicted)
A0A3B6IT73	1	S5	chloroplast	DUF724 domain-containing protein 2(predicted)
A0A3B6JHC4	1	S45	chloroplast	Mannose-6-phosphate isomerase
A0A3B6IS12	1	S522	nucleus	E3 SUM
A0A3B6HT89	1	S264	nucleus	Magnesium/proton exchanger family member(predicted)
A0A3B6JKI5	1	S967	chloroplast	Protein kinase domain-containing protein
A0A3B6IUQ7	1	S302	plasma membrane	Putative rhamnose biosynthetic enzyme 1(predicted)
A0A3B6HTJ9	1	S374	chloroplast	Transposon protein, putative, unclassified, expressed(predicted)
A0A3B6IP19	1	S571	chloroplast	Expressed protein(predicted)
A0A3B6IS78	1	S291	nucleus	Nitric oxide synthase-interacting protein homolog
A0A3B6JG39	1	S225	nucleus	MACPF domain-containing protein
A0A3B6JGK9	1	S713	nucleus	Nuclear pore complex protein Nup98-Nup96(predicted)
A0A3B6JG29	1	S314	chloroplast	Expressed protein(predicted)
A0A3B6HVA1	1	S470	plasma membrane	Protein kinase domain-containing protein
A0A3B6INX0	1	S132	chloroplast	Hypothetical_protein(predicted)
A0A3B6HTV2	1	S480	nucleus	Regulator of Vps4 activity in the MVB pathway protein(predicted)
A0A3B6HTV8	1	S41	chloroplast	Sorting nexin-13(predicted)
A0A3B6JL26	1	S214	nucleus	CBM20 domain-containing protein
A0A3B6JER1	1	S73	chloroplast	mRNA capping enzyme, C-terminal domain containing protein, expressed(predicted)
A0A3B6JLS5	1	S42	chloroplast	SHSP domain-containing protein
A0A3B6JGI0	1	S118	chloroplast	t-SNARE coiled-coil homology domain-containing protein
A0A3B6HUU7	1	S336	nucleus	LIM domain-binding(predicted)
A0A3B6HU98	1	S470	nucleus	Nucleotidyltransferase family protein, putative, expressed(predicted)
A0A3B6JIS0	1	S21	nucleus	ATP-dependent Clp protease proteolytic subunit
A0A3B6IPT8	1	S167	chloroplast	Putative NADH dehydrogenase (Ubiquinone) 1 alpha subcomplex subunit 5, mitochondrial(predicted)
A0A3B6ITS7	1	S250	chloroplast	Adenylosuccinate lyase(predicted)
A0A3B6JG07	1	S17	nucleus	C2 domain-containing protein
A0A3B6U507	1	S142	plasma membrane	RING-type domain-containing protein
A0A3B6HUL6	1	S784	nucleus	Ubiquitin carboxyl-terminal hydrolase 13(predicted)
A0A3B6JFN1	1	S206	nucleus	BZIP domain-containing protein
A0A3B6HX02	1	S496	nucleus	Rho-GAP domain-containing protein
A0A3B6HVK5	1	S194	chloroplast	Ricin B-type lectin domain-containing protein
A0A3B6HWY6	1	S491	cytoskeleton	Protein kinase domain-containing protein
A0A3B6JEK6	1	S234	nucleus	LIM domain-binding(predicted)
A0A3B6HYH8	1	S35	nucleus	BSD domain-containing protein
A0A3B6JKY3	1	S272	cytoplasm	PKS_AT domain-containing protein
A0A3B6HUY5	1	S456	chloroplast	B3 domain-containing protein(predicted)
A0A3B6HUY8	1	S105	cytoplasm	Expressed protein(predicted)
A0A3B6HV40	1	S161	nucleus	Uncharacterized protein
A0A3B6HV43	1	S72	chloroplast	SelT/selW/selH selenoprotein domain containing protein(predicted)
A0A3B6JHG9	1	S552	chloroplast	WD_REPEATS_REGI
A0A3B6JGR1	1	S30	nucleus	GRAS domain-containing protein
A0A3B6JE41	1	S234	chloroplast	Expressed protein(predicted)
A0A3B6IM59	1	S164	chloroplast	WRKY domain-containing protein
A0A3B6IKM0	1	S14	nucleus	Alba domain-containing protein
A0A3B6IL68	1	S674	nucleus	Eukaryotic translation initiation factor 3 subunit B
A0A3B6JH59	1	S321	cytoplasm	Protein Red(predicted)
A0A3B6HVU2	1	S206	mitochondria	Expressed protein(predicted)
A0A3B6HVY1	1	S139	nucleus	Zeta_toxin domain-containing protein
A0A3B6HVY5	1	S181	nucleus	Putative transcription factor(predicted)
A0A3B6HVZ0	1	S327	nucleus	Fructose-2,6-bisphosphatase(predicted)
A0A3B6JKA3	1	S370	chloroplast	Expressed protein(predicted)
A0A3B6JH21	1	S395	nucleus	ZT_dimer domain-containing protein
A0A3B6IQ37	1	S523	chloroplast	Transcription initiation factor TFIID component TAF4 family protein, expressed(predicted)
A0A3B6HW17	1	S51	nucleus	Protein kinase domain-containing protein
A0A3B6HW52	1	S203	chloroplast	BEL1-type homeodomain protein
A0A3B6HW67	1	S267	nucleus	Ribosomal_S5_C domain-containing protein
A0A3B6JGF5	1	S264	chloroplast	Protein kinase domain-containing protein
A0A3B6JE04	1	S316	plasma membrane	Shikimate kinase-like protein(predicted)
A0A3B6JH93	1	S68	nucleus	Expressed protein(predicted)
A0A3B6JDR8	1	S94	nucleus	RRM domain-containing protein
A0A3B6JFS6	1	S540	chloroplast	Alanine--tRNA ligase
A0A3B6HWM7	1	S671	chloroplast	Protein kinase domain-containing protein
A0A3B6JDV1	1	S164	chloroplast	PB1 domain-containing protein
A0A3B6HWP5	1	S33	nucleus	Rab-GAP TBC domain-containing protein
A0A3B6HWR1	1	S205	cytoplasm	WD repeat-containing protein 44(predicted)
A0A3B6JDT2	1	S293	peroxisome	Glycine-rich protein(predicted)
A0A3B6JIV2	1	S370	peroxisome	Protein LAZ1 homolog 1(predicted)
A0A3B6HWU3	1	S97	chloroplast	Protein kinase domain-containing protein
A0A3B6HWU7	1	S139	chloroplast	Proline-glutamic acid-and leucine-rich protein 1-like isoform X2(predicted)
A0A3B6JIC9	1	S65	chloroplast	Protein kinase domain-containing protein
A0A3B6IMX7	1	S814	nucleus	DNA_pol3_gamma3 domain-containing protein
A0A3B6JCK8	1	S800	nucleus	T
A0A3B6HZ61	1	S357	nucleus	Protein MAM3(predicted)
A0A3B6HX31	1	S216	endoplasmic reticulum	DUF1336 domain-containing protein
A0A3B6JEU0	1	S276	nucleus	ATP-dependent (S)-NAD(P)H-hydrate dehydratase
A0A3B6IKE7	1	S163	peroxisome	Expressed protein(predicted)
A0A3B6JDD4	1	S703	nucleus	5-methyltetrahydropteroyltriglutamate--homocysteine methyltransferase(predicted)
A0A3B6INW3	1	S51	nucleus	Factor of DNA methylation 4-like(predicted)
A0A3B6JFX9	1	S393	nucleus	UDP-glucose 6-dehydrogenase
A0A3B6IN03	1	S448	extracellular	Stress-induced-phosphoprotein 1(predicted)
A0A3B6HXL8	1	S45	nucleus	Phosphoprotein phosphatase inhibitors(predicted)
A0A3B6JF16	1	S35	nucleus	CBS domain-containing protein CBSX3, mitochondrial(predicted)
A0A3B6IPI5	1	S124	cytoplasm	t-SNARE coiled-coil homology domain-containing protein
A0A3B6HXP1	1	S499	cytoplasm	Calcium-dependent protein kinase(predicted)
A0A3B6JGD0	1	S190	nucleus	Thioredoxin-like protein AAED1, chloroplastic(predicted)
A0A3B6HY24	1	S129	nucleus	RNA-binding protein 34(predicted)
A0A3B6HY41	1	S289	nucleus	Aldehyde dehydrogenase
A0A3B6JEL3	1	S1813	chloroplast	Putative translational activator(predicted)
A0A3B6HY97	1	S17	nucleus	WD_REPEATS_REGI
A0A3B6JFJ4	1	S707	nucleus	NADH dehydrogenase [ubiquinone] iron-sulfur protein 1, mitochondrial(predicted)
A0A3B6N2R9	1	S22	mitochondria	RuBisC
A0A3B6ILC0	1	S504	cytoplasm	CASP_C domain-containing protein
A0A3B6IJW9	1	S168	nucleus	Mitogen-activated protein kinase kinase kinase 1(predicted)
I3NM28	1	S436	chloroplast	Putative eukaryotic peptide chain release factor subunit 1-3
A0A3B6INK9	1	S14	nucleus	Cell division cycle-like protein(predicted)
A0A3B6HYM1	1	S219	chloroplast	GCFC domain-containing protein
A0A3B6JHM4	1	S439	chloroplast	At5g64090(predicted)
A0A3B6IKZ6	1	S362	chloroplast	Presenilin
A0A3B6HYT6	1	S42	nucleus	Protein kinase domain-containing protein
A0A3B6HYV7	1	S3	nucleus	Putative F-box/LRR-repeat protein(predicted)
A0A3B6JE96	1	S480	chloroplast	PlsC domain-containing protein
A0A3B6HZ67	1	S383	plasma membrane	TCP domain-containing protein
A0A3B6LXW0	1	S333	nucleus	Pre-mRNA processing factor(predicted)
A0A3B6HZB5	1	S74	cytoplasm	Uncharacterized protein
A0A3B6HZE3	1	S211	cytoplasm	Inositol-tetrakisphosphate 1-kinase
A0A3B6HZF0	1	S232	chloroplast	SHSP domain-containing protein
A0A3B6JG65	1	S489	chloroplast	SWI/SNF complex subunit SWI3D(predicted)
A0A3B6I375	1	S129	nucleus	Expressed protein(predicted)
A0A3B6HZN0	1	S290	nucleus	TCP domain-containing protein
A0A3B6HZS4	1	S49	chloroplast	Kinesin-like protein
A0A3B6JDL3	1	S322	chloroplast	Putative B3 domain-containing protein(predicted)
A0A3B6HZX3	1	S651	nucleus	Elongation factor 2(predicted)
A0A3B6I072	1	S134	nucleus	Arf-GAP domain-containing protein
A0A3B6I073	1	S7	nucleus	Core-2/I-branching beta-16-N-acetylglucosaminyltransferase family protein(predicted)
A0A3B6TIK7	1	S89	nucleus	HAT transposon superfamily isoform 2(predicted)
A0A3B6I0C0	1	S5	plasma membrane	TPT domain-containing protein
A0A3B6I0D2	1	S92	plasma membrane	ACB domain-containing protein
A0A3B6I0G2	1	S245	mitochondria	Adenylyl cyclase-associated protein
A0A3B6I0J4	1	S5	chloroplast	Ankyrin repeat family protein(predicted)
A0A3B6IU33	1	S426	nucleus,plasma membrane	Expressed protein(predicted)
A0A3B6I116	1	S199	chloroplast	Proteasome subunit beta
A0A3B6LW79	1	S365	chloroplast	Protein kinase domain-containing protein
A0A3B6I195	1	S80	nucleus	Putative mitochondrial adenine nucleotide transporter BTL2(predicted)
A0A3B6I1I0	1	S67	nucleus	Huntingtin interacting protein K(predicted)
A0A3B6I1Q3	1	S61	nucleus	Expressed protein(predicted)
A0A3B6I1Q9	1	S48	nucleus	t-SNARE coiled-coil homology domain-containing protein
A0A3B6JEJ1	1	S420	nucleus	Pyr_redox_2 domain-containing protein
A0A3B6I3X6	1	S12	cytoplasm	Glycosyltransferase(predicted)
A0A3B6I2W2	1	S503	chloroplast	KH domain-containing protein(predicted)
A0A3B6I2Q0	1	S593	mitochondria	Receptor-like serine/threonine-protein kinase
A0A3B6I2V9	1	S33	plasma membrane	PUM-HD domain-containing protein
A0A3B6RAV9	1	S162	cytoplasm	RRM domain-containing protein
A0A3B6IY77	1	S152	cytoplasm	Chaperonin CPN60-2, mitochondrial(predicted)
A0A3B6I325	1	S36	nucleus	C-CAP/cofactor C-like domain-containing protein
A0A3B6RAC4	1	S345	chloroplast	Expressed protein(predicted)
A0A3B6RAL2	1	S37	cytoplasm	Site-determining protein
A0A3B6I3J8	1	S653	chloroplast	NUC153 domain-containing protein
A0A3B6TC89	1	S73	nucleus	Multiple organellar RNA editing factor 2, chloroplastic-like(predicted)
A0A3B6I3X8	1	S27	chloroplast	Expressed protein(predicted)
A0A3B6TIT4	1	S114	chloroplast	GDT1 family protein
A0A3B6I435	1	S97	vacuolar membrane	PHD-type domain-containing protein
A0A3B6RAV7	1	S123	nucleus	AAA domain-containing protein
A0A3B6RB93	1	S618	mitochondria	Putative membrane protein(predicted)
A0A3B6I5F8	1	S16	nucleus	Nucleic acid-binding
A0A3B6I5K7	1	S370	chloroplast	Putative major facilitator superfamily domain-containing protein(predicted)
A0A3B6I5L0	1	S52	vacuolar membrane	Protein kinase domain-containing protein
A0A3B6MWJ5	1	S71	plasma membrane	Protein CWC15-A-like protein(predicted)
A0A3B6TIQ9	1	S683	chloroplast	CBM20 domain-containing protein
A0A3B6TB98	1	S21	chloroplast	GRAS domain-containing protein
A0A3B6I7N1	1	S64	chloroplast	AML1(predicted)
A0A3B6NW77	1	S617	nucleus	P-loop NTPase domain-containing protein LPA1 homolog(predicted)
A0A3B6JEN4	1	S55	nucleus	DnaJ/Hsp40 cysteine-rich domain superfamily protein(predicted)
A0A3B6IJ58	1	S490	chloroplast	Non-specific phospholipase C4(predicted)
A0A3B6IJH3	1	S58	plasma membrane	Serine/threonine protein phosphatase 2A regulatory subunit
A0A3B6JCY5	1	S33	nucleus	Rab-GAP TBC domain-containing protein
A0A3B6JCI5	1	S785	cytoplasm	Chloride channel protein
A0A3B6IJV0	1	S98	plasma membrane	DUF1764 domain-containing protein(predicted)
A0A3B6IN38	1	S107	nucleus	Lymphoid-specific helicase(predicted)
A0A3B6IN70	1	S374	cytoplasm	Fip1 domain-containing protein
A0A3B6IKH9	1	S624	nucleus	E3 ubiquitin-protein ligase RBBP6(predicted)
A0A3B6IKI7	1	S61	nucleus	Expressed protein(predicted)
A0A3B6IL34	1	S199	nucleus	Proteasome subunit beta
A0A3B6IL39	1	S13	cytoplasm	Cytokinin riboside 5'-monophosphate phosphoribohydrolase
A0A3B6IL72	1	S22	cytoplasm	Putative membrane protein(predicted)
A0A3B6ILD2	1	S136	plasma membrane	CCHC-type domain-containing protein
A0A3B6ILF9	1	S387	chloroplast	ZF-HD dimerization-type domain-containing protein
A0A3B6ILH5	1	S393	nucleus	UDP-glucose 6-dehydrogenase
A0A3B6ILN0	1	S60	extracellular	Pyr_redox_2 domain-containing protein
A0A3B6IPV4	1	S501	nucleus	VHS domain-containing protein
A0A3B6IMI6	1	S340	nucleus	Expressed protein(predicted)
A0A3B6JE31	1	S187	nucleus	Putative ethylene receptor
A0A3B6IMP5	1	S35	chloroplast	BSD domain-containing protein
A0A3B6IN12	1	S1173	cytoplasm	Protein kinase domain-containing protein
A0A3B6ING0	1	S178	nucleus	Protein kinase domain-containing protein
A0A3B6INP3	1	S243	chloroplast	HP domain-containing protein
A0A3B6INP8	1	S780	nucleus	Pleckstriny domain-containing protein, putative, expressed(predicted)
A0A3B6INQ8	1	S591	chloroplast	Transposon protein, putative, Mutator sub-class, expressed(predicted)
A0A3B6IP22	1	S371	cytoskeleton	RNA polymerase II C-terminal domain phosphatase-like 3(predicted)
A0A3B6JII8	1	S83	nucleus	DNA helicase IN
A0A3B6IP51	1	S401	nucleus	Na_H_Exchanger domain-containing protein
A0A3B6IP77	1	S608	nucleus	Beta-adaptin-like protein
A0A3B6IQU1	1	S919	cytoplasm	Expressed protein(predicted)
A0A3B6IT46	1	S500	chloroplast	Histone-lysine N-methyltransferase
A0A3B6JGJ9	1	S533	cytoplasm	DEK_C domain-containing protein
A0A3B6JJ81	1	S13	nucleus	Chromodomain-helicase-DNA-binding 3-like protein(predicted)
A0A3B6JK90	1	S5	chloroplast	Expressed protein(predicted)
A0A3B6ISK7	1	S1074	nucleus	SH3 domain-containing protein
A0A3B6IR87	1	S500	nucleus	Extended synaptotagmin-2-A(predicted)
A0A3B6IRH9	1	S594	nucleus	Hydroxyproline-rich glycoprotein family protein, putative, expressed(predicted)
A0A3B6TE24	1	S24	nucleus	Membrane protein(predicted)
A0A3B6IRQ8	1	S242	cytoplasm	14_3_3 domain-containing protein
A0A3B6IRX8	1	S174	cytoplasm	Glutathione peroxidase
A0A3B6IS65	1	S174	chloroplast	Glycosyltransferase
A0A3B6JIQ3	1	S76	nucleus	V
A0A3B6JII5	1	S409	nucleus	PPM-type phosphatase domain-containing protein
A0A3B6JNE7	1	S18	nucleus	Calcium-transporting ATPase
A0A3B6ISJ1	1	S89	nucleus	Somatic embryogenesis related protein(predicted)
A0A3B6JKH0	1	S702	nucleus	Potassium transporter
A0A3B6ISQ6	1	S137	cytoplasm	Uncharacterized protein
A0A3B6ISZ3	1	S145	nucleus	SHSP domain-containing protein
A0A3B6JNK3	1	S908	nucleus
A0A3B6IU10	1	S58	nucleus	Guanosine nucleotide diphosphate dissociation inhibitor
A0A3B6JMA4	1	S636	peroxisome	Expressed protein(predicted)
A0A3B6IUD4	1	S302	chloroplast	VPS9 domain-containing protein
A0A3B6IUK3	1	S149	plasma membrane	SHSP domain-containing protein
A0A3B6IUK8	1	S354	chloroplast	2-Hacid_dh_C domain-containing protein
A0A3B6KSS0	1	S50	chloroplast	BZIP domain-containing protein
A0A3B6IUS6	1	S82	nucleus	Heat shock cognate 70 kDa protein(predicted)
A0A3B6IV48	1	S615	nucleus	Aconitate hydratase
A0A3B6KTG6	1	S10	chloroplast	Mitochondrial outer membrane protein porin(predicted)
A0A3B6JMR9	1	S1043	nucleus	Nuclear pore complex protein(predicted)
A0A3B6IYL2	1	S356	nucleus	Expressed protein(predicted)
A0A3B6KRQ4	1	S601	plasma membrane	MRP3 (Fragment)(predicted)
A0A3B6IVN4	1	S3	nucleus	WW domain-containing protein
A0A3B6IVV3	1	S265	cytoplasm	CitMHS domain-containing protein
A0A3B6IVX0	1	S35	plasma membrane	C-CAP/cofactor C-like domain-containing protein
A0A3B6IVX8	1	S107	nucleus	Metal regulatory transcription factor 1(predicted)
A0A3B6KTG8	1	S145	chloroplast	Expressed protein(predicted)
A0A3B6IW23	1	S338	nucleus	SprT-like domain-containing protein
A0A3B6IW50	1	S386	nucleus	C2 domain-containing protein
A0A3B6IW94	1	S196	nucleus	Expressed protein(predicted)
A0A3B6JP86	1	S177	chloroplast	Mid1-complementing activity 1(predicted)
W5EGE3	1	S65	nucleus	NADH dehydrogenase [ubiquinone] 1 beta subcomplex subunit 7(predicted)
A0A3B6IWE6	1	S130	nucleus	WPP domain-containing protein
A0A3B6IWM5	1	S87	chloroplast	protein unc-13 homolog(predicted)
A0A3B6UBJ8	1	S132	nucleus	Nascent polypeptide-associated complex subunit beta
A0A3B6IXK5	1	S235	cytoplasm	Peptidase S59 domain-containing protein
A0A3B6IX02	1	S8	cytoplasm	Putative aquaporin TIP4-1(predicted)
A0A3B6KUA8	1	S345	cytoplasm	WAT1-related protein
A0A3B6JP03	1	S2	nucleus	Skp1 domain-containing protein
A0A3B6JQ23	1	S9	cytoplasm	Mitochondrial import inner membrane translocase subunit TIM22(predicted)
Q9ZR95	1	S10	chloroplast	Gamma-type tonoplast intrinsic protein
A0A3B6IY74	1	S29	nucleus	TH
A0A3B6IY95	1	S267	nucleus	KRR1 small subunit processome component
A0A3B6J0Q3	1	S657	nucleus	AP-2 complex subunit alpha
A0A3B6IYG8	1	S11	cytoplasm	Expressed protein(predicted)
A0A3B6IYI3	1	S21	mitochondria	Putative ovule protein(predicted)
A0A3B6JRM0	1	S149	plasma membrane	FKS1_dom1 domain-containing protein
A0A3B6IZ78	1	S170	plasma membrane	L
A0A3B6KUP5	1	S1904	chloroplast	Med12 domain-containing protein
A0A3B6JQK7	1	S241	chloroplast	DUF614 containing protein(predicted)
A0A3B6KUH5	1	S195	cytoplasm	2-phosphoglycerate kinase, putative, expressed(predicted)
A0A3B6J056	1	S7	nucleus	Uncharacterized protein
A0A3B6J075	1	S1820	nucleus	Transcription regulator(predicted)
A0A3B6JC21	1	S753	nucleus	Expressed protein(predicted)
A0A3B6JCA8	1	S36	chloroplast	60S ribosomal protein L10a-2(predicted)
A0A3B6JCP5	1	S80	chloroplast	Protein kinase domain-containing protein
A0A3B6JDC8	1	S385	plasma membrane	High affinity cationic amino acid transporter 1(predicted)
A0A3B6JDQ4	1	S364	chloroplast	Presenilin
A0A3B6JDZ5	1	S199	plasma membrane	Proteasome subunit beta
A0A3B6JE16	1	S207	cytoplasm	Expressed protein(predicted)
A0A3B6JE48	1	S166	nucleus	Jacalin-type lectin domain-containing protein
Q6EZE8	1	S732	cytoplasm	Sucrose-phosphate synthase
A0A3B6JE74	1	S383	cytoplasm	TCP domain-containing protein
A0A3B6JEB7	1	S170	nucleus	SHSP domain-containing protein
A0A3B6JEC3	1	S490	nucleus	Non-specific phospholipase C4(predicted)
A0A3B6JER0	1	S55	chloroplast	Serine/threonine protein phosphatase 2A regulatory subunit
A0A3B6JEZ3	1	S14	mitochondria	DUF1336 domain-containing protein
A0A3B6JF25	1	S234	nucleus	DUF674 family protein(predicted)
A0A3B6JFQ0	1	S638	nucleus	Ribonuclease P protein subunit p30(predicted)
A0A3B6JFX3	1	S10	nucleus	H15 domain-containing protein
A0A3B6JGL7	1	S900	cytoplasm	ELYS domain-containing protein
A0A3B6JG79	1	S8	nucleus	Putative nucleotide-binding protein(predicted)
A0A3B6JJE8	1	S20	nucleus	PHB domain-containing protein
A0A3B6JGP3	1	S262	cytoplasm	14_3_3 domain-containing protein
A0A3B6JH62	1	S231	nucleus	WD repeat-containing protein 44(predicted)
A0A3B6JHA6	1	S822	nucleus	Expressed protein(predicted)
A0A3B6JHT9	1	S39	nucleus	AAA domain-containing protein
A0A3B6JI88	1	S115	nucleus	Phospholipid-transporting ATPase
A0A3B6JIX6	1	S264	plasma membrane	TPR_REGI
A0A3B6JIZ4	1	S17	nucleus	Aa_trans domain-containing protein
A0A3B6JJW3	1	S264	nucleus	J domain-containing protein
A0A3B6JK66	1	S137	nucleus	Uncharacterized protein
A0A3B6JKD1	1	S27	chloroplast	Nodulin-related protein 1(predicted)
A0A3B6JKD5	1	S3	nucleus	HIT domain-containing protein
A0A3B6JKQ6	1	S331	chloroplast	UBA domain-containing protein 7(predicted)
A0A3B6JLI7	1	S9	nucleus	AB hydrolase-1 domain-containing protein
A0A3B6JLX7	1	S132	nucleus	WPP domain-containing protein
A0A3B6JMJ5	1	S43	nucleus	HRDC domain-containing protein
A0A3B6JPU2	1	S87	nucleus	VPS37 C-terminal domain-containing protein
A0A3B6JM94	1	S295	nucleus	VPS9 domain-containing protein
A0A3B6JME7	1	S145	nucleus	Peroxidase
A0A3B6JMF3	1	S195	cytoplasm	Hydroxyproline-rich glycoprotein family protein, putative, expressed(predicted)
A0A3B6JMR7	1	S12	nucleus	MFS domain-containing protein
A0A3B6JNE4	1	S44	plasma membrane	Retrovirus-related Pol polyprotein LINE-1(predicted)
A0A3B6JNW9	1	S47	plasma membrane	Respiratory burst oxidase homolog I
A0A3B6JPA4	1	S7	chloroplast	DEAD-box ATP-dependent RNA helicase 29
A0A3B6JPI5	1	S8	nucleus	Putative aquaporin TIP4-1(predicted)
A0A3B6JQ12	1	S266	cytoplasm	KRR1 small subunit processome component
A0A3B6JQ62	1	S1817	nucleus	Transcription regulator(predicted)
A0A3B6JQ97	1	S95	cytoplasm	N-acetyltransferase domain-containing protein
A0A3B6KR46	1	S21	nucleus	DAGKc domain-containing protein
A0A3B6JQJ8	1	S141	chloroplast	28 kDa ribonucleoprotein, chloroplastic(predicted)
A0A3B6JR46	1	S66	mitochondria	Abhydrolase_3 domain-containing protein
A0A3B6KV66	1	S210	cytoplasm	Vacuolar protein sorting-associated protein 24 1(predicted)
A0A3B6JRT1	1	S241	cytoplasm	Sphingomyelin phosphodiesterase 4(predicted)
A0A3B6MKY5	1	S474	cytoplasm	WD_REPEATS_REGI
A0A3B6K9H6	1	S79	nucleus	dUTPase domain-containing protein
A0A3B6KA41	1	S260	chloroplast	Vacuolar fusion protein CCZ1(predicted)
A0A3B6MKR7	1	S515	nucleus	WD_REPEATS_REGI
A0A3B6KBU4	1	S744	nucleus	MATH domain-containing protein
A0A3B6KDT1	1	S88	nucleus	LIM zinc-binding domain-containing protein
A0A3B6KAU4	1	S35	nucleus	No exine formation 1(predicted)
A0A3B6MLX1	1	S30	plasma membrane	Calcium-transporting ATPase
A0A3B6LEY6	1	S72	plasma membrane	Expansin-like CBD domain-containing protein
A0A3B6KB19	1	S4	nucleus	MFS domain-containing protein
A0A3B6MJJ1	1	S59	nucleus	PDZ_6 domain-containing protein
A0A3B6MNJ3	1	S53	nucleus	Diaminopimelate epimerase, chloroplastic(predicted)
A0A3B6LDN3	1	S13	cytoplasm	Putative transporter(predicted)
A0A3B6KEE3	1	S221	plasma membrane	Probable bifunctional methylthioribulose-1-phosphate dehydratase/enolase-phosphatase E1
A0A3B6MN53	1	S673	nucleus	HATPase_c domain-containing protein
A0A3B6MKH1	1	S607	mitochondria	Serine/threonine-protein phosphatase
A0A3B6KES5	1	S419	cytoplasm	Calcium-dependent protein kinase SK5(predicted)
A0A3B6MKU0	1	S67	chloroplast	Expressed protein(predicted)
A0A3B6LI97	1	S550	mitochondria	RING-type E3 ubiquitin transferase
A0A3B6MKV2	1	S60	chloroplast	ABC transporter domain-containing protein
A0A3B6KCF8	1	S761	plasma membrane	WD_REPEATS_REGI
A0A3B6MM90	1	S180	nucleus	CASP-like protein
A0A3B6MJV0	1	S1192	chloroplast	NAB domain-containing protein
A0A3B6KDR3	1	S2391	chloroplast	E3 ubiquitin-protein ligase UPL1(predicted)
A0A3B6KCQ8	1	S1444	nucleus	SAP domain-containing protein
A0A3B6KE42	1	S239	chloroplast	Expressed protein(predicted)
A0A3B6KCW5	1	S205	nucleus	Reticulocyte-binding 2-a-like protein(predicted)
A0A3B6MLL6	1	S265	nucleus	BTB/P
A0A3B6LI48	1	S43	nucleus	Pre-mRNA-splicing ATP-dependent RNA helicase PRP28(predicted)
A0A3B6KD04	1	S4	mitochondria	Stress response protein nst1(predicted)
A0A3B6KD06	1	S144	nucleus	HVA22-like protein
A0A3B6KD42	1	S351	chloroplast	MHD domain-containing protein
A0A3B6KD46	1	S77	nucleus	Histone deacetylase
A0A3B6MKX8	1	S13	nucleus	Ku70(predicted)
A0A3B6LIR9	1	S528	nucleus	DEAD-box ATP-dependent RNA helicase 5(predicted)
A0A3B6KEG2	1	S147	nucleus	GRAS domain-containing protein
A0A3B6LJ37	1	S153	cytoplasm	DUF676 domain-containing protein
A0A3B6KDV9	1	S741	nucleus	Protein M	X=4565 PE=4 SV=1
A0A3B6NPH4	1	S141	nucleus	CbiX domain-containing protein
A0A3B6KE08	1	S119	cytoplasm	Expressed protein(predicted)
A0A3B6MMN8	1	S154	nucleus	DUF4149 domain-containing protein
A0A3B6MR80	1	S769	plasma membrane	Kinesin motor domain-containing protein
A0A3B6KE60	1	S39	cytoplasm	CUE domain-containing protein
A0A3B6KGR9	1	S489	nucleus	CCR4-N
A0A3B6KED7	1	S8	nucleus	Expressed protein(predicted)
A0A3B6KEE4	1	S135	cytoplasm	GRAS domain-containing protein
A0A3B6MQA0	1	S96	nucleus	IGPS domain-containing protein
A0A3B6KEG9	1	S66	chloroplast	M protein, serotype 2.1 like(predicted)
A0A3B6KH41	1	S941	nucleus	GPI inositol-deacylase
A0A3B6MN46	1	S462	chloroplast	RING-type domain-containing protein
A0A3B6MP34	1	S71	nucleus	Secologanin synthase(predicted)
A0A3B6MRR1	1	S496	chloroplast	Sodium/hydrogen exchanger
A0A3B6MPC4	1	S114	plasma membrane	GLTSCR1 domain-containing protein
A0A3B6MNR5	1	S403	chloroplast	CTP synthase
A0A3B6MNA2	1	S233	chloroplast	Ribosome assembly factor mrt4
A0A3B6KEY8	1	S45	nucleus	Protein transport protein Sec61 subunit beta
A0A3B6KEZ7	1	S395	nucleus	Acyl-CoA-binding domain-containing protein 4(predicted)
A0A3B6KF15	1	S267	nucleus	Plus3 domain-containing protein
A0A3B6LIJ4	1	S601	nucleus	Suppressor of gene silencing 3(predicted)
A0A3B6KF18	1	S47	nucleus	tRNA pseudouridine synthase
W5G1Z4	1	S134	plasma membrane	Histone H2A
A0A3B6MNN2	1	S237	nucleus	Dihydrolipoyllysine-residue acetyltransferase component of pyruvate dehydrogenase complex(predicted)
A0A3B6MRB4	1	S288	chloroplast	Protein kinase domain-containing protein
A0A3B6LKC6	1	S40	nucleus	FCA-B2(predicted)
A0A3B6MPV8	1	S210	nucleus	Protein kinase domain-containing protein
A0A3B6KGT5	1	S523	plasma membrane	Pre-rRNA-processing protein IPI3(predicted)
A0A3B6MPV1	1	S80	nucleus	FLZ-type domain-containing protein
P46274	1	S95	mitochondria	Mitochondrial outer membrane porin
A0A3B6MN97	1	S195	cytoplasm	Exocyst complex component Sec10, putative, expressed(predicted)
W5FSM8	1	S164	chloroplast	60S ribosomal protein L17-1(predicted)
A0A3B6LM45	1	S598	chloroplast	Protein kinase domain-containing protein
A0A3B6KFN9	1	S961	cytoplasm	Histone-lysine N-methyltransferase NSD3(predicted)
A0A3B6MNX3	1	S371	cytoplasm	PP2A regulatory subunit TAP46(predicted)
A0A3B6KFV3	1	S182	nucleus	Nuclear pore complex protein NUP1(predicted)
A0A3B6KFY6	1	S528	nucleus	MFS domain-containing protein
A0A3B6MR44	1	S75	plasma membrane	RING-type domain-containing protein
A0A3B6MR49	1	S230	cytoplasm	RNA ligase/cyclic nucleotide phosphodiesterase family protein(predicted)
A0A3B6MPZ1	1	S475	chloroplast	Enolase 1, chloroplastic(predicted)
A0A3B6KG77	1	S467	chloroplast	AAA domain-containing protein
A0A3B6MMH9	1	S128	chloroplast	Expressed protein(predicted)
A0A3B6LJ26	1	S119	chloroplast	Protein FAF-like, chloroplastic(predicted)
A0A3B6MNY7	1	S331	chloroplast	Double stranded RNA binding protein 1-2(predicted)
A0A3B6KGB2	1	S939	nucleus	ABC transporter domain-containing protein
A0A3B6KGE0	1	S512	plasma membrane	C2H2-type domain-containing protein
A0A3B6KGF4	1	S33	nucleus	Putative GMP synthase (Glutamine-hydrolyzing)(predicted)
A0A3B6MNE0	1	S622	chloroplast	Protein kinase domain-containing protein
A0A3B6MNG0	1	S836	chloroplast	ABC transporter G family member 41(predicted)
W5FFL9	1	S74	plasma membrane	LisH domain-containing protein
A0A3B6KGN7	1	S335	nucleus,plasma membrane	Metacaspase 2(predicted)
A0A3B6MNI6	1	S8	cytoplasm	Uncharacterized protein
A0A3B6KGQ1	1	S182	chloroplast	CID domain-containing protein
A0A3B6MNN5	1	S582	cytoplasm	TPR_REGI
A0A3B6MPA2	1	S213	nucleus	Cytidylyltransferase family protein, expressed(predicted)
A0A3B6KGW5	1	S545	mitochondria	Protein kinase domain-containing protein
A0A3B6KH17	1	S530	plasma membrane	AMP-binding domain-containing protein
A0A3B6KH63	1	S138	cytoplasm	Transcription initiation factor TFIID subunit 10
A0A3B6MQC9	1	S468	nucleus	Enhancer of polycomb-like protein
A0A3B6LKV7	1	S294	chloroplast	GrpE protein homolog
A0A3B6LL11	1	S170	chloroplast	DNA-dependent protein kinase catalytic subunit(predicted)
A0A3B6MRT1	1	S88	nucleus	Chlorophyll a-b binding protein, chloroplastic
A0A3B6MTJ1	1	S98	chloroplast	PDZ domain-containing protein
A0A3B6KHG5	1	S108	nucleus	Zinc finger CCCH domain-containing protein 54(predicted)
A0A3B6TDG9	1	S144	cytoplasm	CBFD_NFYB_HMF domain-containing protein
A0A3B6MS11	1	S363	nucleus	UDP-glucose 4-epimerase
A0A3B6KHR6	1	S57	cytoplasm	Heat shock factor-binding protein 1(predicted)
A0A3B6MTN5	1	S57	nucleus	Complex I subunit(predicted)
A0A3B6KHU3	1	S403	chloroplast	JmjC domain-containing protein
A0A3B6KIH8	1	S1872	cytoplasm	DUF3883 domain-containing protein
A0A3B6KHW0	1	S361	chloroplast	PPC domain-containing protein
A0A3B6MQE9	1	S4	nucleus	Glycos_transf_1 domain-containing protein
A0A3B6KI44	1	S92	chloroplast	Potassium transporter
A0A3B6KJ51	1	S108	plasma membrane	Calcium-transporting ATPase
A0A3B6LKF0	1	S1022	cytoplasm	PIPK domain-containing protein
A0A3B6KIF1	1	S1252	nucleus	Peptidase_M1 domain-containing protein
A0A3B6MQL9	1	S69	nucleus	Dormancy-associated 3(predicted)
A0A3B6MRW3	1	S10	plasma membrane	Putative polygalacturonase(predicted)
A0A3B6MS68	1	S481	chloroplast	Transmembrane protein 87A(predicted)
A0A3B6MSA3	1	S145	vacuolar membrane	Uncharacterized conserved protein UCP009193(predicted)
A0A3B6KIP2	1	S496	nucleus	AMP_N domain-containing protein
A0A3B6KLB7	1	S720	chloroplast	ADP-ribosylation factor GTPase-activating protein AGD3(predicted)
A0A3B6MSL9	1	S310	nucleus	Non-specific serine/threonine protein kinase
A0A3B6KJ32	1	S82	chloroplast	SHSP domain-containing protein
A0A3B6MTM9	1	S292	chloroplast	PHD finger protein rhinoceros-like(predicted)
A0A3B6MTN2	1	S429	chloroplast	Microtubule-associated protein futsch-like(predicted)
A0A3B6MUH6	1	S31	nucleus	PKS_ER domain-containing protein
A0A3B6KJB5	1	S78	cytoplasm	Copper transporter 5.1(predicted)
A0A3B6KLW8	1	S488	chloroplast	XPGI domain-containing protein
A0A3B6NVE6	1	S32	nucleus	AA_TRNA_LIGASE_II domain-containing protein
A0A3B6MUE0	1	S192	nucleus	Nucleolar protein 14(predicted)
A0A3B6KJH7	1	S747	chloroplast	Homeobox-leucine zipper protein R
A0A3B6KJI2	1	S163	cytoplasm,nucleus	UDP-glucose 4-epimerase
A0A3B6MQU5	1	S199	plasma membrane	Putative monogalactosyldiacylglycerol synthase 1, chloroplastic(predicted)
A0A3B6KJM8	1	S280	nucleus	DUF4210 domain-containing protein
A0A3B6MUN0	1	S27	nucleus	Hydrolase_4 domain-containing protein
A0A3B6MTL7	1	S128	Golgi apparatus	Fe2
A0A3B6LLS9	1	S53	cytoplasm	CAAD domain-containing protein
A0A3B6LQ01	1	S22	chloroplast	ANK_REP_REGI
A0A3B6MTR9	1	S97	plasma membrane	Peptidyl-prolyl cis-trans isomerase
A0A3B6KML0	1	S18	nucleus	Protein DET	X=4565 PE=3 SV=1
A0A3B6KJX9	1	S162	plasma membrane	Homeobox domain-containing protein
A0A3B6KML7	1	S400	nucleus	Extended synaptotagmin-3(predicted)
A0A3B6KK48	1	S19	nucleus	Mechanosensitive ion channel protein
A0A3B6MT19	1	S104	chloroplast	Protein WEAK CHL	S=Triticum aestivum	X=4565 PE=4 SV=1
A0A3B6KKD2	1	S67	nucleus	BHLH domain-containing protein
A0A3B6MTE3	1	S211	nucleus	Peptidylprolyl isomerase
A0A3B6KKY3	1	S832	nucleus	Peptidylprolyl isomerase(predicted)
A0A3B6MWX4	1	S285	nucleus	NADPH--cytochrome P450 reductase
A0A3B6KL57	1	S123	plasma membrane	Solute carrier family 12 member 6(predicted)
A0A3B6KL81	1	S100	plasma membrane	DNA repair protein rhp54(predicted)
A0A3B6KLI2	1	S243	nucleus	N
A0A3B6KLL2	1	S409	nucleus	RRM domain-containing protein
A0A3B6LPT8	1	S17	nucleus	Epimerase domain-containing protein
A0A3B6KLM9	1	S10	endoplasmic reticulum	Reticulon-like protein
A0A3B6MUS5	1	S305	nucleus	Lactamase_B domain-containing protein
A0A3B6LT77	1	S962	chloroplast	Pep3_Vps18 domain-containing protein
A0A3B6MYC5	1	S61	nucleus	ATP-dependent RNA helicase DHX36(predicted)
A0A3B6MWU0	1	S691	chloroplast	Potassium transporter
A0A3B6KM64	1	S290	chloroplast,mitochondria	Ribosomal_L18_c domain-containing protein
A0A3B6LQU7	1	S144	chloroplast,mitochondria	Cytochrome P450 71A22(predicted)
A0A3B6MUV5	1	S24	chloroplast	Protein kinase domain-containing protein
A0A3B6MV64	1	S172	chloroplast	Homeobox domain-containing protein
A0A3B6LTM6	1	S406	nucleus	Protein kinase domain-containing protein
A0A3B6SNI9	1	S64	nucleus	WD_REPEATS_REGI
A0A3B6KMB8	1	S115	nucleus	Protein MEI2-like 6(predicted)
A0A3B6MV72	1	S363	nucleus	Epimerase domain-containing protein
A0A3B6MWI8	1	S244	cytoplasm	BZIP domain-containing protein
A0A3B6KMU1	1	S339	chloroplast	HpcH_HpaI domain-containing protein
A0A3B6MZI6	1	S393	nucleus	UDP-glucose 6-dehydrogenase
A0A3B6KMX8	1	S20	extracellular	TPR_REGI
A0A3B6KMY0	1	S489	nucleus	Alpha-1,4 glucan phosphorylase
A0A3B6MZF1	1	S280	cytoplasm	Putative myosin heavy chain(predicted)
A0A3B6KNW6	1	S371	nucleus	C3HC-type domain-containing protein
A0A3B6MXS1	1	S136	nucleus	Protein kinase domain-containing protein
A0A3B6KNL5	1	S335	nucleus	BED-type domain-containing protein
A0A3B6KNM4	1	S27	nucleus	U2 snRNP auxiliary factor large subunit(predicted)
A0A3B6MXK8	1	S206	nucleus	Ps16 protein(predicted)
A0A3B6KNY1	1	S35	chloroplast	DNA topoisomerase
A0A3B6KP01	1	S621	nucleus	Chloride channel protein
A0A3B6MYT6	1	S155	plasma membrane	GTD-binding domain-containing protein
A0A3B6MX40	1	S443	nucleus,plasma membrane	Protein ACCUMULATI	R	PLASTS 3(predicted)	S=Triticum aestivum	X=4565 PE=4 SV=1
A0A3B6MYV7	1	S18	cytoplasm	Protein kinase domain-containing protein
A0A3B6KPF8	1	S129	nucleus	TPR_REGI
A0A3B6KPG5	1	S41	nucleus	Histone H2B
A0A3B6N0E3	1	S640	cytoplasm	DUF21 domain-containing protein chloroplastic(predicted)
A0A3B6LSM1	1	S383	chloroplast	IQ calmodulin-binding motif family protein, expressed(predicted)
A0A3B6N0C6	1	S152	plasma membrane	EngB-type G domain-containing protein
A0A3B6MYQ0	1	S134	nucleus	Protein arginine N-methyltransferase 2(predicted)
A0A3B6MY67	1	S156	chloroplast	Protein kinase domain-containing protein
A0A3B6KQ06	1	S64	cytoplasm	Expressed protein(predicted)
A0A3B6N1F2	1	S364	chloroplast	Protein kinase domain-containing protein
A0A3B6KQ69	1	S599	cytoplasm	Putative xyloglucan glycosyltransferase 9(predicted)
A0A3B6KQ70	1	S471	nucleus	Transcriptional adapter
A0A3B6N0J6	1	S28	nucleus	TRASH domain-containing protein
A0A3B6LTS3	1	S370	chloroplast	Expressed protein(predicted)
A0A3B6MYU0	1	S222	nucleus	SWIB complex BAF60b domain-containing protein, putative, expressed(predicted)
A0A3B6KQM5	1	S8	nucleus	t-SNARE coiled-coil homology domain-containing protein
A0A3B6N1I5	1	S34	Golgi apparatus	T
A0A3B6KR02	1	S282	nucleus,plasma membrane	SERPIN domain-containing protein
A0A3B6KR09	1	S399	mitochondria	Inosine-5'-monophosphate dehydrogenase
A0A3B6KRT4	1	S318	cytoplasm	BZIP domain-containing protein
A0A3B6MZA7	1	S635	plasma membrane	Eukaryotic translation initiation factor 3 subunit B
A0A3B6KRC1	1	S498	nucleus	MFS domain-containing protein
A0A3B6KRX5	1	S79	plasma membrane	PH domain-containing protein
A0A3B6KS09	1	S342	chloroplast	Nodulin-like domain-containing protein
A0A3B6KS38	1	S237	mitochondria	DUF569 domain-containing protein
A0A3B6MZ59	1	S68	mitochondria	Mitochondrial Rho GTPase
A0A3B6LVU6	1	S142	nucleus	FHA domain-containing protein
A0A3B6KSI4	1	S1816	chloroplast	Transcription regulator(predicted)
A0A3B6KSL6	1	S657	cytoplasm	AP-2 complex subunit alpha
A0A3B6KSL8	1	S56	cytoplasm	Remorin_C domain-containing protein
A0A3B6KSR6	1	S788	nucleus	Protein kinase domain-containing protein
A0A3B6KSX1	1	S325	plasma membrane	Trafficking protein particle complex subunit 4(predicted)
A0A3B6N299	1	S423	nucleus	CRAL-TRI
A0A3B6KU06	1	S8	mitochondria	DEAD-box ATP-dependent RNA helicase 29
A0A3B6KU89	1	S244	cytoplasm	DUF614 containing protein(predicted)
A0A3B6KUU5	1	S5	nucleus	Uncharacterized protein
A0A3B6UB75	1	S603	extracellular	TH
A0A3B6MKL3	1	S594	nucleus	AA_permease_C domain-containing protein
A0A3B6LEM8	1	S515	plasma membrane	MFS domain-containing protein
A0A3B6LF70	1	S1078	vacuolar membrane	DIRP domain-containing protein
A0A3B6LFA0	1	S40	nucleus	PDZ_6 domain-containing protein
A0A3B6LFA8	1	S879	plasma membrane	Putative phosphoinositide phosphatase SAC9(predicted)
A0A3B6LFC1	1	S194	plasma membrane	Expressed protein(predicted)
A0A3B6LFN9	1	S42	chloroplast	Protein IQ-D
A0A3B6MJB5	1	S85	nucleus	LisH domain-containing protein
A0A3B6LG63	1	S232	nucleus	LisH domain-containing protein
A0A3B6MLH5	1	S221	nucleus	Probable bifunctional methylthioribulose-1-phosphate dehydratase/enolase-phosphatase E1
A0A3B6LIG4	1	S351	cytoskeleton	MHD domain-containing protein
A0A3B6LGX0	1	S12	nucleus	Putative glycosyltransferase AG
A0A3B6MJK7	1	S3	nucleus	PNPLA domain-containing protein
A0A3B6MLB1	1	S5	chloroplast	Hcy-binding domain-containing protein
A0A3B6LGZ3	1	S101	chloroplast	Phosphatidylinositol 3,4,5-trisphosphate 3-phosphatase and protein-tyrosine-phosphatase PTEN2A(predicted)
A0A3B6LH06	1	S77	nucleus	Histone deacetylase
A0A3B6MM32	1	S101	nucleus	Expressed protein(predicted)
A0A3B6LHD5	1	S391	nucleus	Expressed protein(predicted)
A0A3B6LHF8	1	S194	nucleus	Aa_trans domain-containing protein
A0A3B6LHL1	1	S21	plasma membrane	Peptidylprolyl isomerase
A0A3B6LHX2	1	S727	nucleus	Protein M	X=4565 PE=4 SV=1
A0A3B6LI84	1	S410	chloroplast	Reticulocyte-binding 2-a-like protein(predicted)
A0A3B6LIA4	1	S516	chloroplast	Acyl-CoA-binding domain-containing protein 4(predicted)
A0A3B6LIF0	1	S55	nucleus	Expressed protein(predicted)
A0A3B6MNL1	1	S366	chloroplast	Nuclear pore complex protein NUP1(predicted)
A0A3B6LIJ2	1	S67	chloroplast	Protein kinase domain-containing protein
A0A3B6LIR4	1	S489	nucleus	Calcium-dependent protein kinase SK5(predicted)
A0A3B6LIN2	1	S307	chloroplast	Myosin-like protein, putative, expressed(predicted)
A0A3B6LJ25	1	S107	nucleus	WD_REPEATS_REGI
A0A3B6MNJ0	1	S170	chloroplast	PER
A0A3B6MLW5	1	S21	chloroplast	CN hydrolase domain-containing protein
A0A3B6LIW2	1	S249	chloroplast	TFIIS N-terminal domain-containing protein
A0A3B6LKM4	1	S101	nucleus	Pre-mRNA-splicing factor 3(predicted)
A0A3B6MQN0	1	S115	cytoplasm	Splicing factor 4-like protein(predicted)
A0A3B6MPN0	1	S336	nucleus	MC2D protein(predicted)
A0A3B6LJL1	1	S163	nucleus	Calmodulin
A0A3B6MPJ4	1	S194	cytoplasm,nucleus	Cell division control 45-like protein(predicted)
A0A3B6MQY3	1	S45	cytoplasm	Protein transport protein Sec61 subunit beta
A0A3B6LKE3	1	S281	nucleus	Adhesin FhaB(predicted)
A0A3B6LKF2	1	S64	nucleus	NAD(P)-bd_dom domain-containing protein
A0A3B6LKW5	1	S230	chloroplast	RPA43_
A0A3B6LL63	1	S527	nucleus	MFS domain-containing protein
A0A3B6MR18	1	S10	plasma membrane	Phosphoenolpyruvate carboxylase 2(predicted)
A0A3B6LLE0	1	S55	chloroplast	BnaC05g11530D protein(predicted)
A0A3B6MRZ8	1	S82	mitochondria	SHSP domain-containing protein
A0A3B6LM87	1	S153	chloroplast	Copper transporter 5.1(predicted)
A0A3B6LMU1	1	S59	chloroplast	MBD2(predicted)
A0A3B6LN40	1	S289	nucleus	PPM-type phosphatase domain-containing protein
A0A3B6LNA8	1	S604	chloroplast	Glucose-6-phosphate isomerase
A0A3B6LNG0	1	S94	cytoplasm	Holo-[acyl-carrier-protein] synthase(predicted)
A0A3B6LNJ0	1	S701	nucleus	ADP-ribosylation factor GTPase-activating protein AGD3(predicted)
A0A3B6MUC8	1	S112	nucleus	SAM_MT_RSMB_N
A0A3B6LNR2	1	S254	nucleus	WPP domain-interacting protein 2(predicted)
A0A3B6LP70	1	S4	nucleus	Epimerase domain-containing protein
A0A3B6LPI6	1	S854	chloroplast	p-loop containing nucleoside triphosphate hydrolase superfamily protein(predicted)
A0A3B6LPA4	1	S340	nucleus	J domain-containing protein
A0A3B6LPK1	1	S36	nucleus,plasma membrane	Uridine kinase
A0A3B6MXC8	1	S20	nucleus	TPR_REGI
A0A3B6LQK0	1	S210	nucleus	Flowering time control protein FPA(predicted)
A0A3B6LQX4	1	S22	nucleus	Ubiquitin-like domain-containing protein
A0A3B6LQV2	1	S1116	nucleus	Zinc finger CCCH domain-containing protein 44(predicted)
A0A3B6LQW3	1	S125	nucleus	Altered inheritance of mitochondria 23, mitochondrial(predicted)
A0A3B6LQY8	1	S99	nucleus
A0A3B6LR91	1	S1851	cytoplasm	Nuclear pore complex protein GP210(predicted)
A0A3B6LRJ0	1	S100	chloroplast,mitochondria	DNA repair protein rhp54(predicted)
A0A3B6LRR0	1	S36	nucleus	Serine/threonine-protein kinase STY46(predicted)
A0A3B6LRS8	1	S138	cytoplasm	BZIP transcription factor(predicted)
A0A3B6LS05	1	S120	nucleus	HMG box domain-containing protein
A0A3B6LSA7	1	S232	nucleus	Putative transporter(predicted)
A0A3B6LS62	1	S24	mitochondria	Putative purine permease 5(predicted)
A0A3B6LSA4	1	S288	endoplasmic reticulum	NADPH--cytochrome P450 reductase
A0A3B6MVC8	1	S100	endoplasmic reticulum	C2 NT-type domain-containing protein
A0A3B6LSF9	1	S123	nucleus	Solute carrier family 12 member 6(predicted)
A0A3B6MXV4	1	S12	chloroplast	DEAD-box ATP-dependent RNA helicase 28(predicted)
A0A3B6LSV7	1	S191	nucleus	RING-type domain-containing protein
A0A3B6LT20	1	S247	cytoplasm	DUF3700 domain-containing protein
A0A3B6LT58	1	S418	chloroplast	Protein IQ-D
A0A3B6MWA5	1	S528	chloroplast	NPH3 domain-containing protein
A0A3B6LTD4	1	S142	nucleus	H15 domain-containing protein
A0A3B6LTH5	1	S106	chloroplast	Uncharacterized protein
A0A3B6LTI6	1	S537	chloroplast	Alpha-1,4 glucan phosphorylase
A0A3B6LUX4	1	S73	chloroplast	Expressed protein(predicted)
A0A3B6LTN8	1	S324	chloroplast	BZIP domain-containing protein
A0A3B6LU98	1	S671	nucleus	ATP-dependent Clp protease ATP-binding subunit clpC(predicted)
A0A3B6N069	1	S53	nucleus	DUF1618 domain-containing protein
A0A3B6LUQ3	1	S53	cytoplasm	Remorin_C domain-containing protein
A0A3B6LV01	1	S283	nucleus	Trafficking protein particle complex subunit 4(predicted)
A0A3B6LV94	1	S515	chloroplast	FHA domain-containing protein
A0A3B6LWI6	1	S181	nucleus	Putative B3 domain-containing protein(predicted)
A0A3B6LX65	1	S726	nucleus	ATP-dependent RNA helicase(predicted)
A0A3B6LVP6	1	S1154	chloroplast	DUF3883 domain-containing protein
A0A3B6N0P9	1	S58	chloroplast	RRM domain-containing protein
W5FX66	1	S361	chloroplast	Methylenetetrahydrofolate reductase
A0A3B6LWQ0	1	S390	chloroplast	Dof-type domain-containing protein
A0A3B6LX92	1	S212	nucleus	glycine-rich RNA-binding protein RZ1A(predicted)
A0A3B6N444	1	S52	mitochondria	Protein kinase domain-containing protein
A0A3B6SCR6	1	S297	cytoplasm	Transcriptional corepressor LEUNIG(predicted)
A0A3B6LXU0	1	S97	nucleus	Putative disease resistance protein RGA3(predicted)
A0A3B6LZ26	1	S711	nucleus	Protein kinase domain-containing protein
A0A3B6LZ45	1	S55	nucleus	Pleiotropic drug resistance protein 5(predicted)
A0A3B6MK59	1	S42	plasma membrane	Protein IQ-D
A0A3B6MJM8	1	S351	nucleus	Expressed protein(predicted)
A0A3B6MJV2	1	S445	chloroplast	Hydroxyproline-rich glycoprotein family protein(predicted)
A0A3B6MJV9	1	S13	nucleus	Putative transporter(predicted)
A0A3B6MLK0	1	S77	nucleus	Histone deacetylase
A0A3B6MKI1	1	S211	nucleus	HMA domain-containing protein
U5HTD8	1	S13	plasma membrane	Ribosomal protein S20
A0A3B6MLW9	1	S296	chloroplast	Heterogeneous nuclear ribonucleoprotein A1(predicted)
A0A3B6ML06	1	S67	nucleus	Serine/threonine-protein kinase CTR1(predicted)
A0A3B6MLF4	1	S4	cytoplasm	Ubiquitin carboxyl-terminal hydrolase
A0A3B6MLJ0	1	S351	nucleus	MHD domain-containing protein
A0A3B6MMS4	1	S243	nucleus	Expressed protein(predicted)
A0A3B6MML2	1	S230	nucleus	WRKY domain-containing protein
A0A3B6MN05	1	S136	nucleus	Myosin heavy chain, putative, expressed(predicted)
A0A3B6MMS9	1	S224	nucleus	PlsC domain-containing protein
A0A3B6MN30	1	S2390	chloroplast	E3 ubiquitin-protein ligase UPL1(predicted)
A0A3B6MN38	1	S135	nucleus	Alpha-D-phosphohexomutase superfamily(predicted)
A0A3B6MNA3	1	S165	cytoplasm	Protein RETICULATA-RELATED 3 chloroplastic(predicted)
A0A3B6MPV0	1	S489	chloroplast	CCR4-N
A0A3B6MP50	1	S325	nucleus	WD_REPEATS_REGI
A0A3B6MPL5	1	S317	nucleus	TPT domain-containing protein
A0A3B6MQ40	1	S754	nucleus	Ethylene-insensitive protein 2(predicted)
A0A3B6MQI1	1	S941	plasma membrane	GPI inositol-deacylase
A0A3B6MQH4	1	S648	plasma membrane	Protein SCAI(predicted)
A0A3B6MSX3	1	S94	chloroplast	Holo-[acyl-carrier-protein] synthase(predicted)
A0A3B6MRZ7	1	S528	nucleus	MFS domain-containing protein
A0A3B6MS43	1	S194	plasma membrane	AT4g33690/T16L1_180-like protein(predicted)
A0A3B6MS75	1	S157	nucleus	Homeobox domain-containing protein
A0A3B6MSW8	1	S156	nucleus	Holo-[acyl-carrier-protein] synthase(predicted)
A0A3B6MT94	1	S336	chloroplast	Putative protease Do-like 14(predicted)
G9DR91	1	S396	nucleus	MYB-related protein
A0A3B6MU72	1	S875	nucleus	Peptidylprolyl isomerase(predicted)
A0A3B6MUV8	1	S19	nucleus	NAD(P)-bd_dom domain-containing protein
A0A3B6MV04	1	S10	mitochondria	Reticulon-like protein
A0A3B6MV20	1	S22	chloroplast	ANK_REP_REGI
A0A3B6MVK6	1	S342	nucleus	HpcH_HpaI domain-containing protein
A0A3B6MW28	1	S683	nucleus	Putative disease resistance RPP13-like protein 3(predicted)
A0A3B6MW93	1	S120	cytoplasm	HMG box domain-containing protein
A0A3B6MWB8	1	S91	nucleus	Rab-GAP TBC domain-containing protein
A0A3B6MWC7	1	S100	nucleus	DNA repair protein rhp54(predicted)
A0A3B6MXZ1	1	S190	cytoplasm	Putative transporter(predicted)
A0A3B6MX23	1	S39	chloroplast	Expressed protein(predicted)
A0A3B6MX37	1	S18	nucleus	Protein DET	X=4565 PE=3 SV=1
A0A3B6MXI3	1	S27	chloroplast	U2 snRNP auxiliary factor large subunit
A0A3B6MXJ3	1	S344	nucleus	PHD-type domain-containing protein
A0A3B6MY75	1	S43	nucleus	C2H2-type domain-containing protein
A0A3B6MZ14	1	S129	nucleus	Nascent polypeptide-associated complex subunit alpha, muscle-specific form-like(predicted)
A0A3B6MZC1	1	S4	nucleus	Histone H2A
A0A3B6MZF2	1	S124	nucleus	WD_REPEATS_REGI
A0A3B6MZK5	1	S278	chloroplast	Myb-like domain-containing protein
A0A3B6MZW8	1	S3	chloroplast	UDP-glycosyltransferase 76C1(predicted)
A0A3B6N1C7	1	S362	chloroplast	Zinc finger CCCH domain-containing protein 42(predicted)
A0A3B6N1E2	1	S186	nucleus	Expressed protein(predicted)
A0A3B6N0E2	1	S146	nucleus	ACB domain-containing protein
A0A3B6N2E7	1	S181	plasma membrane	Putative B3 domain-containing protein(predicted)
A0A3B6N1C1	1	S74	chloroplast	GRAM domain-containing protein
A0A3B6N1N1	1	S590	nucleus	Receptor-like serine/threonine-protein kinase
A0A3B6N1T6	1	S53	nucleus	Remorin_C domain-containing protein
A0A3B6N1Y7	1	S200	chloroplast	J domain-containing protein
A0A3B6N204	1	S191	nucleus	Expressed protein(predicted)
A0A3B6N211	1	S1252	chloroplast	SCAR-like protein 1 isoform X1(predicted)
A0A3B6N248	1	S293	nucleus	HABP4_PAI-RBP1 domain-containing protein
W5FVR9	1	S28	nucleus	Fold protein(predicted)
A0A3B6N2Z3	1	S303	cytoplasm	Myb-like domain-containing protein
A0A3B6PFX3	1	S804	nucleus	Glutamate receptor
A0A3B6NID4	1	S1491	plasma membrane	HECT domain-containing protein
A0A3B6NIE5	1	S21	chloroplast	Protein kinase domain-containing protein
A0A3B6NJ26	1	S773	nucleus	Lysine-specific demethylase 3B(predicted)
A0A3B6QAS9	1	S8	nucleus	Methyltransferase
A0A3B6NJH9	1	S62	Golgi apparatus	Golgi SNAP receptor complex member 1
A0A3B6Q9R1	1	S80	Golgi apparatus	Loricrin-related(predicted)
A0A3B6QBB0	1	S338	nucleus
A0A3B6NJW2	1	S56	nucleus	Protein transport protein sec16
A0A3B6PHI4	1	S26	nucleus	BTB domain-containing protein
A0A3B6PF35	1	S279	cytoplasm	Lipase_GDSL domain-containing protein
A0A3B6PGH1	1	S179	chloroplast	Expressed protein (Fragment)(predicted)
A0A3B6Q970	1	S21	nucleus	Deneddylase
A0A3B6PI94	1	S21	chloroplast	Vacuolar cation/proton exchanger
A0A3B6NKA2	1	S220	plasma membrane	Eukaryotic translation initiation factor 3 subunit J
A0A3B6NKD8	1	S203	nucleus	DUF5311 domain-containing protein
A0A3B6NKE4	1	S134	nucleus	Glycine-rich protein 2(predicted)
A0A3B6PI64	1	S17	mitochondria	Potassium transporter
A0A3B6PKC6	1	S1441	plasma membrane	DNA-directed RNA polymerase subunit
A0A3B6NKT7	1	S873	nucleus	Glutamate receptor
A0A3B6U0G2	1	S15	plasma membrane	Beta-amylase
A0A3B6NKY6	1	S642	nucleus	Pumilio domain-containing protein C14orf21(predicted)
A0A3B6NKZ4	1	S148	nucleus
A0A3B6NL30	1	S225	chloroplast	Myosin-2(predicted)
A0A3B6QAJ9	1	S40	nucleus	Mitochondrial ATP synthase(predicted)
A0A3B6NLK4	1	S28	nucleus	CRAL-TRI
A0A3B6NN17	1	S626	chloroplast	U2 snRNP-associated SURP motif-containing protein(predicted)
A0A3B6NLM8	1	S10	chloroplast	CASP-like protein
A0A3B6QCG2	1	S178	nucleus	Vacuolar protein sorting-associated protein 8-like protein(predicted)
[truncated: 3,021 more rows]
