# Supplementary material for: Proteomic and Phosphoproteomic Analyses Reveal a Complex Network Regulating Pollen Abortion and Potential Candidate Proteins in TCMS Wheat
Source: Int J Mol Sci. 2022 Jun 8;23(12):6428. doi: 10.3390/ijms23126428 (PMC9224247; doi:10.3390/ijms23126428)
Supplement: Supplementary file 1 [file ijms-23-06428-s001.zip › Supplementary Files/Supplementary Tables/3 Supplemental Table S3 Overview of differentially expressed phosphosites.xlsx]

## Sheet: AvsB
Supplemental Table S3 Overview of differentially expressed phosphosites.
Protein accession	Position	Amino acid	A/B Ratio	A/B P value	Regulated Type	Modified sequence	Domain description
A0A3B6LHN1	649	S	1.918	0.00091706	Up	S(1)PCIS(1)EK
A0A3B6LHN1	635	S	1.715	7.77201e-05	Up	IT(0.207)S(0.789)S(0.004)GGTPVTELK
A0A3B6LHN1	610	S	1.587	3.68368e-05	Up	T(0.001)QS(0.999)AEILDDMVTR
A0A3B6B6D6	249	S	0.743	0.00549063	Down	S(0.004)DKGS(0.996)PVDLAK
A0A3B6FIN4	29	S	1.421	0.00127599	Up	RPLDDSSLYS(0.958)S(0.041)PSGK
A0A3B6FIN4	30	S	1.388	0.0334465	Up	RPLDDSSLYS(0.03)S(0.966)PS(0.004)GK
A0A3B6TZI7	86	S	0.736	0.0162377	Down	IGS(0.961)T(0.039)DAIDVWANQHK
A0A3B6TZI7	647	S	0.673	0.00216919	Down	ISLDS(0.003)EKS(0.997)GNMSK
A0A3B6TZI7	623	S	0.722	0.00144626	Down	SDDATEVSETDS(1)PGDSLR
A0A3B6EB54	746	S	0.558	0.00650812	Down	KNEDSIEDVDS(1)PR	Filamin/ABP280 repeat; RNA recognition motif. (a.k.a. RRM, RBD, or RNP domain)
A0A077RQ44	907	S	0.766	0.00551358	Down	MVNQSEAGS(1)DSDGFK	Filamin/ABP280 repeat; RNA recognition motif. (a.k.a. RRM, RBD, or RNP domain)
A0A3B6EB54	755	S	0.711	0.0189347	Down	S(1)LGEDGDNIQK	Filamin/ABP280 repeat; RNA recognition motif. (a.k.a. RRM, RBD, or RNP domain)
A0A3B6EB54	801	S	0.599	0.0440745	Down	YREDES(0.017)RHS(0.983)R	Filamin/ABP280 repeat; RNA recognition motif. (a.k.a. RRM, RBD, or RNP domain)
A0A3B6IWR7	171	S	0.751	0.00284063	Down	RDS(1)FITHR
A0A3B6FM60	289	S	2.029	0.00052288	Up	EEADADS(1)S(1)DDEK
A0A3B6FUF9	373	S	0.717	0.00174012	Down	T(0.002)KS(0.998)LVER	con80 domain of Katanin
A0A077RSD1	23	S	0.662	0.037886	Down	ADHHYTHLGGGSGS(0.002)GGGGGGGS(0.998)PPER	Histone-like transcription factor (CBF/NF-Y) and archaeal histone
A0A077RSD1	34	S	1.508	0.00364593	Up	LHGGGGS(1)GDQGIK	Histone-like transcription factor (CBF/NF-Y) and archaeal histone
A0A077RSL7	324	S	1.965	0.0486927	Up	EEGQEGT(0.015)KS(0.887)NPS(0.098)EDK	ATPase family associated with various cellular activities (AAA)
A0A3B6EGR7	7	S	0.635	0.0027798	Down	TPAS(1)DDDDDGPPTYTVAR	Guanine nucleotide exchange factor in Golgi transport N-terminal; Sec7 domain
A0A3B6GSP1	84	S	1.326	0.000898608	Up	VLS(0.011)S(0.989)VEK
A0A3B6GV04	71	S	7.88	5.56143e-06	Up	SLIPAFPSPGT(0.051)GS(0.949)LFAGGR	NADH(P)-binding
A0A077RU82	645	S	0.667	0.00160884	Down	VVREDS(1)PVTSAK
A0A3B6DFZ7	570	S	0.731	0.00533805	Down	S(0.994)FDAS(0.006)AK
A0A077RU82	312	S	0.524	0.00841379	Down	T(0.002)AVS(0.998)DDKGAPEPVTAETEK
A0A077RU82	366	S	0.68	0.00048261	Down	VASDNQDLASGELS(1)PGANGGNNK
A0A3B6DFZ7	255	S	0.655	0.00406987	Down	VVASS(0.007)VES(0.992)S(0.923)S(0.078)DAGR
A0A3B6DFZ7	256	S	0.53	0.00197915	Down	VVASSVESS(0.037)S(0.963)DAGR
A0A3B6GT82	558	S	0.532	0.000326968	Down	IESSSSPVQAPS(0.806)T(0.194)PK
A0A077RV27	670	S	0.554	0.000630987	Down	KQS(1)QFQADSATIEPINK
A0A077RV27	777	S	0.719	0.00116216	Down	SSLQS(0.908)PS(0.092)DDSTSR
A0A077RVD7	2	S	1.348	0.0026569	Up	S(0.984)T(0.016)AAAQGGEKPALR
A0A3B6C5M6	572	S	0.762	1.44561e-05	Down	GAS(1)INQYK
A0A3B6GRT2	242	S	0.575	0.0041203	Down	TETQSSENSGVGQADS(1)R	Protein of unknown function (DUF1421)
A0A3B6END9	58	S	1.501	0.0036663	Up	SSGT(0.009)DS(0.99)GEENMSK
A0A077RX73	173	S	0.756	0.00349086	Down	EAELHQVS(1)PEQR
A0A077RXB8	83	S	2.377	0.000710211	Up	RNS(0.999)ET(0.001)MR	Endonuclease/Exonuclease/phosphatase family
A0A077RXB8	182	S	2.185	0.000242826	Up	Y(0.005)RS(0.995)HPATPTR	Endonuclease/Exonuclease/phosphatase family
A0A3B6FL91	364	S	0.737	0.00144519	Down	GQPPPSYSMAS(1)PR
A0A3B6GZE7	263	S	1.435	0.0109974	Up	LAS(0.001)IDS(0.998)FDSR	Protein kinase domain
A0A3B6ESQ3	1106	S	1.755	0.000364526	Up	DKGNT(0.001)VKEDS(0.98)DPNS(0.019)ASK
A0A3B6ESQ3	1007	S	1.67	3.64834e-05	Up	GQS(1)LPPPPPLPTSFVPQSVAANR
A0A077RXT0	1620	S	1.395	0.0145181	Up	HTQWLS(1)PR
A0A077RXT0	1533	S	3.041	0.000243651	Up	REHS(1)IER
A0A077RYB9	117	S	0.703	0.0368749	Down	ISVPS(1)FR
A0A3B6GTP1	31	S	0.682	0.0181859	Down	AAYYVVS(0.993)PS(0.007)R	Late embryogenesis abundant protein
A0A077RZ28	728	S	0.71	0.000851974	Down	GS(0.956)T(0.044)NEPASSDPQDQVQK
A0A077RZ60	165	S	0.456	0.000314928	Down	AIANGHTS(0.002)GS(0.042)S(0.956)PVAVDK	XS zinc finger domain; XS domain; XH domain
A0A077RZG8	64	S	1.391	0.0279118	Up	VAAHPVS(0.267)VS(0.733)LPAS(0.948)PS(0.052)R
A0A077RZI5	173	S	0.728	0.0325638	Down	LYVLPNHPS(1)QQHLEPPER
A0A3B6GVT0	1063	S	0.602	2.44054e-05	Down	GAS(0.868)T(0.132)VSQLFK
A0A3B6GVT0	1036	S	0.658	0.013188	Down	HLAS(0.001)FGS(0.999)IR
A0A3B6GVQ9	627	S	0.676	0.033422	Down	SIQSLDPLAS(0.821)S(0.15)S(0.029)WER
A0A3B6EFV0	422	S	1.355	0.00192687	Up	GQDPQGMS(1)PGPGGR	RNA recognition motif. (a.k.a. RRM, RBD, or RNP domain)
A0A3B6EFV0	19	S	1.329	0.000112369	Up	RKPDENGAVAAS(1)PAAGAAALGLTR	RNA recognition motif. (a.k.a. RRM, RBD, or RNP domain)
A0A3B6ERC3	41	S	1.745	0.000170742	Up	APEPEPLS(1)EEDDDFTSGGEAAPIPTEGISK
A0A3B6ERC3	49	S	1.457	0.0025731	Up	APEPEPLSEEDDDFT(0.999)S(0.999)GGEAAPIPT(0.002)EGISK
A0A3B6GU33	298	S	0.472	5.04105e-05	Down	VIS(1)LGFDK	Protein kinase domain
A0A3B6FU20	588	S	0.456	0.00477041	Down	EMHRDS(1)R
A0A3B6FU20	127	S	0.303	0.000202234	Down	VDS(1)WKEK
A0A3B6EJ46	101	S	1.692	0.00057849	Up	S(0.986)S(0.014)DLLSSSSTFLR
A0A3B6GVK4	743	S	0.75	0.00919891	Down	HKS(0.933)GFS(0.067)ADGR
A0A3B6GX94	180	S	1.301	0.000908832	Up	NDVLSPSSQDTGYS(0.002)S(0.997)PS(0.001)VHHSR
A0A3B6GX94	225	S	1.446	0.00432218	Up	TASSGS(0.001)FGS(0.999)FDGSSPSNK
A0A3B6GX94	230	S	1.303	0.00492028	Up	TASSGSFGSFDGS(0.062)S(0.938)PSNK
A0A3B6GXC1	1287	S	0.711	0.000814084	Down	LKS(0.124)GS(0.876)MEPL
A0A3B6SLI6	144	S	0.688	0.0212993	Down	LLREDS(1)ELQK	BSD domain
A0A077S6Y7	182	S	1.559	0.000138661	Up	S(0.01)S(0.017)GCS(0.933)T(0.04)EPTPVR
W5D4X8	37	S	1.48	0.0138892	Up	S(0.224)AS(0.799)PPPT(0.966)PQEEEGT(0.054)RPAS(0.964)GAGS(0.993)PAR	EF-hand domain pair
A0A080YUJ8	43	S	0.67	0.019684	Down	S(0.006)YS(0.987)AS(0.007)VTATR
A0A3B6TMV5	351	S	0.732	0.00237303	Down	RLDS(1)EIFFAPN	Cupin
A0A080YUQ6	419	S	1.859	0.00733505	Up	RHS(1)IGASSVR
A0A3B6H5K8	8	S	1.334	0.00151299	Up	KKS(1)MDFLK	Cation transporter/ATPase, N-terminus; haloacid dehalogenase-like hydrolase
A0A080YUW8	130	S	0.664	0.0282037	Down	EAQS(1)PKS(1)PR	Core histone H2A/H2B/H3/H4
A0A3B6PL02	101	S	1.436	0.0136817	Up	RAS(1)LNDFDR
A0A096UND4	151	S	0.759	0.000147821	Down	T(0.006)AEQLS(0.994)DDEGEDQSK
A0A096UNF8	114	S	1.442	0.0003024	Up	AEDS(1)DKADVFEEIYK
P05621	38	S	1.844	0.00568201	Up	T(0.004)AS(0.996)KEAGGEGK	Core histone H2A/H2B/H3/H4
P80602	195	S	0.612	0.000304166	Down	S(1)MKPDPK	AhpC/TSA family; C-terminal domain of 1-Cys peroxiredoxin
A0A3B6C3J9	528	S	0.686	0.00562302	Down	FTS(0.002)LS(0.998)LK	Protein kinase domain; EF hand; EF-hand domain pair; EF-hand domain pair
W5G255	31	S	2.192	9.25759e-05	Up	KFT(0.01)PQS(0.99)R	Methyl-CpG binding domain
W5G255	403	S	1.373	0.0289652	Up	SDAAAVDSQPGAATNES(0.016)PS(0.984)AVNNGQLSPGASTVK	Methyl-CpG binding domain
A0A3B5YU57	339	S	0.754	6.60768e-05	Down	QLS(1)LDQFENESR	Calcineurin-like phosphoesterase
A0A3B5Y0M4	79	S	2.804	0.000203668	Up	S(0.203)PS(0.793)GS(0.003)FVVKPEK
A0A3B5Y0M4	81	S	2.554	0.000683585	Up	S(0.02)PS(0.21)GS(0.769)FVVKPEK
A0A3B5Z0U6	341	S	0.748	0.00679657	Down	SAQADEEAGSLLQERDS(0.978)HS(0.021)DR
A0A3B5Y0L1	112	S	1.403	0.0011682	Up	APVDEFGPVDT(0.001)GS(0.999)DLECDDLK
A0A1D5TKM2	2	S	1.323	0.00172774	Up	S(1)DS(1)EDHHFESK	Eukaryotic elongation factor 5A hypusine, DNA-binding OB fold
A0A3B6B1C5	91	S	0.638	0.00159046	Down	GDS(0.161)S(0.839)PLEVIAINDTGGVK	Glyceraldehyde 3-phosphate dehydrogenase, NAD binding domain; Glyceraldehyde 3-phosphate dehydrogenase, C-terminal domain
A0A1D5UFU1	32	S	1.712	0.0013293	Up	NVGS(1)NDDGEAEEEASVER
A0A3B6KR84	111	S	0.703	0.000266872	Down	LST(0.034)S(0.965)FNVR	2OG-Fe(II) oxygenase superfamily
A0A3B6B2W1	134	S	1.385	0.00086027	Up	S(0.002)LS(0.973)S(0.025)NIPDGR	von Willebrand factor type A domain
A0A3B6B1H7	1144	S	0.743	0.000488395	Down	T(0.03)DAS(0.968)LDGET(0.002)AMSTPR
A0A3B6U3C2	22	S	0.4	0.00396286	Down	TSPSEAEGS(1)PR
A0A3B6DMQ5	653	S	1.366	0.00530006	Up	S(0.003)LS(0.997)FEPGR
A0A3B6C8Q4	284	S	0.339	0.0176322	Down	LRLS(0.997)T(0.003)GER	2OG-Fe(II) oxygenase superfamily
A0A1D5UIS5	143	S	1.307	0.0134291	Up	LIPDQQVEDAAVS(1)NYHIEAPSSQLK
A0A1D5UIS5	677	S	0.647	5.21508e-05	Down	STVHS(1)EEAVQGQAR
A0A3B6B264	81	S	1.617	0.00191584	Up	AAHGGS(1)NDRDLALAR
A0A3B6B264	56	S	1.545	0.00159775	Up	AVIPAPEPAAEEEKPPADDS(1)K
A0A3B6C6X4	151	S	1.93	0.000286843	Up	APAPQYHQS(1)APVK
A0A3B6C6X4	207	S	1.688	0.000138477	Up	AS(1)AGGAGPAAPFS(1)MLEGAGR
A0A1D5UK00	761	S	0.58	0.0111729	Down	EEPQGDS(1)HDMASR	C3HC zinc finger-like
A0A1D5UK00	801	S	0.703	0.017864	Down	GQES(1)NIQHS(1)LS(1)CNAR	C3HC zinc finger-like
A0A1D5UK00	803	S	0.672	0.000729715	Down	GQES(1)NIQHS(1)LS(1)CNAR	C3HC zinc finger-like
A0A1D5UK00	810	S	0.565	0.00191902	Down	VYS(1)GIDLSKDEVTQTGK	C3HC zinc finger-like
A0A3B6DF46	376	S	0.714	0.00142956	Down	IWVS(0.999)PS(0.001)ER
A0A1D5UK41	16	S	0.704	0.00753387	Down	YLHS(1)FKHPASQR	Protein kinase domain; EF-hand domain pair
A0A1D5UKQ5	184	S	1.427	0.0397995	Up	SSSASGGSNYS(0.033)S(0.967)GER	ENTH domain
A0A1D5UKZ7	356	S	1.418	0.000380261	Up	NTVASIFHTSDAQS(0.012)ES(0.988)DGGNVVAR
A0A3B6C6E8	29	S	0.665	0.000373142	Down	VEDLWEVAQPQLS(0.963)PS(0.037)EK	CBS domain
A0A3B6DIF3	688	S	0.704	0.00700176	Down	NAEQAS(1)DDDAKDVSK
A0A3B6CCF6	30	S	1.354	0.00186618	Up	T(0.003)AHNMS(0.988)S(0.03)S(0.331)S(0.648)LR
A0A3B6B6C6	773	S	0.746	0.0102262	Down	ELS(1)EIAEQAK	haloacid dehalogenase-like hydrolase
A0A3B6CC37	792	S	1.43	0.00596528	Up	NLS(0.839)T(0.161)PPPAVK	Gelsolin repeat; Villin headpiece domain
A0A3B6CC37	759	S	1.519	0.00671626	Up	S(1)MS(0.039)T(0.14)S(0.821)PECHR	Gelsolin repeat; Villin headpiece domain
A0A1D5UPH0	28	S	2.427	0.00169576	Up	DAS(0.979)S(0.021)EPHHNGSANAAGDGDSSSR	KH domain; RNA recognition motif. (a.k.a. RRM, RBD, or RNP domain)
A0A1D5UPH0	16	S	1.557	0.0196021	Up	S(0.944)PS(0.174)REPS(0.985)S(0.897)DPPR	KH domain; RNA recognition motif. (a.k.a. RRM, RBD, or RNP domain)
A0A1D5UPH0	66	S	1.602	0.000123031	Up	WEQSNDESGANS(1)GGEGGAGGR	KH domain; RNA recognition motif. (a.k.a. RRM, RBD, or RNP domain)
A0A3B6DII7	959	S	1.424	0.0227165	Up	LADS(1)DDEFER	ABC transporter
A0A3B6DII7	981	S	1.517	0.00236468	Up	QES(1)EHDVSQGVNEK	ABC transporter
A0A3B6AYE7	408	S	1.453	0.000376492	Up	DDQPGS(1)ADDLK	GYF domain
A0A3B6AYE7	1611	S	1.482	0.0135929	Up	ENVGS(1)LDR	GYF domain
A0A3B6AYE7	40	S	1.488	0.000594869	Up	QGLDTGMPLS(1)PQWLMK	GYF domain
A0A3B6AYE7	1265	S	1.441	0.00254571	Up	S(1)LGGQESAGDSR	GYF domain
A0A3B6AYE7	1271	S	2.316	0.00134028	Up	SLGGQES(0.844)AGDS(0.156)R	GYF domain
A0A3B6B3P8	361	S	0.692	0.000650755	Down	S(1)FGRPEGLR
A0A3B6C7I0	157	S	0.565	0.000291598	Down	KAS(1)NLVQMK	Ras family
A0A3B6CBM7	70	S	0.659	0.00295873	Down	KPAAVPTLLPS(0.018)LS(0.982)VPAGMR
A0A3B6C650	285	S	1.683	0.000474574	Up	ALGS(1)FRS(1)NA
A0A3B6DBP1	623	S	0.698	0.00224923	Down	DEQGELS(0.061)S(0.908)S(0.031)DEK	RNA helicase (UPF2 interacting domain); AAA domain; AAA domain
A0A3B6AVI4	478	S	1.363	0.013236	Up	FTNDQGHSAYS(1)PAHK
A0A3B6AVI4	497	S	1.422	0.0106449	Up	GLLS(1)PVNTNR
A0A3B6AVI4	567	S	1.394	0.00849137	Up	HQLPS(0.002)VGS(0.998)PR
A0A3B6D9W6	599	S	0.586	0.00231238	Down	LES(1)FHVGK	Protein kinase domain
A0A3B6D9W6	243	S	0.69	0.00105529	Down	VIS(0.856)GT(0.144)KPEALYK	Protein kinase domain
A0A3B6AS72	51	S	1.337	0.000491239	Up	ALRPLAPLPS(1)DDEDPDDGDGAPSR
A0A3B6DAL9	590	S	0.618	0.000245356	Down	AS(0.886)S(0.114)VAQFLK	Guanine nucleotide exchange factor in Golgi transport N-terminal; Sec7 domain
A0A1D5UXG0	640	S	0.509	0.0160886	Down	DAQAHS(0.185)S(0.815)PLAESNGSLAR	WRC; Zinc-finger domain of monoamine-oxidase A repressor R1
A0A3B6C3V6	466	S	0.46	0.000256791	Down	GGMQKES(1)PAGQGK	WRC; Zinc-finger domain of monoamine-oxidase A repressor R1
A0A3B6C3V6	326	S	0.617	0.00099814	Down	LNLAPES(1)PK	WRC; Zinc-finger domain of monoamine-oxidase A repressor R1
A0A3B6ARV3	224	S	0.623	0.0105502	Down	VDDS(0.013)PDS(0.987)PHAR
A0A3B6DCI1	260	S	0.723	0.000276313	Down	KFDS(0.999)FS(0.001)K	IPT/TIG domain
A0A3B6DCI1	439	S	0.603	7.22087e-05	Down	LLS(1)LGPDDYEK	IPT/TIG domain
A0A3B6ARM8	5	S	0.641	0.00139959	Down	RYS(1)QLPGAGR
A0A3B6D9X4	672	S	0.758	0.0137074	Down	QS(1)S(1)NAEQELSLLGGK
A0A3B6D9X4	307	S	0.641	0.00455918	Down	RLS(1)VQDR
A0A3B6C5M6	16	S	0.716	0.0278996	Down	S(0.86)PAS(0.138)S(0.003)PVAEAAAAAK
A0A3B6C1M4	353	S	2.135	1.29373e-05	Up	NGHEKS(1)PER	RNA recognition motif. (a.k.a. RRM, RBD, or RNP domain)
A0A3B6C1M4	320	S	1.478	0.0101846	Up	NMHEKS(1)PER	RNA recognition motif. (a.k.a. RRM, RBD, or RNP domain)
A0A1D5X2E0	46	S	0.706	3.63958e-05	Down	T(0.009)S(0.001)S(0.989)S(0.001)ASGGGGFSGGGGNNMLR
Q9FXQ9	56	S	0.663	0.0292957	Down	NLLS(1)VAYK	14-3-3 protein
A0A3B6HSY5	214	S	0.74	0.0001905	Down	APS(1)PANNPLLGSIPK
Q5I7K3	4	S	1.343	0.00583341	Up	GHS(1)NVWNSHPK
A9J209	13	S	0.593	0.00138689	Down	RIES(1)AAAR	SRF-type transcription factor (DNA-binding and dimerisation domain)
A0A1D6AM47	16	S	0.768	0.00772505	Down	YS(1)EHQPIGTAAQGGGADEK
A0A3B6TMV5	326	S	1.31	0.00189705	Up	AIS(1)PEVLEASFNTTPEMEK	Cupin
A0A3B6PNW0	96	S	0.666	0.00154914	Down	CYECGES(1)GHFAR	RNA recognition motif. (a.k.a. RRM, RBD, or RNP domain); Zinc knuckle
A0A1D6D0M4	170	S	0.333	0.000480649	Down	DES(1)PAYGNGYR	RNA recognition motif. (a.k.a. RRM, RBD, or RNP domain); Zinc knuckle
A0A3B6PNW0	114	S	0.343	0.00409547	Down	IGSGGLGS(1)GR	RNA recognition motif. (a.k.a. RRM, RBD, or RNP domain); Zinc knuckle
A0A1D6DB70	123	S	1.727	0.000477753	Up	EVS(1)DDDEAGASNAR
A0A1D6DCZ9	429	S	0.149	0.000231382	Down	HDS(1)EDEKPHGK	cwf21 domain
A0A1D6DCZ9	713	S	0.484	0.000106865	Down	HS(1)DDENRDR	cwf21 domain
A0A1D6DCZ9	173	S	0.542	0.00031408	Down	NAEVDS(1)DPES(1)GELVPGK	cwf21 domain
A0A1D6DCZ9	447	S	0.199	0.000647046	Down	Y(0.001)AES(0.999)ET(0.999)DS(0.999)ERY(0.001)T(0.001)SEK	cwf21 domain
A0A3B5Z1V4	320	S	0.749	0.0076394	Down	MLAYS(0.871)T(0.129)VGTPDYIAPEVLLK	Protein kinase domain
A0A3B6C845	142	S	0.758	0.0095008	Down	ELS(1)GTFETDAEAK
A0A1D6RPQ7	316	S	0.733	0.00339273	Down	NKS(1)DMLDGEDVPLK
A0A1D6S4D3	263	S	0.668	0.00539258	Down	S(1)PPADS(0.988)DGS(0.943)PS(0.069)RPR	RNA recognition motif. (a.k.a. RRM, RBD, or RNP domain)
W5FM32	211	S	0.354	0.000221011	Down	DDYSAS(1)PR	RNA recognition motif. (a.k.a. RRM, RBD, or RNP domain)
W5FM32	222	S	0.341	0.000166326	Down	ES(0.127)HRT(0.875)KS(0.998)PVR	RNA recognition motif. (a.k.a. RRM, RBD, or RNP domain)
W5FM32	24	S	0.517	0.0215599	Down	GYGGS(1)PAHRS(1)PPR	RNA recognition motif. (a.k.a. RRM, RBD, or RNP domain)
W5FM32	38	S	0.622	0.0130724	Down	GY(0.001)GGS(0.999)PPHRS(1)PPRR	RNA recognition motif. (a.k.a. RRM, RBD, or RNP domain)
W5FM32	162	S	0.372	0.000518608	Down	GYS(1)GGHEGR	RNA recognition motif. (a.k.a. RRM, RBD, or RNP domain)
W5FM32	170	S	0.241	0.00342565	Down	RS(0.859)S(0.141)HYGR	RNA recognition motif. (a.k.a. RRM, RBD, or RNP domain)
W5FM32	10	S	0.582	0.00867601	Down	RY(0.003)S(0.997)PPHRS(1)PPR	RNA recognition motif. (a.k.a. RRM, RBD, or RNP domain)
W5FM32	199	S	0.511	0.0027334	Down	S(0.001)YS(0.999)PAPR	RNA recognition motif. (a.k.a. RRM, RBD, or RNP domain)
W5FM32	239	S	0.359	0.000226891	Down	S(0.001)YS(0.999)PPGR	RNA recognition motif. (a.k.a. RRM, RBD, or RNP domain)
A0A3B6LQR3	416	S	0.649	0.00332827	Down	S(0.995)IPS(0.005)IVELDSLK
A0A3B6ATF7	578	S	1.454	0.0458807	Up	ECS(0.032)T(0.173)S(0.794)DHET(0.001)DR	PHD-finger
A0A3B6C397	426	S	2.338	0.00364894	Up	KPAAGGAQEKS(1)PK	C2 domain
A0A3B6DCW9	564	S	0.73	0.0110178	Down	S(0.03)YS(0.895)IPS(0.074)NSQR
A0A3B6DLV7	16	S	0.676	0.0470683	Down	KAPS(1)MEWR
A0A3B6B8K0	381	S	0.674	0.00891552	Down	EVHAS(1)GDFGMSK	Protein kinase domain
A0A3B5Y231	154	S	0.671	0.00221376	Down	SS(0.001)VLHS(0.999)RPK	Protein kinase domain
A0A3B6B8K0	158	S	0.73	0.00662445	Down	S(0.994)T(0.006)VGTPAYIAPEVLSR	Protein kinase domain
A0A2X0SIN7	22	S	0.758	0.0113294	Down	QDS(1)LIGDAEK
A0A3B6D600	220	S	1.516	0.033682	Up	SKLS(1)AATK
A0A3B6DJ27	54	S	1.332	0.00108321	Up	ETPNDDDDGT(0.016)GS(0.984)DGFELVDDVSPLTK
A0A3B6BX53	447	S	0.701	0.00633285	Down	EHLS(1)LVR	GAF domain; Response regulator receiver domain
A0A3B6C4M4	205	S	0.5	0.00269283	Down	IS(0.845)S(0.155)FQLK
A0A2X0TRC4	31	S	1.403	0.0204789	Up	LLRPPDPS(0.992)DT(0.008)DDAPTPR
A0A2X0TRX7	966	S	1.678	0.00232379	Up	DESSTEQSSAAPTGSVRPLS(1)R
A0A2X0TRX7	1670	S	1.394	0.000725143	Up	PAS(1)QEGR
A0A2X0TRX7	21	S	0.598	0.00123636	Down	S(0.01)NS(0.99)FGGHR
A0A341Q2H7	45	S	1.321	0.00553024	Up	NTDFVAYS(1)GEGFK	PsbP
A0A341U762	49	S	1.315	0.00890069	Up	S(1)PPPPLPVTK
A0A3B6QEG9	68	S	0.684	0.000204476	Down	GGGGFDGMYS(1)PGGGLR	Alkaline and neutral invertase
A0A341YY56	719	S	0.669	0.000958839	Down	ALIQEQPT(0.03)S(0.97)PADGS(1)PR	PH domain; Putative GTPase activating protein for Arf
A0A341YY56	382	S	0.362	0.000137666	Down	LFS(0.911)S(0.089)HYHGIHDEK	PH domain; Putative GTPase activating protein for Arf
A0A3B5XU07	174	S	1.847	0.00214774	Up	SLSESLS(1)HSR
A0A3B5XT33	50	S	0.103	0.000224382	Down	GRS(1)PPPPR	RNA recognition motif. (a.k.a. RRM, RBD, or RNP domain)
A0A3B5XT33	296	S	0.537	8.04465e-05	Down	GYVS(1)PVR	RNA recognition motif. (a.k.a. RRM, RBD, or RNP domain)
A0A3B5XT33	223	S	0.416	7.14488e-05	Down	KPALS(1)PQR	RNA recognition motif. (a.k.a. RRM, RBD, or RNP domain)
A0A3B5XT33	84	S	0.498	1.13825e-05	Down	KPS(1)PAPVPDESSLVLLVSR	RNA recognition motif. (a.k.a. RRM, RBD, or RNP domain)
A0A3B5XT33	74	S	0.443	1.98125e-05	Down	KPS(1)PPPPAPR	RNA recognition motif. (a.k.a. RRM, RBD, or RNP domain)
A0A3B5ZNK3	21	S	1.405	0.0209016	Up	S(1)PNDDATSSQGR
A0A3B5XTT0	198	S	1.471	0.0107087	Up	LMEAEAAANKKS(1)DDEAEK	RNA recognition motif. (a.k.a. RRM, RBD, or RNP domain); Zinc knuckle
A0A3B5ZND4	458	S	0.75	6.17138e-05	Down	VYS(0.836)DS(0.164)ALIR	Dual specificity phosphatase, catalytic domain
A0A3B5ZN79	420	S	0.569	0.00517226	Down	LAGAHFS(1)PR	Poly(ADP-ribose) polymerase and DNA-Ligase Zn-finger region; PADR1 (NUC008) domain; WGR domain; Poly(ADP-ribose) polymerase, regulatory domain
A0A3B5ZN79	373	S	0.705	0.0365806	Down	VLPPMS(1)PQK	Poly(ADP-ribose) polymerase and DNA-Ligase Zn-finger region; PADR1 (NUC008) domain; WGR domain; Poly(ADP-ribose) polymerase, regulatory domain
A0A3B5XU04	17	S	0.653	0.0192404	Down	S(1)QGAQQGGGAGHAAPSGLAR
A0A3B5YS02	96	S	0.726	0.0117999	Down	LS(0.001)FDRS(0.999)PR
A0A3B5XV65	217	S	0.617	0.0092862	Down	HLAADDKPDRS(1)PR
A0A3B5ZR62	552	S	0.763	0.002476	Down	KVS(1)FAER	R3H domain
A0A3B5XV51	563	S	1.318	0.00024342	Up	S(0.975)S(0.015)S(0.01)AFPSNSPPR
A0A3B5XV79	495	S	1.396	0.00732782	Up	S(0.003)QS(0.997)FIDR
A0A3B5XV79	392	S	1.54	0.0156311	Up	VSSS(0.001)AHS(0.999)PR
A0A3B5XVA7	754	S	0.501	0.0079512	Down	S(0.002)QDS(0.998)PAPQER
A0A3B5XVL1	192	S	0.597	0.00930161	Down	RLEFS(1)PR
W5AKQ3	68	S	1.701	0.0300741	Up	EDPNS(0.945)S(0.049)S(0.006)AHR	RNA recognition motif. (a.k.a. RRM, RBD, or RNP domain)
W5AKQ3	69	S	1.437	0.0434148	Up	EDPNS(0.145)S(0.783)S(0.072)AHR	RNA recognition motif. (a.k.a. RRM, RBD, or RNP domain)
W5AKQ3	70	S	2.376	0.00392154	Up	EDPNS(0.055)S(0.147)S(0.799)AHR	RNA recognition motif. (a.k.a. RRM, RBD, or RNP domain)
A0A3B5XVP4	176	S	1.443	0.00895538	Up	AGS(0.937)PT(0.058)S(0.004)S(0.001)VASSGSSR	ENTH domain
A0A3B5XW20	61	S	1.354	0.00940654	Up	ESAPAS(1)PR	Dihydrodipicolinate reductase, N-terminus; Dihydrodipicolinate reductase, C-terminus
A0A3B5XW63	297	S	1.459	0.00451543	Up	QVS(1)EKDNYR	C2 domain
A0A3B5YSR3	308	S	0.256	0.000154443	Down	AQDSDVAKPSEVPLDNFS(1)DDE
A0A3B5XW66	69	S	0.189	6.37353e-05	Down	DYNS(1)DDDDDAEARPR
A0A3B6MJQ6	666	S	1.337	0.000965855	Up	KGS(1)WNVK	Protein kinase domain
A0A3B5ZPY1	301	S	0.609	0.00124118	Down	AKS(1)ILPR
A0A3B5XWK6	391	S	0.524	0.000742023	Down	SYDNS(1)DADDR	CRS1 / YhbY (CRM) domain
A0A3B5XWK6	443	S	0.548	0.00836191	Down	S(0.003)YDNS(0.997)DAEDR	CRS1 / YhbY (CRM) domain
A0A3B5XWK8	366	S	0.627	0.00148447	Down	S(0.032)S(0.968)PFGDISK
A0A3B5XWM1	220	S	1.312	0.000837192	Up	RPS(0.972)S(0.027)DT(0.001)SSISK	Agenet domain
A0A3B5ZQY0	313	S	0.352	0.000248351	Down	GS(1)PDADAAEDSTR	Protein of unknown function (DUF581)
A0A3B5ZR38	252	S	1.857	0.0202218	Up	EPS(0.972)S(0.028)VGRPR	RNA recognition motif. (a.k.a. RRM, RBD, or RNP domain)
A0A3B5YVU1	181	S	0.562	0.00112391	Down	QNS(1)EMSYYADDEDANR
A0A3B5XXB0	826	S	1.524	0.00620824	Up	KNT(0.044)S(0.956)FGEVR	PMC2NT (NUC016) domain; 3'-5' exonuclease; HRDC domain
A0A3B5ZRV7	136	S	0.667	0.000190521	Down	GIS(1)MAVDDVVTNLK
A0A3B5XXT8	169	S	0.392	0.00102896	Down	DNS(1)DDDDDDKNDDEYMLLAEAR
A0A3B5ZRZ5	106	S	0.596	0.000343	Down	KPHEPVPFDVYS(1)ENGEQPPQK
A0A3B5ZRZ5	92	S	0.511	0.00172773	Down	VEGDEEDGDMDDLEDEFQVKS(1)PK
A0A3B5ZTE4	319	S	0.703	0.000787394	Down	S(1)VIIEDAPEHIFDGDEK
A0A3B5ZSC1	214	S	0.579	0.0045639	Down	LLAANNPGS(1)QK	RNA recognition motif. (a.k.a. RRM, RBD, or RNP domain)
A0A3B5YVZ2	150	S	0.685	9.51997e-06	Down	AAAS(0.998)FS(0.002)VR
A0A3B5XY60	125	S	1.7	0.00135357	Up	APEAT(0.023)S(0.977)AAAPYR
A0A3B5YWZ3	39	S	0.767	0.00494447	Down	VLEEVS(1)ILQSK
A0A3B5YWP9	225	S	1.874	0.000176707	Up	SMGGGGFHSNNGPNSNAS(0.018)S(0.982)YDGR	RNA recognition motif. (a.k.a. RRM, RBD, or RNP domain)
A0A3B5YUX3	112	S	2.052	0.0148949	Up	EKDES(1)RDPEK	RNA recognition motif. (a.k.a. RRM, RBD, or RNP domain)
A0A3B5YUX3	305	S	1.431	0.00910949	Up	NLAQSNAT(0.037)S(0.963)GGAASGGAR	RNA recognition motif. (a.k.a. RRM, RBD, or RNP domain)
A0A3B5ZU00	404	S	0.645	0.0360758	Down	QT(0.001)VAPAS(0.995)PS(0.004)ALDLIK
A0A3B5ZTW0	256	S	1.319	0.0293721	Up	EHTPLRPPMLS(0.01)KPPS(0.99)FHGR
A0A3B5XZ39	213	S	3.486	0.00268191	Up	AS(1)HEQDPR	RNA recognition motif. (a.k.a. RRM, RBD, or RNP domain)
A0A3B5XZ23	171	S	0.694	0.0242191	Down	TLQSQLS(1)RCEDEEAEK
A0A3B5ZV39	309	S	0.644	0.0025427	Down	IIES(0.018)EKS(0.947)LYS(0.035)R	Protein kinase domain
A0A3B5ZVI4	332	S	0.469	0.000404671	Down	YEDLKEPIVAEPEPEPAMIPVTVEPEES(1)PR	VHS domain; GAT domain
A0A3B5YY68	951	S	0.747	0.0312839	Down	TDDIDPGSS(0.001)VS(0.999)EDDGGSDTLPR	Domain of unknown function (DUF4339); DnaJ domain
A0A3B5XZY3	381	S	1.423	0.0106211	Up	QAT(0.148)S(0.852)VEGK
A0A3B5ZU43	349	S	1.435	0.00482506	Up	AGATGGPGGLGS(1)ADLSSLLGGLGGNAR	Ubiquitin family
A0A3B5ZVY7	231	S	0.643	0.00642386	Down	RPS(1)PATSTTLK
A0A3B5ZT57	29	S	1.987	0.00010583	Up	AAVPS(1)PEESK
A0A3B5Y038	709	S	1.414	0.00253101	Up	ESDVQESIEDLGS(1)DTDELNNK
A0A3B5ZTU8	57	S	0.75	0.0459655	Down	DAT(0.017)S(0.983)DFEDIGHSDSAR	Cytochrome b5-like Heme/Steroid binding domain
A0A3B5Y0E2	247	S	1.315	0.0117267	Up	AT(0.001)PAS(0.998)PPTR
A0A3B5Y0G0	239	S	2.495	0.00342974	Up	TNAPVS(1)QDR	KH domain
A0A3B5ZUU7	37	S	1.409	1.52655e-05	Up	DHPEPDDDS(1)S(1)EQETGTFK	NUP50 (Nucleoporin 50 kDa)
A0A3B5Y0G7	424	S	1.535	0.00585	Up	THEGS(1)PK	NUP50 (Nucleoporin 50 kDa)
A0A3B5Y0H3	177	S	1.48	0.000423714	Up	NEPESETIRS(1)PK	Putative GTPase activating protein for Arf
A0A3B5YWS8	206	S	1.316	0.00102162	Up	SSTEDGNNSGPPS(1)PVAASQTSSQAAAFPDFK	Putative GTPase activating protein for Arf
A0A3B5ZWU1	39	S	2.928	0.00353902	Up	QS(0.004)T(0.096)S(0.899)LNHGAAR	Peptidase inhibitor I9; Subtilase family
A0A3B5Y1C2	400	S	1.338	0.00756221	Up	DVTGSQQGS(1)PAR	Protein kinase domain
A0A3B5ZXH0	226	S	1.87	0.000151646	Up	GYAPLS(1)PPRR
A0A3B5ZXH0	217	S	1.388	0.00497543	Up	LT(1)PPGS(1)PPR
A0A3B5Y2W1	167	S	0.589	3.16497e-05	Down	GGGGGGGGCFSCGES(1)GHFSR	'Cold-shock' DNA-binding domain; Zinc knuckle
A0A3B5ZXV9	89	S	1.323	0.0231663	Up	FDYGS(1)PLR
A0A3B5YYY3	43	S	0.535	0.00201394	Down	VAVKPVGNGTGASTFNNLS(1)GK
A0A3B5ZWG4	361	S	0.742	0.0197271	Down	HS(0.064)S(0.936)WDRR
A0A3B5Y2A2	97	S	0.466	0.0105333	Down	SDDDGDGLTPSS(1)PGR	MCM2/3/5 family
A0A3B5Y2C7	255	S	1.945	0.00085399	Up	SAEEDAS(1)EEEYGYDFVQK
A0A3B5ZXG7	869	S	0.675	0.0016617	Down	DDSLGLS(0.003)PS(0.997)RR	LNS2 (Lipin/Ned1/Smp2)
A0A3B5Y2Q3	488	S	0.711	0.00339802	Down	AAS(0.984)QLT(0.016)GPSPIAK	PWWP domain
A0A3B5ZYT8	24	S	1.315	0.00801227	Up	GS(0.031)S(0.969)IGGDLSSGR
A0A3B5ZYT8	611	S	1.394	0.0364498	Up	HINS(1)GDGR
A0A3B5ZYT8	6	S	1.314	0.00664594	Up	LS(0.001)S(0.241)S(0.758)LQDLPTFSR
A0A3B5ZYT8	690	S	1.534	0.0116927	Up	S(0.179)QS(0.821)REDLTSSLADLHIPK
A0A3B5Y311	136	S	0.702	0.0109975	Down	RS(1)PSASPR	PB1 domain
A0A3B5ZYV4	66	S	0.518	9.14272e-05	Down	T(0.051)HS(0.791)S(0.157)AQPALK	EF-hand domain; FAD-binding domain
A0A3B5Z1U2	53	S	1.366	0.0010747	Up	YIPESPAEGS(1)KDEK
A0A3B5Z0F5	152	S	0.488	0.025484	Down	S(1)DGGEPR
A0A3B5Y408	162	S	1.495	0.0359031	Up	TVDDLADFGELFDTHS(1)EEENAAK
A0A3B5Y407	29	S	0.719	0.00201758	Down	FDS(1)GQYSFFGK
A0A3B5Z2C1	332	S	1.497	0.00883862	Up	DILAT(0.032)S(0.968)PLR	Zinc finger, C3HC4 type (RING finger)
A0A3B5ZZ36	602	S	0.618	0.000526753	Down	S(0.056)S(0.944)EGDLVALVEK	Glycosyltransferase like family 2
A0A3B5ZZ36	623	S	0.702	0.0191787	Down	VGS(1)APDLAGLAAK	Glycosyltransferase like family 2
A0A3B5Y4C1	201	S	1.572	0.00285338	Up	AKS(1)PIPAR	Protein tyrosine kinase
A0A3B5Y4H9	8	S	1.376	0.0125962	Up	VADHQS(0.005)S(0.995)PRPR	Inositol 1, 3, 4-trisphosphate 5/6-kinase
A0A3B5Z2Q2	12	S	0.543	0.00109338	Down	DPS(1)PQPR	Protein kinase domain; NAF domain
A0A3B5ZZQ7	2	S	1.401	0.00290604	Up	S(0.999)VS(0.001)GSESAASANKPK
A0A3B5ZZQ7	4	S	1.495	0.000750249	Up	S(0.012)VS(0.981)GS(0.007)ESAASANKPK
A0A3B5Z1W6	984	S	1.493	0.0046011	Up	RLS(1)DAADGK	Protein tyrosine kinase
A0A3B5Y514	26	S	0.69	0.00706004	Down	FHGGSSSS(0.001)S(0.037)S(0.916)S(0.046)DDEGR
A0A3B5Y514	27	S	0.474	0.00050367	Down	FHGGSSSSSS(0.001)S(0.999)DDEGR
A0A3B5Y5V8	348	S	1.404	0.0292111	Up	HLS(0.954)S(0.046)GVSK
A0A3B5ZYW2	17	S	0.74	0.00310589	Down	MVS(0.978)S(0.021)LSK	Inorganic pyrophosphatase
A0A3B5Y646	56	S	1.449	0.0277279	Up	T(0.02)VT(0.099)S(0.881)PVR
A0A3B5Y5Q7	13	S	1.734	0.0464327	Up	GGAAS(1)PQNAGQQK
A0A3B5Y5V9	423	S	1.533	0.000935718	Up	GDS(1)DDGEILFDGESTPAALIADKEEK	Ribosomal protein L1p/L10e family
A0A3B5Z3T0	41	S	2.079	0.00316725	Up	S(0.978)T(0.022)GHAGYR
A0A3B5Y665	103	S	1.537	0.00957917	Up	T(0.042)AAGS(0.958)PPRPK
A0A3B5Y6K1	913	S	0.638	0.00797942	Down	LNETALDS(1)K	Guanylate-binding protein, N-terminal domain; Guanylate-binding protein, C-terminal domain
A0A3B6A1Y5	409	S	0.576	0.00161055	Down	QNAS(1)LPR	Protein kinase domain
A0A3B5Y762	123	S	1.429	0.00182244	Up	CQPLDFAGAIHYDS(1)FGR
A0A3B5Y772	402	S	0.752	0.0128048	Down	VISEAAAQES(1)LER
A0A3B6A304	2	S	0.515	0.0149917	Down	S(1)FRDES(0.996)GGEDGS(0.004)GGR
A0A3B6A304	17	S	1.337	0.0162478	Up	S(0.981)S(0.349)S(0.669)AS(0.001)DLR
A0A3B6A304	19	S	1.624	0.00150105	Up	S(0.038)S(0.038)S(0.924)ASDLR
A0A3B5Y7P9	109	S	0.6	0.000790587	Down	VFQPADGDEMDFDS(1)EEES(0.994)EEEQDT(0.006)IIPALTK
A0A3B5Y7P7	978	S	1.824	0.00329615	Up	EGLAS(1)PGEGEK
A0A3B5Y7Y0	91	S	0.626	0.00548735	Down	NS(0.016)IS(0.984)DDEEHDMTEDATDAQSGK	Myb/SANT-like DNA-binding domain
A0A3B6A2E9	414	S	0.751	0.00291337	Down	T(0.001)T(0.001)DAS(0.999)PGAFQR	Protein kinase domain
A0A3B5YQX4	236	S	1.433	0.0130386	Up	SLSES(0.06)LS(0.938)HNS(0.001)R
A0A3B5YQI7	89	S	0.495	0.000675304	Down	KPS(1)PPAPDESSLVLLVSR	RNA recognition motif. (a.k.a. RRM, RBD, or RNP domain)
A0A3B5YQI7	252	S	0.318	0.000558186	Down	RPDS(1)PPIHPWK	RNA recognition motif. (a.k.a. RRM, RBD, or RNP domain)
A0A3B5YS92	408	S	0.715	0.00308667	Down	ETQPEVLGFAEAS(1)IDRPR
A0A3B5YRS9	146	S	1.302	0.00157429	Up	S(0.01)LS(0.989)LDSPTEK
A0A3B5YSI8	41	S	1.37	0.0187955	Up	GAACDFSDVS(0.999)NT(0.001)SK
A0A3B5YSR3	4	S	0.511	0.00133194	Down	ADS(1)PAQPAPAAAAAAAGNPHK
A0A3B5YSR3	68	S	0.14	0.00385014	Down	DYNS(1)DDDDDAAQVR
A0A3B5YTQ6	236	S	0.625	0.0216522	Down	RLEYS(1)PR
A0A3B5ZS68	193	S	0.582	0.0106004	Down	EQAEVNGS(1)HNGVR	RNA recognition motif. (a.k.a. RRM, RBD, or RNP domain); Zinc knuckle
A0A3B5ZS68	216	S	0.764	0.00212012	Down	MS(0.994)PS(0.006)PWE	RNA recognition motif. (a.k.a. RRM, RBD, or RNP domain); Zinc knuckle
A0A3B5YU23	848	S	0.475	3.21249e-05	Down	AQDS(1)PAHQER
A0A3B5YU35	634	S	0.755	5.88143e-07	Down	KS(0.957)DT(0.043)GIWLGK	ABC transporter
A0A3B5YVQ9	120	S	0.754	0.00791005	Down	TSSQNSGPVS(1)PGR
A0A3B5YVU3	360	S	1.984	0.00426082	Up	VSEPSVSAPSES(0.001)APS(0.999)EEHNLVTR	KH domain
A0A3B5ZUJ0	236	S	1.883	0.00121934	Up	TAEPEECS(1)DGR
A0A3B5ZU21	776	S	0.695	0.0123016	Down	KRPHS(0.997)PS(0.003)R	RNA recognition motif. (a.k.a. RRM, RBD, or RNP domain); cwf21 domain
A0A3B5ZU21	487	S	0.708	0.00452009	Down	T(0.001)S(0.036)S(0.962)EDGNNGFR	RNA recognition motif. (a.k.a. RRM, RBD, or RNP domain); cwf21 domain
A0A3B5YWH7	240	S	2.024	0.00024409	Up	SAEEDAS(1)EEEYGYDFVEK
A0A3B5YWS8	243	S	1.458	0.00208459	Up	EVVNEPESEIIRS(1)PK	Putative GTPase activating protein for Arf
A0A3B5YYP4	34	S	0.246	0.000194304	Down	HT(0.001)ERPS(0.759)PS(0.117)T(0.117)S(0.007)R	Casein kinase II regulatory subunit
A0A3B5YYP7	31	S	1.346	0.00311269	Up	SSSMPPS(1)PAR	EF-hand domain pair
A0A3B5YZG7	36	S	0.465	0.000130925	Down	GFGFISPDDGGEDLFVHQS(0.044)S(0.956)IK	'Cold-shock' DNA-binding domain; Zinc knuckle
A0A3B5YZQ1	35	S	1.459	0.000751634	Up	VMDGGEES(1)ER
A0A3B5YZY2	255	S	1.717	0.000327828	Up	SAEEDAS(1)EEEYGYEFVQK
A0A3B5Z061	767	S	1.413	0.0301142	Up	GNDEVES(1)PKKDR
A0A3B5Z0F6	179	S	0.762	0.0223865	Down	DELY(0.001)MS(0.999)PGNR	ANTH domain
A0A3B5Z0U3	177	S	0.623	8.45706e-05	Down	EEAEEDERS(1)EGK
A0A3B5Z0X8	257	S	0.728	0.0210038	Down	DHES(1)FTK	Syntaxin 6, N-terminal
A0A3B5Z0X8	178	S	0.769	0.00212079	Down	LDSAPMVNGYHS(1)AQEDTSR	Syntaxin 6, N-terminal
A0A3B5Z1P9	209	S	0.623	0.00859077	Down	IQHGDDS(0.992)HVS(0.003)T(0.004)R	Protein tyrosine kinase
A0A3B6A0H7	660	S	0.598	0.000557077	Down	QHS(0.985)PVKQDT(0.015)DGGQR	PHD-finger; Homeobox domain
A0A3B5ZYS7	201	S	1.403	0.00041613	Up	AKS(0.986)PIPT(0.014)R	Protein tyrosine kinase
A0A3B5Z2G4	13	S	0.671	0.000658419	Down	QSFTGPS(0.006)S(0.994)PR
A0A3B5Z358	27	S	0.659	0.00604317	Down	FHGGSSSSSS(0.048)S(0.952)DDDER
A0A3B6A0C0	323	S	0.768	0.00117501	Down	ENS(1)LRVESPMK	DnaJ domain; X-domain of DnaJ-containing
A0A3B6A0C0	328	S	1.548	0.00464338	Up	VES(1)PMKEDGTTASH	DnaJ domain; X-domain of DnaJ-containing
A0A3B5Z4B3	152	S	1.316	0.0373069	Up	ADGSEQSVAPQS(0.999)PT(0.001)R
V5V8A5	167	S	0.642	0.000825272	Down	GTEES(1)NKFR
A0A3B6U8Y8	272	S	1.383	0.00126789	Up	GGS(1)PEAMQGWLPSK	WRKY DNA -binding domain
A0A3B5Z551	65	S	0.683	0.00106281	Down	AAGAEPVS(1)PAGR	Wax ester synthase-like Acyl-CoA acyltransferase domain
A0A3B5Z5S6	448	S	0.667	0.00742566	Down	S(1)NQHMWLQVDSR
A0A3B6UBZ2	21	S	0.686	0.0271915	Down	RDS(0.999)S(0.001)APNTPR	alpha/beta hydrolase fold
A0A3B5Z6U0	178	S	1.308	0.0222061	Up	VEY(0.007)S(0.994)S(1)DDDDDDKEFIVK
A0A3B5Z6U0	179	S	1.562	0.000808456	Up	VEY(0.007)S(0.994)S(1)DDDDDDKEFIVK
A0A3B5Z6U5	178	S	0.755	0.00520322	Down	TAAGSPGGNNNNGS(1)PGGGDQK	Domain of unknown function (DUF1785); PAZ domain
A0A3B5Z6V4	1041	S	1.724	0.00175246	Up	EKEGLAS(0.98)S(0.02)GEGEK
A0A3B5Z6Z5	91	S	0.668	0.00317289	Down	NS(0.033)IS(0.967)DDEEHDMTEDTTDAQSGK	Myb/SANT-like DNA-binding domain
A0A3B5ZNU6	11	S	2.126	0.000479516	Up	SPPPASPALS(1)AQK	Sin3 family co-repressor
A0A3B5ZPA4	67	S	0.249	0.000112018	Down	DYNS(1)DDDDDAPQVRPR
A0A3B5ZQP1	1578	S	0.716	0.00130856	Down	ASVPPLQVALDEYEGS(1)DQEGDQK	S1 RNA binding domain
A0A3B5ZPV0	34	S	0.362	0.0108241	Down	S(0.056)AS(0.944)HAGDELR
A0A3B5ZQR8	103	S	1.322	0.0107006	Up	TAAAVAPAAPAPAAANAWGSLDANAS(0.065)S(0.935)PK	Protein of unknown function (DUF1421)
A0A3B5ZR38	375	S	1.407	0.00863656	Up	DHERAS(1)YER	RNA recognition motif. (a.k.a. RRM, RBD, or RNP domain)
A0A3B5ZRD4	2	S	0.434	0.000869103	Down	S(1)ESEEHGSLLEK
A0A3B5ZRH8	1321	S	1.357	0.00180707	Up	AENY(0.012)PALLDS(0.988)MNAER
A0A3B5ZRL7	121	S	1.544	0.0428085	Up	EAEEHNNVEEEEGS(1)EDGDRDLQNK	F-box-like
A0A3B5ZRZ5	169	S	0.402	0.00020157	Down	DNS(1)DDDDDDDKNDDEYMLLAEAR
A0A3B5ZU81	213	S	2.43	0.000142784	Up	AS(1)HEQDPGR	RNA recognition motif. (a.k.a. RRM, RBD, or RNP domain)
A0A3B5ZSM9	368	S	0.556	0.000818114	Down	S(0.133)S(0.867)PFGDTSK
A0A3B5ZSP5	180	S	1.347	0.0213326	Up	AAPAEDGT(0.005)T(0.027)S(0.027)T(0.028)S(0.913)PETNETVTAEAETEK	Cytochrome b5-like Heme/Steroid binding domain
A0A3B5ZSU0	125	S	1.542	0.00095701	Up	APETT(0.055)S(0.945)AAAPYR
A0A3B5ZT32	431	S	0.689	0.000208936	Down	PSSSQPPAT(0.009)HS(0.99)PPQPQPS(1)PR	Myb/SANT-like DNA-binding domain
A0A3B5ZU43	335	S	1.438	0.0339349	Up	SGPAAS(1)PR	Ubiquitin family
A0A3B5ZUE5	153	S	0.729	0.00209795	Down	DTEWLPGS(1)PEAIK
A0A3B5ZWE0	69	S	0.679	0.00874761	Down	S(0.002)VS(0.974)DS(0.025)APLAK	D-isomer specific 2-hydroxyacid dehydrogenase, catalytic domain; D-isomer specific 2-hydroxyacid dehydrogenase, NAD binding domain; ACT domain
A0A3B5ZVC9	791	S	1.568	0.00167342	Up	FFS(0.001)AS(0.999)VPGSR	FYVE zinc finger; Transcription factor BRX N-terminal domain; Transcription factor regulating root and shoot growth via Pin3
A0A3B5ZVC9	763	S	1.514	0.0095204	Up	VS(0.999)PIPNGSSHWSGLNISK	FYVE zinc finger; Transcription factor BRX N-terminal domain; Transcription factor regulating root and shoot growth via Pin3
A0A3B5ZW24	255	S	1.914	0.000261046	Up	SVEEDAS(1)EEEYGYDFVQK
A0A3B5ZWD2	64	S	1.441	0.000911449	Up	GYAS(1)DDGELASTPQLK	Myb-like DNA-binding domain
A0A3B5ZX20	3	S	0.731	0.00587906	Down	GS(0.856)S(0.144)PAAVAS(1)PDPGPDGVPK	PWWP domain
A0A3B5ZX38	759	S	1.333	0.0444332	Up	HGETQKPDGEWT(0.001)VES(0.999)PR
A0A3B5ZXC0	3	S	0.739	0.0152635	Down	AS(0.994)PQCCANPPT(0.006)LNPAAGEGK	Dienelactone hydrolase family
A0A3B5ZXJ5	164	S	0.582	0.000709816	Down	DALGPHGGSSGTSAQGYHNGDIS(1)N	Histone-like transcription factor (CBF/NF-Y) and archaeal histone
A0A3B5ZYV2	991	S	1.694	0.0372894	Up	S(0.011)AS(0.989)EAAVR	MATH domain
A0A3B5ZZF0	22	S	0.545	0.00335428	Down	VLDILAGSDDDS(1)DGPAEDYSK
A0A3B6A0N1	425	S	1.648	7.06039e-05	Up	GDS(1)DDGEILFDGESTPAALIADKEEK	Ribosomal protein L1p/L10e family
A0A3B6A1S1	1105	S	0.699	0.0266988	Down	ELPSVDLS(1)PSK
A0A3B6A325	109	S	1.504	0.00225426	Up	SDS(0.999)GS(0.001)TSFVDLILKPSEEDQK
A0A3B6A1Y9	21	S	0.555	0.00359314	Down	RDS(0.999)S(0.001)APNTPR	alpha/beta hydrolase fold
A0A3B6A2W3	105	S	0.674	0.0293973	Down	VFQPAEGDEMDFDS(1)EDES(1)EEEEEEK
A0A3B6A2W3	109	S	0.561	0.0072434	Down	VFQPAEGDEMDFDS(1)EDES(1)EEEEEEK
A0A3B6A3U0	166	S	0.751	0.00743498	Down	T(0.007)AAGS(0.993)PGGNNGS(1)PGGGDQK	Domain of unknown function (DUF1785); PAZ domain
A0A3B6AQ47	9	S	1.448	0.0104489	Up	AAAAGAGS(1)GGGGVVK	Stress responsive A/B Barrel Domain
A0A3B6AQD2	226	S	1.734	0.000501275	Up	LAS(1)EELGNDWDNKR	Zn-finger in Ran binding protein and others
W5C421	178	S	1.426	0.00474978	Up	EIS(1)PGAIR	Ring finger domain
A0A3B6AS24	63	S	0.639	0.00316714	Down	GGGGGGGAGGGGGGGS(0.04)S(0.069)S(0.36)PGS(0.532)PPRPHS(1)PR
A0A3B6DAC5	691	S	0.717	2.00691e-06	Down	SVLMSQMS(1)LEK
A0A3B6DAC5	141	S	0.725	1.17534e-06	Down	YDS(1)GEIPR
A0A3B6ASV9	11	S	1.326	0.016381	Up	AVAVLTGS(1)EGVK	Copper/zinc superoxide dismutase (SODC)
A0A3B6ASE8	552	S	1.606	0.00577434	Up	DAS(1)PADDEDGDGSK
A0A3B6ASK4	146	S	0.648	0.0277614	Down	EDEEQVETAGGS(1)APK	THUMP domain
A0A3B6AT89	269	S	1.399	0.0196544	Up	GSTANQPSQPSTPSSSS(0.001)S(0.008)S(0.086)S(0.904)PER	NYN domain
A0A3B6ATG5	255	S	0.487	0.000284503	Down	S(0.178)S(0.822)DAKPMGLDAQTSSEER
A0A3B6ATG5	203	S	1.34	0.00800449	Up	VIS(1)FAAGR
A0A3B6D770	19	S	0.625	0.035441	Down	GS(0.997)PS(0.003)PSFR	EF-hand domain; EF-hand domain pair
A0A3B6D770	23	S	0.574	0.00207458	Down	GSPS(0.002)PS(0.998)FR	EF-hand domain; EF-hand domain pair
A0A3B6D761	771	S	1.328	0.00373004	Up	GSYS(1)DGGDLVER	CW-type Zinc Finger
A0A3B6AUE3	553	S	3.241	2.64601e-05	Up	DEAPTGTTIES(1)GGD	Aminotransferase class I and II
A0A3B6AUJ6	770	S	1.419	0.005098	Up	EVLPPS(1)PK
A0A3B6AUL5	145	S	0.751	0.00805321	Down	ELS(0.969)GT(0.031)LLSEDDSK
A0A3B6AUL9	430	S	2.008	0.00198845	Up	KPTAGAAQEKS(1)PK	C2 domain
A0A3B6C3P4	484	S	1.395	0.0291356	Up	FCIDLMAPPPGKLS(1)PDR
A0A3B6AVI8	610	S	0.463	0.00139573	Down	IS(0.053)S(0.947)FPGR
A0A3B6AV52	516	S	0.606	0.000495962	Down	DKGEPGS(0.995)AVS(0.005)EAVK	DKCLD (NUC011) domain
A0A3B6C387	258	S	1.396	0.00377708	Up	NGYGYNS(1)DDDSALFQYGDAK	C2H2-type zinc finger
A0A3B6AVB8	468	S	0.567	0.000993085	Down	LKDY(0.001)S(0.999)GDLSK
A0A3B6AVB8	173	S	0.498	0.00665287	Down	S(0.16)S(0.84)PDLRPLQLQK
A0A3B6DB52	198	S	1.641	0.00119927	Up	VAS(1)PPQPAK	Putative GTPase activating protein for Arf
A0A3B6DC25	236	S	2.724	0.00012451	Up	S(0.989)S(0.011)IELEK
A0A3B6AXZ8	146	S	0.748	0.00212025	Down	ENS(1)LGLWK
A0A3B6AW75	322	S	1.424	0.00366809	Up	SHQLTFSNDAEADRS(0.999)PS(0.001)AADR	DEAD/DEAH box helicase; Helicase associated domain (HA2); Oligonucleotide/oligosaccharide-binding (OB)-fold
A0A3B6DAY4	334	S	1.809	8.39055e-06	Up	S(0.978)T(0.021)S(0.001)IDYTNK	DEAD/DEAH box helicase; Helicase associated domain (HA2); Oligonucleotide/oligosaccharide-binding (OB)-fold
A0A3B6AWE7	247	S	1.954	0.000872798	Up	GVEPVRPAS(1)HEGR
A0A3B6AX49	729	S	0.347	0.00609708	Down	YFNNS(1)DDDEGGAAK	DEAD/DEAH box helicase; Domain of unknown function (DUF4217)
A0A3B6AXC5	441	S	1.482	0.00968959	Up	LAS(0.849)PS(0.151)NVQTKPGR	GPCR-chaperone
A0A3B6AXD6	392	S	0.733	0.00318062	Down	IRS(1)QS(1)PIAR
A0A3B6AXG7	762	S	0.596	0.00497622	Down	EEPQADS(1)HDMASR	C3HC zinc finger-like
A0A3B6C616	364	S	1.445	0.00153834	Up	LHIVAPHS(1)PQSAPAGAVGHFDPSSPR	La domain; RNA recognition motif. (a.k.a. RRM, RBD, or RNP domain)
A0A3B6C616	229	S	1.344	0.00600831	Up	VFSVVGS(1)VK	La domain; RNA recognition motif. (a.k.a. RRM, RBD, or RNP domain)
A0A3B6DCF5	80	S	0.647	0.00532078	Down	VQS(1)AGLIAESVLK	Protein kinase domain; EF-hand domain pair; EF-hand domain
W5C1E9	29	S	0.707	0.0426769	Down	AELS(1)LLR
A0A3B6AY46	999	S	1.494	0.0206503	Up	HHGVVS(0.001)HS(0.999)PK
A0A3B6C520	204	S	1.875	0.000794065	Up	DRYPPAADRFS(1)GDR	RNA recognition motif. (a.k.a. RRM, RBD, or RNP domain); Zinc knuckle
A0A3B6AYC5	139	S	1.412	0.000132633	Up	ECLYS(1)DGGRPGR	RNA recognition motif. (a.k.a. RRM, RBD, or RNP domain); Zinc knuckle
A0A3B6C520	89	S	1.935	0.000393576	Up	MNS(1)DDGGYGYGGSSYSSGAR	RNA recognition motif. (a.k.a. RRM, RBD, or RNP domain); Zinc knuckle
A0A3B6C520	262	S	3.603	0.00547662	Up	Y(0.001)GS(0.999)GGPAR	RNA recognition motif. (a.k.a. RRM, RBD, or RNP domain); Zinc knuckle
A0A3B6AYE7	1175	S	1.508	0.0137628	Up	S(1)LPEEYAINR	GYF domain
A0A3B6AYS6	103	S	0.334	0.00121763	Down	AAS(1)RDDADLDDAEPR
A0A3B6AYU7	405	S	0.739	0.00270507	Down	ES(0.001)WDLKS(0.999)NAEK	FKBP-type peptidyl-prolyl cis-trans isomerase
A0A3B6C712	315	S	1.445	0.00531741	Up	NLLATPTVPS(1)PR
A0A3B6B0M7	207	S	0.547	0.000373051	Down	TPPAES(0.001)VES(0.999)EDEDGFPVSESK	FKBP-type peptidyl-prolyl cis-trans isomerase
W5BTY5	10	S	0.741	0.0304084	Down	SSQGFGPGS(1)PK
A0A3B6DDS1	113	S	1.995	0.00173838	Up	RMVVS(0.924)DES(0.076)LELLAK
A0A3B6AZJ6	578	S	1.307	0.0187256	Up	GDCNVIENS(1)DGDGK
A0A3B6C644	92	S	1.865	0.000499954	Up	LENES(1)QDRNDK	RNA recognition motif. (a.k.a. RRM, RBD, or RNP domain)
A0A3B6AZL8	400	S	2.213	0.000449977	Up	SSPAS(0.026)VS(0.974)EPAR	RNA recognition motif. (a.k.a. RRM, RBD, or RNP domain)
A0A3B6DD28	94	S	1.406	0.000878926	Up	PS(0.018)S(0.982)PPSPAAANAVPR
A0A3B6AZV4	178	S	0.759	0.0133438	Down	ELEPES(1)PVSQCDFDR
A0A3B6CAW6	278	S	1.407	0.00915961	Up	DRYS(0.977)S(0.021)ES(0.002)VFDR
A0A3B6CAW6	341	S	2.064	0.000407636	Up	DTCMYDS(1)GTEK
A0A3B6CAW6	171	S	1.681	0.0193437	Up	T(1)RS(1)PDMHNHR
A0A3B6AZW0	209	S	1.4	0.0013674	Up	GLS(1)DGLPK
Q9AUJ7	106	S	1.53	0.0448715	Up	ERS(1)EDELDR
Q9AUJ7	459	S	2.241	0.000135237	Up	FGQRPS(0.001)S(0.999)GAGR
Q9AUJ7	330	S	1.32	0.0146828	Up	PNS(0.998)AHS(0.002)SR
A0A3B6C6P6	143	S	1.359	0.00135531	Up	LIPDQQAEDAAVS(1)NYHIEAPNSQLK
A0A3B6B092	689	S	2.21	0.000669088	Up	VISHS(0.002)AS(0.998)GR
A0A3B6B0E4	252	S	1.448	0.00928008	Up	AHGSSSVVEPS(0.092)T(0.007)T(0.025)GS(0.782)KDS(0.038)T(0.057)AVR
A0A3B6B0E4	216	S	1.647	0.000983972	Up	S(1)DAEASSR
A0A3B6B0G4	151	S	1.633	0.000768334	Up	APALQYHQS(1)APVK
W5BQU7	176	S	0.671	0.0454254	Down	QNRPS(0.018)ES(0.982)PVT(0.99)PS(0.01)R
A0A3B6B195	646	S	0.743	0.00292625	Down	EDS(1)PVS(0.99)S(0.01)AK
A0A3B6DFZ7	624	S	0.663	0.0072791	Down	GKQDS(0.959)T(0.04)VDSNPSR
A0A3B6DFZ7	479	S	0.536	0.00855145	Down	KQPTAS(1)PDLR
A0A3B6DFZ7	311	S	0.481	0.00394205	Down	QTAVS(1)DDKGAPEPVTTEPEK
A0A3B6DHJ5	149	S	0.74	0.00436685	Down	ADDCS(0.992)PGCGS(0.008)GSFSR
A0A3B6DHJ5	156	S	0.684	0.00313666	Down	ADDCSPGCGSGS(1)FSR
A0A3B6B1A2	229	S	2.042	0.00343497	Up	GMS(1)PPISSR	SAM domain (Sterile alpha motif)
A0A3B6B1A2	171	S	1.865	0.000209312	Up	S(1)ADGLFK	SAM domain (Sterile alpha motif)
A0A3B6B1A2	289	S	1.317	0.00310947	Up	TYDHT(0.094)GS(0.906)IPSLR	SAM domain (Sterile alpha motif)
A0A3B6B1A2	197	S	1.661	0.00139603	Up	YT(0.024)S(0.976)PDKLPSVR	SAM domain (Sterile alpha motif)
A0A3B6B2K1	62	S	1.644	0.0412105	Up	IGDLHS(0.01)ES(0.99)R
A0A3B6C954	544	S	0.713	0.0245714	Down	VS(0.031)S(0.969)INKPSPINPR
A0A3B6B1E1	608	S	0.617	0.00138718	Down	DVS(1)EQFDEFPLAYNK	Protein tyrosine kinase
A0A3B6CBA8	704	S	0.464	0.000426236	Down	S(1)PDPLEEQR	Protein kinase domain
A0A3B6B1V3	95	S	0.42	0.000225727	Down	HRLS(1)LDAR	F-box-like
A0A3B6DHD8	149	S	0.722	0.0186588	Down	VRES(1)AGNSDVISK
A0A3B6CAC6	590	S	1.563	0.00069009	Up	DYDTIS(0.994)GS(0.006)K	RNA recognition motif. (a.k.a. RRM, RBD, or RNP domain)
A0A3B6B1Z4	266	S	1.589	0.000504323	Up	NPS(0.005)S(0.99)PT(0.004)HQQWQK
A0A3B6B1Z4	1537	S	0.764	0.0122826	Down	QS(0.209)S(0.775)FT(0.015)GSTSNQTNYQATAGAPK
A0A3B6B212	99	S	1.563	6.57759e-05	Up	EVS(1)DDDEAGGSNPR
A0A3B6B2E3	509	S	0.763	0.0182687	Down	GFVGS(0.171)S(0.829)PHGR
A0A3B6B2H7	9	S	0.649	0.00133654	Down	T(0.005)IS(0.94)FPT(0.055)PK
A0A3B6CA57	355	S	0.589	0.000645025	Down	LTNGTTTNS(1)YGH	Beta-eliminating lyase
A0A3B6B3A6	120	S	1.451	0.0200607	Up	KHS(0.989)DS(0.011)FK
A0A3B6B495	7	S	0.594	0.000371332	Down	AGGS(0.011)S(0.029)S(0.959)PS(0.001)PASALIQVR	P-loop containing NTP hydrolase pore-1; PHD-finger
A0A3B6B495	60	S	0.649	1.34154e-05	Down	LPPQLMPNPSS(0.001)S(0.003)PPS(0.996)PPK	P-loop containing NTP hydrolase pore-1; PHD-finger
A0A3B6B3I4	398	S	0.658	0.00659311	Down	TENPPS(0.995)PGS(0.005)R	Protein kinase domain
A0A3B6CAW5	332	S	1.467	0.000995305	Up	VHS(0.998)GS(0.005)VS(0.997)PLHPR	Protein kinase domain
A0A3B6DL42	405	S	1.699	0.00178437	Up	GIDDPLLSGST(0.017)S(0.952)DS(0.03)GVLK
A0A3B6CED7	80	S	0.758	0.0140728	Down	GGFYVS(1)PEAK	Ribosomal L30 N-terminal domain; Ribosomal protein L30p/L7e
W5BWG9	146	S	1.471	0.00242252	Up	VS(0.042)S(0.958)FDKR	RNA recognition motif. (a.k.a. RRM, RBD, or RNP domain)
A0A3B6DN44	507	S	0.751	0.00442767	Down	GRDS(1)DDEDFRDR
A0A3B6DJ08	226	S	1.347	0.0102932	Up	FYSGPTS(0.998)PT(0.002)R
A0A3B6DJ08	253	S	1.381	0.00170028	Up	SEDQSAFSSWNGS(0.027)S(0.581)HQY(0.033)S(0.358)APVS(1)PQR
A0A3B6DJ08	126	S	1.496	0.00135163	Up	SLS(1)EDNLLQLSETGEDRDVDAENSGTAR
A0A3B6B5A4	680	S	0.445	0.00108808	Down	HDPNS(0.027)NRLS(0.973)DDENR	cwf21 domain
A0A3B6B5A4	712	S	0.57	0.00123574	Down	YS(1)DDENRDR	cwf21 domain
A0A3B6DKW8	356	S	0.519	0.0206788	Down	EHSNTANS(1)DQHICK
A0A3B6B5C9	291	S	0.742	0.0125648	Down	DVGDDDGDS(1)LDEDDLT
A0A3B6CBW7	5	S	1.478	0.0116181	Up	MES(0.002)S(0.084)S(0.831)S(0.084)GGGASK	Cation transporter/ATPase, N-terminus; haloacid dehalogenase-like hydrolase
A0A3B6B5E1	18	S	1.45	0.00554043	Up	SGS(0.997)WGS(0.003)AGGGDPFDIPGK	Cation transporter/ATPase, N-terminus; haloacid dehalogenase-like hydrolase
A0A3B6DJV8	455	S	0.449	0.0246512	Down	KT(0.205)ES(0.795)PAESSGR
A0A3B6CDZ9	1198	S	0.641	2.44021e-05	Down	RS(1)EGDELEEIQEER	FERM N-terminal domain ; FERM central domain; Kinesin motor domain
A0A3B6B5Z1	529	S	0.641	0.00282143	Down	FEELTSAVS(1)R
A0A3B6B5Z1	806	S	0.741	0.00205967	Down	LS(1)PDVQDNNPR
A0A3B6B5Z1	690	S	0.737	0.0123688	Down	S(1)PEGTPMSR
A0A3B6B5Z1	855	S	0.735	0.0110831	Down	SSVAVPHT(0.041)PS(0.959)DKR
A0A3B6B6N5	13	S	1.714	0.000362189	Up	FLYDS(1)DS(1)DDELLR
A0A3B6B6N5	15	S	1.766	0.0128937	Up	FLYDS(1)DS(1)DDELLR
A0A3B6CEV1	425	S	0.585	0.0030651	Down	AS(1)AEVLGR	Protein kinase domain
A0A3B6DP33	234	S	0.739	0.0028018	Down	MYS(1)AASQQPMDYALK	C2 domain
A0A3B6B8M3	145	S	1.545	0.00101087	Up	ALGPENEIEYDS(1)DDDAVPAR
A0A3B6B8Q2	118	S	0.498	0.00761914	Down	EHS(1)GEHGDGEYSVR
A0A3B6CJ45	237	S	1.383	0.0314303	Up	IAAFAS(0.031)QS(0.969)PR	Domain of unknown function (DUF296)
A0A3B6B9F6	18	S	0.642	0.00676376	Down	QVAHAPQELNS(1)PR	Aluminium induced protein
A0A3B6B9F6	226	S	0.551	0.000590368	Down	VDS(1)EGVMCGANFK	Aluminium induced protein
A0A3B6B9R9	83	S	1.475	0.000254205	Up	HVS(1)GGYAPAAFFPDSDFGGGDDDGGPVLPPPAEMGR
A0A3B6BX70	2	S	1.478	0.00262026	Up	S(0.995)DS(0.005)EKEVPVEVEEGATR
A0A3B6D4Y3	224	S	1.549	8.54002e-05	Up	LAS(1)EELANDWDNKR	Zn-finger in Ran binding protein and others
A0A3B6BY37	155	S	1.599	0.0128327	Up	RVS(1)EEEDGEEK	Methyltransferase domain
A0A3B6BZJ2	272	S	0.765	0.018048	Down	RKEEVQEADS(1)DEDWDPR	PWWP domain
A0A3B6C0E7	272	S	0.446	0.000388814	Down	S(0.173)S(0.827)DAKPTGHDAQTSEER
A0A3B6C0Z5	1465	S	0.662	0.00146547	Down	DQS(1)DREEAIDR	PHD-finger
A0A3B6C163	46	S	0.619	0.00359276	Down	NKAADGS(0.082)GS(0.918)LKER
A0A3B6FLZ0	234	S	0.7	0.00974371	Down	VVS(0.999)QLET(0.001)R	Phosducin
A0A3B6FLZ0	245	S	0.495	0.0198765	Down	VVSQLETREDEDDS(1)D	Phosducin
A0A3B6D996	201	S	0.347	0.000147729	Down	KGGRDS(1)LS(1)PAR	RNA recognition motif. (a.k.a. RRM, RBD, or RNP domain)
A0A3B6C4W7	231	S	0.255	0.000282874	Down	NDDRS(0.986)PGS(0.833)RS(0.289)PS(0.48)T(0.411)	RNA recognition motif. (a.k.a. RRM, RBD, or RNP domain)
A0A3B6C4W7	213	S	0.263	0.000824341	Down	RNDDRS(1)PVGR	RNA recognition motif. (a.k.a. RRM, RBD, or RNP domain)
A0A3B6C4W7	222	S	0.142	2.99011e-05	Down	NDDRS(1)PVRR	RNA recognition motif. (a.k.a. RRM, RBD, or RNP domain)
A0A3B6D996	188	S	0.307	3.01493e-05	Down	S(0.001)YS(0.999)PDDDR	RNA recognition motif. (a.k.a. RRM, RBD, or RNP domain)
A0A3B6C2B2	171	S	0.275	0.00158618	Down	FRDES(0.999)PT(0.001)R	RNA recognition motif. (a.k.a. RRM, RBD, or RNP domain)
A0A3B6C3I1	82	S	0.757	0.00204283	Down	PLVPPEVS(0.011)S(0.989)PK
A0A3B6C3P4	303	S	1.401	0.0354613	Up	S(1)GNSSPAPSSSGVR
A0A3B6C3V6	640	S	0.713	0.0191352	Down	DAQVHS(0.045)S(0.955)PLAESNGSLAR	WRC; Zinc-finger domain of monoamine-oxidase A repressor R1
A0A3B6C446	970	S	1.316	0.00100385	Up	DESSTEQSSAVPTGS(0.001)VRPLS(0.999)R
A0A3B6C446	1672	S	1.352	0.0395125	Up	PAS(1)QEGR
A0A3B6C446	742	S	1.384	0.0101214	Up	VSGLT(0.003)S(0.019)AT(0.126)S(0.851)ESSISPILGK
A0A3B6C4I5	186	S	1.331	0.000816039	Up	DPS(0.008)ADS(0.992)DDEEAVVAAAAVAATSVPANTSPNGEVK
W5BVK7	66	S	1.401	0.0011684	Up	DYHS(1)APLDSASFR	P21-Rho-binding domain
A0A3B6C4Y7	206	S	1.372	0.00399349	Up	TTENSHEATAES(1)EERPVESK	BAH domain; PHD-finger
A0A3B6C520	139	S	1.775	0.000577115	Up	ECPYS(1)DGGRPGR	RNA recognition motif. (a.k.a. RRM, RBD, or RNP domain); Zinc knuckle
A0A3B6DBF0	250	S	0.753	0.000322395	Down	GGDDS(0.979)GT(0.021)EEEQAEFIK	ARID/BRIGHT DNA binding domain
A0A3B6C540	408	S	1.578	0.000767267	Up	DDQPGS(1)ADDLK	GYF domain
A0A3B6C5S9	1594	S	0.72	0.000101166	Down	GYPDQNLADS(1)PQK	Sister chromatid cohesion C-terminus
A0A3B6C6G0	141	S	1.488	0.00296925	Up	KDAAEGQES(1)EVAAAATEEAK
A0A3B6C6K4	280	S	0.736	0.0287349	Down	QRS(1)DDAPGETADLQGK	Myb/SANT-like DNA-binding domain
A0A3B6C6K4	248	S	0.639	0.00101805	Down	TEAPTQGS(0.153)S(0.847)EQAGTSK	Myb/SANT-like DNA-binding domain
A0A3B6DD28	46	S	1.961	0.000466831	Up	WPGS(0.024)AS(0.959)APS(0.017)GAGHGPASK
A0A3B6C754	90	S	1.352	0.00278059	Up	PLGS(1)GPPGDRPR	Plectin/S10 domain
A0A3B6C8A2	229	S	1.439	7.94652e-05	Up	GMS(1)PPINAR	SAM domain (Sterile alpha motif)
A0A3B6C8A2	345	S	1.613	0.00206523	Up	RPT(0.135)S(0.865)PMLK	SAM domain (Sterile alpha motif)
A0A3B6C8A6	541	S	1.464	0.010789	Up	VYIPAT(0.008)S(0.992)PR
A0A3B6C8P3	475	S	2.146	0.000581592	Up	FAQRPS(0.16)S(0.84)GAGR
A0A3B6DDG1	159	S	2.46	0.00650074	Up	SGGDDTEYGS(0.989)S(0.011)R
A0A3B6C9Y0	36	S	1.587	0.00262386	Up	NVGS(1)NDDGEAAEEEASVER
A0A3B6C9Y9	216	S	1.713	0.00188861	Up	AEDIQGS(0.034)KS(0.966)DAEGSSR
A0A3B6CCA6	451	S	0.718	0.00210136	Down	SNLRPLLDDGNDEART(0.04)S(0.96)Q
A0A3B6CAX2	18	S	1.449	0.00205371	Up	QS(1)PGHEHGHGR	Protein tyrosine kinase
A0A3B6CB57	1319	S	0.678	0.00219833	Down	AGS(1)EHMDTGLSR
A0A3B6CBI3	35	S	1.314	0.0160801	Up	ETPNDEDDGT(0.214)GS(0.786)DGFELVDDVSPLTK
A0A3B6CBW7	18	S	1.436	0.00269552	Up	S(0.118)GS(0.823)WGS(0.059)VGGGGGGS(0.954)GS(0.046)DPFDIPGK	Cation transporter/ATPase, N-terminus; haloacid dehalogenase-like hydrolase
A0A3B6CDW5	13	S	1.317	0.0343282	Up	S(0.013)RPES(0.985)ANGGS(0.002)AGGK	KH domain
A0A3B6CFS9	108	S	2.045	0.000879221	Up	NLKPIS(1)EGGGEAPHGK	Iron/manganese superoxide dismutases, alpha-hairpin domain; Iron/manganese superoxide dismutases, C-terminal domain
A0A3B6CG04	22	S	1.52	0.00463375	Up	S(0.106)IS(0.894)APDLAVAPALR
A0A3B6CG35	269	S	0.627	0.00725813	Down	KVDQET(0.155)S(0.845)MVR	Thioredoxin-like; UBX domain
A0A3B6CIW3	174	S	0.736	0.00543595	Down	NKPQHGPNYGEPNS(1)PR
A0A3B6U9S5	785	S	1.506	0.000197328	Up	SGPTGDASGFAS(1)VEK
A0A3B6U9S5	251	S	1.542	0.00015903	Up	VFEEQDDMLAENS(1)DDDYDEADK
A0A3B6D496	171	S	1.879	9.60288e-06	Up	DDS(1)EPGDKYDR	RNA recognition motif. (a.k.a. RRM, RBD, or RNP domain)
A0A3B6D5C4	12	S	0.745	0.00761495	Down	AVSTELPEAGS(1)PQEQEQGTEAPPGPGLR
A0A3B6D996	230	S	0.239	1.42025e-05	Down	NDDRS(1)PAKR	RNA recognition motif. (a.k.a. RRM, RBD, or RNP domain)
A0A3B6D996	239	S	0.141	5.83991e-06	Down	RNDDRS(1)PVR	RNA recognition motif. (a.k.a. RRM, RBD, or RNP domain)
Q9ZTZ1	192	S	1.374	0.00213209	Up	SIGLSSGGAEQPHGGGGGSVGGS(1)FGK	FYVE zinc finger
A0A3B6DAM7	20	S	1.318	0.00739965	Up	S(0.94)GS(0.971)PS(0.089)ASSLPMPSIPIFK
A0A3B6DCD1	998	S	1.338	0.00994945	Up	HHSVVSHS(1)PK
A0A3B6DCI5	427	S	1.494	0.000986866	Up	FYHSIS(1)NGLK	Protein kinase domain; NAF domain
A0A3B6DD28	112	S	1.406	0.00751193	Up	HPAS(0.018)PS(0.982)SSSGTVATQ
A0A3B6DPM4	125	S	1.572	0.00184803	Up	S(1)APAFIELDTK	ATP synthase alpha/beta family, beta-barrel domain; ATP synthase alpha/beta family, nucleotide-binding domain
A0A3B6DEI2	420	S	0.75	0.00171609	Down	T(0.015)DS(0.985)FSDIIK
A0A3B6DEL0	348	S	2.017	0.000251466	Up	DACMYDS(0.997)GT(0.003)EK
A0A3B6DEL0	178	S	1.381	0.0312559	Up	S(1)PDMYNHR
A0A3B6DF32	199	S	1.948	0.000239017	Up	Y(0.001)T(0.162)S(0.837)PDKLPSAR	SAM domain (Sterile alpha motif)
A0A3B6DF78	216	S	1.873	0.00219811	Up	VEDIQGS(0.002)KS(0.998)DAEGSSR
A0A3B6DFZ7	365	S	0.739	0.0147648	Down	VASDNQDLASGELS(1)PGTNGGNNK
A0A3B6DLC2	1103	S	0.726	0.00132428	Down	KIS(0.999)NS(0.001)ENQLIK
A0A3B6DHH5	5	S	0.745	0.0439409	Down	APPS(1)PPAHAAR	Myb/SANT-like DNA-binding domain
W5AY37	158	S	0.73	0.00662445	Down	S(0.994)T(0.006)VGTPAYIAPEVLSR	Protein kinase domain
A0A3B6DHX3	18	S	1.33	0.0159535	Up	S(0.093)GS(0.907)GGGGSDPFDIPGK	Cation transporter/ATPase, N-terminus; haloacid dehalogenase-like hydrolase
A0A3B6DMQ6	32	S	1.534	0.00688183	Up	ANS(0.992)AT(0.007)T(0.001)AAGLR
A0A3B6DMQ6	301	S	1.438	0.00457573	Up	NLS(1)FERPPTK
A0A3B6U083	747	S	1.35	0.0117514	Up	S(0.001)S(0.01)S(0.988)ACYEEVDLLLPGTAR
A0A3B6DN22	83	S	1.351	0.0111416	Up	HVS(1)GGYAPAAFFPDSDFGGGDDDGPVLPPPAEMGR
A0A3B6DRV1	251	S	1.569	0.000415066	Up	VFEEQDDMLAENS(1)DDDYDDADK
A0A3B6E8H5	239	S	1.536	0.00423362	Up	AAAAADVLVS(0.999)DS(0.001)AATPK
A0A3B6E9M9	38	S	1.952	0.00113108	Up	LTEDGGS(1)EDEEEEPALPVNLLEHR	Carbohydrate binding domain
A0A3B6E9P7	93	S	0.552	0.0174211	Down	DAAAGYDS(1)DDANAR
A0A3B6GPP8	741	S	0.356	8.84656e-05	Down	LAS(1)EIFAR
A0A3B6GPP8	396	S	0.596	0.000876622	Down	S(0.007)NMS(0.993)DGDNTCVAK
A0A3B6FGV4	174	S	0.693	0.0252279	Down	TT(0.009)S(0.937)S(0.041)NSLNS(0.014)AATTR
A0A3B6EB54	479	S	0.511	0.0295844	Down	AEGFGGES(1)AEEK	Filamin/ABP280 repeat; RNA recognition motif. (a.k.a. RRM, RBD, or RNP domain)
A0A3B6EBN3	6	S	0.566	0.00545758	Down	S(0.004)MS(0.996)LNMR
A0A3B6FIS4	90	S	1.435	0.00338332	Up	GGGEGAPGYVS(1)DDPMHASCSTNGR	Myb-like DNA-binding domain
A0A3B6EFZ7	644	S	0.726	0.00575977	Down	YSPQGGS(1)RR	ABC transporter
A0A3B6ECD2	40	S	0.274	0.00041092	Down	GGAES(1)DEEIR
A0A3B6GP74	1015	S	0.481	0.000214996	Down	LQHALS(1)QK	Anticodon-binding domain of tRNA
A0A3B6FHB5	455	S	0.556	0.00012744	Down	DDDDS(1)PNRWPVPK	Trypsin-like peptidase domain
A0A3B6GSY6	690	S	1.631	0.00327812	Up	MS(0.133)GS(0.867)FVMER	CBS domain
A0A3B6GN13	397	S	0.442	0.000357334	Down	AS(0.051)S(0.949)LEIYGK
A0A3B6GN13	648	S	0.627	0.0443158	Down	S(0.018)VS(0.982)HPEER
A0A3B6ECU7	682	S	1.356	0.00165494	Up	NGS(1)VEELPAEALTSDGADAELVR	Glycosyl hydrolases family 32 N-terminal domain; Thiolase, N-terminal domain
A0A3B6ECU7	419	S	0.662	0.000994392	Down	S(0.999)PT(0.001)SAPFPSPTSTFLK	Glycosyl hydrolases family 32 N-terminal domain; Thiolase, N-terminal domain
A0A3B6EDJ0	956	S	0.549	0.00515725	Down	WDS(1)PGGGSR	DEAD/DEAH box helicase
A0A3B6GQG8	161	S	0.763	0.0339771	Down	SIS(0.979)ET(0.017)T(0.004)LEK	ATPase family associated with various cellular activities (AAA)
A0A3B6EDJ8	239	S	0.561	0.00224708	Down	S(0.983)S(0.017)SWTFDEK	ATPase family associated with various cellular activities (AAA)
W5CQV6	126	S	1.373	0.0116853	Up	RGDES(0.01)HS(0.947)GS(0.043)FR	Protein kinase domain
A0A3B6EDK9	268	S	2.049	7.71646e-05	Up	NSS(1)FGSTSSAPSLSNLPPIR	PB1 domain
A0A3B6FJY2	694	S	1.398	0.00244007	Up	VSGAPVVAGIS(1)PNIGR
A0A3B6EDZ1	417	S	0.764	0.036415	Down	DQAAETT(0.001)S(0.005)T(0.205)S(0.789)PK
A0A3B6EDZ1	289	S	2.029	0.00052288	Up	EEADADS(1)S(1)DDEK
A0A3B6EFD5	426	S	1.405	0.00481048	Up	AQTNTTTGGSSS(1)PGGGR
A0A3B6EFD5	390	S	1.317	0.00119953	Up	DPSVNQVGS(1)PVAASEPSGSILPK
A0A3B6FNP9	704	S	1.619	0.000387795	Up	S(0.017)GS(0.983)VENGTYR
W5CRM7	65	S	1.539	0.00357532	Up	STDMS(1)DDEPDIDIEK
A0A3B6EF31	645	S	0.111	0.012832	Down	AGS(0.949)GS(0.025)T(0.025)RPDSAHPVEK	DEAD/DEAH box helicase
A0A3B6GVT6	106	S	0.404	0.00541758	Down	RHDEHDS(1)FK	DEAD/DEAH box helicase
A0A3B6GVT6	621	S	0.546	0.00628335	Down	RHDVQAS(1)R	DEAD/DEAH box helicase
A0A3B6GVT6	741	S	0.443	9.04252e-06	Down	SAPYS(1)PVYNGEGGR	DEAD/DEAH box helicase
A0A3B6EF31	674	S	0.157	1.52198e-05	Down	S(1)VDPSNDYQAEDGK	DEAD/DEAH box helicase
A0A3B6EF31	696	S	0.266	3.89391e-05	Down	VDLDRS(1)PS(1)LQEQDDK	DEAD/DEAH box helicase
A0A3B6EF48	203	S	1.904	0.00158278	Up	S(1)VDFRPR
A0A3B6GR28	19	S	0.755	0.000698879	Down	KES(1)GRLPS(1)R
A0A3B6GR28	34	S	6.145	0.000918145	Up	HGGHAHGHS(1)GLAR
A0A3B6GR28	52	S	3.082	1.09843e-06	Up	S(0.999)DAT(0.001)LVR
A0A3B6GR28	44	S	1.986	0.000668469	Up	T(0.001)AHGMS(0.985)S(0.055)S(0.223)S(0.736)LR
A0A3B6GR28	45	S	1.535	0.0299981	Up	TAHGMS(0.109)S(0.886)S(0.003)S(0.001)LR
A0A3B6GR28	47	S	1.503	0.000671279	Up	TAHGMSS(0.003)S(0.163)S(0.834)LR
W5D6Y9	327	S	0.705	0.0148013	Down	VPTYWDASGQSSVQS(1)PGHK	PWWP domain
A0A3B6FKY1	285	S	0.716	0.00767812	Down	LQS(0.998)FS(0.002)GAR
D8L9V4	345	S	0.766	0.00524218	Down	AET(1)PGS(1)DNLK	BAH domain; Transcription factor S-II (TFIIS), central domain
A0A3B6EFX5	102	S	0.707	0.036334	Down	RPAEES(1)DEDS(1)QEK	BAH domain; Transcription factor S-II (TFIIS), central domain
W5D2A6	16	S	0.756	0.0197196	Down	S(0.053)S(0.168)S(0.779)IDRIPAEAR
A0A3B6EFY8	201	S	0.658	0.015269	Down	VNTEIVES(0.988)PS(0.012)IHK
A0A3B6EFZ9	278	S	0.607	0.0184636	Down	TIPYT(0.003)S(0.143)S(0.854)PPFSLSK
A0A3B6FQV2	611	S	0.684	8.33657e-05	Down	YQENDNDLLLST(0.004)S(0.996)DKEDNGIR	Beta2-adaptin appendage, C-terminal sub-domain
A0A3B6EG69	198	S	0.73	0.0342762	Down	SAFFEQGLNKLS(1)FNEK
A0A3B6EGK6	666	S	1.394	0.0129839	Up	S(1)PQNDIVTEELDQR	CASC3/Barentsz eIF4AIII binding
A0A3B6GTT6	125	S	1.422	0.00139761	Up	KINGELS(1)EES(1)E	HMG (high mobility group) box
A0A3B6EHA9	622	S	0.591	0.000172784	Down	S(0.019)KS(0.183)T(0.811)S(0.984)LS(0.002)LK	ABC transporter
A0A3B6ELN0	304	S	0.634	0.00351792	Down	YRYS(0.991)GS(0.009)GGT(0.001)PTR	Wall-associated receptor kinase galacturonan-binding; Wall-associated receptor kinase C-terminal; Protein kinase domain
W5D5G7	245	S	0.727	0.0157183	Down	T(0.01)PES(0.99)PKS(1)PAVSSR
W5D1V7	150	S	0.713	0.000199333	Down	S(0.999)S(0.001)SSYPELR
A0A3B6GX95	3	S	1.406	0.0177742	Up	AS(1)ADEANAAAEGTEGK
A0A3B6FNW7	200	S	1.389	0.000451326	Up	GFFFHPS(1)PR
A0A3B6EIF4	937	S	0.742	0.00196903	Down	TSLIS(1)PK
A0A3B6FPE9	95	S	0.344	0.00214091	Down	VDDLEDGFS(1)DLEVPPEADKK
A0A3B6EIS7	309	S	1.494	0.0118514	Up	ERHS(1)NPDRDR
A0A3B6EIS7	590	S	1.685	0.00634777	Up	KDTHPS(1)PK
A0A3B6EIS7	598	S	1.62	0.00101775	Up	QLS(0.095)DKS(0.881)PS(0.003)S(0.022)NDQR
A0A3B6EIS7	503	S	2.351	0.00184372	Up	T(0.173)S(0.827)PGSNPHHEK
A0A3B6EIS7	140	S	1.653	0.0436373	Up	T(0.021)T(0.102)GS(0.877)DER
A0A3B6GY56	358	S	0.716	0.00139547	Down	GAS(0.13)S(0.928)S(0.942)PEHPLMR	Protein tyrosine kinase
A0A3B6GY56	410	S	0.717	0.0059315	Down	SIS(0.971)IT(0.029)PEIGDDIVR	Protein tyrosine kinase
A0A3B6GY56	308	S	0.743	0.0263785	Down	VEAEGIEASSNLS(1)GR	Protein tyrosine kinase
A0A3B6FRK7	278	S	0.61	0.0211404	Down	T(0.003)LS(0.997)HSER	Endonuclease/Exonuclease/phosphatase family
A0A3B6EJ17	787	S	0.611	0.000947982	Down	AT(0.007)S(0.957)GVS(0.035)ALFK
A0A3B6GTF6	206	S	1.352	0.00249294	Up	LLPLFPLQS(0.998)PT(0.002)RQ
A0A3B6EJK3	220	S	0.752	0.0245622	Down	GRGS(1)HEEDEQPR	Protein kinase domain
A0A3B6GWC9	1501	S	0.724	0.0147529	Down	ENS(0.872)GFT(0.128)FLHQR	Myosin N-terminal SH3-like domain; Myosin head (motor domain)
A0A3B6GZR9	406	S	0.696	0.00996507	Down	AALEPLPCQPLS(1)PKDDK	MATH domain
A0A3B6EJY2	1166	S	0.568	0.00161182	Down	NSSGPGSS(0.001)AS(0.017)QS(0.982)FKR	R3H domain; DEAD/DEAH box helicase; Helicase associated domain (HA2); Oligonucleotide/oligosaccharide-binding (OB)-fold
A0A3B6EKG5	69	S	1.481	0.000172362	Up	HT(0.001)AS(0.998)LPSLR	Protein tyrosine kinase
A0A3B6EKH4	40	S	0.596	0.00350283	Down	LSFNS(0.035)PS(0.965)LK	Glutaredoxin
A0A3B6EKH5	415	S	0.591	0.00783984	Down	NSDHEGS(1)PEPGSR
A0A3B6GYA9	556	S	0.555	0.0129298	Down	FQGHS(1)YR
A0A3B6EQ13	237	S	0.587	0.00167697	Down	GS(0.009)DS(0.982)PT(0.009)KECGDGKPK
A0A3B6EQ13	144	S	0.677	0.0215301	Down	QSSADEENTEDIKPS(0.002)EDS(0.998)DDEFYDVEK
A0A3B6H132	7	S	0.718	0.00388663	Down	S(0.981)PT(0.019)HAPSPAHAPASK
A0A3B6GWP0	205	S	2.382	0.0100168	Up	LSSLLS(1)IAR
A0A3B6FS71	186	S	1.429	0.00498022	Up	SSPGAAAPS(1)PPPPPFFPR	Myb-like DNA-binding domain
A0A3B6GZ38	183	S	1.399	0.00916455	Up	ESPMTTFS(1)VLEGAGR
A0A3B6GZ38	131	S	2.02	0.0027526	Up	PAPAPAMQMPQS(1)APVNVPVAR
A0A3B6ELC9	28	S	0.587	0.0020067	Down	S(0.025)DS(0.975)QVFLFANSK	Ribosomal protein L24e
A0A3B6EM88	455	S	1.526	0.00982488	Up	GSAVTEPTHGS(1)PGASK	ENTH domain
A0A3B6EM88	552	S	1.577	0.00678453	Up	RLS(1)NGSEEK	ENTH domain
W5D5P0	194	S	0.687	0.00709721	Down	DAFESHS(1)R	Caspase domain
A0A3B6H0J7	358	S	1.348	0.000294067	Up	EAANGNGS(1)AAGNGLDSVQVGK
A0A3B6H067	55	S	0.49	0.00151359	Down	GS(1)GHFEVR
A0A3B6EN00	269	S	2.046	0.00469169	Up	LSSGSSGAGAAT(0.064)S(0.936)PR
A0A3B6EN00	236	S	1.748	0.00642711	Up	YST(0.001)AVS(0.999)PK
A0A3B6H1F2	475	S	0.75	0.0039808	Down	ILDRGES(1)LDGGK
A0A3B6EN58	17	S	1.669	0.000622246	Up	HAS(1)PQPR	Catalytic LigB subunit of aromatic ring-opening dioxygenase
A0A3B6KHJ0	767	S	0.757	0.0209966	Down	KPS(0.876)GGIES(0.124)LR
W5CU29	236	S	0.637	0.00408842	Down	HLLS(0.999)PS(0.001)K	Dual specificity phosphatase, catalytic domain
A0A3B6H3Z5	1362	S	1.66	0.00535086	Up	GSSHS(1)LLK	GYF domain
A0A3B6H3Z5	272	S	1.933	0.000205937	Up	PS(0.004)S(0.996)AGPIGAPPVYGR	GYF domain
A0A3B6H3Z5	661	S	1.398	0.0220911	Up	PT(0.06)S(0.94)GMGQSR	GYF domain
A0A3B6H3Z5	1103	S	1.359	0.00702463	Up	SGS(1)LPGGAPLPNPDVVNALAR	GYF domain
A0A3B6H3Z5	1071	S	1.414	0.0216079	Up	SS(0.001)S(0.999)VEHHDHLDR	GYF domain
A0A3B6H3Z5	1048	S	2.963	0.00334875	Up	TGT(0.023)S(0.976)PNQSHASR	GYF domain
A0A3B6FZC9	543	S	1.641	0.0243094	Up	S(0.997)PLT(0.003)STAK	Homeobox domain
A0A3B6EP95	111	S	1.443	0.000732377	Up	QGADS(1)DEEVPLAIPLDINTDGYK	C2H2-type zinc finger
W5D0Y2	165	S	0.715	0.00202074	Down	GLSHERDES(1)PYVR	RNA recognition motif. (a.k.a. RRM, RBD, or RNP domain)
W5D0Y2	159	S	2.122	0.000339491	Up	KGLS(1)HER	RNA recognition motif. (a.k.a. RRM, RBD, or RNP domain)
W5D0Y2	129	S	1.568	1.29188e-05	Up	YS(0.998)CDS(0.002)DYER	RNA recognition motif. (a.k.a. RRM, RBD, or RNP domain)
A0A3B6FV62	373	S	1.355	0.00340838	Up	SYASATPNLEHS(0.002)FS(0.889)S(0.109)IQLK
A0A3B6EPS2	187	S	2.786	8.69328e-05	Up	GFGGNPAGNHGAPAGS(0.097)T(0.933)S(0.958)GDEFS(0.011)LGTPGSSFESAK	RNA recognition motif. (a.k.a. RRM, RBD, or RNP domain)
A0A3B6EPZ5	59	S	1.678	0.00325283	Up	LYDFCS(1)PK	SRF-type transcription factor (DNA-binding and dimerisation domain)
A0A3B6ESQ3	878	S	1.473	0.00071105	Up	GAS(1)EEQNLIR
A0A3B6ESQ3	731	S	1.437	0.00464036	Up	LLS(1)DDGVK
A0A3B6EQJ5	1176	S	2.297	0.000413968	Up	GNTMKEDS(1)DPNSASK
A0A3B6ERN2	79	S	1.444	0.000193481	Up	LIMDS(1)INK	Pyridoxal-dependent decarboxylase conserved domain
A0A3B6ER09	119	S	0.567	0.00784201	Down	NLS(0.996)QFS(0.004)GFVWTDNPEK	DEK C terminal domain
A0A3B6FVX9	154	S	1.585	3.67306e-05	Up	LPS(1)DLHLR
A0A3B6H059	84	S	1.697	0.000233728	Up	T(0.001)LS(0.919)FS(0.079)QAYK
A0A3B6H3I1	897	S	1.324	0.00950179	Up	RAS(1)FPFS(1)PAGAR	Carbohydrate-binding protein of the ER; Protein tyrosine kinase
A0A3B6ERK0	150	S	0.703	0.0144985	Down	AVAVS(1)PR
A0A3B6ERP6	42	S	1.645	0.000404503	Up	QAIGS(1)PAR	EF-hand domain pair
A0A3B6EUM8	260	S	0.53	0.000537448	Down	RADS(1)PIR	RNA recognition motif. (a.k.a. RRM, RBD, or RNP domain)
A0A3B6ES82	223	S	0.402	3.04836e-05	Down	DAQQRPGGS(0.038)S(0.962)PR	RNA recognition motif. (a.k.a. RRM, RBD, or RNP domain)
A0A3B6EUM8	50	S	0.282	0.000997381	Down	GRS(1)PPAAK	RNA recognition motif. (a.k.a. RRM, RBD, or RNP domain)
A0A3B6EUM8	97	S	0.711	0.00120648	Down	KAS(1)PPPQSVVLHVDHLSR	RNA recognition motif. (a.k.a. RRM, RBD, or RNP domain)
A0A3B6EUM8	231	S	0.59	0.00216757	Down	KKPAS(1)PPR	RNA recognition motif. (a.k.a. RRM, RBD, or RNP domain)
A0A3B6EUM8	269	S	0.536	0.00227277	Down	RRPDLS(1)PVR	RNA recognition motif. (a.k.a. RRM, RBD, or RNP domain)
A0A3B6EUM8	280	S	0.316	0.000120421	Down	RPGS(1)PIR	RNA recognition motif. (a.k.a. RRM, RBD, or RNP domain)
A0A3B6EUM8	253	S	0.606	0.000518862	Down	RPPNPS(1)PR	RNA recognition motif. (a.k.a. RRM, RBD, or RNP domain)
A0A3B6EUM8	309	S	0.536	0.00221097	Down	RS(1)PGPPR	RNA recognition motif. (a.k.a. RRM, RBD, or RNP domain)
A0A3B6ESN1	124	S	1.406	0.012844	Up	S(0.01)PNS(0.945)S(0.044)EAS(0.001)PTGR
W5D2A3	156	S	1.757	0.00246364	Up	QIASQASQGAPS(0.035)S(0.962)S(0.004)NAR
A0A3B6ESU0	884	S	1.375	0.000597849	Up	SIKVS(1)PEVK	Gelsolin repeat; Villin headpiece domain
A0A3B6ESU0	805	S	0.691	0.00386053	Down	S(0.597)T(0.058)S(0.345)FS(1)PDR	Gelsolin repeat; Villin headpiece domain
A0A3B6ET84	97	S	0.527	0.0270824	Down	VS(1)DGEEEDGRR
A0A3B6EU85	7	S	1.384	0.000244622	Up	MANGEVS(1)DDGR
A0A3B6EUM8	224	S	0.461	0.00232799	Down	DAQQRPGGS(1)AS(1)PR	RNA recognition motif. (a.k.a. RRM, RBD, or RNP domain)
A0A3B6EUZ4	124	S	1.643	0.000311856	Up	ASAS(1)IDGKDEDEDDDWEAIADR
A0A3B6FEE3	326	S	0.556	0.0120366	Down	SEES(0.005)HS(0.995)PVQS(1)PGR
A0A3B6FEE3	330	S	0.597	0.000875999	Down	SEES(0.005)HS(0.995)PVQS(1)PGR
A0A3B6FFJ2	1056	S	1.408	0.0299891	Up	HS(0.001)AS(0.998)Y(0.001)PK	Cyclic nucleotide-binding domain
A0A3B6FGC4	467	S	0.677	0.00274615	Down	ELMEDS(1)DGEFK
A0A3B6GQQ9	104	S	1.667	0.000978236	Up	LNDEASGRPT(0.02)QS(0.099)AS(0.882)PSNSQQDSANTSR
A0A3B6FII4	14	S	1.811	0.0136568	Up	GS(0.997)PS(0.003)TMDQADESAK
A0A3B6GUH4	561	S	1.939	0.00204846	Up	QGS(1)PDLDPK	C2 domain
A0A3B6FKF8	163	S	0.661	9.64935e-05	Down	TPANGS(1)PGNDSPGNDK	Domain of unknown function (DUF1785); PAZ domain
A0A3B6GVM1	124	S	0.751	0.0339986	Down	LSHT(0.034)S(0.897)S(0.069)FGR
A0A3B6GVM1	125	S	0.688	0.034796	Down	LSHTS(0.018)S(0.982)FGR
A0A3B6GVM1	713	S	0.719	0.00698414	Down	VQS(1)EIEKDR
A0A3B6FLC7	214	S	1.317	0.0355846	Up	SSVLGSLAAYGDDDDDDES(1)GDER	N-terminal domain of NEFA-interacting nuclear protein NIP30
A0A3B6FN58	277	S	0.651	0.00449227	Down	AIPYT(0.008)S(0.047)S(0.931)PS(0.014)FS(0.001)LSK
A0A3B6FP06	17	S	1.39	0.00297982	Up	STLAANS(1)PAAK	RNA recognition motif. (a.k.a. RRM, RBD, or RNP domain)
A0A3B6FP38	428	S	1.496	0.0088701	Up	GSAVTEPTHGS(1)PGATK	ENTH domain
A0A3B6FPQ8	390	S	0.698	6.36288e-05	Down	TVGTAIPFS(1)PSDIK	Poly(ADP-ribose) polymerase and DNA-Ligase Zn-finger region
A0A3B6FR90	599	S	1.483	0.00885088	Up	KDMHPS(1)PK
A0A3B6FR90	140	S	1.553	5.94708e-06	Up	T(0.012)AGS(0.988)DER
A0A3B6GXA2	190	S	0.732	0.0121487	Down	T(0.148)AS(0.808)GS(0.044)TIFQK	Endonuclease/Exonuclease/phosphatase family
A0A3B6FRE2	274	S	0.607	2.50259e-05	Down	FDPCEDPVS(1)PR
A0A3B6FU71	775	S	0.766	0.00800556	Down	RAS(1)VEQGHINGTGTK
A0A3B6FS43	786	S	0.651	0.00486583	Down	AT(0.027)S(0.97)GVS(0.003)SLFK
A0A3B6FSX5	70	S	0.753	0.00515659	Down	NAS(0.944)AT(0.042)S(0.014)LRDDDDAFAK	Phosphofructokinase
A0A3B6FU56	111	S	1.346	0.00618371	Up	QDAES(1)DEEVPLAIPLDFNTDGYK	C2H2-type zinc finger
A0A3B6FU56	188	S	1.309	0.01867	Up	TGMQNSSDGVDNES(0.003)S(0.997)DQDVDYPR	C2H2-type zinc finger
A0A3B6H106	248	S	1.523	0.0407865	Up	QGEASAGNQGMQS(1)PYR
A0A3B6FVQ0	93	S	0.489	0.027685	Down	VS(1)DGEEENGR
W5CXP9	37	S	1.496	0.000707031	Up	FDS(1)LHMEAGK
W5CXP9	158	S	1.305	0.00305135	Up	ISLIPNQQAEDAT(0.04)VS(0.96)HYK
W5CXP9	27	S	1.508	0.00026408	Up	VPPS(1)PPRR
A0A3B6FWR8	27	S	1.533	0.000688572	Up	MANGEAS(1)DDAR
A0A3B6FX74	839	S	1.653	0.0128462	Up	AAAVAALSSVLTAEQSGS(0.987)S(0.013)DNLK	Gelsolin repeat; Villin headpiece domain
A0A3B6FX74	868	S	1.307	0.000584329	Up	SEAEVVVIS(1)PSEAS(1)PR	Gelsolin repeat; Villin headpiece domain
A0A3B6FX74	871	S	1.616	0.00213134	Up	S(1)EAGES(0.017)S(0.983)EFQSEK	Gelsolin repeat; Villin headpiece domain
A0A3B6FXH7	63	S	1.463	0.001092	Up	EEGTNGHGNGDAAAAAAADDDVWGDAS(0.013)DS(0.987)PGHDSDLK
A0A3B6FXU0	260	S	0.447	0.000853133	Down	RAES(1)PIR	RNA recognition motif. (a.k.a. RRM, RBD, or RNP domain)
A0A3B6FXU0	224	S	0.487	0.000850548	Down	DAPQRPGGS(1)AS(1)PR	RNA recognition motif. (a.k.a. RRM, RBD, or RNP domain)
A0A3B6H6Q7	233	S	0.511	0.000272905	Down	KPPS(1)PPR	RNA recognition motif. (a.k.a. RRM, RBD, or RNP domain)
A0A3B6H2R1	773	S	1.348	0.000618178	Up	S(0.005)LT(0.163)S(0.832)PGGVINGTK	FYVE zinc finger; Transcription factor BRX N-terminal domain
A0A3B6FZB8	694	S	1.444	0.000803985	Up	LAPLPDTEGS(1)APGHVSTVVK	Protein kinase domain
A0A3B6H3Z5	571	S	0.733	0.0108293	Down	GGS(0.029)AES(0.974)PDS(0.996)VHNNFEDALPTSGSFGK	GYF domain
A0A3B6FZ91	1111	S	1.656	0.00308957	Up	SGS(1)LPGGAPLSNPDVVNALAR	GYF domain
A0A3B6G1J0	702	S	1.328	0.0313909	Up	ADDS(0.963)S(0.037)DEAVHASTA	GidA associated domain 3
A0A3B6GNW0	307	S	1.361	0.00304231	Up	TSLPVQS(1)PNNPLGK
A0A3B6GL20	468	S	0.728	0.00589466	Down	ELMEDS(1)DGEIK
A0A3B6GN98	203	S	1.408	0.00143058	Up	S(0.033)IS(0.967)MDGVLHK
A0A3B6GLJ3	388	S	0.716	0.00406832	Down	ADGDAES(1)PMPK
A0A3B6GLJ3	294	S	0.648	0.000750766	Down	EVTAS(1)ADETEGYSK
A0A3B6GM54	946	S	0.766	0.000971369	Down	WDS(1)PGGGTR	DEAD/DEAH box helicase
A0A3B6GMS8	110	S	1.37	0.00517375	Up	EDDYGRHS(1)PAPAGYGGGDYGR
A0A3B6GSS3	130	S	0.539	0.00136279	Down	CGDS(1)GHIER	Zinc knuckle
A0A3B6GSS3	277	S	0.318	1.02296e-05	Down	NMS(1)PAANGRS(1)LS(1)PR	Zinc knuckle
A0A3B6GNA7	156	S	1.309	2.13946e-05	Up	LAFLLHNDDPAS(0.047)S(0.929)PS(0.008)S(0.008)S(0.008)VAAAR	HhH-GPD superfamily base excision DNA repair protein
A0A3B6GTC1	908	S	0.682	0.000363152	Down	S(0.161)S(0.839)PPLEHMK
A0A3B6GNZ8	20	S	0.683	0.000895523	Down	LDS(0.003)LPPPAS(0.997)PAIR
A0A3B6GP23	128	S	0.531	0.000743371	Down	ENANLIDGDDS(1)DELR
W5CPE5	151	S	0.693	0.00218051	Down	GLS(1)GILNFK
W5CQ97	138	S	1.382	0.0169576	Up	HTGDAT(0.001)S(0.008)FT(0.201)IS(0.789)DLGAK
W5CQ97	242	S	1.878	5.96719e-05	Up	NLEGAFVLNQMQPEHDESS(0.037)S(0.963)Q
W5CQ97	178	S	1.707	0.00206128	Up	SNS(1)LLPYELVEIVR
A0A3B6GQG8	204	S	0.67	0.0356768	Down	S(0.01)S(0.044)ES(0.91)T(0.033)NS(0.004)IPR	ATPase family associated with various cellular activities (AAA)
A0A3B6GQS2	367	S	0.695	0.028726	Down	TITSSLGAGS(0.025)S(0.083)S(0.867)S(0.025)R	DnaJ domain
A0A3B6GW04	395	S	0.746	0.00110064	Down	VVDTPAEPGATGSPS(1)PR	DnaJ domain
A0A3B6GUT2	167	S	0.615	0.000941134	Down	TPANGS(1)PGNDSPDK	Domain of unknown function (DUF1785); PAZ domain
A0A3B6GUT2	172	S	0.665	0.00395798	Down	T(0.02)PANGS(0.98)PGNDS(1)PDK	Domain of unknown function (DUF1785); PAZ domain
A0A3B6GXG8	476	S	1.308	0.0191068	Up	SAS(1)WDNQNDK
A0A3B6GTG4	615	S	1.416	0.000395487	Up	IHHS(0.947)GPLT(0.044)S(0.01)CPSGNVDEILK	Protein kinase domain
A0A3B6GUN6	130	S	0.612	0.00161535	Down	HTES(1)NVGQADR	Hemerythrin HHE cation binding domain; CHY zinc finger
W5CDX4	50	S	0.726	0.0347004	Down	GKIS(1)GAYRPPTDSDDTFSSK	Yip1 domain
W5D4D4	387	S	0.695	0.0018237	Down	VEASGAYS(1)NK	EF-hand domain pair
A0A3B6GU25	19	S	1.387	5.44719e-05	Up	KPDENGAVAVS(1)PAAGAAALGLTR	RNA recognition motif. (a.k.a. RRM, RBD, or RNP domain)
A0A3B6GVJ5	37	S	0.605	0.0351778	Down	TTKPTAPLS(1)PGAK	BAH domain; Transcription factor S-II (TFIIS), central domain
A0A3B6GVT6	680	S	0.146	0.0115457	Down	RADS(0.829)GS(0.169)ARPDS(0.002)AHPVEK	DEAD/DEAH box helicase
A0A3B6GVT6	687	S	0.214	0.0105871	Down	ADS(0.032)GS(0.032)ARPDS(0.937)AHPVEK	DEAD/DEAH box helicase
A0A3B6GVT6	709	S	0.398	7.30338e-05	Down	S(1)VDPSNGDGK	DEAD/DEAH box helicase
A0A3B6GVT6	727	S	0.344	3.08701e-05	Down	VDLDRS(1)PS(1)LQER	DEAD/DEAH box helicase
A0A3B6GWU1	65	S	1.576	0.00594488	Up	YGVSSSS(0.002)S(0.998)PLDPVDAFR
A0A3B6GWU5	13	S	1.348	0.000577364	Up	VFDAVSGSGGGS(1)PAAAAAPK
A0A3B6GWV4	501	S	1.857	0.00164624	Up	T(0.173)S(0.827)PGSNPHHEK
A0A3B6GXR2	331	S	1.944	0.000166552	Up	SDKPAS(0.05)S(0.947)DS(0.003)EAK
A0A3B6GXR2	92	S	1.392	0.0135531	Up	SYGGGGGGSGDAADSGGAS(1)DGAGGR
A0A3B6GZB8	352	S	0.675	0.00316628	Down	EVHAS(1)GELR	Protein kinase domain
A0A3B6GZB8	158	S	0.559	0.000157058	Down	S(1)AVGTPAYIAPEVLSR	Protein kinase domain
A0A3B6H043	393	S	1.904	0.0175549	Up	S(0.972)S(0.027)SRCRSSAR
A0A3B6H059	200	S	1.472	0.000106428	Up	LPS(1)DLQLR
A0A3B6H0C5	59	S	1.384	0.025322	Up	LYDFCS(1)PR	SRF-type transcription factor (DNA-binding and dimerisation domain)
W5D2R4	14	S	1.54	0.00128826	Up	KPAS(1)AGGEGGGAHINLK
A0A3B6H1A2	54	S	0.74	0.00976415	Down	T(0.007)T(0.023)S(0.967)T(0.004)VTGER	CBS domain; PB1 domain
A0A3B6H1A2	398	S	0.769	0.0054005	Down	VAS(1)EVADMGR	CBS domain; PB1 domain
A0A3B6H1G6	42	S	1.398	0.0325471	Up	EENRPAS(1)GAGS(1)PAR	EF-hand domain pair
A0A3B6H1G6	22	S	1.426	0.0100279	Up	SAS(1)PPPPPQEER	EF-hand domain pair
A0A3B6H1K9	469	S	0.668	7.15093e-05	Down	DKES(1)EAAEEDDVQDAAK	ATPase family associated with various cellular activities (AAA)
A0A3B6H1T3	914	S	1.616	0.00213134	Up	S(1)EAGES(0.017)S(0.983)EFQSEK	Gelsolin repeat; Villin headpiece domain
A0A3B6H1T3	911	S	1.377	0.012706	Up	TEAEVVVIS(1)PSEAS(1)PR	Gelsolin repeat; Villin headpiece domain
A0A3B6H230	496	S	1.338	0.0433174	Up	S(0.005)T(0.005)S(0.99)LEDDPFSYPNLFSAKP
A0A3B6H2L4	60	S	1.403	0.0109545	Up	EEGTNGHGNGDAAAVDDDVWGDAS(0.01)DS(0.99)PGHDSDLK
A0A3B6H3Z5	1253	S	1.48	0.0098449	Up	GFPDVPAT(0.146)AS(0.854)FGQR	GYF domain
A0A3B6H402	175	S	3.253	0.000559563	Up	GGGGGGYGGDRES(1)Y	RNA recognition motif. (a.k.a. RRM, RBD, or RNP domain)
A0A3B6H5W5	296	S	0.541	0.00342703	Down	HCYQQQHGS(0.951)S(0.049)NR	Putative GTPase activating protein for Arf; C2 domain
A0A3B6HQ98	237	S	1.706	5.66531e-06	Up	S(0.121)LS(0.873)FGHS(0.007)S(0.003)PPS(0.874)PVS(0.121)Y(0.003)AQNGLANYNK
A0A3B6JP46	122	S	1.504	0.00815855	Up	ELDT(0.008)NS(0.992)PGYQAPLHAEPLKPR
W5EIQ2	24	S	0.689	0.000134966	Down	GVEPSGPDAGS(0.997)PT(0.002)FSVR	3-Oxoacyl-[acyl-carrier-protein (ACP)] synthase III C terminal
A0A3B6HN69	173	S	3.048	0.000169921	Up	HKS(1)EGHGFQEK
A0A3B6HN69	40	S	1.613	0.00335153	Up	RDDPS(1)PR
A0A3B6IX72	70	S	2.091	6.05534e-06	Up	T(0.001)YS(0.999)PEPK
A0A3B6HQS4	1043	S	0.71	0.00246145	Down	LETIPGSGES(0.996)PS(0.004)DPFPR	Nup133 N terminal like
A0A3B6HS81	645	S	0.749	0.000710432	Down	KS(1)ASAAVLSQEIQR	Vacuolar protein 14 C-terminal Fig4p binding
A0A3B6HS81	590	S	0.613	0.000445983	Down	TS(0.002)S(0.998)ANPYSQILQVTEDGNR	Vacuolar protein 14 C-terminal Fig4p binding
A0A3B6JMU5	438	S	0.511	8.77525e-05	Down	LIEPSPSFAYPSPQS(1)PPQYK
A0A3B6HPA7	140	S	1.424	0.0135594	Up	GEQVS(1)PAK
A0A3B6IR77	154	S	2.261	0.000132015	Up	KPT(0.245)S(0.755)PAR	DExH-box splicing factor binding site
A0A3B6JLQ4	242	S	0.712	0.00961917	Down	KAFS(1)MQDR
A0A3B6JLA4	26	S	0.528	0.00085779	Down	KDDDDS(1)DIEYSPFFGIEK
A0A3B6JLA4	4	S	0.752	0.0144172	Down	S(1)LAGDLTDPEMAQPYMK
A0A3B6HPU7	455	S	0.351	0.000260142	Down	DS(0.007)T(0.006)RDS(0.988)PLKDTGK
A0A3B6HPU7	428	S	0.42	0.00228652	Down	GS(1)PDFEHR
A0A3B6HPU7	473	S	0.246	6.1715e-05	Down	HMPSQDS(0.001)T(0.005)NT(0.994)S(1)GDEEESGR
A0A3B6HPU7	558	S	0.184	0.0180143	Down	QGDS(1)PDDSR
A0A3B6HPU7	244	S	1.56	0.0188685	Up	RS(1)PS(1)VPRS(1)PS(1)PR
A0A3B6HPU7	442	S	0.215	0.00101336	Down	SLRS(0.998)PT(0.002)NDAER
A0A3B6HPU7	590	S	0.203	3.47184e-05	Down	T(0.09)DS(0.91)HGASYDAIAAK
A0A3B6HPU7	376	S	0.449	0.00254046	Down	TLSANPPVS(1)PPR
A0A3B6HPU7	617	S	0.608	4.87221e-05	Down	VDEAS(1)QS(1)DGGS(1)PLQK
A0A3B6HPU7	718	S	0.489	1.08866e-05	Down	YAGS(1)PLS(1)DLEK
A0A3B6HPU7	721	S	0.348	0.000420512	Down	YAGS(1)PLS(1)DLEK
A0A3B6JPU6	517	S	0.637	0.0292867	Down	S(1)LSDLLFR
A0A3B6JPU6	519	S	0.547	0.00069926	Down	S(0.022)LS(0.978)DLLFR
A0A3B6HQ30	614	S	0.572	0.00142081	Down	RHDS(1)FEMELPNLPK	ABC transporter
A0A3B6HQ30	642	S	0.512	0.0492584	Down	NAGPDS(1)PIS(1)PLLTSDPK	ABC transporter
A0A3B6HQ30	659	S	0.737	0.0281367	Down	SHS(1)QTFSR	ABC transporter
A0A3B6HQ30	552	S	0.764	0.00191887	Down	SLQFEDPPIS(0.01)QNFQES(0.022)S(0.179)S(0.789)PK	ABC transporter
A0A3B6HQA8	443	S	2.301	0.0006546	Up	RLS(0.976)S(0.021)ES(0.002)HLDK
A0A3B6HQH3	65	S	0.707	0.0274367	Down	WDRS(1)QS(1)PIPR
A0A3B6HQJ6	442	S	1.609	7.58768e-05	Up	DDGFDSYSHHS(1)PANK	Putative GTPase activating protein for Arf
A0A3B6JJM5	196	S	1.438	0.00144502	Up	S(0.76)KS(0.204)T(0.036)QDIYTK	Putative GTPase activating protein for Arf
A0A3B6JJM5	198	S	1.538	0.00154819	Up	S(0.981)T(0.019)QDIYTK	Putative GTPase activating protein for Arf
A0A3B6HQR8	599	S	0.59	2.52821e-05	Down	LVFS(1)FVDR
A0A3B6HR54	195	S	0.761	0.0136685	Down	LDS(1)PVTDGEK
A0A3B6ISU1	93	S	0.615	0.00552894	Down	HS(1)KPEETTEDDMPSTSGR
A0A3B6ISU1	1056	S	0.615	0.00537707	Down	S(1)PDAERPAS(1)PK
A0A3B6JHF2	19	S	0.433	9.8518e-06	Down	KPS(0.065)PS(0.935)FR	EF-hand domain; EF-hand domain pair
A0A3B6HR94	120	S	0.739	0.00760116	Down	LIEEEEQADHGEEGS(1)AETR	BAH domain; Chromo (CHRromatin Organisation MOdifier) domain; C-5 cytosine-specific DNA methylase
A0A3B6ISW4	246	S	0.681	0.0010144	Down	AAPAGQPDSAIS(0.001)S(0.999)PGR
A0A3B6HTL2	702	S	0.422	8.7622e-05	Down	KFADDIS(1)PR	DEK C terminal domain
A0A3B6JKH6	434	S	1.492	0.00152961	Up	VGS(1)VHIK	YT521-B-like domain
A0A3B6HRK8	90	S	0.686	0.00389466	Down	DLKS(1)FELK
A0A3B6HRQ6	212	S	0.768	0.0174277	Down	SDLISSEAKS(0.75)DT(0.249)AEASK
A0A3B6HRQ6	520	S	1.687	0.00105821	Up	S(0.064)DS(0.883)T(0.053)ASGDSPK
A0A3B6HRQ6	523	S	1.482	0.00228701	Up	SDS(0.002)T(0.005)AS(0.988)GDS(0.005)PK
A0A3B6HRR4	61	S	0.695	0.0289921	Down	HLGVAS(1)DDEEADDHSNQITEEHYR	DNA-binding domain
A0A3B6U6S2	328	S	1.426	0.00717258	Up	HKPTSSVTAASADGSVSCES(1)PR
A0A3B6JKN3	5	S	0.757	0.0133242	Down	RFS(1)AAGAR
A0A3B6IP62	277	S	0.685	0.0105706	Down	RS(1)PSYEAYSR	Alternative splicing regulator
A0A3B6HVM9	434	S	1.365	0.00659045	Up	S(1)AGHDYPYSSGYHASDDVLPVDR	KH domain
A0A3B6JLZ9	358	S	0.523	1.56474e-05	Down	LLPSDS(1)R
A0A3B6IPE6	141	S	0.639	1.55148e-05	Down	NKS(0.858)S(0.142)HFEDLFSSEQEHDPR	haloacid dehalogenase-like hydrolase
A0A3B6HS33	841	S	1.532	0.00279631	Up	AAAVSALSNVLAAES(1)PR	Gelsolin repeat; Villin headpiece domain
A0A3B6HS33	853	S	1.451	0.00219617	Up	IDAEGEAAGS(0.995)S(0.005)EFDMVDEGER	Gelsolin repeat; Villin headpiece domain
A0A3B6HS33	785	S	1.793	0.00392977	Up	QSTDRPQS(0.992)S(0.008)GDGGPTQR	Gelsolin repeat; Villin headpiece domain
A0A3B6HS33	731	S	0.518	0.00035044	Down	SLIHGNS(1)FQK	Gelsolin repeat; Villin headpiece domain
A0A3B6JH42	315	S	1.94	0.000563033	Up	TDGRPYS(1)AGK
A0A3B6HS98	194	S	0.503	0.00103133	Down	DSYS(0.999)PHT(0.001)R	RNA recognition motif. (a.k.a. RRM, RBD, or RNP domain)
A0A3B6HS98	220	S	0.742	0.0121518	Down	RIS(0.991)PS(0.009)NNGHGPPVDR	RNA recognition motif. (a.k.a. RRM, RBD, or RNP domain)
A0A3B6HSJ6	251	S	1.392	0.00365602	Up	LEDPY(0.013)S(0.987)INK	Myb/SANT-like DNA-binding domain
A0A3B6IP56	438	S	1.418	0.00422981	Up	DTPEQADDS(1)S(1)VDESEGVAMGK
A0A3B6IP56	197	S	1.328	0.00156745	Up	SVVEEDQQGNGFDDLIPGFAS(0.06)S(0.178)S(0.761)PPK
A0A3B6JIX5	53	S	1.712	0.000331982	Up	AEEDS(1)EAAAATR
A0A3B6JIX5	217	S	1.485	0.0017278	Up	AVT(0.016)S(0.116)S(0.868)AVGLLEPPVAGVK
A0A3B6HSP0	59	S	1.654	6.57926e-08	Up	S(1)AGLADDDLTPAIK
A0A3B6HUX4	215	S	0.496	0.000818674	Down	S(0.057)HS(0.943)AELLR	Calponin homology (CH) domain; Kinesin motor domain
A0A3B6HUX4	825	S	0.574	0.00439238	Down	S(0.03)T(0.02)HS(0.929)S(0.02)PDILR	Calponin homology (CH) domain; Kinesin motor domain
A0A3B6IRI3	188	S	0.474	0.000652242	Down	KNS(1)EPFR	Calponin homology (CH) domain; Kinesin motor domain
A0A3B6HSR4	411	S	1.311	0.00160984	Up	S(0.847)S(0.077)S(0.076)VRPEKPLR	DBC1
A0A3B6JIU4	321	S	1.402	0.0159632	Up	PHPS(1)GEPVSGVGK	RNA recognition motif. (a.k.a. RRM, RBD, or RNP domain)
A0A3B6JIG7	228	S	1.678	0.0113825	Up	HS(0.002)S(0.998)GQSTPVGNDR	Ring finger domain
A0A3B6HTE7	91	S	1.975	0.000101376	Up	GGPNIQNQIS(1)PYAYNDGQSAEGK
A0A3B6HUA7	188	S	0.722	0.000124726	Down	S(0.997)PS(0.003)YTSPPGNGYGGYDDNR	ANTH domain
A0A3B6HVA1	470	S	0.61	0.00182844	Down	S(1)RPFSSK	Protein kinase domain
A0A3B6INX0	132	S	0.675	0.000249576	Down	PAVPEDEPS(0.044)S(0.956)PK
A0A3B6HUI1	862	S	0.644	0.0093739	Down	RVPS(0.98)T(0.02)IAMEEVK
A0A3B6JER1	73	S	0.638	0.00183813	Down	RPSDLDLNGEAKPDDDDDNGDVS(1)PVHNDVEEK	mRNA capping enzyme, catalytic domain; mRNA capping enzyme, C-terminal domain
A0A3B6JGI0	118	S	0.686	0.0388185	Down	S(0.024)VNPS(0.976)ELGR	Syntaxin 6, N-terminal
A0A3B6JHR2	196	S	1.382	0.000145176	Up	KKEDS(1)EGLS(1)GGGGEEGASGAK	Associated with HOX
A0A3B6JHR2	441	S	1.541	0.0313906	Up	S(0.849)S(0.151)SNADGVDDGTPR	Associated with HOX
A0A3B6JG07	17	S	1.303	0.000566813	Up	DPT(0.034)S(0.965)PAPSTSSSR	C2 domain
A0A3B6JFN1	206	S	2.802	0.000500581	Up	YAQS(1)EADTK
A0A3B6HUR5	33	S	0.359	0.00114971	Down	NLS(1)LGAIK
A0A3B6HUR5	229	S	0.561	0.00135173	Down	RPPS(1)FGQGGDPDR
A0A3B6JH83	442	S	1.493	0.0456367	Up	AEQQQTQS(0.028)S(0.972)PPAGANK	La domain
A0A3B6HUY5	456	S	0.553	0.000539863	Down	SELT(0.05)S(0.95)PIR
A0A3B6JDS9	358	S	1.406	0.000854683	Up	S(1)LPVEPVK	Serpin (serine protease inhibitor)
A0A3B6HY09	300	S	1.487	0.0102321	Up	S(0.999)PT(0.001)VADETTDKLS(0.126)T(0.874)EDQFADNDDR
A0A3B6HVZ0	327	S	0.475	0.00178537	Down	LNRHS(1)LQR	Histidine phosphatase superfamily (branch 1)
A0A3B6HW17	51	S	2.811	0.0130117	Up	EEDERDGS(0.998)EAGS(0.001)T(0.001)AGPR	Protein kinase domain
A0A3B6HW52	203	S	1.788	0.00114589	Up	ADVVLGGANLLGET(0.001)S(0.025)S(0.974)PK	Associated with HOX
A0A3B6UAS7	90	S	1.863	0.0019247	Up	DDQQALS(1)K	RNA recognition motif. (a.k.a. RRM, RBD, or RNP domain)
A0A3B6UAS7	95	S	2.682	0.000560859	Up	S(0.014)GGS(0.986)AHGS(1)PGPSR	RNA recognition motif. (a.k.a. RRM, RBD, or RNP domain)
A0A3B6HWM0	128	S	1.383	0.00671319	Up	GGS(0.999)PASSAPR	Protein-tyrosine phosphatase
A0A3B6HWM7	671	S	0.638	0.00459972	Down	MSGGSTEETDQQQQSALNQGDEMVEGPS(0.805)S(0.195)P	Protein kinase domain
A0A3B6JDM8	824	S	0.616	0.021528	Down	AS(1)PVHPVK	Protein kinase domain
A0A3B6JDM8	622	S	0.763	0.00141508	Down	DLINSVS(0.032)S(0.968)PDAAK	Protein kinase domain
A0A3B6JDM8	641	S	0.74	0.0179051	Down	VSNPSINEESDGAS(1)PK	Protein kinase domain
A0A3B6JIV2	370	S	0.654	0.000113684	Down	RLS(1)FPQSVR
A0A3B6JCQ4	399	S	0.619	0.00027681	Down	S(0.053)EAGS(0.947)DDEDDYPMDGIDPSMK
A0A3B6JCQ4	76	S	0.714	0.00022689	Down	VAGVGVGGGPS(0.009)S(0.991)PPDGVR
A0A3B6JCQ4	330	S	0.545	0.000600812	Down	VDLENTLVDESQRQS(1)K
A0A3B6JCQ4	145	S	0.53	0.00119907	Down	VIGEDS(1)LRR
A0A3B6HWU3	97	S	1.445	0.0103703	Up	S(1)LDLATR	Protein kinase domain
A0A3B6IMM6	154	S	1.318	0.036452	Up	S(0.974)S(0.013)S(0.013)DLLAR	Protein kinase domain
A0A3B6JIC9	65	S	0.715	0.0288107	Down	HS(1)VDVPNYNHSIVSAR	Protein kinase domain
A0A3B6HWX1	270	S	1.575	0.0157089	Up	NYS(0.002)NHGGGS(0.998)NDR
A0A3B6IM57	186	S	4.19	5.86752e-05	Up	EPIDS(1)RDR	RNA recognition motif. (a.k.a. RRM, RBD, or RNP domain); Zinc knuckle
A0A3B6IM57	158	S	1.571	0.00430223	Up	GDRFS(0.969)GS(0.031)DR	RNA recognition motif. (a.k.a. RRM, RBD, or RNP domain); Zinc knuckle
A0A3B6IM57	56	S	1.408	0.00616628	Up	GFGFVT(0.017)FS(0.983)DPR	RNA recognition motif. (a.k.a. RRM, RBD, or RNP domain); Zinc knuckle
A0A3B6IM57	260	S	1.402	0.00688259	Up	GGAS(0.998)Y(0.002)DRDGPR	RNA recognition motif. (a.k.a. RRM, RBD, or RNP domain); Zinc knuckle
A0A3B6HWX4	286	S	2.24	0.000389281	Up	GGGADYGS(1)GGPSR	RNA recognition motif. (a.k.a. RRM, RBD, or RNP domain); Zinc knuckle
A0A3B6HWX4	95	S	2.195	0.00975161	Up	MQTDDT(0.02)RYS(0.798)S(0.182)GGGGDR	RNA recognition motif. (a.k.a. RRM, RBD, or RNP domain); Zinc knuckle
A0A3B6JF04	215	S	0.2	0.000255337	Down	GHEEDERRS(0.998)Y(0.019)S(0.983)PAGR	RNA recognition motif. (a.k.a. RRM, RBD, or RNP domain)
A0A3B6JF04	141	S	0.328	0.00517577	Down	GYS(1)GEPERR	RNA recognition motif. (a.k.a. RRM, RBD, or RNP domain)
A0A3B6JF04	13	S	0.272	3.98441e-05	Down	RYS(1)PQYR	RNA recognition motif. (a.k.a. RRM, RBD, or RNP domain)
A0A3B6JF04	18	S	0.399	0.00337666	Down	YSPQYRS(1)PPR	RNA recognition motif. (a.k.a. RRM, RBD, or RNP domain)
A0A3B6HX31	216	S	0.257	0.00074524	Down	LLHS(0.038)IS(0.962)FNEK
A0A3B6IKT1	295	S	1.445	0.00434702	Up	EDSHATEIYNDHQS(1)DSADVQNVDR
A0A3B6IN03	448	S	0.759	0.0141251	Down	AELGAGQS(0.001)GS(0.039)S(0.173)S(0.781)DS(0.007)D
A0A3B6JG63	164	S	0.467	1.08041e-05	Down	SESSAS(1)PQV
A0A3B6IPI5	124	S	0.732	0.0118371	Down	RLS(1)AGCQEGTTLDR	Syntaxin
A0A3B6HXT5	274	S	0.681	0.00592166	Down	QAS(1)GQVAPEIK
A0A3B6JEL3	1813	S	0.589	0.000401283	Down	AILEGGS(1)DDEGASTEAQGR
A0A3B6JED7	111	S	0.627	0.00699729	Down	AQS(1)GFACR	Protein kinase domain
A0A3B6JED7	101	S	0.746	0.00156363	Down	S(1)EDIILTR	Protein kinase domain
I3NM28	436	S	0.769	0.00881967	Down	SFDDLDDDEGVYEDS(1)D	eRF1 domain 1; eRF1 domain 2; eRF1 domain 3
A0A3B6LY60	14	S	1.692	0.0119433	Up	GIFDLLDLADGAS(1)GDEAVAR
A0A3B6HYI9	299	S	1.579	0.00248502	Up	KEDS(1)NGDAPNETTAEK
A0A3B6IL31	278	S	1.473	0.0429269	Up	HQHTDGSDEGS(1)GGAPTA
A0A3B6JE96	480	S	0.687	0.00775455	Down	LIASTLSY(0.001)ECT(0.107)S(0.784)FT(0.107)R
A0A3B6I1C5	885	S	0.672	0.00629659	Down	ISDGEQHIS(0.999)PES(0.001)K	Ulp1 protease family, C-terminal catalytic domain
A0A3B6JG65	489	S	0.757	0.0237522	Down	QNS(0.995)PS(0.005)ISPK	Zinc finger, ZZ type; Myb-like DNA-binding domain
A0A3B6HZX3	651	S	0.617	4.82914e-05	Down	EQMTPLS(1)DFEDKL	Elongation factor Tu domain 2; Elongation factor G, domain IV; Elongation factor G C-terminus
A0A3B6I064	133	S	0.765	0.0290693	Down	DANGGS(1)FNGAEDHHR
A0A3B6LYJ2	364	S	0.68	0.0128939	Down	DT(0.007)NDS(0.993)DLDASAADLINR	Putative GTPase activating protein for Arf
A0A3B6IU33	426	S	0.537	0.00178579	Down	WKS(1)FNNK
A0A3B6IVR1	281	S	0.667	0.00814037	Down	TQS(0.021)S(0.975)NLS(0.004)DILK	IPT/TIG domain
A0A3B6I4X0	109	S	1.319	7.51008e-05	Up	GPS(1)PLEDPALVQR	RNA recognition motif. (a.k.a. RRM, RBD, or RNP domain)
A0A3B6I116	199	S	1.367	0.00818772	Up	EIGGDS(0.998)PAVAT(0.002)ATATIATTA	Proteasome subunit
A0A3B6I1E7	190	S	1.481	0.0133877	Up	RPS(1)PPAVTLSTAPPR	Myb/SANT-like DNA-binding domain
A0A3B6I1Q3	61	S	0.611	0.000301062	Down	HLS(1)PPPSAR
A0A3B6I1S7	170	S	0.718	0.0460639	Down	GGGGAMGS(0.001)DIS(0.999)PPR
A0A3B6I1S7	276	S	0.66	0.0361288	Down	T(0.035)RHDS(0.965)EEPQNCS(0.99)PS(0.01)R
A0A3B6KQ44	151	S	1.78	0.00144212	Up	AKS(1)FDER	RNA recognition motif. (a.k.a. RRM, RBD, or RNP domain)
A0A3B6I3K6	5	S	0.675	0.0362865	Down	GS(1)DS(1)DDADFFDK	Vesicle coat trafficking protein Sec16 mid-region; Sec23-binding domain of Sec16
A0A3B6TBA8	1428	S	1.597	0.00440179	Up	SHS(0.996)NS(0.004)SLNR	Vesicle coat trafficking protein Sec16 mid-region; Sec23-binding domain of Sec16
A0A3B6TBA8	1126	S	1.429	0.000475973	Up	S(0.004)VS(0.996)APDLKK	Vesicle coat trafficking protein Sec16 mid-region; Sec23-binding domain of Sec16
A0A3B6RAV7	123	S	0.47	3.7929e-05	Down	APS(1)PPPAFDVTK	ATPase family associated with various cellular activities (AAA)
A0A3B6RB93	618	S	1.555	0.0104132	Up	YAGAAGIPYRPVS(1)AEPGLR
A0A3B6I5E3	62	S	2.364	0.00263204	Up	DGGYS(0.016)S(0.984)DHNK
A0A3B6I5E3	98	S	1.954	0.0301456	Up	GGRS(1)DEDINER
A0A3B6I5E3	151	S	1.564	0.0162974	Up	GGVEKEET(0.037)S(0.963)PR
A0A3B6I5E3	21	S	1.363	0.0171782	Up	SNAEEDDYHVIGDLRS(1)PK
A0A3B6I663	99	S	2.526	0.000694322	Up	QLS(1)CELDLDGSGSGK
A0A3B6I663	109	S	1.791	0.000619705	Up	QLSCELDLDGS(0.075)GS(0.925)GK
A0A3B6I663	48	S	2.058	8.18966e-06	Up	RPS(1)S(1)AAEGDGAR
A0A3B6I663	49	S	1.467	0.000193586	Up	RPS(1)S(1)AAEGDGAR
A0A3B6I663	67	S	1.502	0.000488075	Up	S(1)MPSALQPQDAR
A0A3B6TIQ9	683	S	1.392	0.00374256	Up	IIPGS(0.002)LPS(0.866)S(0.131)IK
A0A3B6T766	552	S	1.549	0.000930867	Up	QASLFGS(1)LDQNR	RNA recognition motif. (a.k.a. RRM, RBD, or RNP domain)
A0A3B6RAG3	514	S	0.741	0.000471333	Down	LLPFPS(1)PAPAGGIQEQYR
A0A3B6IJV0	98	S	1.378	0.00829006	Up	KLQEQEEDEEGS(1)EGGK
A0A3B6IK77	87	S	0.609	0.000640554	Down	MDRVES(0.97)S(0.03)LK
A0A3B6IK77	60	S	0.752	0.0167275	Down	S(0.939)IS(0.06)S(0.001)GAGGAAPSSQPASSR
A0A3B6IKT5	36	S	0.755	0.0254305	Down	GMDGGGGS(1)S(1)GDDDS(1)PHPPRPAVK
A0A3B6ILD2	136	S	1.304	0.000475999	Up	ANNDGPPLSTLIDQS(0.754)PT(0.246)R
A0A3B6IM42	897	S	1.603	0.0306849	Up	SDES(0.925)S(0.075)EDEDEAR
A0A3B6IM57	288	S	2.983	5.74601e-05	Up	GGGADYGS(1)GGPAR	RNA recognition motif. (a.k.a. RRM, RBD, or RNP domain); Zinc knuckle
A0A3B6IM57	95	S	1.858	0.000555771	Up	LQTDDT(0.001)RYS(0.958)S(0.042)GGGGGDR	RNA recognition motif. (a.k.a. RRM, RBD, or RNP domain); Zinc knuckle
A0A3B6IM57	96	S	2.792	3.14143e-05	Up	YS(0.013)S(0.987)GGGGGDR	RNA recognition motif. (a.k.a. RRM, RBD, or RNP domain); Zinc knuckle
A0A3B6IP56	396	S	0.651	0.00678	Down	PTSAPAPS(0.054)RS(0.946)PPLLK
A0A3B6JIX5	22	S	1.373	0.0047339	Up	RPS(0.084)S(0.105)T(0.453)S(0.358)PPPGS(0.988)PS(0.011)AS(0.001)APPPK
A0A3B6JIX5	61	S	1.653	0.000132128	Up	S(1)AGLADDALTPAIK
A0A3B6IRB3	697	S	1.332	0.00357825	Up	SLVGQQS(1)IPR
A0A3B6JEX0	202	S	1.981	0.00107768	Up	AGVVLGGANLLGETS(0.021)S(0.978)PK	Associated with HOX
A0A3B6IPG6	86	S	1.552	0.00900087	Up	FGDAAS(1)GDDASAR	RNA recognition motif. (a.k.a. RRM, RBD, or RNP domain)
A0A3B6ISD7	116	S	2.155	0.0019871	Up	EHCGHS(1)DDHDR	RNA recognition motif. (a.k.a. RRM, RBD, or RNP domain)
A0A3B6JGJ9	533	S	0.672	0.000323825	Down	LLDFIAEPHAMPDSGLS(1)DDQGSNSR	DEK C terminal domain
A0A3B6JJX8	440	S	2.301	0.0006546	Up	RLS(0.976)S(0.021)ES(0.002)HLDK
A0A3B6IQH3	109	S	0.767	0.00238747	Down	IS(0.168)S(0.841)S(0.992)PDEQGAR	Histone chaperone domain CHZ
A0A3B6IQH3	110	S	0.767	0.00238747	Down	IS(0.168)S(0.841)S(0.992)PDEQGAR	Histone chaperone domain CHZ
A0A3B6IQP7	1439	S	0.591	0.000172784	Down	S(0.004)T(0.144)S(0.851)LS(0.001)LK
A0A3B6IQU7	460	S	1.532	0.000279572	Up	S(1)AGHDYPYSIGYR	KH domain
A0A3B6IQU7	458	S	1.805	0.0176665	Up	YLSRDS(1)K	KH domain
A0A3B6ITG5	601	S	1.313	0.0420576	Up	RNS(1)PIPQR
A0A3B6IRF0	76	S	1.34	0.0401625	Up	HVTCGSAGGS(0.981)S(0.019)NNISNDSER	Miro-like protein
A0A3B6IRY1	351	S	0.768	0.0347417	Down	S(1)FNQFTSSESASPSTR	Protein kinase domain; UBA/TS-N domain
A0A3B6IRY1	362	S	0.765	0.00288118	Down	SFNQFTSSESAS(0.996)PS(0.003)TR	Protein kinase domain; UBA/TS-N domain
A0A3B6IS72	440	S	1.701	0.000103255	Up	DDGFDSYSHHS(1)PANK	Putative GTPase activating protein for Arf
A0A3B6IS72	174	S	1.471	0.00271522	Up	NQS(0.996)AGS(0.004)FAGAGPDSGR	Putative GTPase activating protein for Arf
A0A3B6JLB3	1312	S	1.467	0.0257256	Up	VSSSHS(0.18)S(0.82)PDQPSSPQPR
A0A3B6JIS8	88	S	1.981	0.00154752	Up	GGPNIPNQIS(1)PYAYNEGQSAEGK
A0A3B6ISG6	460	S	0.585	0.000466182	Down	DFS(0.93)S(0.07)DLQLK
A0A3B6ISG6	746	S	0.684	0.00349293	Down	HVVT(0.002)PS(0.454)S(0.544)DVEKDRES(0.925)DT(0.075)DADVR
A0A3B6ISG6	388	S	0.239	7.03004e-05	Down	ES(1)PDFEHR
A0A3B6ISG6	415	S	0.211	0.000384467	Down	GS(0.984)PLKDT(0.016)GK
A0A3B6ISG6	433	S	0.285	0.00290894	Down	HMPSQDS(0.002)T(0.047)NT(0.951)S(1)GDEEEGGR
A0A3B6ISG6	738	S	0.594	0.0367678	Down	HVVTPS(0.027)S(0.973)DVEK
A0A3B6ISG6	550	S	0.305	1.42975e-06	Down	T(0.122)DS(0.878)LGASYDAIAAK
A0A3B6ISG6	336	S	0.304	0.00422062	Down	T(0.989)LS(0.011)ANRPVS(1)PQR
A0A3B6JLT1	171	S	0.715	0.00281553	Down	GS(1)YNHLIK	LIM domain
A0A3B6ISM6	603	S	0.62	0.000528871	Down	EMNETDVPVS(0.002)YS(0.844)GT(0.154)GIPEK
A0A3B6ITW7	114	S	1.621	0.00272535	Up	HQPSGHGGS(1)GGRYEEEDEYR
A0A3B6ITW7	27	S	1.342	0.0161681	Up	PSGGGS(1)GDLAASAK
A0A3B6IU60	74	S	0.758	0.0119132	Down	HHGYAAS(1)PR
A0A3B6IV22	239	S	0.646	0.00541254	Down	VGEDVRS(1)DS(1)DDDD	TLC domain
A0A3B6KSS0	50	S	0.67	0.000120072	Down	S(0.003)LS(0.994)VDS(0.003)LMGR
A0A3B6IUS6	82	S	0.732	0.00419601	Down	RFS(0.999)DAS(0.001)VQSDAK
A0A3B6IVD2	587	S	0.646	0.000193836	Down	IPDPDS(1)PK	Guanine nucleotide exchange factor in Golgi transport N-terminal; Sec7 domain
A0A3B6KRQ4	601	S	0.7	0.000688008	Down	LTPS(0.002)VS(0.998)NIDNLK	ABC transporter
W5EGE3	65	S	1.885	0.0123942	Up	CEPERHS(1)YEK
A0A3B6IWR7	45	S	1.356	0.000574606	Up	ALPGMPDPDAEVIALS(1)PK
A0A3B6UBJ8	132	S	1.55	0.00598295	Up	QMPGGEAGGAS(1)IGAAQDDDDDVPELVPGETFEEAAEEK
A0A3B6R8W5	354	S	1.537	0.00189044	Up	S(0.115)AS(0.885)VGAWPVK
A0A3B6IX94	231	S	1.533	0.0038978	Up	DYS(0.996)PDY(0.004)DR	RNA recognition motif. (a.k.a. RRM, RBD, or RNP domain)
A0A3B6JPA0	203	S	0.701	0.000234696	Down	QLS(1)KEEQEELTR	Helicase associated domain (HA2); Oligonucleotide/oligosaccharide-binding (OB)-fold
A0A3B6JPA0	384	S	0.764	0.0128474	Down	SSVIEGTQFEDDS(1)DQETIDAK	Helicase associated domain (HA2); Oligonucleotide/oligosaccharide-binding (OB)-fold
A0A3B6IY40	866	S	1.375	0.0199567	Up	AGDQAPESELAYDFGDEPVRS(1)PGS(1)AGR	EF hand
A0A3B6J0Q3	657	S	0.749	8.95989e-05	Down	MPS(1)QNIAEESNVIHEETAVEAPK	Adaptin C-terminal domain
A0A3B6IZ78	170	S	2.856	0.000698097	Up	S(0.998)PS(0.002)GAGR
A0A3B6JCP5	80	S	1.547	0.00385127	Up	S(1)LDLVAR	Protein kinase domain
A0A3B6JCT6	95	S	2.108	0.00435428	Up	MQTDDT(0.012)RYS(0.945)S(0.042)GGGGGDR	RNA recognition motif. (a.k.a. RRM, RBD, or RNP domain); Zinc knuckle
A0A3B6JCT6	96	S	2.792	3.14143e-05	Up	YS(0.013)S(0.987)GGGGGDR	RNA recognition motif. (a.k.a. RRM, RBD, or RNP domain); Zinc knuckle
A0A3B6JDJ0	145	S	3.319	0.000263266	Up	EGGGGYGS(1)GGGGGGYGGSR	RNA recognition motif. (a.k.a. RRM, RBD, or RNP domain)
M4VSR0	155	S	2.388	0.00245503	Up	GGS(1)GGGNWRE	RNA recognition motif. (a.k.a. RRM, RBD, or RNP domain)
A0A3B6JDJ0	87	S	1.746	0.0110346	Up	S(1)GGGGGGFGGGGGGGGYGGQR	RNA recognition motif. (a.k.a. RRM, RBD, or RNP domain)
A0A3B6JDN0	429	S	0.635	0.0020463	Down	S(0.917)S(0.083)AYVLGK	Protein kinase domain
A0A3B6JEC3	490	S	1.4	0.000408532	Up	DGSHIPTMPPS(1)PLPPSK
A0A3B6JEK2	655	S	0.617	0.00733131	Down	ANTYLS(0.965)S(0.035)K	Protein tyrosine kinase
A0A3B6JEK2	457	S	0.713	0.0415731	Down	EVLPLMS(0.999)PS(0.001)NLTADK	Protein tyrosine kinase
A0A3B6JFG5	278	S	1.334	0.00356301	Up	HQHTDGSDEGS(1)GGAPPA
A0A3B6JFP3	42	S	1.495	0.0127522	Up	RAPS(0.995)PS(0.005)PK	Protein kinase domain
A0A3B6JFP3	54	S	1.508	0.0215459	Up	EEDEREGS(1)EAGS(1)AAGPR	Protein kinase domain
A0A3B6JGL7	900	S	1.557	0.0381059	Up	SDES(0.098)S(0.902)EDEDETR
A0A3B6JG63	85	S	1.31	0.0427987	Up	NDSKDDEWAS(1)S(1)DDDADAMEQDGDSEADR
A0A3B6JG63	44	S	1.374	0.00910249	Up	TPYHPMMDEDGSLS(1)PTRPFDK
A0A3B6JG79	8	S	0.609	0.00677302	Down	S(1)GLLGGR
A0A3B6JHR2	434	S	1.668	0.0087746	Up	GRPT(0.108)GS(0.892)GPAGGK	Associated with HOX
A0A3B6JJ74	68	S	1.609	0.0197488	Up	KEVSAVETVLS(1)PPAAAK
A0A3B6JJD6	1554	S	0.651	0.00148732	Down	EDESQPS(0.999)EDGT(0.001)EETSR	Guanine nucleotide exchange factor in Golgi transport N-terminal; Sec7 domain
A0A3B6JJM5	444	S	1.727	0.000238858	Up	DDGFDSYSHHS(1)PANK	Putative GTPase activating protein for Arf
A0A3B6JK66	137	S	0.619	0.000302368	Down	LLDALVLGGDDS(1)DDEAAAEK
A0A3B6JKB2	174	S	0.747	0.00214251	Down	VAS(0.986)PT(0.014)EPFLVPGLPDAVR
A0A3B6JKD1	27	S	1.352	0.0125186	Up	PSGGGS(1)GDLAASAK
A0A3B6JKD5	3	S	1.305	0.0180381	Up	AS(1)EKDAALAPVPNDNPTIFDK	HIT domain
A0A3B6JKP8	118	S	0.75	0.00917506	Down	LIEEEEEQADPGEEGS(0.982)AET(0.018)R	BAH domain; Chromo (CHRromatin Organisation MOdifier) domain; C-5 cytosine-specific DNA methylase
A0A3B6JKQ6	331	S	1.513	0.00578642	Up	KHS(0.999)INS(0.001)T(0.001)TR
A0A3B6JLL1	808	S	0.659	0.0340125	Down	NPS(0.978)FS(0.022)HTQR
A0A3B6JLN9	807	S	0.594	0.0367678	Down	HVVTPS(0.027)S(0.973)DVEK
A0A3B6JLN9	471	S	0.268	3.24063e-05	Down	S(0.007)LRS(0.992)PT(0.001)NDAK
A0A3B6JLN9	619	S	0.252	1.21394e-06	Down	T(0.118)DS(0.882)FGASYDAIAAK
A0A3B6JLN9	646	S	0.267	0.000157946	Down	VDEAFQS(1)DGGS(1)PLQK
A0A3B6JQ97	95	S	0.745	0.00257601	Down	LDLS(0.001)AS(0.997)S(0.002)PLADPEAAAFPSPR
A0A3B6JRT1	241	S	0.707	0.000950734	Down	T(0.016)AS(0.984)EEGADAADPFAR
A0A3B6MKY5	474	S	1.488	0.00177609	Up	HGS(1)VEPELAFEPGSSSVCK	Bromodomain
A0A3B6K9N0	486	S	0.748	0.000649844	Down	LPDS(0.952)PS(0.048)LR
A0A3B6KA28	492	S	1.459	0.0402672	Up	FNNS(1)DDE	SRP40, C-terminal domain
A0A3B6KA28	323	S	1.394	0.00573704	Up	S(0.127)GS(0.873)EENVQVEDK	SRP40, C-terminal domain
A0A3B6KA28	110	S	1.32	0.0103641	Up	LLESSTSAPGADITAS(1)NEQEK	SRP40, C-terminal domain
A0A3B6MJA3	297	S	2.003	0.0394324	Up	S(0.992)S(0.548)S(0.46)HS(0.001)RPDR	Protein kinase domain
A0A3B6MJI6	508	S	0.617	0.0250256	Down	NS(1)DESISALPVDDLIEK	haloacid dehalogenase-like hydrolase
A0A3B6MMP3	40	S	0.547	0.00222749	Down	DAYDES(0.999)DS(0.001)EDIAR	LIM domain
A0A3B6MKC1	930	S	0.631	0.00447381	Down	RS(1)HAAPTFTIK
A0A3B6LEY6	72	S	1.574	0.0136568	Up	GYS(1)GAWEIK	Pollen allergen
A0A3B6KCC9	7	S	1.485	0.0111697	Up	AAS(1)QGDYDEQDRR	RNA recognition motif. (a.k.a. RRM, RBD, or RNP domain)
A0A3B6KCC9	543	S	0.754	0.0106498	Down	DIHEHS(1)YK	RNA recognition motif. (a.k.a. RRM, RBD, or RNP domain)
A0A3B6KCC9	655	S	1.721	0.00250337	Up	S(0.752)S(0.248)AEYSAEHQQMR	RNA recognition motif. (a.k.a. RRM, RBD, or RNP domain)
A0A3B6KCC9	656	S	1.473	0.00217268	Up	S(0.181)S(0.819)AEYSAEHQQMR	RNA recognition motif. (a.k.a. RRM, RBD, or RNP domain)
A0A3B6KCC9	318	S	2.159	0.000647185	Up	YGHDS(1)IER	RNA recognition motif. (a.k.a. RRM, RBD, or RNP domain)
A0A3B6KBG9	272	S	1.39	0.0279672	Up	SS(0.018)S(0.827)S(0.143)PS(0.006)S(0.006)LAGGR
A0A3B6KE37	18	S	0.447	0.00197294	Down	S(0.974)S(0.022)S(0.004)NLMTR
A0A3B6KE37	28	S	0.753	0.00331286	Down	T(0.002)MS(0.998)GPATSETSLPVDR
A0A3B6LFG0	75	S	1.455	0.000415822	Up	APVIIYDAS(1)PK
A0A3B6MN53	673	S	0.644	0.000328235	Down	AQS(0.999)IGDT(0.001)SSLDFMR	Histidine kinase-, DNA gyrase B-, and HSP90-like ATPase
A0A3B6MPQ1	203	S	1.399	0.0243679	Up	S(1)LLSPHDPCSSSLIDK
A0A3B6MNL6	357	S	1.627	0.00102278	Up	LQHS(1)GDDSQK
A0A3B6KCH9	113	S	0.471	0.00131271	Down	LAS(1)GLGLR
A0A3B6LGV2	3178	S	0.722	0.0297143	Down	LRPGQPDAVQEPS(0.011)T(0.098)S(0.891)DMEDASTSSSGQK	UBA/TS-N domain; HECT-domain (ubiquitin-transferase)
A0A3B6KCQ6	812	S	0.734	0.00578816	Down	RLHT(1)PPS(1)PVR
A0A3B6ML64	79	S	1.47	0.000554964	Up	GDESNLS(0.001)AAS(0.057)PQPPLFCGS(0.942)PPR
A0A3B6MNW0	190	S	1.369	0.00178526	Up	DSS(1)PVQNFPK
A0A3B6MNW0	174	S	1.376	0.00297258	Up	SEPLFTTNLS(1)DDSK
A0A3B6MLL6	265	S	0.691	0.00322748	Down	S(0.005)YGVS(0.995)PLLK
A0A3B6LI48	43	S	2.05	0.00137142	Up	AAPAAAAGGGGS(1)PPQDR
A0A3B6MKR1	495	S	0.761	0.0121635	Down	LYGQS(0.017)IS(0.983)AVTAGVK
A0A3B6KD76	549	S	0.701	0.0203487	Down	RMS(1)PNLASR
A0A3B6MQX0	223	S	1.474	4.75604e-06	Up	HSEIS(0.997)ET(0.003)EDLSK
A0A3B6MMB4	103	S	1.444	0.000295237	Up	PS(0.152)S(0.845)AS(0.003)GTLPSQNVPVVTNRPR
A0A3B6MMB4	75	S	1.796	0.00562539	Up	PS(0.151)S(0.849)GGGSR
A0A3B6MMB4	122	S	1.452	0.0123231	Up	S(0.999)AET(0.001)RPGSSQLSR
A0A3B6KDZ8	3	S	1.311	0.00113685	Up	MIS(1)PQHPK	PAS domain; Protein kinase domain
A0A3B6MMN8	154	S	0.56	0.000440504	Down	ELS(1)IGDEVGWSK	Domain of unknown function (DUF4149)
A0A3B6KGR9	489	S	0.715	0.00137973	Down	MAIS(0.981)DT(0.019)EECNQGSQCQK
A0A3B6KEE5	138	S	1.565	3.34942e-05	Up	AS(1)VEPPPR	pre-mRNA processing factor 3 (PRP3); Protein of unknown function (DUF1115)
A0A3B6KEE5	99	S	1.381	0.0221961	Up	RDS(1)ADREPPPPPSR	pre-mRNA processing factor 3 (PRP3); Protein of unknown function (DUF1115)
A0A3B6MQA0	96	S	1.537	6.32534e-05	Up	YPS(0.002)EGS(0.998)GDDK	Indole-3-glycerol phosphate synthase
A0A3B6MP79	304	S	0.736	0.00115997	Down	ELEMDS(1)PK
A0A3B6KEI3	248	S	1.809	0.00937226	Up	PS(0.037)S(0.959)S(0.004)YSSR
A0A3B6KEI3	102	S	1.571	0.00875451	Up	QLS(0.006)NCS(0.982)DGT(0.013)GR
A0A3B6KEI3	254	S	1.378	0.00574178	Up	S(1)QQPSGLQK
A0A3B6LJ34	248	S	1.416	6.48907e-05	Up	VVS(1)DDASALPK
A0A3B6KH41	941	S	0.75	0.0153062	Down	SKPDGLEQLLPMDDS(0.992)PT(0.007)SAK
V9HVX4	77	S	0.74	0.000605729	Down	TGS(0.001)LDKS(0.992)FEGT(0.008)PK	LIM domain
A0A3B6MN46	462	S	0.759	0.0111907	Down	S(0.001)VPS(0.999)NLR	Zinc finger, C3HC4 type (RING finger)
A0A3B6MP34	71	S	0.602	0.0001798	Down	ELAS(0.063)CKS(0.937)LDLGK	Cytochrome P450
A0A3B6MRR1	496	S	0.75	0.00126536	Down	STT(0.018)S(0.978)FT(0.004)ALDK
A0A3B6KEY8	45	S	0.726	0.00139237	Down	T(0.005)S(0.002)S(0.992)S(0.001)GAGGGGGFSGGGNNMLR
A0A3B6MM79	239	S	1.415	0.00375548	Up	S(1)PLPPPPTISLAPR	XS domain
A0A3B6LGD4	172	S	0.654	0.00413076	Down	KDS(1)PPPPPSR	Plus-3 domain
A0A3B6LIJ4	601	S	0.543	0.00163662	Down	HRPGTFQASS(0.001)S(0.079)S(0.92)P	XS zinc finger domain; XS domain
A0A3B6MPZ8	39	S	1.551	0.00236169	Up	RNPASGSGSGS(0.008)AS(0.992)GGPAPAGR	RNA recognition motif. (a.k.a. RRM, RBD, or RNP domain)
A0A3B6MRB4	288	S	0.717	0.00488145	Down	LVEKYS(1)P	Protein kinase domain
A0A3B6KFA1	249	S	1.373	0.00184409	Up	RAS(1)PAPTYHTK	TFIIS helical bundle-like domain
A0A3B6MNJ1	6	S	1.548	0.00227448	Up	VGS(1)AGNTAGSSR
A0A3B6KFB8	41	S	1.327	0.00531317	Up	DS(1)GRVDEPFKVEEAEPVK	NADH(P)-binding
P46274	95	S	1.38	0.00190091	Up	TILS(1)FAVPDQK
W5FSM8	164	S	1.331	0.00304169	Up	EAES(1)QIAR	Ribosomal protein L22p/L17e
A0A3B6MP30	5	S	0.719	0.0360377	Down	MDDS(1)S(1)DGGATAGGTK	Histidine kinase-, DNA gyrase B-, and HSP90-like ATPase; Topoisomerase VI B subunit, transducer
A0A3B6LLV7	66	S	0.642	0.000588988	Down	IS(0.991)S(0.009)ELSGNHK
A0A3B6MNA6	282	S	1.394	0.0143558	Up	LGS(1)PEATFPTQYGDK
A0A3B6MQN1	88	S	0.685	0.000776747	Down	QGS(0.913)S(0.087)ITVPLPLSK
A0A3B6MMH9	128	S	2.384	0.000237254	Up	AAAHS(0.165)S(0.835)VLEGAGR
A0A3B6LJ26	119	S	2.867	0.000266255	Up	S(0.211)AS(0.769)FS(0.019)MK
A0A3B6LML8	33	S	0.708	0.0264983	Down	ALS(1)GQVCEICGDEVGR
A0A3B6MNE0	622	S	0.587	0.0172183	Down	EAPQVQQLMS(1)K	Carbohydrate-binding protein of the ER; Protein kinase domain
A0A3B6KGX3	22	S	0.712	0.00579212	Down	S(0.996)LS(0.004)CLIR
A0A3B6KH24	32	S	0.599	0.000316095	Down	RQS(1)EELIGGAGK	Protein kinase domain
A0A3B6KH24	28	S	0.653	0.00688895	Down	SAAESSEAAPS(1)RR	Protein kinase domain
A0A3B6MQC9	468	S	1.458	0.0496	Up	RPPS(1)PEG
A0A3B6MRQ8	92	S	2.366	0.00218365	Up	DQESTAHES(1)NGEASK
A0A3B6MRQ8	97	S	1.598	0.000966857	Up	DQESTAHES(0.015)NGEAS(0.977)KEDS(0.008)GT(0.001)EDLDLSK
A0A3B6MRQ8	101	S	1.639	0.00348964	Up	EDS(0.999)GT(0.001)EDLDLSK
A0A3B6LKV7	294	S	1.875	0.000284064	Up	VLRPAEVGVTEGGPSEEPEEKS(1)GGD
A0A3B6KHB8	145	S	1.812	0.00522183	Up	RDS(1)PSSAADSSAK
A0A3B6LL11	170	S	2.024	0.00631191	Up	DTENS(0.985)PAS(0.015)DDKR
A0A3B6MTT2	257	S	0.738	0.00593501	Down	EVS(1)HEWNLVNK	Histidine kinase-, DNA gyrase B-, and HSP90-like ATPase
A0A3B6KHQ2	530	S	1.638	0.00174849	Up	TEADTDEPTDS(0.002)DT(0.125)KS(0.873)DEAAETQAEDEFTPVSVVNK
W5FWF5	100	S	1.627	0.00298112	Up	NGS(1)RPPHFCK
A0A3B6KHW6	253	S	0.67	0.00207125	Down	NYDS(0.996)DGS(0.004)R	RNA recognition motif. (a.k.a. RRM, RBD, or RNP domain)
A0A3B6KIB0	229	S	0.709	0.00126345	Down	GQIAEDAS(1)PDPSQFIR	Helix-loop-helix DNA-binding domain
A0A3B6KIB0	241	S	0.707	0.00188635	Down	NGAS(1)PGFNITGK	Helix-loop-helix DNA-binding domain
A0A3B6KIB1	61	S	0.565	1.51538e-05	Down	SDAPADADADAAS(1)VAS(1)DDQPDQPPR
A0A3B6MRG3	698	S	0.46	0.000894431	Down	GSKPDGS(1)DDNVDASTQENR	Peptidase family M1
A0A3B6MRH1	55	S	1.536	0.0170915	Up	MEHHS(0.953)S(0.047)PR
A0A3B6MRH1	56	S	1.713	0.00439896	Up	MEHHS(0.055)S(0.945)PR
A0A3B6MS68	481	S	0.754	2.37555e-05	Down	FDREDS(1)LSLIR
A0A3B6MSL9	310	S	1.498	0.00382313	Up	KWDDDNAAALIDGSEDSSGNIS(1)PR	Protein kinase domain; NAF domain
A0A3B6MTN2	429	S	0.669	0.00849601	Down	S(0.803)S(0.196)PEVTTDR
A0A3B6LLH0	95	S	0.752	0.0330032	Down	RQWS(0.996)PY(0.004)HNER	Ras-induced vulval development antagonist
A0A3B6MQU5	199	S	0.629	0.018072	Down	S(0.047)YS(0.953)FLVK	Glycosyltransferase family 28 C-terminal domain
A0A3B6KJM2	551	S	0.657	0.0193256	Down	LKEEPEIHADPAMDPNYES(1)PEEPEEDAER	SWIB/MDM2 domain; Plus-3 domain; GYF domain
A0A3B6KJM2	1172	S	2.464	0.0026475	Up	RPS(0.048)S(0.952)NERPQHDR	SWIB/MDM2 domain; Plus-3 domain; GYF domain
A0A3B6LMQ2	162	S	0.732	0.000805141	Down	S(0.974)T(0.026)FGGITTK	Snare region anchored in the vesicle membrane C-terminus
A0A3B6LLS9	53	S	0.339	0.00183776	Down	LVS(1)EKPEWPAPAPAK	Domain of unknown function (DUF4308)
A0A3B6LQ01	22	S	1.436	0.00339655	Up	GAS(0.956)PT(0.044)AGAGLPSPFDFSNMSSLLNDPSIR
A0A3B6KML0	18	S	1.517	0.00240616	Up	LQSPLLPPPAGS(1)EGEGGGDDEGHGAASK
A0A3B6LNQ8	90	S	0.591	0.00125334	Down	FAESFS(1)FK
A0A3B6LNQ8	151	S	0.567	0.00240011	Down	LLNVPS(0.992)PS(0.008)R
A0A3B6LP56	61	S	0.674	0.0494582	Down	EPAS(1)S(1)DEEGR	DEAD/DEAH box helicase; GUCT (NUC152) domain
A0A3B6LP56	62	S	0.674	0.0494582	Down	EPAS(1)S(1)DEEGR	DEAD/DEAH box helicase; GUCT (NUC152) domain
A0A3B6TDN5	202	S	0.674	0.00591045	Down	GQLS(1)FSSR	Helix-loop-helix DNA-binding domain
A0A3B6MTE3	211	S	1.462	0.00861224	Up	QS(1)PFGSPVK	FKBP-type peptidyl-prolyl cis-trans isomerase
A0A3B6MU24	559	S	0.766	0.00242194	Down	SSGGLSDS(1)DIEK
A0A3B6KKM0	227	S	1.397	0.00155871	Up	NAS(0.975)PS(0.025)DEATTK	CW-type Zinc Finger; Methyl-CpG binding domain
A0A3B6MTY6	36	S	1.342	0.00349697	Up	TSLSGTDGHQFENDELPSET(0.06)AS(0.937)DKT(0.002)PGLK	CW-type Zinc Finger; Methyl-CpG binding domain
A0A3B6KKN2	480	S	2.005	6.33286e-05	Up	EWS(1)GAPER	RNA recognition motif. (a.k.a. RRM, RBD, or RNP domain)
A0A3B6MVJ4	323	S	0.654	0.000581437	Down	LPFS(0.087)S(0.913)IR
A0A3B6KL29	147	S	0.693	0.000126775	Down	VKPFVEYENEEDAHS(1)PPGR
A0A3B6KL48	169	S	1.433	0.0187839	Up	DRS(1)DDRDYR	RNA recognition motif. (a.k.a. RRM, RBD, or RNP domain)
A0A3B6KL48	90	S	1.807	0.0272276	Up	EHREES(1)RDR	RNA recognition motif. (a.k.a. RRM, RBD, or RNP domain)
A0A3B6KL52	89	S	0.35	4.86273e-06	Down	FEDGFVDVPANS(1)GGLEGINLPQK
A0A3B6KLF4	120	S	1.609	0.000166349	Up	SLAPS(1)AGELETNK
A0A3B6KLL2	409	S	1.757	0.0379631	Up	GGTSAEADHS(1)PR	RNA recognition motif. (a.k.a. RRM, RBD, or RNP domain)
A0A3B6MUL4	309	S	1.443	0.00475973	Up	HVS(1)PAEDDGGHHR	RNA recognition motif. (a.k.a. RRM, RBD, or RNP domain)
A0A3B6MUL4	339	S	1.412	0.00265317	Up	RS(1)PTEDDAGR	RNA recognition motif. (a.k.a. RRM, RBD, or RNP domain)
A0A3B6KMA0	423	S	1.411	0.00467472	Up	AGS(1)EGLQPVADESFSSVIR	RNA recognition motif. (a.k.a. RRM, RBD, or RNP domain); SPOC domain
A0A3B6MUX6	303	S	1.676	8.79455e-05	Up	LMLPPPQIS(1)DHELEEIAK	Myb-like DNA-binding domain
A0A3B6LTA3	16	S	0.629	0.00283615	Down	SAAGEDIVQHLSSNS(0.977)NPS(0.019)S(0.003)S(0.001)K	Protein kinase domain
A0A3B6LTA3	89	S	0.473	0.00211214	Down	S(1)PDDDHGLALGNFEGSANAAAK	Protein kinase domain
A0A3B6LPW1	19	S	0.709	0.000396426	Down	S(0.055)WS(0.836)FS(0.109)DMDFSDPK
A0A3B6LPW1	21	S	0.693	0.00107844	Down	SWS(0.189)FS(0.811)DMDFSDPK
A0A3B6MVM9	160	S	0.695	0.000241101	Down	GGVDS(0.999)PS(0.001)WR
A0A3B6MWI8	244	S	1.373	0.00226018	Up	S(0.042)LS(0.956)ADS(0.001)LVGK
A0A3B6MZI6	393	S	0.724	0.000848495	Down	FDWDHPMHLQPT(0.014)S(0.984)PT(0.001)AVK	UDP-glucose/GDP-mannose dehydrogenase family, NAD binding domain; UDP-glucose/GDP-mannose dehydrogenase family, central domain; UDP-glucose/GDP-mannose dehydrogenase family, UDP binding domain
A0A3B6KMY0	489	S	0.694	0.00641579	Down	KGES(0.978)DS(0.022)EEAPDAEKEDPEYELDPFTK
A0A3B6MXS1	136	S	0.555	0.00621945	Down	VS(0.002)S(0.998)AGLLVGSVLK	Protein kinase domain
A0A3B6KNB1	320	S	1.347	0.0162564	Up	TSFSIT(0.142)S(0.858)PK
A0A3B6KNB1	326	S	1.547	0.00224012	Up	S(1)EPSFTPAK
A0A3B6KNW0	115	S	1.365	0.000656179	Up	EEPS(0.005)DS(0.994)GPT(0.001)TPLPDKK	Bromodomain
A0A3B6KNW0	75	S	1.318	0.0487162	Up	RNPAPEDDS(1)GDDDPRR	Bromodomain
A0A3B6KNY6	155	S	0.74	0.00419828	Down	HT(0.048)S(0.952)AIIEK	Cullin protein neddylation domain
A0A3B6KNZ6	78	S	1.527	0.00114049	Up	LFS(0.838)S(0.162)VFR
A0A3B6KP36	617	S	0.737	0.00390758	Down	GMAVEDPS(0.019)S(0.981)PHK	PLAT/LH2 domain; Lipoxygenase
A0A3B6KPD0	200	S	0.672	0.0154367	Down	DGDS(1)DEEEGGVDNMLR
A0A3B6KPD0	121	S	0.437	0.00336226	Down	SADDDLPVYEEDLGS(1)EDEVLDK
A0A3B6KPF7	3508	S	0.765	0.00912531	Down	NKS(0.937)PT(0.023)T(0.037)T(0.002)YGGPGLDVQTLEYR
A0A3B6KPF7	2740	S	0.715	0.0117593	Down	T(0.049)S(0.049)EDKS(0.901)DKELLDNGEY(0.001)LIR
A0A3B6KPF7	666	S	0.719	0.00675384	Down	TVDNEDSILS(1)PK
A0A3B6KQ52	341	S	0.64	0.000193917	Down	FSNLS(1)LK	Protein kinase domain; EF-hand domain pair
A0A3B6N0E3	640	S	0.455	0.0146947	Down	DKSEENGEYQDEGS(1)DHQDER	Domain of unknown function DUF21; CBS domain; Transporter associated domain
A0A3B6MY67	156	S	1.595	0.0071289	Up	KGGS(0.932)S(0.068)HGPGQR	Protein tyrosine kinase
A0A3B6KQ24	112	S	1.526	0.00678926	Up	VSYAHDRGS(1)R	RNA recognition motif. (a.k.a. RRM, RBD, or RNP domain)
A0A3B6KQ44	167	S	1.346	0.0132981	Up	IS(0.878)S(0.122)FDRR	RNA recognition motif. (a.k.a. RRM, RBD, or RNP domain)
A0A3B6KQ44	168	S	1.345	0.0138977	Up	ISS(1)FDRR	RNA recognition motif. (a.k.a. RRM, RBD, or RNP domain)
A0A3B6KQ87	385	S	1.371	0.00677905	Up	DKLS(1)DVEIQAK	HIT zinc finger
A0A3B6KQ87	336	S	1.35	0.00209525	Up	LIEADS(1)PLGVK	HIT zinc finger
A0A3B6MYU0	222	S	1.301	0.000165293	Up	HIWPLDSDGPVS(1)PK	DEK C terminal domain; SWIB/MDM2 domain
A0A3B6KQK8	35	S	0.719	0.0286774	Down	HRPPRPPAAGAGAGS(1)GGGR
A0A3B6KQK8	710	S	0.617	0.00120652	Down	KVS(0.992)FT(0.008)MEDSR
A0A3B6KQK8	577	S	0.671	0.0264493	Down	S(0.032)VS(0.968)QELEHVK
A0A3B6N1I5	34	S	1.688	0.0153797	Up	ALS(1)EEDRK
A0A3B6N054	78	S	0.768	0.00836965	Down	RKS(1)EAQASEAR
A0A3B6KRQ8	21	S	0.63	0.00416186	Down	FGS(1)GEIGLHK
A0A3B6KRQ8	8	S	0.526	0.000233099	Down	RNS(1)GASDDIGLTK
A0A3B6KRQ8	31	S	0.68	0.000376584	Down	YDS(1)GEIPHGYIPR
A0A3B6KRX5	79	S	1.326	0.00461528	Up	AAGS(0.798)PT(0.201)PS(0.001)APAPEDGRPR
A0A3B6KRZ8	215	S	1.367	0.0104202	Up	NENSHES(0.937)T(0.063)GES(1)DEK	BAH domain; PHD-finger
A0A3B6MZH4	184	S	1.561	0.000261561	Up	AASAPPAALAPDS(1)PPAPK	Protein of unknown function (DUF569)
A0A3B6MZI7	182	S	0.623	0.000695821	Down	QRLS(0.999)EADS(0.001)K	Ras family
A0A3B6KSL6	657	S	0.762	0.00161372	Down	MPS(1)QNIAEESNVSHEETAVEAPK	Adaptin C-terminal domain
A0A3B6MZY9	100	S	1.519	0.00674197	Up	KPAAGS(1)EGGGGFNLGGLFAK
A0A3B6LD49	405	S	1.489	0.000518604	Up	S(1)FDGGCR
A0A3B6LGB4	241	S	2.053	2.06415e-05	Up	VGSQSHDS(1)DEAAYDASASLLSSEAGR
A0A3B6LGX0	12	S	1.529	0.0333928	Up	AS(1)QLGGIWRR
A0A3B6LGV2	2390	S	1.367	0.0041651	Up	EGS(1)AEQNENDDIPAVR	UBA/TS-N domain; HECT-domain (ubiquitin-transferase)
A0A3B6LH06	77	S	0.731	0.022536	Down	GS(1)PARPGHIDSADCGQHGCLHAK	Histone deacetylase domain
A0A3B6LH76	655	S	1.343	0.00724667	Up	S(0.847)S(0.153)AEYSAENQQMR	RNA recognition motif. (a.k.a. RRM, RBD, or RNP domain)
A0A3B6LJA4	25	S	1.383	0.0208898	Up	ASNPS(0.017)PS(0.983)PR	Zinc finger, C3HC4 type (RING finger)
A0A3B6MLE1	491	S	0.618	0.0105578	Down	RQS(1)GGIER
A0A3B6MMW3	448	S	1.396	0.00593223	Up	AAATPEPVS(0.993)PMS(0.005)S(0.001)R
A0A3B6MMW3	487	S	1.311	0.00111384	Up	DLGSSAPLLVGS(1)PVVGSSWSK
A0A3B6MLW5	21	S	1.448	0.000461111	Up	AMS(0.999)FS(0.001)SVSAASQAR
A0A3B6MME9	34	S	0.662	0.00129843	Down	EAPPAPAVSGGS(1)GGGGGAPR	Protein tyrosine kinase
A0A3B6LKM4	101	S	1.621	0.00173759	Up	RDS(1)ADREQLPPPSR	pre-mRNA processing factor 3 (PRP3); Protein of unknown function (DUF1115)
A0A3B6MM79	83	S	1.56	0.0463037	Up	GPS(1)PHHR	XS domain
A0A3B6LJ34	273	S	1.359	0.00977836	Up	DTPQS(0.001)S(0.001)S(0.001)S(0.001)S(0.001)S(0.001)T(0.001)VVPS(0.043)GS(0.942)RPS(0.571)S(0.424)S(0.19)Y(0.075)S(0.599)S(0.152)R
A0A3B6LJ34	277	S	1.809	0.00937226	Up	PS(0.037)S(0.959)S(0.004)YSSR
A0A3B6LJ34	99	S	1.302	0.0453731	Up	QLS(0.85)NS(0.139)S(0.01)DGTGR
A0A3B6MQN0	115	S	2.192	0.000137489	Up	HKS(0.996)IDAPS(0.004)AAAPAR
A0A3B6LLM1	530	S	1.361	0.000395766	Up	TEAADTDEPTDSDT(0.004)KS(0.996)DEAAETQAEDESTPVPVVNK
A0A3B6MQY3	45	S	0.682	0.0015624	Down	TSS(0.999)S(0.001)SGAGGGGGFSGGGNNMLR
A0A3B6LKT1	92	S	2.366	0.00218365	Up	DQESTAHES(1)NGEASK
A0A3B6LLM7	121	S	0.739	0.00233239	Down	ALALDTSISNNEDALS(1)PDLPK
A0A3B6LLM7	10	S	0.653	0.000157729	Down	FS(0.797)PS(0.203)EIAR
A0A3B6LLM7	45	S	0.747	0.013292	Down	LVEEFNRS(1)PAR
A0A3B6MTY6	227	S	1.431	0.00273806	Up	NAS(0.975)PS(0.025)DEATTK	CW-type Zinc Finger; Methyl-CpG binding domain
A0A3B6LN47	163	S	0.681	0.0326907	Down	GASDAAPGAGGS(1)RGS(1)DEDDGGSAR	Homeobox domain
A0A3B6LNG0	94	S	1.729	0.00618465	Up	RDS(0.999)PS(0.001)AADSSAK
A0A3B6LP70	4	S	0.499	0.00011834	Down	MAPS(1)PPLPR
A0A3B6LQ09	339	S	1.79	0.00895812	Up	S(0.938)PT(0.062)EDDADR	RNA recognition motif. (a.k.a. RRM, RBD, or RNP domain)
A0A3B6LQ46	240	S	0.502	0.00258971	Down	HRPQS(1)PR	ATPase family associated with various cellular activities (AAA); Bromodomain
A0A3B6LQW3	125	S	2.293	0.00173086	Up	KS(1)PAVEHASTR
A0A3B6LQY8	99	S	0.579	0.000126008	Down	SIQVTDGCKS(1)PR	Wax ester synthase-like Acyl-CoA acyltransferase domain
A0A3B6LR14	238	S	0.543	0.00157145	Down	S(1)PCENEVEDETVGR
A0A3B6LR56	301	S	0.767	0.0107083	Down	LS(0.08)IHS(0.92)VVMDK
A0A3B6MYE3	710	S	0.667	0.00102896	Down	KVS(0.962)FT(0.038)MEDSK
A0A3B6LSW2	4	S	0.696	0.000166213	Down	MRDS(1)DGEGAGGGVPR
A0A3B6LT42	58	S	1.302	0.00888348	Up	LLHSS(0.036)S(0.964)LPAGGR
A0A3B6LU98	671	S	0.736	0.0328244	Down	VVS(1)LLAR	ATPase family associated with various cellular activities (AAA); AAA domain (Cdc48 subfamily); C-terminal, D2-small domain, of ClpB protein
A0A3B6LUQ3	53	S	1.499	0.00435502	Up	EVRPLS(1)PPR
A0A3B6LUY4	889	S	0.758	0.0256744	Down	HGS(1)PPYQR
A0A3B6LUY4	488	S	0.745	0.00128011	Down	LNQAHS(1)DELEK
A0A3B6LWE4	150	S	1.701	0.00222289	Up	SCS(1)NIETK
A0A3B6LWE4	171	S	1.309	0.0015332	Up	S(1)YGDLPGDLFMVTTTR
A0A3B6LWI6	181	S	0.587	0.0112681	Down	TPGAQS(1)QEEEHVCSR
A0A3B6MZH4	234	S	1.509	0.00345302	Up	LES(0.983)S(0.016)DSFSAPLHK	Protein of unknown function (DUF569)
A0A3B6MZH4	237	S	1.49	1.12367e-06	Up	LESSDS(1)FSAPLHK	Protein of unknown function (DUF569)
A0A3B6LW53	903	S	0.722	0.00098276	Down	RPS(0.856)S(0.144)GEAHGVVAEK	ABC transporter
A0A3B6LYM4	96	S	1.473	0.00972197	Up	KTHAES(1)PNHR	Cleavage site for pathogenic type III effector avirulence factor Avr
A0A3B6LX92	212	S	4.421	0.000459824	Up	DGGSGGDRY(0.009)S(0.991)R	RNA recognition motif. (a.k.a. RRM, RBD, or RNP domain); Zinc knuckle
A0A3B6N330	460	S	0.151	1.8254e-05	Down	TTAES(1)EDEYTK
A0A3B6LXU0	97	S	1.443	0.0184739	Up	S(1)RRQGQGGGR	NB-ARC domain
A0A3B6N1Z0	14	S	0.633	0.0118328	Down	ALLDALMGS(0.979)S(0.021)R
A0A3B6N1Z0	75	S	0.684	0.00647993	Down	QSFES(0.144)S(0.856)PR
A0A3B6SCN9	158	S	1.587	2.74676e-06	Up	GLSHGYAS(0.99)S(0.01)DASDASK	PB1 domain; Protein tyrosine kinase
A0A3B6LZ31	462	S	0.309	6.96697e-05	Down	TIES(1)EDEYTK
A0A3B6LZ33	300	S	1.318	0.010808	Up	DHGS(0.072)S(0.928)ADGLQEAS	Myb/SANT-like DNA-binding domain
A0A3B6LZ33	187	S	1.481	0.0133877	Up	RPS(1)PPAVTLSTAPPR	Myb/SANT-like DNA-binding domain
A0A3B6MIF0	902	S	0.648	1.7094e-05	Down	SSPSVQPGGS(1)GNFVDFLTGDIDVPNQSK	WW domain
A0A3B6MLE1	483	S	0.623	0.000228508	Down	KPS(1)GDIER
A0A3B6MLE1	499	S	0.666	0.0018157	Down	KQS(1)EGIER
A0A3B6MN38	135	S	1.334	0.00258645	Up	DAINHCPADGGIMIT(0.002)AS(0.998)HLPYNR	Phosphoglucomutase/phosphomannomutase, alpha/beta/alpha domain I; Phosphoglucomutase/phosphomannomutase, alpha/beta/alpha domain II; Phosphoglucomutase/phosphomannomutase, alpha/beta/alpha domain III
A0A3B6MNI9	88	S	0.508	0.00492127	Down	NLS(0.985)LGS(0.015)LR
A0A3B6MNY4	244	S	1.497	0.000153464	Up	DTPQSSGSSSTVLPS(0.043)GS(0.957)RPS(0.052)S(0.926)S(0.022)YSSR
A0A3B6MNY4	248	S	1.809	0.00937226	Up	PS(0.037)S(0.959)S(0.004)YSSR
A0A3B6MP19	360	S	0.696	0.000321488	Down	S(0.243)S(0.757)VSDLDSLTAGEDGGEDASTR
A0A3B6MPL5	317	S	0.351	0.00269804	Down	SVLPVRS(1)ER
A0A3B6MQI1	941	S	0.677	0.00291771	Down	SKPDGLEQLLPMDDS(0.999)PT(0.001)AAK
A0A3B6MRF1	99	S	1.63	0.0179126	Up	RDS(1)ADREPLPPPSR	pre-mRNA processing factor 3 (PRP3); Protein of unknown function (DUF1115)
A0A3B6MRG3	1083	S	0.688	0.00100294	Down	FVAPS(1)PLVQEISVDQHTK	Peptidase family M1
A0A3B6MRL7	6	S	2.7	0.00705484	Up	ANDGS(1)PK	linker histone H1 and H5 family
A0A3B6MRL7	35	S	0.512	0.000244553	Down	S(1)AISSYIEEK	linker histone H1 and H5 family
A0A3B6MRQ8	294	S	2.107	0.00052826	Up	VLRPAEVGVTEGGPSEEPEEKS(1)GGE
A0A3B6MS43	194	S	1.385	0.000464892	Up	S(0.014)KS(0.986)LDDCWHGK
A0A3B6MSD8	250	S	0.64	0.00105178	Down	NYDS(0.996)DGS(0.004)R	RNA recognition motif. (a.k.a. RRM, RBD, or RNP domain)
A0A3B6MSE0	17	S	0.464	8.58785e-05	Down	YRPALYPNGS(1)VK
A0A3B6MT94	336	S	0.679	0.00509028	Down	IEVHS(1)PEHSEIK	Trypsin-like peptidase domain
A0A3B6MTY6	271	S	1.705	0.0222808	Up	ASEPASHADEKPVGS(1)ADVELVR	CW-type Zinc Finger; Methyl-CpG binding domain
A0A3B6MUV8	19	S	0.725	0.000386454	Down	S(0.108)WS(0.872)FS(0.019)DMDLSDPK
A0A3B6MV20	22	S	1.564	0.00642957	Up	GAS(0.954)PT(0.046)GGAGLPSPFDFSNMSSLLNDPSIR
A0A3B6MVS8	95	S	3.884	0.00367894	Up	DHREES(1)RDR	RNA recognition motif. (a.k.a. RRM, RBD, or RNP domain)
A0A3B6MVS8	27	S	1.448	0.00680697	Up	S(1)PQQDAQPHQER	RNA recognition motif. (a.k.a. RRM, RBD, or RNP domain)
A0A3B6MX23	39	S	1.603	0.00209713	Up	APVPSS(0.995)PS(0.005)AASADPPVLAFR
A0A3B6MX37	18	S	1.496	0.00011824	Up	LQSPLLPPPAGS(1)EGEEGHGEASK
A0A3B6MY90	258	S	0.474	0.00621886	Down	FTHET(0.018)S(0.982)FVR
A0A3B6MZF2	124	S	0.572	0.0227853	Down	SAGDDLPVYEEDLGS(1)EDEVVDK
A0A3B6MZK5	278	S	1.483	0.00173348	Up	TAGS(1)PTLQQSGQK	Myb/SANT-like DNA-binding domain
A0A3B6N0J0	230	S	0.676	0.00146575	Down	EQATDDNRS(1)EEEEEANKEK	ABC transporter
A0A3B6N0J0	903	S	0.721	0.00709833	Down	RPS(1)NGEASVVAEK	ABC transporter
A0A3B6N204	191	S	0.674	3.55734e-05	Down	S(0.112)S(0.112)S(0.775)HLDPTTDK
A0A3B6N248	293	S	1.547	0.00116983	Up	KEES(1)NGDAPNETTAEK
A0A3B6N396	134	S	1.468	0.0343157	Up	GGAGGSGGGGDHS(1)PR	La domain
A0A3B6N401	384	S	0.752	0.0204924	Down	LNS(1)QEEVLK
A0A3B6N401	20	S	0.767	0.00262923	Down	TSVVEAVEQPS(0.948)PT(0.044)S(0.007)AAPAEEK
A0A3B6PFX3	804	S	0.749	0.0424407	Down	FIS(1)FVHGK	Bacterial extracellular solute-binding proteins, family 3
A0A3B6NID4	1491	S	0.767	0.00463087	Down	NGVIHVDS(1)DDDLPAPQELNSSEDAR	HECT-domain (ubiquitin-transferase)
A0A3B6PFN0	289	S	0.714	0.0084755	Down	LAS(1)KVDAIK
A0A3B6QAS9	8	S	0.744	0.00165796	Down	DYPAS(1)PK
A0A3B6NJA3	1829	S	1.307	0.0250354	Up	GPLS(0.965)PT(0.035)NTGR
A0A3B6Q8E8	15	S	0.764	0.0131099	Down	S(1)FIIES(1)DDDDEEDPAHR
A0A3B6PER0	675	S	0.588	0.0144294	Down	TLLPNLS(1)LK	Protein kinase domain; U-box domain
A0A3B6PEV0	1159	S	1.37	0.00192202	Up	S(0.006)VS(0.994)EPDFGK	Vesicle coat trafficking protein Sec16 mid-region; Sec23-binding domain of Sec16
A0A3B6PI94	21	S	0.628	0.00351702	Down	QNS(1)HQMDR
A0A3B6NL33	176	S	1.351	0.000200482	Up	DDDEKRNGYS(1)PDR	RNA recognition motif. (a.k.a. RRM, RBD, or RNP domain)
A0A3B6NL33	231	S	1.386	0.00387561	Up	DS(1)PDYVR	RNA recognition motif. (a.k.a. RRM, RBD, or RNP domain)
A0A3B6NL33	250	S	2.617	0.00325427	Up	GDDRAS(1)PK	RNA recognition motif. (a.k.a. RRM, RBD, or RNP domain)
A0A3B6NL33	239	S	1.583	0.00849617	Up	GGS(1)PYGSK	RNA recognition motif. (a.k.a. RRM, RBD, or RNP domain)
A0A3B6NL33	87	S	1.605	0.00163395	Up	RS(1)PS(0.898)S(0.102)VKPTK	RNA recognition motif. (a.k.a. RRM, RBD, or RNP domain)
A0A3B6NL33	89	S	1.786	0.0119311	Up	RS(1)PS(0.898)S(0.102)VKPTK	RNA recognition motif. (a.k.a. RRM, RBD, or RNP domain)
A0A3B6NLE0	52	S	0.737	0.0250572	Down	RLS(1)HLDS(1)LPHT(1)PR
A0A3B6QCM9	471	S	0.764	0.00789876	Down	T(0.002)S(0.011)S(0.987)EDNNGFR	RNA recognition motif. (a.k.a. RRM, RBD, or RNP domain); cwf21 domain
A0A3B6NLM2	9	S	0.531	0.00638109	Down	LATILS(1)FGDR
A0A3B6QEM1	242	S	0.762	0.0222597	Down	GS(1)PMPAR	VID27 cytoplasmic protein
A0A3B6NLQ1	41	S	0.463	0.000572449	Down	S(1)AEVSQAILSK	Alkaline and neutral invertase
A0A3B6QAV0	181	S	0.704	0.000681026	Down	ALS(1)IDS(1)AEGLRDK	PWWP domain
A0A3B6QDS2	294	S	1.462	0.00347322	Up	FGGGLLS(1)GDEDSGSK
A0A3B6QGA8	243	S	1.332	0.00154392	Up	EANGS(0.006)S(0.994)PPVVRPVR	Putative GTPase activating protein for Arf
A0A3B6QGA8	232	S	1.589	0.00053866	Up	KPET(0.004)GS(0.996)PNYQR	Putative GTPase activating protein for Arf
A0A3B6QB98	47	S	0.766	0.00237313	Down	DLYGGGGSGS(1)DR	Splicing factor 3B subunit 1
A0A3B6QEA2	2	S	0.503	0.00020386	Down	S(1)DEDGDPDWLTAFK
A0A3B6QGT6	1007	S	0.751	0.0137127	Down	HS(0.109)S(0.807)S(0.073)S(0.011)PGITSLGK	Kinesin motor domain
A0A3B6QBH0	303	S	1.404	0.00200246	Up	RS(1)FDAETPR	Plant calmodulin-binding domain
A0A3B6QBH0	317	S	1.412	0.0446088	Up	S(1)NEAVEEAR	Plant calmodulin-binding domain
A0A3B6PH48	509	S	0.559	0.0491105	Down	ES(0.019)S(0.974)NS(0.007)MEQNQR
A0A3B6NNV8	352	S	1.332	0.0384408	Up	GIS(1)QWHFDIEDLK	Protein kinase domain
A0A3B6PJZ2	14	S	1.369	0.00847653	Up	RS(0.112)S(0.865)PS(0.012)S(0.012)GEEEER
A0A3B6QHB8	111	S	0.702	0.0143393	Down	GS(0.001)VS(0.999)FLK	Calponin homology (CH) domain
A0A3B6QD36	1440	S	0.644	0.000974021	Down	NESYS(1)EAEK	Guanine nucleotide exchange factor in Golgi transport N-terminal; Sec7 domain
A0A3B6PNF5	433	S	0.684	0.00114165	Down	S(0.997)PDT(0.003)EVDR	Histidine kinase-, DNA gyrase B-, and HSP90-like ATPase; MutL C terminal dimerisation domain
A0A3B6QEI5	63	S	2.086	0.000116248	Up	AVASQSDPSKPAAFGS(0.996)PT(0.004)YDGVIAGR
A0A3B6PNL6	65	S	1.448	0.022431	Up	S(0.056)DVS(0.944)PEPNPTK
A0A3B6QG35	302	S	3.273	0.00161062	Up	GNS(0.774)Y(0.001)ET(0.225)SR
A0A3B6NP61	247	S	0.448	1.10667e-06	Down	FDS(0.002)VLS(0.933)S(0.048)IMS(0.018)K	DnaJ domain
A0A3B6NP98	44	S	1.709	0.00113851	Up	DHS(1)GESEVINPHEEAGGEATSQPEGR
A0A3B6NPE8	526	S	0.601	0.000254629	Down	ELS(1)PGAPHCDQK	DNA photolyase; FAD binding domain of DNA photolyase
A0A3B6NPG0	262	S	1.864	0.0057969	Up	SGGAAAS(0.999)GGSSSGGGGGGGYGYGAGHR	RNA recognition motif. (a.k.a. RRM, RBD, or RNP domain)
A0A3B6NPG0	266	S	1.78	0.0356037	Up	SGGAAASGGS(0.018)S(0.965)S(0.018)GGGGGGGYGYGAGHR	RNA recognition motif. (a.k.a. RRM, RBD, or RNP domain)
A0A3B6NPG0	245	S	3.033	0.000346453	Up	SS(0.001)HS(0.999)GGGGYR	RNA recognition motif. (a.k.a. RRM, RBD, or RNP domain)
A0A3B6NQQ1	15	S	1.74	0.0013093	Up	KYDDS(1)PPPRR	KH domain
A0A3B6NQQ1	31	S	2.151	0.000469929	Up	TGFSSGPPPAS(0.999)PPVAGAPVPSSYNTVPPPPDEIQLAK	KH domain
A0A3B6NR63	246	S	0.731	0.000765634	Down	DTVDDGKLS(1)ER
A0A3B6NR63	251	S	0.674	0.00851474	Down	DTVDDGKLS(1)ERT(1)IS(1)DELPQESSK
A0A3B6NR63	780	S	1.556	0.00473297	Up	EEAEAS(1)EMEQEASGK
A0A3B6NR63	761	S	1.35	0.00204337	Up	SAATSTPVAGS(0.003)GS(0.99)GS(0.007)VQEK
A0A3B6PKT0	132	S	0.545	0.019507	Down	DPYHDRDS(1)DRPR	RNA recognition motif. (a.k.a. RRM, RBD, or RNP domain)
A0A3B6QGB8	156	S	0.538	0.000366842	Down	GGFDHEMDYS(1)MDRDHEGDER	RNA recognition motif. (a.k.a. RRM, RBD, or RNP domain)
A0A3B6PKT0	200	S	0.469	0.000231189	Down	GYDS(1)ERDK	RNA recognition motif. (a.k.a. RRM, RBD, or RNP domain)
A0A3B6PKT0	186	S	0.495	0.00217514	Down	MDS(1)DNDRDK	RNA recognition motif. (a.k.a. RRM, RBD, or RNP domain)
A0A3B6NPZ1	322	S	0.724	0.00873546	Down	T(0.181)RPS(0.819)IDHR
A0A3B6QH89	7	S	1.746	0.0017861	Up	S(0.994)PT(0.006)AEALPAAEK
A0A3B6QEM3	113	S	2.404	7.23379e-05	Up	RGGS(0.954)GT(0.045)EDYGPSR
A0A3B6NQ64	372	S	1.753	6.41574e-05	Up	RVS(1)PVQGEENENGEVLER
A0A3B6QEM3	282	S	1.537	0.00516388	Up	S(0.992)WS(0.008)CNPFGAAR
A0A3B6QEM3	59	S	0.73	0.000183097	Down	VQPVSLAS(1)FNSAK
A0A3B6QEI0	277	S	1.562	0.0010227	Up	T(0.002)S(0.002)GDS(0.006)GT(0.143)S(0.847)PPT(0.001)QSDGDSTNR	RNA recognition motif. (a.k.a. RRM, RBD, or RNP domain)
A0A3B6QGS3	371	S	2.602	0.0167525	Up	TEHWDEENVHRDDEEYAS(1)DAGGDYEDNVHS(1)PLLSR
A0A3B6QGS3	391	S	1.952	0.000554709	Up	DHGHHGS(0.999)T(0.001)LGMR
A0A3B6QGS3	284	S	1.604	0.00174265	Up	GPSMLGSVLS(1)LASR
A0A3B6QGS3	450	S	1.324	0.0106883	Up	IYLHQEGVADS(1)RR
A0A3B6QGS3	334	S	1.365	0.0354107	Up	STLFPNFGS(1)MLS(1)VADQHPK
A0A3B6NQE7	283	S	0.597	0.00444657	Down	KIGS(1)LQDR	Cytochrome P450
A0A3B6NRP0	664	S	0.59	0.0150568	Down	ELGS(1)IHDR	Protein kinase domain
A0A3B6PP88	238	S	1.378	0.000575916	Up	ISQLPLAS(1)GK
A0A3B6PNW0	243	S	0.696	0.00459826	Down	EES(1)PYADNA	RNA recognition motif. (a.k.a. RRM, RBD, or RNP domain); Zinc knuckle
A0A3B6PNW0	233	S	0.484	0.00668837	Down	S(1)PAQPPQR	RNA recognition motif. (a.k.a. RRM, RBD, or RNP domain); Zinc knuckle
A0A3B6PNW0	138	S	0.579	0.000521449	Down	RS(1)PSYGR	RNA recognition motif. (a.k.a. RRM, RBD, or RNP domain); Zinc knuckle
A0A3B6NR41	3	S	1.629	0.00256634	Up	MDS(1)GGGGGGS(1)HK
A0A3B6NR41	10	S	1.464	0.00782176	Up	MDS(1)GGGGGGS(1)HK
A0A3B6PPB0	238	S	0.701	9.5922e-05	Down	IFSQEENETS(0.001)VS(0.999)PK	CCCH zinc finger in TRM13 protein
A0A3B6PPB0	1132	S	0.541	0.000480039	Down	NLRPS(0.021)GS(0.979)LK	CCCH zinc finger in TRM13 protein
A0A3B6QEX3	228	S	1.432	0.00142843	Up	GDS(1)DDEDDDYDK	RNA recognition motif. (a.k.a. RRM, RBD, or RNP domain)
A0A3B6QEX3	195	S	2.058	0.00388845	Up	S(1)APDMAR	RNA recognition motif. (a.k.a. RRM, RBD, or RNP domain)
A0A3B6PM23	666	S	0.741	0.000881674	Down	SIGLDPIMDGLQS(0.999)PS(0.001)R	Kinesin motor domain
A0A3B6NRU9	138	S	1.32	0.0444725	Up	AAQAGRS(1)PPLR	tify domain
A0A3B6NRU9	93	S	1.505	0.00392335	Up	AAY(0.001)S(0.999)PDR	tify domain
A0A3B6NS28	667	S	1.98	0.00163592	Up	ES(0.001)S(0.999)GAVNDSTSMR	DWNN domain; Zinc knuckle
A0A3B6PM25	46	S	1.319	0.00392842	Up	YVPAAAPIS(1)PR
A0A3B6QFL1	236	S	0.719	0.00380357	Down	EMEPEPQPEPMEVS(1)DEEKER
A0A3B6QJ66	10	S	0.678	0.0152716	Down	GLGSDASS(0.002)S(0.995)S(0.002)SR
G0WXH5	280	S	0.599	0.0057225	Down	RLQS(1)QS(1)VAADDDELDHIPV
A0A3B6QJT5	160	S	0.673	0.0118035	Down	KPLFGS(1)LR
A0A3B6NSC1	1176	S	1.473	0.00211906	Up	AAS(0.959)PS(0.041)GAAAK
A0A3B6NSC1	922	S	1.318	0.00943613	Up	VLVRPS(1)LER
A0A3B6QJQ7	92	S	1.364	0.0119431	Up	S(0.999)PS(0.001)SIEAALR	RNA recognition motif. (a.k.a. RRM, RBD, or RNP domain)
A0A3B6QGI9	1049	S	0.542	0.0113642	Down	AGS(1)DDDVDYK	DNA gyrase B
A0A3B6QJ74	253	S	0.554	0.00391158	Down	ENHS(0.009)S(0.085)GS(0.906)HAYGR	Domain of unknown function (DUF3548)
A0A3B6QKS6	10	S	0.688	0.00379986	Down	AAS(1)FGGR
A0A3B6QJB4	128	S	1.582	2.12446e-06	Up	S(1)AGSYFGVPVPR	RNA recognition motif. (a.k.a. RRM, RBD, or RNP domain)
A0A3B6QGZ8	67	S	0.76	0.0258831	Down	S(1)APSLAAEFAGGPLK
A0A3B6NVH0	96	S	1.532	0.00526034	Up	QGS(0.997)LT(0.003)LPR
A0A3B6NVK2	321	S	0.487	0.0017164	Down	SFEPSVEVS(1)PK
A0A3B6NT97	371	S	1.827	0.00500707	Up	FVTVS(0.015)S(0.983)T(0.002)STPSR	Rhodanese-like domain
A0A3B6PRG5	181	S	1.756	0.00253887	Up	KPS(1)NPPHSLDSK	RNA recognition motif. (a.k.a. RRM, RBD, or RNP domain)
A0A3B6QJ28	98	S	1.497	0.00160814	Up	TS(0.006)S(0.994)QGDVGSEGSLPK
A0A3B6QJ28	107	S	1.563	0.000442935	Up	T(0.239)S(0.301)S(0.46)QGDVGSEGS(1)LPK
A0A3B6NTE1	689	S	0.732	0.00714047	Down	S(1)LENLLETNPYTIGK
A0A3B6NTP1	581	S	0.759	0.00131824	Down	AT(0.129)S(0.871)EPELDTENDVDITNK	PHD-finger
A0A3B6NTV8	674	S	0.596	0.0128328	Down	FPNPS(0.04)RS(0.96)PAR	TFIIS helical bundle-like domain
A0A3B6NTV8	1127	S	0.722	0.0022037	Down	KLS(1)DDVGAK	TFIIS helical bundle-like domain
A0A3B6NTV8	77	S	0.7	0.00126883	Down	QEAADS(0.991)PRPPS(0.009)ADSFLK	TFIIS helical bundle-like domain
A0A3B6NTV8	580	S	0.489	0.000256041	Down	T(0.036)FGS(0.964)PWK	TFIIS helical bundle-like domain
A0A3B6NU20	362	S	0.63	0.00388662	Down	GIGGQAANS(1)PR	Protein kinase domain
A0A3B6QH79	381	S	0.738	0.00293874	Down	S(0.006)NS(0.994)FLGK
A0A3B6RGC3	430	S	1.41	0.00671832	Up	S(1)FDGGTR
A0A3B6QKI7	586	S	1.911	0.00403371	Up	ASGGS(0.107)S(0.893)RDDYEGGGSGR
A0A3B6QKI7	242	S	1.312	0.000726438	Up	AS(0.031)GS(0.969)PPVPVMHS(1)PPR
A0A3B6NUV3	401	S	2.086	0.00155137	Up	AGYYS(0.887)S(0.113)GDKDHR	Cyclin, N-terminal domain
A0A3B6PS19	995	S	0.622	6.81617e-05	Down	S(0.999)T(0.001)AGTAEWMAPEVLR	Protein tyrosine kinase
A0A3B6NV11	895	S	0.695	0.00276335	Down	LS(1)VSTNQGLPFK
A0A3B6NV11	537	S	0.611	0.0277527	Down	T(0.001)S(0.036)S(0.96)VFS(0.001)S(0.002)SAALFGK
A0A3B6NV45	749	S	0.642	0.0244752	Down	S(0.995)RPS(0.005)EEPGR
A0A3B6PSG5	408	S	0.48	0.0299715	Down	ASTGLQSQLS(1)R	ABC transporter
A0A3B6NV99	1228	S	0.736	0.00871783	Down	MVVADS(1)EDEAANEDRR
A0A3B6PUB6	18	S	1.711	0.00026769	Up	SLESDAADNS(1)DDEDTR
A0A3B6PST6	34	S	1.306	0.0314109	Up	PRPDDGRPEPYPS(1)PR
A0A3B6NVV7	938	S	0.721	0.000200558	Down	DFENASTDSEKLS(1)PR
A0A3B6QJF7	747	S	0.72	0.00247018	Down	AALEES(1)EKPVEVQPDAR	PB1 domain; Protein tyrosine kinase
A0A3B6QJF7	859	S	0.756	0.00446729	Down	ASCFDGRPS(1)ER	PB1 domain; Protein tyrosine kinase
A0A3B6QJF7	554	S	1.457	0.0156603	Up	NTGDVS(1)PR	PB1 domain; Protein tyrosine kinase
A0A3B6NW60	222	S	2.008	0.0428223	Up	DGDRY(0.001)S(0.999)R	ENTH domain
A0A3B6NW60	265	S	1.318	0.0138139	Up	GRGS(1)NADAPTQDERPIER	ENTH domain
A0A3B6NW60	239	S	1.901	0.000360845	Up	GSNS(1)NPEYAEGSGR	ENTH domain
A0A3B6NW60	259	S	1.375	0.00991198	Up	SYGDEEAYS(0.997)S(0.003)R	ENTH domain
A0A3B6NW60	172	S	1.866	0.000973877	Up	S(1)PGGYDNDR	ENTH domain
A0A3B6NW60	321	S	1.564	0.00486852	Up	VS(0.002)S(0.998)PSVPR	ENTH domain
A0A3B6QNR1	6	S	0.742	0.00123349	Down	APPS(0.035)S(0.963)PPS(0.002)AAAPAR	BAH domain; Chromo (CHRromatin Organisation MOdifier) domain; C-5 cytosine-specific DNA methylase
A0A3B6NWB6	140	S	1.379	0.0431189	Up	APAAPGS(0.987)GGS(0.013)SR	PB1 domain
A0A3B6NWB6	367	S	1.654	0.0264537	Up	NGS(0.998)DDS(0.002)LTR	PB1 domain
A0A3B6PTI0	123	S	0.487	0.00519929	Down	HLLGS(1)VRDEK
A0A3B6PSK7	338	S	0.62	0.000161515	Down	S(0.003)IS(0.997)AEGLHSLR
A0A3B6NX37	1484	S	0.617	0.0317208	Down	DNS(1)AESGAVDSR	SWIRM domain; Flavin containing amine oxidoreductase
A0A3B6NX37	1654	S	0.627	0.00424403	Down	HWHVAPAPKS(1)	SWIRM domain; Flavin containing amine oxidoreductase
A0A3B6NX37	1401	S	0.407	0.000249622	Down	IPS(1)FGDFAR	SWIRM domain; Flavin containing amine oxidoreductase
A0A3B6NX37	1276	S	0.751	0.00166985	Down	RLPS(1)VESSK	SWIRM domain; Flavin containing amine oxidoreductase
A0A3B6NX37	1562	S	0.599	0.00256204	Down	SSASQVAESKPAS(1)EGQSR	SWIRM domain; Flavin containing amine oxidoreductase
A0A3B6NX51	273	S	0.727	0.00313161	Down	NPS(1)GVFVPVENPVITR	Dcp2, box A domain; NUDIX domain
A0A3B6QKG8	88	S	1.349	0.00117105	Up	DDS(1)ENNDEFDSDTVSSK
A0A3B6NXA6	22	S	0.638	0.000655114	Down	HVES(1)MSER	Domain of unknown function (DUF4009)
A0A3B6NXE4	105	S	1.703	0.000137553	Up	GMAVQEDGKDPAAPT(0.015)S(0.985)PVVAGAEDK
A0A3B6QP79	335	S	1.469	0.00474466	Up	APS(1)PCLPPVGVR	Nucleic acid binding protein NABP
A0A3B6QP79	236	S	1.549	0.00047802	Up	NAFES(1)PNLS(1)R	Nucleic acid binding protein NABP
A0A3B6QPC6	123	S	1.423	0.0148791	Up	LKDDGLDRIPS(1)FDK
A0A3B6NY63	681	S	0.607	0.0139008	Down	AEAMSSSNS(0.002)S(0.002)DRS(0.996)PAR	Protein kinase domain
A0A3B6NY68	410	S	1.44	0.0108773	Up	DRLS(1)PPK
A0A3B6UB31	471	S	0.678	0.00203441	Down	RAS(1)LVQSR	ABC transporter; ABC transporter
A0A3B6PF71	31	S	0.552	0.000369081	Down	GFGFISPDDGS(0.089)EDLFVHQS(0.798)S(0.113)IK	'Cold-shock' DNA-binding domain; Zinc knuckle
A0A3B6PFH0	220	S	0.658	0.000295535	Down	GLPYSAS(1)IEDIIK	RNA recognition motif. (a.k.a. RRM, RBD, or RNP domain)
A0A3B6PFH0	198	S	1.318	2.862e-05	Up	RLS(1)EDKSSMEYTEVLK	RNA recognition motif. (a.k.a. RRM, RBD, or RNP domain)
A0A3B6U1M4	249	S	2.617	0.00325427	Up	GDDRAS(1)PK	RNA recognition motif. (a.k.a. RRM, RBD, or RNP domain)
A0A3B6PHS1	53	S	0.716	0.000805365	Down	AT(0.001)WS(0.999)DPLVADTR
A0A3B6PIL3	13	S	0.749	0.00466767	Down	VS(0.146)S(0.858)DS(0.996)DGDDVEMNGQEPAAAADAQSK	DnaJ domain
A0A3B6QGA8	186	S	1.483	0.00208024	Up	S(1)PGYDQNDYKK	Putative GTPase activating protein for Arf
A0A3B6QFM9	424	S	0.559	0.00980317	Down	LVS(1)PS(1)PVHQR	Cyclophilin type peptidyl-prolyl cis-trans isomerase/CLD
A0A3B6QFM9	481	S	0.231	0.0277024	Down	NRS(1)PVEVR	Cyclophilin type peptidyl-prolyl cis-trans isomerase/CLD
A0A3B6QCM9	597	S	1.937	0.00120711	Up	ECVS(1)AEPEQVSSK	RNA recognition motif. (a.k.a. RRM, RBD, or RNP domain); cwf21 domain
A0A3B6PJP1	6	S	0.623	0.0220235	Down	ADRDS(1)DGDDNVK
A0A3B6PJZ2	44	S	1.312	0.00417441	Up	DGRGS(1)DEEEEKR
A0A3B6QEM3	372	S	2.046	0.000290715	Up	RGS(1)PVQGEENENGEVLER
A0A3B6PK39	405	S	1.381	0.00382803	Up	KPT(0.002)AVEAEVLS(0.998)EQGSEATGAAPAN
A0A3B6PKT0	156	S	0.722	0.0074192	Down	GVFDHEMDYS(1)MDRDHEGDER	RNA recognition motif. (a.k.a. RRM, RBD, or RNP domain)
A0A3B6PKN2	145	S	0.103	8.55983e-05	Down	VT(0.027)S(0.973)GDEKEDYEK
A0A3B6PKN2	271	S	0.534	0.00848382	Down	S(1)PNATPAK
A0A3B6PLM4	219	S	0.083	2.49866e-05	Down	KPEDAAPVPVTHAAPAPVHAPAPAAEEVS(0.224)S(0.776)PDAK
A0A3B6PLM4	54	S	0.49	0.00132312	Down	VS(1)VEEPEVK
A0A3B6PLQ8	235	S	0.655	0.012057	Down	KVT(0.082)S(0.918)PELGK	Protein kinase domain
A0A3B6PNH0	119	S	1.33	0.0172375	Up	QDS(0.82)S(0.18)PKPLGATTQDPLAQIK	PB1 domain; Zinc finger, ZZ type
A0A3B6PMC6	44	S	2.279	0.0488673	Up	DHS(1)GES(1)EVINPHEEAGGEATSHPEGR
A0A3B6QHW0	8	S	0.57	0.00217813	Down	AADGADS(1)DLEEQLK
A0A3B6PMH4	785	S	1.386	0.0249163	Up	SAATTTPVAAS(0.006)GS(0.976)GS(0.018)VQEK
A0A3B6PMM5	10	S	2.024	0.00808039	Up	SDSQSES(1)PR	Phosphoribulokinase / Uridine kinase family; CYTH domain
A0A3B6PMP7	1127	S	0.289	0.0285252	Down	GGVEDDDDDDS(1)ERR
A0A3B6PMP7	957	S	0.635	0.0481627	Down	VILGENFDEKNDDQEDS(1)VT(1)VGGTR
A0A3B6PMP7	1054	S	0.53	0.0173972	Down	TVETTADDTEGT(0.047)S(0.953)K
A0A3B6PMR8	526	S	0.591	2.49954e-05	Down	ELS(1)PHCDR	DNA photolyase; FAD binding domain of DNA photolyase
I3RN54	29	S	1.319	0.000425203	Up	ILSSMS(1)QK	Inorganic pyrophosphatase
A0A3B6PNW0	173	S	0.587	0.0111819	Down	S(1)PPPALAR	RNA recognition motif. (a.k.a. RRM, RBD, or RNP domain); Zinc knuckle
A0A3B6PP29	100	S	1.443	0.00132099	Up	VS(0.031)VKS(0.969)PEAIR
A0A3B6QH93	9	S	0.757	0.0250914	Down	S(1)FAGEAAK	BSD domain
A0A3B6PRG2	19	S	1.369	0.0029954	Up	AVLS(1)PEQFR
A0A3B6PRR9	495	S	1.463	0.00112631	Up	QPQFLS(1)PIQTSADSMNNDK
A0A3B6PSB7	82	S	1.669	0.000236897	Up	AS(1)PHLGSTENK
A0A3B6PSR9	124	S	1.347	0.00153981	Up	LKDDVLDRIPS(1)FDK
A0A3B6PST6	73	S	1.337	0.00478744	Up	DS(0.006)S(0.994)PSPALR
A0A3B6QMJ5	938	S	0.681	0.00385877	Down	DFENANTDSEKLS(1)PR
A0A3B6PU53	410	S	1.687	0.00197584	Up	DRFS(1)PPK
A0A3B6QMM5	446	S	0.702	0.0014291	Down	GYS(1)NHLK
A0A3B6PUH7	283	S	0.691	0.017198	Down	KAS(1)NQQIASPPSYEDVAGDTQDNHHDER	ENTH domain
A0A3B6PUH7	321	S	1.98	0.00421656	Up	AS(0.005)S(0.989)PS(0.006)VPR	ENTH domain
A0A3B6PVU9	170	S	1.344	0.0117865	Up	VGS(1)PAHTNSSVGTPFANR	Replication protein A C terminal
A0A3B6QAS3	458	S	1.668	9.43928e-07	Up	VAANSAASAAPGLS(0.999)PS(0.001)SSMGSLSSDK	SM domain found in Ataxin-2; LsmAD domain
A0A3B6QBA6	303	S	1.368	0.0325222	Up	ELVGEGS(1)PAR	2OG-Fe(II) oxygenase superfamily
A0A3B6QBH0	206	S	1.449	0.000134806	Up	IIHEANPPS(1)PVIHQLAPVAEEQDEGHNNS(1)PK	Plant calmodulin-binding domain
A0A3B6QBH0	11	S	1.405	0.0408147	Up	RAS(1)PAAGGAPALQR	Plant calmodulin-binding domain
A0A3B6QCA3	61	S	1.338	0.040219	Up	S(0.001)HS(0.051)HS(0.948)EGEPTK
A0A3B6QCA3	39	S	0.757	0.0402053	Down	SYS(0.984)HS(0.016)QR
A0A3B6QDJ6	44	S	1.319	0.0122005	Up	DHS(1)GES(1)EVINPHEEAGGEASSHPEGR
A0A3B6QGB8	200	S	0.474	0.000561257	Down	GYDS(1)ERDKDDK	RNA recognition motif. (a.k.a. RRM, RBD, or RNP domain)
A0A3B6QK64	478	S	1.35	0.0118181	Up	DQKPDCQNGS(1)GR	Clustered mitochondria
A0A3B6QHE1	457	S	0.665	0.00139863	Down	AS(0.005)S(0.995)PIAWLSR
A0A3B6QHW0	798	S	1.645	0.00767105	Up	EEAEAS(1)EMEQEASGK
A0A3B6QHW0	324	S	0.262	2.01612e-05	Down	LEQDGTPTTAISSGATLVDNGEANQGLAS(1)PK
A0A3B6QI23	660	S	0.598	0.00142669	Down	QLS(1)VHDNR	Dynamin family; PH domain
A0A3B6QJH8	1631	S	0.698	0.00154058	Down	NKPVLPSGEVLPEAAT(0.19)S(0.81)PK
A0A3B6QJH8	1164	S	0.687	0.000635371	Down	TGQNPSELADDEDQRS(1)PPPNSDR
A0A3B6QK62	72	S	1.706	0.00592606	Up	RPS(1)VTGSPVAK
A0A3B6QK62	76	S	1.453	0.00726966	Up	RPSVT(0.001)GS(0.999)PVAK
A0A3B6QK97	129	S	0.523	0.0112333	Down	PSHGDDDDRPS(1)YGR
A0A3B6QKT3	77	S	0.71	0.0357426	Down	VPPPDAS(1)PPWR	Galactose-1-phosphate uridyl transferase, N-terminal domain
A0A3B6QL23	307	S	2.274	0.0198007	Up	HESHT(0.02)S(0.98)PR
A0A3B6QL23	74	S	2.127	0.000377425	Up	KHS(0.995)PS(0.005)AR
A0A3B6QL23	212	S	2.126	0.0018071	Up	RLDDDDDDGRGHS(1)R
A0A3B6QL23	281	S	1.562	0.0426763	Up	MADRDENNGGS(1)GR
A0A3B6QL23	165	S	2.245	0.00181921	Up	RPPS(0.987)S(0.013)EDR
A0A3B6QL23	166	S	1.825	0.0121592	Up	RPPS(0.17)S(0.83)EDR
A0A3B6QL23	330	S	1.831	0.000584332	Up	S(0.996)GDADS(0.004)LAMMNTAAEALEVK
A0A3B6QL63	1337	S	1.57	0.000889192	Up	VEVTLLPSRPLS(1)EGLPNTDTSSSR	BAH domain; TFIIS helical bundle-like domain
A0A3B6QN71	164	S	1.373	0.00890083	Up	KS(0.003)AS(0.997)PPPR	AP2 domain
A0A3B6QPV4	244	S	1.373	0.0300587	Up	EPS(0.999)AGS(0.001)SVVAGSAEDDAER
A0A3B6TB89	139	S	0.675	0.000584745	Down	WEAELAS(1)PNDDGFDR
A0A3B6R7L9	427	S	0.386	0.0362037	Down	SPSENQTDPADS(1)PR
A0A3B6TA19	176	S	1.323	0.00157981	Up	ADGMISSSGS(1)PLSLSDLQR	VHS domain; GAT domain
A0A3B6TA19	527	S	1.553	0.029369	Up	QPMS(1)AGSR	VHS domain; GAT domain
A0A3B6TLY6	272	S	0.711	0.00599491	Down	S(0.006)IS(0.994)ADGLNSLR
A0A3B6RAA4	1002	S	0.769	0.0158301	Down	CFVGKPS(1)EEQR	PB1 domain; Protein tyrosine kinase
A0A3B6TBC7	29	S	1.965	0.000562509	Up	EVVGGHS(1)EDDIYDALR
A0A3B6RBC2	777	S	1.477	0.00698075	Up	S(1)PGYHHDHGSR	Kinesin motor domain
A0A3B6RBM3	110	S	1.874	0.00199635	Up	QLSCELDLDGS(0.164)ES(0.836)GK
A0A3B6RBM3	48	S	2.042	0.000138544	Up	RPS(0.992)T(0.008)VAEGDGAR
A0A3B6RBM3	67	S	1.549	1.42833e-05	Up	S(1)MPSALQPQADAR
A0A3B6RBQ0	759	S	1.565	0.0177703	Up	AWAPMS(1)PPR	Spt5 transcription elongation factor, acidic N-terminal
A0A3B6RBT1	31	S	0.703	0.0321992	Down	TPPTRPHLQHAAS(1)NR
A0A3B6RCB0	364	S	0.685	0.000232296	Down	LQS(1)FKEEHK	Lipase 3 N-terminal region
A0A3B6SGY3	435	S	1.508	0.00272552	Up	GPSLGDHDGDKS(0.022)S(0.978)FDYSK
A0A3B6THK4	531	S	0.76	0.00495839	Down	MDS(0.963)DGT(0.031)S(0.006)GQGAFDR
A0A3B6RGR4	1358	S	0.717	0.0043821	Down	AAELASLNGS(1)FK
A0A3B6RGR4	1303	S	0.663	0.0150011	Down	RADS(1)NDKDLVASPTSTK
A0A3B6RGR4	1625	S	0.266	0.000279952	Down	KPDGDSLSCKEES(1)DDETLSVWK
A0A3B6RGR4	1603	S	0.317	0.000134854	Down	T(0.08)EKES(0.92)AEDMELEEK
A0A3B6THY1	394	S	1.538	0.00202713	Up	S(1)GPLFFR	Protein kinase domain
A0A3B6THP6	529	S	0.58	0.000107593	Down	RLS(1)ISGQQNGR
A0A3B6SBN4	106	S	1.43	0.0381478	Up	IGS(1)GDDILLR	Protein of unknown function (DUF569)
A0A3B6RDZ6	14	S	2.123	2.47864e-05	Up	GAAPVS(1)PLK
A0A3B6RE34	64	S	0.754	0.00821415	Down	QPAAGVELLTEAT(0.015)S(0.985)FVR
A0A3B6TI97	650	S	0.552	0.000227513	Down	RAS(1)MVQR
A0A3B6REA1	117	S	1.533	0.00631281	Up	HKS(1)PEVHTR	RNA recognition motif. (a.k.a. RRM, RBD, or RNP domain)
A0A3B6SHK1	135	S	1.406	0.00671602	Up	PFS(0.964)PT(0.036)LPGNFVPSASPDGGK	Domain of unknown function (DUF296)
A0A3B6SHK1	147	S	1.547	0.00797514	Up	PFS(0.682)PT(0.318)LPGNFVPS(0.123)AS(0.877)PDGGK	Domain of unknown function (DUF296)
A0A3B6REQ2	241	S	1.426	0.00144037	Up	VLLQEGMHAVDNSSDLS(1)DKEDIEGASEAVER	UBX domain
A0A3B6TIP6	193	S	0.435	0.000174441	Down	AELS(1)LNR	Ras family
A0A3B6TIP6	5	S	0.666	0.000284442	Down	GDDS(1)DGEAEEYLFK	Ras family
A0A3B6SA61	503	S	0.744	0.0184999	Down	KDS(1)FGDLLMNLPR
A0A3B6SA61	443	S	0.743	0.0218414	Down	VDS(1)LCCLLQK
A0A3B6REV7	806	S	0.74	0.00643845	Down	SLAAAVPLAVDGENS(1)DN
A0A3B6TEQ2	420	S	0.681	0.000892195	Down	IPS(1)IAANVNDTK	Cyclophilin type peptidyl-prolyl cis-trans isomerase/CLD
A0A3B6RF10	695	S	0.513	0.00227045	Down	QEQPT(0.841)S(0.159)PPDGS(1)PR	PH domain; Putative GTPase activating protein for Arf
A0A3B6RF77	47	S	0.67	0.00483718	Down	RLS(0.981)PS(0.019)PRPPAHPQVR
A0A3B6RF77	241	S	0.762	0.00679499	Down	SLS(1)MDSFMGK
A0A3B6RJF6	56	S	1.632	0.0202732	Up	GSTSLKS(1)PK	YT521-B-like domain
A0A3B6RFL9	2	S	1.662	0.000832944	Up	S(0.98)S(0.02)HDAHLTR	Phosphopantetheine attachment site
A0A3B6RG09	353	S	1.909	0.00262965	Up	RDDS(1)DDEKK
A0A3B6SG49	821	S	0.691	0.00153852	Down	QLS(1)IHDNR	Dynamin family; PH domain
A0A3B6SG49	811	S	0.566	0.0076007	Down	QS(0.005)S(0.994)LLS(0.001)K	Dynamin family; PH domain
A0A3B6SH07	565	S	1.319	0.0176235	Up	LPS(0.026)T(0.146)S(0.828)AGSIAEADSSLK
A0A3B6SH07	185	S	1.689	0.00253989	Up	S(0.004)MNS(0.996)HDSLK
A0A3B6TGS2	1134	S	0.726	0.00336176	Down	SES(0.017)S(0.975)PS(0.008)NLSDR
A0A3B6SHW5	161	S	1.492	0.000119003	Up	VS(1)PNNIPSNFTFGATEAK	Dual specificity phosphatase, catalytic domain
A0A3B6SNF9	1842	S	2.075	0.0262022	Up	S(0.972)PES(0.021)S(0.006)QR
A0A3B6TGU0	654	S	0.76	0.0199979	Down	TGPELDQTHVS(0.838)T(0.162)AVK	Carbohydrate-binding protein of the ER; Protein tyrosine kinase
A0A3B6TGU0	832	S	0.429	0.0061605	Down	VFS(1)QLIK	Carbohydrate-binding protein of the ER; Protein tyrosine kinase
A0A3B6RHQ2	138	S	1.395	0.00154363	Up	AS(1)PPASSPYDAPGSFR	SWIB/MDM2 domain
A0A3B6SIR8	220	S	0.541	0.000268601	Down	EIS(1)DDEDEDEKK	Histidine kinase-, DNA gyrase B-, and HSP90-like ATPase
A0A3B6TMZ0	481	S	0.562	0.000772351	Down	RAS(1)IS(1)PVHPK	Poly(A) polymerase central domain; Poly(A) polymerase predicted RNA binding domain
A0A3B6RI35	525	S	1.593	0.0257634	Up	EKS(1)PGDPK	DBC1
A0A3B6RI62	1169	S	0.75	0.0099141	Down	KS(0.106)PS(0.881)LT(0.013)IHTVA
A0A3B6RI80	805	S	0.747	0.00223197	Down	DACPS(1)PEVELLTQEK
A0A3B6RI99	194	S	0.733	0.00457873	Down	FS(1)PDFSADETSK
A0A3B6RI99	928	S	0.743	0.00142521	Down	LPVEKS(1)PK
A0A3B6SJ49	264	S	0.691	0.00994646	Down	S(0.003)IS(0.997)AEGLR
A0A3B6RIS2	13	S	0.735	0.00559429	Down	PAAFS(1)PMR
A0A3B6TJE2	289	S	1.337	0.011992	Up	VGTDDS(1)GPESPSGSPTR
A0A3B6TV85	16	S	1.658	0.0019156	Up	GKPGFS(0.003)GAGS(0.995)LS(0.961)GS(0.041)R	Domain of unknown function (DUF588)
A0A3B6TER4	159	S	0.713	0.0358745	Down	VKS(0.999)HLS(0.001)EVK	Regulated-SNARE-like domain
A0A3B6RJ39	144	S	1.67	0.000198744	Up	APHNEEEPS(0.002)S(0.017)LS(0.981)PDPPGTEPEQVDFAPATK	Kinase phosphorylation protein
A0A3B6RJ39	57	S	1.752	0.0106785	Up	DKQS(0.971)DS(0.029)EDAMK	Kinase phosphorylation protein
A0A3B6RJ65	492	S	0.687	0.0121407	Down	RQS(1)GDDLGSSYR	Protein kinase domain
A0A3B6RJ77	208	S	2.393	0.00152476	Up	SAYGRDS(1)R	RNA recognition motif. (a.k.a. RRM, RBD, or RNP domain)
A0A3B6SD01	203	S	1.683	0.000425285	Up	SSNLPTSTGS(0.997)DS(0.002)R	RNA recognition motif. (a.k.a. RRM, RBD, or RNP domain)
A0A3B6RJA5	523	S	0.769	0.00774613	Down	QEDES(1)DEEDSR	RNA recognition motif. (a.k.a. RRM, RBD, or RNP domain)
A0A3B6RJK1	1194	S	1.333	0.0022708	Up	AS(1)LDLSR
A0A3B6RJK1	1008	S	1.486	0.0382591	Up	NEHCRS(0.856)DDGY(0.106)GS(0.032)GS(0.006)K
A0A3B6RJK1	1021	S	2.809	0.00058858	Up	S(1)VDRPHGR
A0A3B6RK16	255	S	0.687	0.00780928	Down	GS(0.316)T(0.316)S(0.369)DS(0.999)EDEKPLSAR	Eukaryotic DNA topoisomerase I, catalytic core
A0A3B6SK37	187	S	0.465	0.0404149	Down	TLQPDDDS(1)DDDHKPLVQR	Eukaryotic DNA topoisomerase I, catalytic core
A0A3B6RK18	167	S	1.449	0.00030656	Up	SSLFDMVIEDPGDQPLS(1)R	Myb-like DNA-binding domain
A0A3B6RK42	121	S	0.646	0.00199791	Down	LEDLGGES(1)DEEDEVEK
A0A3B6TKR9	170	S	0.554	0.000514926	Down	S(0.002)LS(0.998)LEPLQVK	Homeobox domain; START domain
A0A3B6SE71	302	S	0.348	0.0110934	Down	KDEPEEES(1)DGEMGFSLFDD
A0A3B6RK99	61	S	1.355	0.00482699	Up	PAPS(1)PPPEPS(0.996)PT(0.004)PEAAELSFK
W5HYT9	193	S	1.451	0.00364394	Up	LEEKDGEQDGENVGS(1)EEDEEDGLK	Pre-mRNA splicing Prp18-interacting factor
A0A3B6TKY1	86	S	0.686	0.000354847	Down	LANS(1)PINIIK	DNA polymerase III, delta subunit
A0A3B6TKY1	25	S	0.635	0.00571352	Down	S(1)LRDPDTNSLAK	DNA polymerase III, delta subunit
A0A3B6TL23	27	S	1.992	0.00361012	Up	AS(0.008)S(0.992)EGGDAGER	RNA recognition motif. (a.k.a. RRM, RBD, or RNP domain)
A0A3B6SKK1	120	S	0.712	0.00207663	Down	NDPNYDS(1)DEEPYELIEAPATTPLEDYK
A0A3B6TT46	335	S	1.656	0.0010973	Up	GAIPALPTTATALELISKGS(1)N
A0A3B6TG23	31	S	1.361	0.0123259	Up	MS(0.939)S(0.043)S(0.018)ADNTVYCCIAK
A0A3B6RKP0	671	S	1.523	0.014104	Up	GVS(1)PQPAAAAGYGGQWTA	KH domain
A0A3B6SEK1	232	S	1.952	0.00214868	Up	SVIAEAEAGGS(1)PALIAK	KH domain
A0A3B6TKZ9	138	S	1.39	0.00595938	Up	IEVLS(1)EDEDIR
A0A3B6RKW8	205	S	2.815	0.00551155	Up	GGDRYS(0.967)GS(0.033)R	RNA recognition motif. (a.k.a. RRM, RBD, or RNP domain); Zinc knuckle
A0A3B6RKW8	222	S	5.508	0.000174282	Up	GSGGGDRYS(1)R	RNA recognition motif. (a.k.a. RRM, RBD, or RNP domain); Zinc knuckle
A0A3B6RKW8	149	S	2.174	0.00795946	Up	YGS(1)RDDR	RNA recognition motif. (a.k.a. RRM, RBD, or RNP domain); Zinc knuckle
A0A3B6RL02	68	S	0.681	0.000419063	Down	RLS(1)PVQVASPSK
A0A3B6RL03	31	S	1.487	0.00685383	Up	DNPELDDDS(0.038)S(0.962)EQEGGTFK	NUP50 (Nucleoporin 50 kDa)
A0A3B6RL41	282	S	1.834	0.0450544	Up	GRNS(1)PEHR	KH domain
A0A3B6SIW6	313	S	1.667	0.0121777	Up	T(0.003)DS(0.997)AQGETGDR	Chromo (CHRromatin Organisation MOdifier) domain
A0A3B6RLC3	98	S	0.73	0.0270605	Down	REFS(0.179)S(0.821)PGPR	Zn-finger in Ran binding protein and others
A0A3B6SN06	14	S	0.654	0.00226439	Down	HHS(1)IDAQLR
A0A3B6SIH0	138	S	1.588	0.0108655	Up	S(0.993)LS(0.007)ELEFEEVK
A0A3B6TX58	360	S	1.303	0.0118607	Up	S(0.001)VS(0.002)NS(0.013)GS(0.984)AGESDEVK	3' exoribonuclease family, domain 1; 3' exoribonuclease family, domain 2
A0A3B6RM24	7	S	0.715	0.0357713	Down	ALVLHS(0.779)GS(0.221)GNK	Glutathione S-transferase, N-terminal domain; Glutathione S-transferase, C-terminal domain; Elongation factor 1 gamma, conserved domain
A0A3B6SI65	65	S	0.73	0.0166947	Down	VPS(1)MALDR
A0A3B6TRM0	432	S	0.592	0.010562	Down	RHS(1)PPPR	Protein tyrosine kinase
A0A3B6RN22	578	S	0.492	0.0140424	Down	EQSTPATELEEES(1)EGDGKR	Sas10 C-terminal domain
A0A3B6TN72	159	S	1.431	0.00335043	Up	S(1)AS(1)PNHAPGR	Cleavage site for pathogenic type III effector avirulence factor Avr
A0A3B6TN72	161	S	1.431	0.00335043	Up	S(1)AS(1)PNHAPGR	Cleavage site for pathogenic type III effector avirulence factor Avr
A0A3B6SHA1	174	S	0.613	0.000117269	Down	AVS(1)S(1)PEEVVK	RCD1-SRO-TAF4 (RST) plant domain
A0A3B6SHA1	612	S	0.643	0.0206367	Down	S(0.141)RDS(0.859)PIR	RCD1-SRO-TAF4 (RST) plant domain
A0A3B6TZJ7	199	S	0.507	0.000173538	Down	GNDTGISDQGS(1)PAQVFSR	START domain
A0A3B6TPF9	58	S	0.767	0.0333961	Down	LPPELMPS(0.001)S(0.246)S(0.753)PPK	P-loop containing NTP hydrolase pore-1; Helicase_C-like
A0A3B6RP94	117	S	1.844	0.0269839	Up	GLS(1)PAHPAAR	Plant calmodulin-binding domain
A0A3B6RP94	530	S	0.761	0.0117366	Down	IPEEGRLS(1)FK	Plant calmodulin-binding domain
A0A3B6TMJ2	57	S	1.518	7.36249e-05	Up	HNVPNDVPDESIEGPS(1)DEEGEALAK
A0A3B6TZM4	37	S	0.713	0.0190903	Down	S(1)PPLPPPPPFPPK	RNA recognition motif. (a.k.a. RRM, RBD, or RNP domain)
A0A3B6TZM4	26	S	0.487	0.00614252	Down	S(0.047)IT(0.954)PPADRDS(1)GS(1)KS(1)PPPR	RNA recognition motif. (a.k.a. RRM, RBD, or RNP domain)
A0A3B6TZM4	13	S	0.474	0.0052766	Down	S(1)IT(1)PPADR	RNA recognition motif. (a.k.a. RRM, RBD, or RNP domain)
A0A3B6RPX4	57	S	0.565	0.00956789	Down	T(0.01)IS(0.99)RS(0.999)PPPT(0.001)STR	RNA recognition motif. (a.k.a. RRM, RBD, or RNP domain)
A0A3B6TQI7	228	S	0.474	0.00993545	Down	EQGSSVNAGNDDPYNAYEMS(1)PDDQR
A0A3B6TQI7	34	S	0.58	4.05788e-06	Down	RY(0.006)S(0.994)PDRDTR
A0A3B6TQI7	250	S	0.299	0.00035461	Down	SAALST(0.006)S(0.994)EEEK
A0A3B6TZF4	436	S	1.307	0.00512353	Up	VISGIDDPLLNGSLS(0.999)DNS(0.001)GPK
A0A3B6SQY4	527	S	0.755	0.0405912	Down	YET(0.102)GS(0.897)DQGS(1)R	YT521-B-like domain
A0A3B6TXH6	322	S	1.836	0.000515905	Up	HNS(1)FELPFTTTTITK
A0A3B6RRM2	154	S	0.466	0.00272949	Down	AAS(1)PDPLATGTK	Ubiquitin-binding WIYLD domain
A0A3B6RRM2	149	S	0.333	0.0041654	Down	APLLIDPPS(1)PR	Ubiquitin-binding WIYLD domain
A0A3B6TLS9	856	S	1.634	0.000721764	Up	STS(0.999)QGGSSGTGLVSK
A0A3B6STT5	94	S	0.702	4.55152e-05	Down	LAVAS(1)PK	PB1 domain; Protein tyrosine kinase
A0A3B6RS72	287	S	1.324	0.000744395	Up	GVVS(1)EEDCDS(1)NPGHAR	PX domain
A0A3B6RSZ3	856	S	1.371	0.0406746	Up	NPPVS(1)PAKK	EF hand
A0A3B6RSZ3	1282	S	1.605	0.00808606	Up	PST(0.001)ET(0.006)S(0.061)S(0.897)PT(0.035)R	EF hand
A0A3B6TTS0	71	S	1.626	0.000176898	Up	ENVS(0.968)PT(0.032)K
A0A3B6S7U0	336	S	1.473	0.000608925	Up	AIQDPAS(1)DQDQGR
A0A3B6S8R7	460	S	0.289	9.78111e-06	Down	TTVES(1)EDEYTK
A0A3B6S9A0	148	S	0.536	7.87389e-05	Down	RPHS(1)PACLR	Trypsin-like peptidase domain
A0A3B6S9R8	345	S	0.535	0.00914577	Down	RKPAAS(0.171)S(0.827)PDYS(0.002)R	BSD domain
A0A3B6TBZ8	575	S	1.444	0.0011294	Up	GS(0.997)Y(0.003)GGLYR	Development and cell death domain
A0A3B6THK4	507	S	0.581	0.0126963	Down	DAS(1)RGPSLGDHDGDK
A0A3B6SBV6	11	S	1.424	0.0042203	Up	ATSAAAAASS(1)PPPDQPLANK	Acylphosphatase
A0A3B6SG51	849	S	0.726	0.000164184	Down	FPNLPDMS(1)PK	Retinoblastoma-associated protein A domain; Retinoblastoma-associated protein B domain
A0A3B6SCJ8	91	S	1.314	0.00110805	Up	ESVASGGSSAHNSEASEPAGLAEGMS(1)PR	Protein tyrosine kinase
A0A3B6SD01	213	S	1.786	0.000579374	Up	SAYGRDS(1)R	RNA recognition motif. (a.k.a. RRM, RBD, or RNP domain)
A0A3B6SD78	361	S	0.508	0.00496037	Down	S(0.011)NS(0.97)FS(0.019)S(0.001)GHCR	FYVE zinc finger
A0A3B6SD78	1285	S	0.73	0.0146199	Down	VS(0.236)S(0.764)EGQFPVATDISDK	FYVE zinc finger
A0A3B6TG13	50	S	1.666	0.00272081	Up	S(1)PNPNPR
A0A3B6TJ35	304	S	0.653	0.0264777	Down	EADDTAQVTGAS(0.998)DEQS(0.002)R
A0A3B6TJ35	334	S	1.521	0.000103117	Up	SSFAGGNDDQVS(1)YK
A0A3B6SIE3	123	S	0.535	8.46134e-05	Down	S(0.959)S(0.017)S(0.025)CLVCHK
A0A3B6SEK1	672	S	1.465	0.00125473	Up	GVS(1)PQPATAAGYGGQWTA	KH domain
A0A3B6SEK1	34	S	1.317	0.0349505	Up	IPVVDLTDAVQEDAAS(1)DPSAAAPTQEEAPSEVAEAEGDHK	KH domain
A0A3B6TTH8	1397	S	1.302	0.0104508	Up	MT(0.004)S(0.003)GNFS(0.993)PDDQHNTWLPGGR
A0A3B6TTH8	402	S	1.501	0.0431677	Up	S(0.996)PVVLS(0.004)SNK
A0A3B6TMZ0	452	S	0.738	0.00126067	Down	NDPGNGS(1)PDSQLK	Poly(A) polymerase central domain; Poly(A) polymerase predicted RNA binding domain
A0A3B6SG63	3	S	1.348	0.00174494	Up	AS(0.999)GGDLPS(0.001)GFADESK
A0A3B6TG90	101	S	0.729	0.0416781	Down	APPS(0.995)PT(0.005)RR	Trypsin-like peptidase domain
A0A3B6SGJ3	281	S	0.585	0.0316075	Down	NAHS(1)FHSR
A0A3B6SGP0	4	S	1.759	0.0080012	Up	APS(1)ADAAAPAPTPPLAPLIAAQLK
A0A3B6SGQ1	94	S	1.4	0.00281488	Up	APTGAGDS(0.993)DS(0.007)EDDYSDPDEPKDPDQSDDDELVVLGH
A0A3B6SH22	289	S	1.574	0.000145097	Up	LPQAPANS(0.004)S(0.996)PPAKPEGPK	VHS domain; GAT domain
A0A3B6SHC1	63	S	0.755	0.00160679	Down	S(1)FDVSDVDAALQGISK	Alpha/beta hydrolase family
A0A3B6TIH0	176	S	1.961	0.000300977	Up	AGS(0.961)YS(0.039)DEGSQK	Zn-finger in Ran binding protein and others
A0A3B6SHL3	137	S	1.448	0.00435622	Up	TVGEVS(1)DGEGGDREDELSYK
A0A3B6TP56	853	S	0.322	0.00104541	Down	YEHS(1)ADIGR
A0A3B6SI98	395	S	1.319	0.00107055	Up	DLDFYSVTNAAHPS(0.01)S(0.99)PEQR
A0A3B6SIB1	380	S	1.991	0.000233466	Up	GAISYPSAPQHVS(0.999)PDPS(0.001)TFSGSAK
A0A3B6SIE7	884	S	0.757	0.00064471	Down	VMS(1)VGS(1)NEAAPR	ABC transporter
A0A3B6SM05	355	S	0.518	0.0492774	Down	LIHLPS(1)R	ATPase family associated with various cellular activities (AAA); AAA domain (Cdc48 subfamily); C-terminal, D2-small domain, of ClpB protein
A0A3B6SIN2	117	S	1.446	0.000217776	Up	HKS(1)PEVYAR	RNA recognition motif. (a.k.a. RRM, RBD, or RNP domain)
A0A3B6SJA5	165	S	1.387	0.000640111	Up	AGS(1)DEDEDDDDDEWAPPPELYTGGER	SEP domain; UBX domain
A0A3B6TVD5	154	S	0.563	0.0291438	Down	T(0.001)LS(0.999)DLGGGK	SEP domain; UBX domain
A0A3B6SJG9	397	S	0.709	0.0052521	Down	T(0.15)DS(0.85)ELFAVAPPPPPPPPPEK	Protein tyrosine kinase
A0A3B6SK37	228	S	0.622	0.0353058	Down	IVQSNDDS(1)EDEKPLASR	Eukaryotic DNA topoisomerase I, catalytic core
A0A3B6SK51	888	S	1.658	0.00682507	Up	SLSGLHTS(0.003)GS(0.997)GEASSSGVLEDK	Cation transporter/ATPase, N-terminus; haloacid dehalogenase-like hydrolase
A0A3B6SKD8	62	S	1.37	0.00326423	Up	PAPS(1)PPPEPS(0.996)PT(0.004)PEAAELSFK
A0A3B6SKG5	166	S	2.619	0.00277347	Up	REDS(1)EDDR	Kinase phosphorylation protein
A0A3B6TVB1	188	S	0.668	0.00137332	Down	SPISLFS(1)R
A0A3B6SKS7	87	S	0.75	0.0013101	Down	GS(0.979)PT(0.021)GVLLATSK
A0A3B6SLP9	425	S	0.538	0.000427574	Down	DGNS(1)DS(1)DIDEFGSMDVTK	Protein kinase domain
A0A3B6SN49	27	S	1.508	0.0055575	Up	PAS(0.965)PT(0.035)PSSASASASTLATTSSK
A0A3B6TMR7	274	S	0.764	0.0203764	Down	S(1)NFHDVAVK	Glutathione S-transferase, N-terminal domain; Glutathione S-transferase, C-terminal domain; Elongation factor 1 gamma, conserved domain
A0A3B6SQD5	261	S	1.43	0.0159716	Up	DTVTLYGPEQGLS(1)WVAQPVAGGR
A0A3B6SVB5	1287	S	1.605	0.00808606	Up	PST(0.001)ET(0.006)S(0.061)S(0.897)PT(0.035)R	EF hand
A0A3B6TK04	30	S	1.374	0.00800161	Up	DNPELDDDS(1)PEQEGGTFK	NUP50 (Nucleoporin 50 kDa)
A0A3B6SRT9	123	S	1.33	0.00677056	Up	T(0.036)ADS(0.964)NEVAEIQK	NUP50 (Nucleoporin 50 kDa)
A0A3B6STT5	329	S	1.307	0.00543374	Up	GGAPVEPIPVFMS(1)LRPEDVAR	PB1 domain; Protein tyrosine kinase
A0A3B6T766	67	S	1.528	0.00812434	Up	AGDTSIFST(0.036)S(0.964)LPVLPHEK	RNA recognition motif. (a.k.a. RRM, RBD, or RNP domain)
A0A3B6T8D6	48	S	1.845	0.00169525	Up	RPS(1)S(1)VAEGDGAR
A0A3B6T8D6	49	S	2.274	0.000877984	Up	RPS(1)S(1)VAEGDGAR
A0A3B6TA19	488	S	1.393	0.00852137	Up	LSTS(0.001)NS(0.998)PLK	VHS domain; GAT domain
A0A3B6TBZ8	535	S	1.913	0.00157725	Up	S(1)AEVPSR	Development and cell death domain
A0A3B6TC22	1094	S	1.578	0.00131987	Up	ITPESAVVAS(1)PK	Myosin N-terminal SH3-like domain; Myosin head (motor domain)
A0A3B6TC30	358	S	1.795	6.21092e-06	Up	RDDS(1)DDEKER
A0A3B6TDN0	117	S	1.541	0.0153338	Up	HKS(1)PEVHAR	RNA recognition motif. (a.k.a. RRM, RBD, or RNP domain)
A0A3B6TIH0	274	S	1.388	0.026156	Up	CNRPSCGEEKPLQANS(1)PDNLATDQDNQ	Zn-finger in Ran binding protein and others
A0A3B6TRZ0	56	S	1.606	0.00288765	Up	GSTSLES(1)PKGSQEK	YT521-B-like domain
A0A3B6TFX6	429	S	0.57	0.00193342	Down	DNFSSPGS(1)PR
A0A3B6TH71	264	S	0.697	0.00328787	Down	S(1)IS(1)AEGLK
A0A3B6THZ6	144	S	0.4	0.000707342	Down	FCS(1)FNIGGFDLDR
A0A3B6TIG6	247	S	0.562	0.0108394	Down	HDS(1)EEPQNRS(1)PPR
A0A3B6TJC6	37	S	0.726	0.00425886	Down	ELEALPS(1)KLR
A0A3B6TJJ5	141	S	1.334	0.0225082	Up	APHNEEEPS(0.027)S(0.027)LS(0.946)PDPPGTEPEQIDFAPATK	Kinase phosphorylation protein
A0A3B6TJX8	103	S	1.334	0.0369788	Up	GGAATAGS(1)DEDDDGGDGAGGR	Homeobox domain
A0A3B6TK43	383	S	1.733	0.000112321	Up	GGISYPSAPQHVS(1)PDPSTFSGSAK
A0A3B6TL82	55	S	1.543	0.00907405	Up	GLTAVS(0.011)PS(0.055)S(0.934)PPPVPVSK
A0A3B6TM15	18	S	1.474	0.00435855	Up	AGAVSAGAAADT(0.001)GS(0.996)PS(0.003)AR	PB1 domain; Protein tyrosine kinase
A0A3B6TM78	9	S	0.463	0.000125602	Down	MNDLFS(0.01)T(0.102)NS(0.888)FK	Syntaxin
A0A3B6TN68	768	S	0.529	0.000151015	Down	GLS(0.016)DS(0.984)PER
A0A3B6TWL6	165	S	0.763	0.00838881	Down	AVQVEPES(1)NK
A0A3B6TSR3	215	S	7.101	0.000337106	Up	SSGGGDRYS(1)R	RNA recognition motif. (a.k.a. RRM, RBD, or RNP domain); Zinc knuckle
A0A3B6TST7	61	S	1.359	0.0115123	Up	PAPS(1)PPPAPSPNPDAAELSFK
A0A3B6TXE1	98	S	1.302	0.0192636	Up	KDSGNENES(1)DQEVK	Toprim domain; DnaB-like helicase C terminal domain
A0A3B6TXN5	3	S	0.722	0.00601854	Down	AS(0.988)PS(0.012)APAPSR	U-box domain
A0A3B6TZP2	155	S	1.617	0.00997735	Up	IS(0.952)HHGNPS(0.048)R	NB-ARC domain
A0A3B6TZS9	191	S	0.705	0.0165091	Down	GGAGAAS(1)GEVVTVNKPR
A0A3B6U0E6	376	S	1.408	0.000486383	Up	RFS(1)LPGTGTEVGK
A0A3B6U9V0	275	S	1.334	0.00829488	Up	DAS(1)VDRPDVDHDR	Sin3 family co-repressor
A0A3B6U9V0	1400	S	0.711	0.0433016	Down	RLS(1)PGGNVADK	Sin3 family co-repressor
D8L9L9	66	S	1.394	0.00047946	Up	GIYGDAPTPAPDRPAS(1)PPVPPLPAPSR
D8L9V4	13	S	0.436	0.0455648	Down	FTQQPT(0.006)S(0.994)DDDDDDDKPVPQPLR	BAH domain; Transcription factor S-II (TFIIS), central domain
D8L9V4	612	S	0.723	0.0477042	Down	S(1)LINPKPEEPSAPTLEK	BAH domain; Transcription factor S-II (TFIIS), central domain
F4Y589	224	S	1.625	0.0119343	Up	TTEKEIS(1)DDEDEDASEEK	Histidine kinase-, DNA gyrase B-, and HSP90-like ATPase
M4VSR0	151	S	1.832	0.00025825	Up	EGGGGYGGGGGGYGGS(1)R	RNA recognition motif. (a.k.a. RRM, RBD, or RNP domain)
Q03387	543	S	0.747	0.00779673	Down	VPS(1)INKPSPINPR
Q3S4I1	2	S	1.617	3.02001e-05	Up	S(1)DT(1)DEHHFESK	Eukaryotic elongation factor 5A hypusine, DNA-binding OB fold
Q5CD52	185	S	0.665	0.00416785	Down	LHS(1)FDTK	HORMA domain
Q9ZP24	59	S	2.275	0.000471941	Up	YDDDDDDYS(1)GR
S6AWC2	8	S	1.645	0.00202041	Up	NS(0.008)S(0.991)GDLMSSSK
S6AWC2	76	S	3.618	0.000218775	Up	QYS(0.901)S(0.099)GGTEK
W5AJZ4	178	S	0.741	0.00384849	Down	IT(0.067)S(0.783)S(0.151)LQSAFGI
W5B016	177	S	0.741	0.00147099	Down	IAAALPGMET(0.008)LS(0.808)S(0.184)AK	Ras family
W5BVK7	89	S	1.454	0.00282565	Up	GGSAASNPWAS(1)QEIVLDGAGLGDTSFGDTK	P21-Rho-binding domain
W5BVK7	124	S	1.347	0.000938004	Up	SEAGGIDVTVGDSPPS(1)PGSR	P21-Rho-binding domain
W5CAC6	3	S	1.394	0.00210178	Up	AS(1)ADEEIAVK	LSM domain
W5CRM8	174	S	2.044	0.000414269	Up	GGGGGGYGGDHES(1)Y	RNA recognition motif. (a.k.a. RRM, RBD, or RNP domain)
W5CT58	118	S	0.727	0.0188242	Down	VEVTEPAS(1)FGVK
W5CUA3	52	S	0.725	9.18343e-06	Down	T(0.122)T(0.122)S(0.755)MVTGER	CBS domain; PB1 domain
W5CUA3	396	S	0.763	0.00319641	Down	VAS(1)EAADIGR	CBS domain; PB1 domain
W5E476	70	S	0.574	0.00286872	Down	LQHINS(1)VR	TFIIE beta subunit core domain
W5EH10	2	S	1.818	0.00398384	Up	S(1)QETVNPK	Ribosomal protein L7Ae/L30e/S12e/Gadd45 family
W5FJN7	129	S	1.621	0.00154059	Up	LSFYDDIGNGS(1)DEDEFENQETQK
W5FM32	266	S	0.668	0.00539258	Down	S(1)PPADS(0.988)DGS(0.943)PS(0.069)RPR	RNA recognition motif. (a.k.a. RRM, RBD, or RNP domain)
A0A3B6LHN1	639	T	1.736	0.000111588	Up	ITSSGGT(1)PVTELK
A0A3B6LHN1	692	T	2.422	0.00347943	Up	LGEGS(0.012)T(0.988)PK
A0A3B6GPF8	282	T	1.419	0.00252835	Up	QEAT(1)DDERLQGCAK	Cytochrome P450
A0A077RQ55	192	T	0.691	0.00223623	Down	AAMSGAGGGAT(1)PQR
A0A3B6FF01	63	T	0.73	0.0158946	Down	ALT(0.001)HT(0.999)FK
A0A3B6FHU0	31	T	2.64	0.00219813	Up	DECCVSFDT(1)PR	Zn-finger in ubiquitin-hydrolases and other protein; UBA/TS-N domain
A0A077RV27	514	T	0.711	1.68086e-05	Down	ASFESSSPFT(1)PR
A0A3B6FT83	217	T	1.56	0.0131846	Up	RT(1)PTSEHPSR	Nucleic acid binding protein NABP
A0A077S0V8	88	T	1.498	0.0133836	Up	GGFVALET(0.162)T(0.838)PK
A0A077S4J3	398	T	2.194	0.00110017	Up	S(0.001)FT(0.999)LPAR
P41378	147	T	0.741	0.00367405	Down	VHACVGGT(0.988)S(0.012)VR	DEAD/DEAH box helicase
W5G255	76	T	0.752	0.00694899	Down	ANPGGPTSSEFDWSTGDT(1)PRR	Methyl-CpG binding domain
A0A125RLL8	120	T	1.771	0.000657632	Up	KEDPET(1)EEDKEAEAGK	Methyl-CpG binding domain
W5HLM1	35	T	0.584	0.02365	Down	LVYQYT(1)K
A0A3B6KR84	110	T	0.626	0.00365776	Down	LS(0.064)T(0.86)S(0.076)FNVR	2OG-Fe(II) oxygenase superfamily
A0A3B6B0R2	20	T	0.716	0.000898867	Down	LPT(1)LSKPR
A0A3B6C6E8	139	T	0.73	0.00253719	Down	LGS(0.014)FT(0.986)FR	CBS domain
A0A3B6C7T8	231	T	1.409	0.0255314	Up	TSGDSGS(0.003)S(0.023)T(0.974)PGHSDGDSNNR	RNA recognition motif. (a.k.a. RRM, RBD, or RNP domain)
A0A3B6AZN1	657	T	0.755	0.015423	Down	YPAHTALAT(1)DEEEASET	tRNA synthetase class II core domain (G, H, P, S and T); Anticodon binding domain
A0A3B6DAL9	1456	T	0.61	0.0288468	Down	S(0.023)LT(0.958)S(0.019)KPK	Guanine nucleotide exchange factor in Golgi transport N-terminal; Sec7 domain
A0A3B6HSY5	286	T	0.729	0.0344855	Down	T(0.986)PS(0.014)AANPSMDYPSGDSDHVSK
A0A1D5YJJ4	10	T	0.58	0.0018025	Down	ADIQLGCYT(1)IK
A0A3B6C4X9	68	T	1.421	0.0242611	Up	PRPPT(0.997)PAS(0.003)IPSK	ATP synthase, Delta/Epsilon chain, beta-sandwich domain
A0A3B6C213	337	T	0.769	0.000773113	Down	MT(1)GETGSYR	Protein tyrosine kinase
A0A3B6HZM6	43	T	0.749	0.00404556	Down	HT(1)GVMVGMGQK
A0A2X0TRX7	1368	T	0.657	0.00101375	Down	GEREEAEADKT(1)EEEGEIK
A0A3B5Y5A8	403	T	0.703	0.0274606	Down	S(0.113)PGT(0.887)PSEEFAAYIK	Methyltransferase domain; Methyltransferase domain
A0A341VEJ5	124	T	1.507	6.83523e-05	Up	RPHT(1)PIGDEVECK
A0A3B6RHU9	137	T	1.465	0.00113304	Up	GNVT(1)PDAVLQTVSK	Heavy-metal-associated domain
A0A3B5XT33	260	T	0.524	3.86985e-05	Down	GRT(1)PPSLRPGYPVR	RNA recognition motif. (a.k.a. RRM, RBD, or RNP domain)
A0A3B5XT33	310	T	0.483	4.42255e-05	Down	RMT(1)PPMR	RNA recognition motif. (a.k.a. RRM, RBD, or RNP domain)
A0A3B5XXH8	601	T	0.684	0.00399898	Down	SDLSPSPIQAPVT(1)PK
A0A3B5XY74	99	T	0.741	0.0315406	Down	TEGTPT(0.223)LT(0.777)PR	Chalcone and stilbene synthases, N-terminal domain; Chalcone and stilbene synthases, C-terminal domain
A0A3B6JR33	61	T	0.722	0.00395726	Down	LSDSVS(0.001)GLT(0.998)VVDPK
A0A3B5XYU8	402	T	0.568	0.000396158	Down	GAT(1)VNFMVAEMGRDEREWEK	Cytochrome P450
A0A3B5ZTI3	639	T	2.168	0.000463886	Up	EIGDSPS(0.009)T(0.991)PSTANNPQDQAR	C2 domain
A0A3B5YZ71	238	T	1.785	0.0105399	Up	S(0.004)T(0.004)QT(0.992)PEPR	DnaJ domain
A0A3B5ZWZ0	14	T	0.662	0.00384216	Down	LLLSPT(0.992)S(0.008)K
A0A3B5ZW99	425	T	0.701	0.00243148	Down	GGMT(0.983)S(0.017)HAAVVAR	PEP-utilising enzyme, TIM barrel domain
A0A3B5Y6Q8	42	T	0.768	0.00994393	Down	AWT(1)LDKPK	Protein tyrosine kinase
A0A3B5Y772	305	T	0.277	0.0292903	Down	QHT(1)PRPS(0.846)AS(0.144)Y(0.01)DEHAPR
A0A3B5ZZM6	473	T	1.569	0.00121315	Up	ELPGVVALDEGVMT(1)R	Phosphoglycerate kinase
A0A3B5Z5X1	40	T	0.728	0.000977312	Down	AWT(1)MDKPK	Protein tyrosine kinase
A0A3B5ZYF5	565	T	0.615	0.00364365	Down	GSEPVSADLS(0.004)T(0.996)PIR
A0A3B6C1R3	541	T	1.316	0.00708632	Up	ISFLT(1)DED	DEAD/DEAH box helicase
Q7X9A6	122	T	1.856	0.000609756	Up	THGPNDRT(1)LAQGLK	Cytochrome B6-F complex Fe-S subunit ; Rieske [2Fe-2S] domain
A0A3B6C4T6	474	T	0.711	0.0231776	Down	NQTEEAET(1)PR	Protein kinase domain
A0A3B6AYS6	166	T	0.455	0.000168782	Down	ALTSVQT(1)LPK
A0A3B6DGK2	152	T	1.94	0.0239801	Up	RPSSEAQGQHT(1)PGR	Cleavage site for pathogenic type III effector avirulence factor Avr
A0A3B6B0R2	463	T	0.761	0.000386439	Down	SMAAAAAAES(0.014)PQAS(0.193)T(0.793)PK
A0A3B6B1A2	344	T	1.55	0.00228475	Up	RPT(0.92)S(0.08)PVLK	SAM domain (Sterile alpha motif)
A0A3B6BWM5	310	T	0.614	0.00656542	Down	VDLVAT(1)PHLR
A0A3B6CBM3	92	T	0.312	0.00394518	Down	RPADDAT(0.997)GEQEAS(0.003)R
A0A3B6DCI5	416	T	1.587	0.00504004	Up	SNGDT(1)LEFHK	Protein kinase domain; NAF domain
A0A3B6E900	225	T	1.358	0.00047842	Up	T(1)NNGFMLK	Protein kinase domain
A0A3B6EAS8	50	T	1.645	0.00171874	Up	DQVVMAT(1)PRPWK	Bowman-Birk serine protease inhibitor family
A0A3B6ECJ3	6	T	1.344	0.000568239	Up	AAVGT(0.999)PQEPY(0.001)APK	C-terminus of AA_permease
A0A3B6EDJ0	1015	T	0.727	0.0045325	Down	FGGRET(1)PDGFGGR	DEAD/DEAH box helicase
A0A3B6GY56	398	T	0.641	0.00238769	Down	SDDQGVTT(0.003)T(0.997)PNPR	Protein tyrosine kinase
A0A3B6FZC9	967	T	1.403	0.0371296	Up	S(0.001)T(0.024)T(0.975)PDQWADR	Homeobox domain
A0A3B6EPS2	186	T	3.609	0.00015759	Up	GFGGNPAGNHGAPAGS(0.097)T(0.933)S(0.958)GDEFS(0.011)LGTPGSSFESAK	RNA recognition motif. (a.k.a. RRM, RBD, or RNP domain)
A0A3B6EQT8	24	T	0.704	0.00585743	Down	GEEDAAAAET(1)PLSAR	CBS domain
A0A3B6H751	606	T	1.36	0.00635337	Up	S(0.036)T(0.036)T(0.927)PVPTTHGLSIAK	FYVE zinc finger; Transcription factor BRX N-terminal domain
P69555	3	T	1.529	0.0121035	Up	AT(1)QT(1)VEDSSKPR
P69555	5	T	0.656	0.00496465	Down	ATQT(1)VEDSSKPR
A0A3B6GZD5	964	T	0.35	0.0138933	Down	DEHDEDT(1)DDEDEEEEEEEK
A0A3B6FX74	809	T	2.192	0.00260552	Up	PKT(1)PPPSR	Gelsolin repeat; Villin headpiece domain
W5D4D4	398	T	0.536	0.0207807	Down	T(1)REDHDQLVDR	EF-hand domain pair
W5HFZ6	316	T	0.75	0.000258307	Down	IFQGDYSS(0.001)GET(0.999)VDK	NAD binding domain of 6-phosphogluconate dehydrogenase; 6-phosphogluconate dehydrogenase, C-terminal domain
A0A3B6ISU1	1084	T	0.678	0.000609175	Down	HEIRPQGT(1)PENGYMWNR
A0A3B6HRQ6	214	T	0.695	0.00852742	Down	SDLISSEAKS(0.2)DT(0.8)AEASK
A0A3B6HS33	865	T	1.351	5.02625e-05	Up	IDAEGEAAGSSEFDMVDEGERT(1)EPDVSR	Gelsolin repeat; Villin headpiece domain
A0A3B6IP56	248	T	1.441	0.0259763	Up	FT(1)DPLEDLDK
A0A3B6HSX9	772	T	0.62	0.0208959	Down	GS(0.02)YT(0.98)PDDRDDPR	RNA recognition motif. (a.k.a. RRM, RBD, or RNP domain)
A0A3B6HTE7	246	T	1.309	0.0191764	Up	GYPPTAAAT(1)PPPAAAPSGSSYGEAHR
A0A3B6HUA7	221	T	0.743	0.0104391	Down	RPPT(1)PVR	ANTH domain
A0A3B6JH83	425	T	1.381	0.0249013	Up	SGAHPVGT(0.997)PPS(0.002)SHPVK	La domain
A0A3B6JMI8	30	T	0.554	0.00481596	Down	FLTAS(0.012)GT(0.988)FK	Protein kinase domain
A0A3B6TH19	242	T	0.74	0.0195334	Down	SQT(1)GDWDHNR
A0A3B6IPG6	164	T	1.647	4.04616e-05	Up	DLVDTLDRPPT(0.997)S(0.003)DGPAAPNDPAK	RNA recognition motif. (a.k.a. RRM, RBD, or RNP domain)
A0A3B6JJ78	56	T	1.462	0.0125107	Up	S(0.75)APT(0.26)T(0.99)PIK
A0A3B6IUI9	450	T	1.847	0.000511657	Up	S(0.008)AT(0.968)S(0.024)VSIGYQAPTFR	La domain
A0A3B6IUK7	148	T	1.38	0.0138047	Up	HAGDEDGHAT(1)DEGEGAR
A0A3B6IUT7	157	T	0.557	0.00848928	Down	ES(0.122)S(0.097)VT(0.769)PS(0.012)AVTLLEGGK	YDG/SRA domain
A0A3B6JGJ7	164	T	1.511	0.000334186	Up	DLVDT(0.078)LDRPPT(0.897)S(0.025)DGPAALNDPAK	RNA recognition motif. (a.k.a. RRM, RBD, or RNP domain)
A0A3B6JJT5	865	T	1.841	0.000494275	Up	IDAEGEAAGSSEFEMVDEGERT(1)EPDVSR	Gelsolin repeat; Villin headpiece domain
A0A3B6LID9	504	T	1.348	0.00295923	Up	GPNDGDVIDADFT(1)DSN
A0A3B6MME9	236	T	0.691	0.000270764	Down	T(1)LPFQVK	Protein tyrosine kinase
A0A3B6MQA5	298	T	0.76	0.00156765	Down	VPT(1)PDLEEAK	CRAL/TRIO, N-terminal domain; CRAL/TRIO domain
A0A3B6MNH0	44	T	0.604	0.00274208	Down	T(0.008)LT(0.981)T(0.011)PGTLAELDEER
A0A3B6MNW1	252	T	1.581	0.0414261	Up	RPET(1)DEDSY
A0A3B6KHE1	495	T	1.304	0.00601644	Up	EVDRS(0.117)T(0.883)PEHHGPLLPK	RNA recognition motif. (a.k.a. RRM, RBD, or RNP domain); SPOC domain
A0A3B6MRC8	290	T	0.707	0.000154605	Down	WPT(0.999)ET(0.001)GSSYPDTLR	Protein kinase domain
A0A3B6KHQ2	520	T	1.332	0.0217383	Up	KT(0.152)EADT(0.848)DEPTDSDTK
A0A3B6KHQ2	528	T	1.483	0.000501408	Up	TEADTDEPT(0.002)DS(0.015)DT(0.75)KS(0.233)DEAAETQAEDEFTPVSVVNK
A0A3B6MRS9	133	T	0.682	0.000555393	Down	AATGAFT(1)PDR	BAH domain; PHD-finger
A0A3B6KIB0	132	T	0.632	0.00599392	Down	GGSCSGSGTDQLPNT(1)PK	Helix-loop-helix DNA-binding domain
A0A3B6KN03	193	T	0.581	0.0036479	Down	SQGQDQDS(0.048)T(0.95)S(0.001)DNVR	Protein tyrosine kinase
A0A3B6MZI7	81	T	0.666	0.000169767	Down	T(0.003)IT(0.953)T(0.044)AYYR	Ras family
A0A3B6N2D1	238	T	1.363	0.00461688	Up	AFDLASKPEGEGT(1)PTK	NADH(P)-binding
A0A3B6KTA7	85	T	2.008	0.00411059	Up	VDGPAPSTGGT(0.999)AS(0.001)R
A0A3B6LFQ3	120	T	1.755	1.03709e-05	Up	KEDPET(1)EEDREAEAGK	Methyl-CpG binding domain
A0A3B6LLM1	520	T	1.434	0.000216673	Up	TEAADT(1)DEPTDSDTK
A0A3B6MUA1	42	T	0.572	9.31268e-05	Down	KAPADDPTSDGEPVT(0.998)PT(0.002)AR	Wax ester synthase-like Acyl-CoA acyltransferase domain
A0A3B6MZY9	82	T	1.848	0.011364	Up	VDGPAPSAGGT(1)ASR
A0A3B6N3U5	16	T	2.004	0.00228464	Up	EKEGGNGT(1)GDEGNER	Heavy-metal-associated domain
A0A3B6QFJ4	22	T	0.747	0.00679177	Down	HIDAT(1)LGSGNLR
A0A3B6QES7	417	T	0.724	0.00357031	Down	QRPT(0.879)VS(0.121)K	MIT (microtubule interacting and transport) domain; ATPase family associated with various cellular activities (AAA); Vps4 C terminal oligomerisation domain
A0A3B6QG63	459	T	0.518	0.00446137	Down	T(0.002)LT(0.984)S(0.014)LTR
A0A3B6PKH1	274	T	1.386	0.00245209	Up	T(1)PPGMPDPLSGSPAGTAPR
A0A3B6NPK4	695	T	0.74	0.00736467	Down	SDATIDDENSVGT(1)PR
A0A3B6QGS3	379	T	1.396	0.0460165	Up	QT(0.023)T(0.972)NT(0.004)DGKDHGHHGSTLGMR
A0A3B6NT42	614	T	0.638	0.0176862	Down	QDT(1)PMPK
A0A3B6NW16	48	T	0.507	0.000990257	Down	AT(0.151)T(0.849)PASIEFLDAK	VID27 cytoplasmic protein
A0A3B6PHB6	309	T	1.403	0.000222173	Up	AAS(0.045)GAT(0.955)QVIK
A0A3B6PIH7	349	T	1.557	0.000155721	Up	GKT(1)PDVPPPSSPAGAPAVIPPQGGDFEAK	Ubiquitin family; UBA/TS-N domain
A0A3B6QP79	324	T	1.325	0.00556373	Up	ST(0.001)T(0.999)PDPQLMQR	Nucleic acid binding protein NABP
A0A3B6QEV4	71	T	0.601	0.0222353	Down	IEEEDDT(1)DEEDDNDNEAAR
A0A3B6T9C7	25	T	0.651	0.0107087	Down	FLTQS(0.006)GT(0.994)FKDGDLLVNK	Protein kinase domain
A0A3B6RGR4	1522	T	0.23	4.22215e-05	Down	S(0.005)IKT(0.995)PS(1)PLK
A0A3B6SAX8	193	T	1.437	0.0116507	Up	FLPTADWGTGGFAQT(1)PER
A0A3B6RI35	818	T	0.749	0.00219228	Down	KEEGLKT(1)PAEDTSNQK	DBC1
A0A3B6SFH8	78	T	0.717	0.0170458	Down	SLENGT(1)PNSTLPQSVFR
A0A3B6TT11	110	T	0.706	0.0127432	Down	HVLT(0.988)S(0.012)IGEK	EF-hand domain; EF-hand domain pair
A0A3B6TN72	34	T	1.349	0.01148	Up	GAT(1)APPLQR	Cleavage site for pathogenic type III effector avirulence factor Avr
A0A3B6RS72	153	T	0.632	0.000570043	Down	RNT(1)LEEWMQK	PX domain
A0A3B6SAC7	483	T	1.41	0.0226327	Up	T(1)PPRDYAAQLGELAAR	Development and cell death domain
A0A3B6TTH8	559	T	1.303	0.00563645	Up	FDDDEEEEQRT(1)PPHK
A0A3B6TIH0	238	T	1.502	0.000210135	Up	T(1)PEGSWK	Zn-finger in Ran binding protein and others
A0A3B6SHL8	6	T	0.755	0.00486862	Down	ALPNT(1)PPVDYPSFK	Ras family
A0A3B6SIN2	477	T	0.767	0.0312226	Down	TVAVPVNPISVEPPNFGT(1)PK	RNA recognition motif. (a.k.a. RRM, RBD, or RNP domain)
A0A3B6TBI1	18	T	1.359	0.0455903	Up	T(0.996)PT(0.004)RPHLQHAASNR
A0A3B6TBZ8	461	T	1.425	2.64673e-06	Up	T(1)PPRDYAAQLGELSAR	Development and cell death domain
A0A3B6TIH0	61	T	1.336	0.0098133	Up	PADHTAMQT(1)PPHYSVPGR	Zn-finger in Ran binding protein and others
A4K4Y8	349	T	0.487	2.6882e-05	Down	TIQFVDWCPT(1)GFK	Tubulin/FtsZ family, GTPase domain; Tubulin C-terminal domain
W5ASA4	8	T	1.596	0.00330977	Up	ADVDVDT(1)EVAAGAQPK	Ribosomal protein S19
W5AY52	178	T	1.601	8.59872e-05	Up	T(1)AENFANFTGEQGYPGGK
W5FIY8	123	T	1.93	0.000111856	Up	YGVGS(0.042)KT(0.921)PS(0.037)ANDA	RNA recognition motif. (a.k.a. RRM, RBD, or RNP domain)
W5G255	120	T	1.95	0.00129136	Up	KEDPET(1)EEDKEAEAGTEAPSEDVAK	Methyl-CpG binding domain
W5I035	21	T	0.726	0.0036677	Down	T(1)PPSWVK	Ribosomal S13/S15 N-terminal domain; Ribosomal protein S15
A0A3B6QJI8	290	Y	0.752	0.0083999	Down	TIYSY(1)IQSR	Protein kinase domain
W5CRM8	175	Y	1.969	0.00467243	Up	GGGGGGYGGDHESY(1)	RNA recognition motif. (a.k.a. RRM, RBD, or RNP domain)
