# Supplementary material for: Proteomic and Phosphoproteomic Analyses Reveal a Complex Network Regulating Pollen Abortion and Potential Candidate Proteins in TCMS Wheat
Source: Int J Mol Sci. 2022 Jun 8;23(12):6428. doi: 10.3390/ijms23126428 (PMC9224247; doi:10.3390/ijms23126428)
Supplement: Supplementary file 1 [file ijms-23-06428-s001.zip › Supplementary Files/Supplementary Tables/4 Supplemental Table S4 Identified proteins (including phosphoproteins) involved in Fatty acid metabolism.xlsx]

## Sheet: Sheet1
Supplemental table S7 Identified proteins (including phosphoproteins) involved in fatty acid metabolism.
Proteins	Ensembl genomes protein ID	Proteome/phosphoproteome	number of phosphorylation sites	Phosphosites	Protein_description	regulated	Subcellular localization	KEGG KO No.	KEGG Gene	KEGG pathway
A0A3B5YVQ9	TraesCS1B02G168300.1	-/+	1	S120	Expressed protein(predicted) OS=Triticum aestivum OX=4565 PE=4 SV=1	Down	chloroplast	K15404	CER1; aldehyde decarbonylase [EC:4.1.99.5]	map00073 Cutin, suberine and wax biosynthesis; map01110 Biosynthesis of secondary metabolites
A0A3B6NQE7	TraesCS6A02G210500.1	-/+	1	S283	Cytochrome P450 family 86 subfamily C polypeptide 1(predicted) OS=Triticum aestivum OX=4565 PE=3 SV=1	Down	chloroplast	K15402	CYP86B1; fatty acid omega-hydroxylase [EC:1.14.-.-]	map00073 Cutin, suberine and wax biosynthesis
W5GZH6	TraesCS6D02G276900.1	+/-			Caleosin OS=Triticum aestivum OX=4565 GN=Clo5 PE=2 SV=1	Up	chloroplast	K17991	PXG; peroxygenase [EC:1.11.2.3]	map00073 Cutin, suberine and wax biosynthesis
A0A1B5GFV1	TraesCS6B02G326300.1	+/-			Caleosin OS=Triticum aestivum OX=4565 GN=Clo6 PE=2 SV=1	Up	chloroplast	K17991	PXG; peroxygenase [EC:1.11.2.3]	map00073 Cutin, suberine and wax biosynthesis
W5AY74	TraesCS2A02G385600.1	+/-			Caleosin OS=Triticum aestivum OX=4565 GN=Clo2 PE=2 SV=1	Down	chloroplast	K17991	PXG; peroxygenase [EC:1.11.2.3]	map00073 Cutin, suberine and wax biosynthesis
A0A3B6IXG7	TraesCS4B02G284700.1	+/-			Cytochrome P450 704C1(predicted) OS=Triticum aestivum OX=4565 PE=4 SV=1	Down	chloroplast	K20495	CYP704B1; long-chain fatty acid omega-monooxygenase [EC:1.14.14.80]	map00071 Fatty acid degradation; map00073 Cutin, suberine and wax biosynthesis; map01100 Metabolic pathways
A0A3B6NQZ6	TraesCS6A02G226500.1	+/-			Protein WAX2(predicted) OS=Triticum aestivum OX=4565 PE=3 SV=1	Down	chloroplast	K15404	CER1; aldehyde decarbonylase [EC:4.1.99.5]	map00073 Cutin, suberine and wax biosynthesis; map01110 Biosynthesis of secondary metabolites
A0A3B6QMY8	TraesCS6D02G369400.1	+/-			Protein WAX2(predicted) OS=Triticum aestivum OX=4565 PE=3 SV=1	Down	chloroplast	K15404	CER1; aldehyde decarbonylase [EC:4.1.99.5]	map00073 Cutin, suberine and wax biosynthesis; map01110 Biosynthesis of secondary metabolites
A0A3B6PM30	TraesCS6B02G255100.2	+/-			Protein WAX2(predicted) OS=Triticum aestivum OX=4565 PE=3 SV=1	Down	chloroplast	K15404	CER1; aldehyde decarbonylase [EC:4.1.99.5]	map00073 Cutin, suberine and wax biosynthesis; map01110 Biosynthesis of secondary metabolites
A0A3B6CCL7	TraesCS2B02G402100.1	+/-			Protein WAX2(predicted) OS=Triticum aestivum OX=4565 PE=3 SV=1	Down	chloroplast	K15404	CER1; aldehyde decarbonylase [EC:4.1.99.5]	map00073 Cutin, suberine and wax biosynthesis; map01110 Biosynthesis of secondary metabolites
A0A3B6B225	TraesCS2A02G392700.1	+/-			OSIGBa0101C23.8 protein(predicted) OS=Triticum aestivum OX=4565 PE=4 SV=1	Down	chloroplast	K15400	HHT1; omega-hydroxypalmitate O-feruloyl transferase [EC:2.3.1.188]	map00073 Cutin, suberine and wax biosynthesis
A0A3B6QF46	TraesCS6D02G208500.3	+/-			Protein WAX2(predicted) OS=Triticum aestivum OX=4565 PE=3 SV=1	Down	cytoplasm	K15404	CER1; aldehyde decarbonylase [EC:4.1.99.5]	map00073 Cutin, suberine and wax biosynthesis; map01110 Biosynthesis of secondary metabolites
X4YI83	TraesCS7D02G206200.2	+/-			Caleosin OS=Triticum aestivum OX=4565 GN=Clo7-D PE=2 SV=1	Up	chloroplast	K17991	PXG; peroxygenase [EC:1.11.2.3]	map00073 Cutin, suberine and wax biosynthesis
A0A1B5GEP8	TraesCS6D02G276700.1	+/-			Caleosin OS=Triticum aestivum OX=4565 GN=Clo6 PE=2 SV=1	Up	chloroplast	K17991	PXG; peroxygenase [EC:1.11.2.3]	map00073 Cutin, suberine and wax biosynthesis
W5EIQ2	TraesCS2D02G068100.1	+/+	1	S24	3-ketoacyl-CoA synthase OS=Triticum aestivum OX=4565 PE=3 SV=1	Down	plasma membrane	K15397	KCS; 3-ketoacyl-CoA synthase [EC:2.3.1.199]	map00062 Fatty acid elongation
A0A3B6TNR6	TraesCS3A02G074900.1	+/-			Hydroxysteroid dehydrogenase-like protein 1(predicted) OS=Triticum aestivum OX=4565 PE=3 SV=1	Down	chloroplast	K10251	HSD17B12, KAR, IFA38; 17beta-estradiol 17-dehydrogenase / very-long-chain 3-oxoacyl-CoA reductase [EC:1.1.1.62 1.1.1.330]	map00062 Fatty acid elongation
A0A3B6EBP5	TraesCS3A02G086700.2	+/-			S5A_REDUCTASE domain-containing protein OS=Triticum aestivum OX=4565 PE=4 SV=1	Down	cytoplasm	K10258	TER, TSC13, CER10; very-long-chain enoyl-CoA reductase [EC:1.3.1.93]	map00062 Fatty acid elongation
A0A3B6DFT1	TraesCS3B02G331900.4	+/-			H0805A05.3 protein(predicted) OS=Triticum aestivum OX=4565 PE=3 SV=1	Down	chloroplast	K10251	HSD17B12, KAR, IFA38; 17beta-estradiol 17-dehydrogenase / very-long-chain 3-oxoacyl-CoA reductase [EC:1.1.1.62 1.1.1.330]	map00062 Fatty acid elongation
A0A3B6UAL3	TraesCS3D02G479900.1	+/-			Very-long-chain (3R)-3-hydroxyacyl-CoA dehydratase OS=Triticum aestivum OX=4565 PE=3 SV=1	Down	cytoplasm	K10703	HACD, PHS1, PAS2; very-long-chain (3R)-3-hydroxyacyl-CoA dehydratase [EC:4.2.1.134]	map00062 Fatty acid elongation
A0A3B6JKZ8	TraesCS4B02G284700.1	+/-			3-ketoacyl-CoA synthase OS=Triticum aestivum OX=4565 PE=2 SV=1	Down	plasma membrane	K15397	KCS; 3-ketoacyl-CoA synthase [EC:2.3.1.199]	map00062 Fatty acid elongation
B2ZGJ6	TraesCS4B02G297500.1	+/-			Cytosolic acetyl-CoA carboxylase OS=Triticum aestivum OX=4565 GN=Acc-2 PE=4 SV=1	Down	cytoplasm	K11262	ACACA; acetyl-CoA carboxylase / biotin carboxylase 1 [EC:6.4.1.2 6.3.4.14 2.1.3.15]	map00061 Fatty acid biosynthesis
B2ZGL4	TraesCS4D02G242200.1	+/-			Plastid acetyl-CoA carboxylase OS=Triticum aestivum OX=4565 GN=Acc-1 PE=4 SV=1	Down	chloroplast	K11262	ACACA; acetyl-CoA carboxylase / biotin carboxylase 1 [EC:6.4.1.2 6.3.4.14 2.1.3.15]	map00061 Fatty acid biosynthesis
A0A3B6KMP6	TraesCS4D02G296400.1	+/-			AMP-binding domain-containing protein OS=Triticum aestivum OX=4565 PE=4 SV=1	Down	cytoplasm	K01897	ACSL, fadD; long-chain acyl-CoA synthetase [EC:6.2.1.3]	map00061 Fatty acid biosynthesis
A0A3B6FPW6	TraesCS5A02G411500.1	+/-			Long-chain-fatty-acid-CoA ligase-like protein(predicted) OS=Triticum aestivum OX=4565 PE=4 SV=1	Down	cytoplasm	K18660	ACSF3; malonyl-CoA/methylmalonyl-CoA synthetase [EC:6.2.1.-]	map00061 Fatty acid biosynthesis
A0A3B6IXG7	TraesCS6A02G386600.1	+/-			Cytochrome P450 704C1(predicted) OS=Triticum aestivum OX=4565 PE=4 SV=1	Down	chloroplast	K20495	CYP704B1; long-chain fatty acid omega-monooxygenase [EC:1.14.14.80]	map00071 Fatty acid degradation
A0A3B6EEU3	TraesCS7D02G221200.1	+/-			Glyoxysomal fatty acid beta-oxidation multifunctional protein MFP-a(predicted) OS=Triticum aestivum OX=4565 PE=3 SV=1	Down	chloroplast	K10527	MFP2; enoyl-CoA hydratase/3-hydroxyacyl-CoA dehydrogenase [EC:4.2.1.17 1.1.1.35 1.1.1.211]	map00071 Fatty acid degradation
A0A3B6NWN7	TraesCSU02G055800.1	+/-			S-(hydroxymethyl)glutathione dehydrogenase OS=Triticum aestivum OX=4565 PE=3 SV=1	Down	extracellular	K00121	frmA, ADH5, adhC; S-(hydroxymethyl)glutathione dehydrogenase / alcohol dehydrogenase [EC:1.1.1.284 1.1.1.1]	map00071 Fatty acid degradation
Note: +/+ indicates that the protein was identified in both proteome and phosphoproteome, +/- indicates that the protein was identified in proteome, -/+ indicates that the protein was identified in phosphoproteome
