# Supplementary material for: Proteomic and Phosphoproteomic Analyses Reveal a Complex Network Regulating Pollen Abortion and Potential Candidate Proteins in TCMS Wheat
Source: Int J Mol Sci. 2022 Jun 8;23(12):6428. doi: 10.3390/ijms23126428 (PMC9224247; doi:10.3390/ijms23126428)
Supplement: Supplementary file 1 [file ijms-23-06428-s001.zip › Supplementary Files/Supplementary Tables/5 Supplemental Table S5 Identified proteins (including phosphoproteins) involved in carbohydrate and energy metabolism pathway .xlsx]

## Sheet: Sheet1
Supplemental table S5 Identified proteins (including phosphoproteins) involved in carbohydrate and energy metabolism pathway.
Proteins	Ensembl genomes protein ID	Proteome/phosphoproteome	number of phosphorylation sites	Phosphosites	Protein_description	regulated	Subcellular localization	KEGG KO No.	KEGG Gene	KEGG pathway
A0A3B6A325	TraesCS1D02G417300.2	-/+	1	S109	Glucose-6-phosphate 1-epimerase OS=Triticum aestivum OX=4565 PE=3 SV=1	Up	nucleus	K01792	E5.1.3.15; glucose-6-phosphate 1-epimerase [EC:5.1.3.15]	map00010 Glycolysis / Gluconeogenesis; map01100 Metabolic pathways; map01110 Biosynthesis of secondary metabolites
A0A3B6FSX5	TraesCS3B02G311900.1	-/+	2	S70,S73	ATP-dependent 6-phosphofructokinase OS=Triticum aestivum OX=4565 GN=PFK PE=3 SV=1	Down	cytoskeleton	K00850	pfkA, PFK; 6-phosphofructokinase 1 [EC:2.7.1.11]	map00010 Glycolysis / Gluconeogenesis; map00030 Pentose phosphate pathway; map00051 Fructose and mannose metabolism; map00052 Galactose metabolism; map01100 Metabolic pathways; map01110 Biosynthesis of secondary metabolites; map01200 Carbon metabolism; map01230 Biosynthesis of amino acids; map03018 RNA degradation
A0A3B6NXA6	TraesCS6A02G390600.1	-/+	1	S22	Acetyl-coenzyme A synthetase(predicted) OS=Triticum aestivum OX=4565 PE=3 SV=1	Down	cytoplasm	K01895	ACSS1_2, acs; acetyl-CoA synthetase [EC:6.2.1.1]	map00010 Glycolysis / Gluconeogenesis; map00620 Pyruvate metabolism; map00630 Glyoxylate and dicarboxylate metabolism; map00640 Propanoate metabolism; map01100 Metabolic pathways; map01110 Biosynthesis of secondary metabolites; map01200 Carbon metabolism
A0A3B6RBT1	TraesCS7A02G171700.1	-/+	2	S31,T19	Aldose 1-epimerase OS=Triticum aestivum OX=4565 PE=3 SV=1	Down	chloroplast	K01785	galM, GALM; aldose 1-epimerase [EC:5.1.3.3]	map00010 Glycolysis / Gluconeogenesis; map00052 Galactose metabolism; map01100 Metabolic pathways; map01110 Biosynthesis of secondary metabolites
A0A3B5ZZM6	TraesCS1D02G313800.2	+/+	1	T473	Phosphoglycerate kinase OS=Triticum aestivum OX=4565 PE=3 SV=1	Up	chloroplast	K00927	PGK, pgk; phosphoglycerate kinase [EC:2.7.2.3]	map00010 Glycolysis / Gluconeogenesis; map00710 Carbon fixation in photosynthetic organisms; map01100 Metabolic pathways; map01110 Biosynthesis of secondary metabolites; map01200 Carbon metabolism; map01230 Biosynthesis of amino acids
A0A3B6JJ78	TraesCS4D02G220500.1	-/+	3	S46,S52,T56	Phosphoenolpyruvate carboxykinase(predicted) OS=Triticum aestivum OX=4565 PE=3 SV=1	Up	chloroplast	K01610	E4.1.1.49, pckA; phosphoenolpyruvate carboxykinase (ATP) [EC:4.1.1.49]	map00010 Glycolysis / Gluconeogenesis; map00020 Citrate cycle (TCA cycle); map00620 Pyruvate metabolism; map00710 Carbon fixation in photosynthetic organisms; map01100 Metabolic pathways; map01110 Biosynthesis of secondary metabolites; map01200 Carbon metabolism
A0A3B6TBI1	TraesCS7D02G172200.1	-/+	2	S29,T18	Aldose 1-epimerase OS=Triticum aestivum OX=4565 PE=3 SV=1	Up	chloroplast	K01785	galM, GALM; aldose 1-epimerase [EC:5.1.3.3]	map00010 Glycolysis / Gluconeogenesis; map00052 Galactose metabolism; map01100 Metabolic pathways; map01110 Biosynthesis of secondary metabolites
A0A3B6TZI7	TraesCSU02G044500.1	-/+	8	S55,S59,S635,S86,S647,S619,S623,S627	Sucrose-phosphate synthase 1(predicted) OS=Triticum aestivum OX=4565 PE=3 SV=1	Down	nucleus	K00696	E2.4.1.14; sucrose-phosphate synthase [EC:2.4.1.14]	map00500 Starch and sucrose metabolism; map01100 Metabolic pathways
A0A077RZ28	TraesCS3B02G461800.1	-/+	8	S140,S204,S432,S728,S721,S170,S173,T160	Sucrose-phosphate synthase(predicted) OS=Triticum aestivum OX=4565 GN=TRAES_3BF091600250CFD_c1 PE=3 SV=1	Down	nucleus	K00696	E2.4.1.14; sucrose-phosphate synthase [EC:2.4.1.14]	map00500 Starch and sucrose metabolism; map01100 Metabolic pathways
A0A3B6LQR3	TraesCS5B02G356300.1	-/+	3	S416,S419,S42	UTP--glucose-1-phosphate uridylyltransferase OS=Triticum aestivum OX=4565 PE=3 SV=1	Down	cytoplasm	K00963	UGP2, galU, galF; UTP--glucose-1-phosphate uridylyltransferase [EC:2.7.7.9]	map00040 Pentose and glucuronate interconversions; map00052 Galactose metabolism; map00500 Starch and sucrose metabolism; map00520 Amino sugar and nucleotide sugar metabolism; map01100 Metabolic pathways
A0A3B6ECU7	TraesCS3A02G029600.1	-/+	4	S682,S322,S419,S427	Beta-fructofuranosidase, insoluble isoenzyme 3(predicted) OS=Triticum aestivum OX=4565 PE=4 SV=1	Up	peroxisome	K01193	INV, sacA; beta-fructofuranosidase [EC:3.2.1.26]	map00052 Galactose metabolism; map00500 Starch and sucrose metabolism; map01100 Metabolic pathways
A0A3B6KIB1	TraesCS5A02G203500.1	-/+	3	S58,S61,S5	Glyco_transf_20 domain-containing protein OS=Triticum aestivum OX=4565 PE=4 SV=1	Down	cytoplasm	K16055	TPS; trehalose 6-phosphate synthase/phosphatase [EC:2.4.1.15 3.1.3.12]	map00500 Starch and sucrose metabolism; map01100 Metabolic pathways
A0A3B6KMY0	TraesCS5A02G395200.2	-/+	1	S489	Alpha-1,4 glucan phosphorylase OS=Triticum aestivum OX=4565 PE=3 SV=1	Down	cytoplasm	K00688	PYG, glgP; glycogen phosphorylase [EC:2.4.1.1]	map00500 Starch and sucrose metabolism; map01100 Metabolic pathways; map01110 Biosynthesis of secondary metabolites
A0A3B6REV7	TraesCS7A02G158900.1	-/+	2	S149,S806	Sucrose synthase OS=Triticum aestivum OX=4565 PE=3 SV=1	Down	cytoplasm	K00695	E2.4.1.13; sucrose synthase [EC:2.4.1.13]	map00500 Starch and sucrose metabolism; map01100 Metabolic pathways
A0A3B6TT46	TraesCS7D02G315500.1	-/+	1	S335	PfkB domain-containing protein OS=Triticum aestivum OX=4565 PE=4 SV=1	Up	cytoplasm	K00847	E2.7.1.4, scrK; fructokinase [EC:2.7.1.4]	map00051 Fructose and mannose metabolism; map00500 Starch and sucrose metabolism; map00520 Amino sugar and nucleotide sugar metabolism; map01100 Metabolic pathways
A0A3B6MNH0	TraesCS5D02G129600.1	-/+	3	S66,S67,T44	Glyco_transf_20 domain-containing protein OS=Triticum aestivum OX=4565 PE=4 SV=1	Down	cytoplasm	K16055	TPS; trehalose 6-phosphate synthase/phosphatase [EC:2.4.1.15 3.1.3.12]	map00500 Starch and sucrose metabolism; map01100 Metabolic pathways
A0A3B6MZI6	TraesCS5D02G404300.1	-/+	1	S393	UDP-glucose 6-dehydrogenase OS=Triticum aestivum OX=4565 PE=3 SV=1	Down	extracellular	K00012	UGDH, ugd; UDPglucose 6-dehydrogenase [EC:1.1.1.22]	map00040 Pentose and glucuronate interconversions; map00053 Ascorbate and aldarate metabolism; map00520 Amino sugar and nucleotide sugar metabolism; map01100 Metabolic pathways
W5HFZ6	TraesCS7A02G012000.1	-/+	2	S37,T316	6-phosphogluconate dehydrogenase, decarboxylating OS=Triticum aestivum OX=4565 PE=3 SV=1	Down	chloroplast	K00033	PGD, gnd, gntZ; 6-phosphogluconate dehydrogenase [EC:1.1.1.44 1.1.1.343]	map00030 Pentose phosphate pathway; map00480 Glutathione metabolism; map01100 Metabolic pathways; map01110 Biosynthesis of secondary metabolites; map01200 Carbon metabolism
A0A3B6KHJ0	TraesCS5A02G181800.1	-/+	3	S767,S10,S18	Phosphoenolpyruvate carboxylase 2(predicted) OS=Triticum aestivum OX=4565 PE=3 SV=1	Down	cytoplasm	K01595	ppc; phosphoenolpyruvate carboxylase [EC:4.1.1.31]	map00620 Pyruvate metabolism; map00710 Carbon fixation in photosynthetic organisms; map01100 Metabolic pathways; map01200 Carbon metabolism
A0A3B6FEE3	TraesCS3B02G011200.1	-/+	2	S326,S330	Phosphoenolpyruvate carboxylase 4(predicted) OS=Triticum aestivum OX=4565 PE=3 SV=1	Down	cytoplasm	K01595	ppc; phosphoenolpyruvate carboxylase [EC:4.1.1.31]	map00620 Pyruvate metabolism; map00710 Carbon fixation in photosynthetic organisms; map01100 Metabolic pathways; map01200 Carbon metabolism
A0A3B6GTC1	TraesCS3D02G150600.4	-/+	3	S315,S344,S908	SCAR-like protein 2(predicted) OS=Triticum aestivum OX=4565 PE=4 SV=1	Down	nucleus	K01595	ppc; phosphoenolpyruvate carboxylase [EC:4.1.1.31]	map00620 Pyruvate metabolism; map00710 Carbon fixation in photosynthetic organisms; map01100 Metabolic pathways; map01200 Carbon metabolism
A0A3B6SN06	TraesCS7B02G237900.1	-/+	3	S14,S533,Y539	phosphoenolpyruvate carboxylase, housekeeping isozyme-like(predicted) OS=Triticum aestivum OX=4565 PE=4 SV=1	Down	cytoplasm	K01595	ppc; phosphoenolpyruvate carboxylase [EC:4.1.1.31]	map00620 Pyruvate metabolism; map00710 Carbon fixation in photosynthetic organisms; map01100 Metabolic pathways; map01200 Carbon metabolism
A0A3B6SBV6	TraesCS7B02G113800.1	-/+	1	S11	Acylphosphatase OS=Triticum aestivum OX=4565 PE=3 SV=1	Up	chloroplast	K01512	acyP; acylphosphatase [EC:3.6.1.7]	map00620 Pyruvate metabolism; map01100 Metabolic pathways
A0A3B5ZW99	TraesCS1D02G252900.2	-/+	1	T425	Pyruvate, phosphate dikinase OS=Triticum aestivum OX=4565 PE=4 SV=1	Down	chloroplast	K01006	ppdK; pyruvate, orthophosphate dikinase [EC:2.7.9.1]	map00620 Pyruvate metabolism; map00710 Carbon fixation in photosynthetic organisms; map01100 Metabolic pathways; map01200 Carbon metabolism
A0A1D5UH46	TraesCS2D02G321800.1	+/-			Aldose 1-epimerase OS=Triticum aestivum OX=4565 GN=CAMPLR22A2D_LOCUS3239 PE=3 SV=1	Up	chloroplast	K01785	galM, GALM; aldose 1-epimerase [EC:5.1.3.3]	map00010 Glycolysis / Gluconeogenesis; map00052 Galactose metabolism; map01100 Metabolic pathways; map01110 Biosynthesis of secondary metabolites
A0A3B6TSP1	TraesCS7D02G301900.1	+/-			Acetyltransferase component of pyruvate dehydrogenase complex OS=Triticum aestivum OX=4565 PE=3 SV=1	Up	mitochondria	K00627	DLAT, aceF, pdhC; pyruvate dehydrogenase E2 component (dihydrolipoamide acetyltransferase) [EC:2.3.1.12]	map00010 Glycolysis / Gluconeogenesis; map00020 Citrate cycle (TCA cycle); map00620 Pyruvate metabolism; map01100 Metabolic pathways; map01110 Biosynthesis of secondary metabolites; map01200 Carbon metabolism
A0A3B6QP26	TraesCS6D02G376900.2	+/-			Acetyl-coenzyme A synthetase OS=Triticum aestivum OX=4565 PE=3 SV=1	Down	cytoplasm	K01895	ACSS1_2, acs; acetyl-CoA synthetase [EC:6.2.1.1]	map00010 Glycolysis / Gluconeogenesis; map00620 Pyruvate metabolism; map00630 Glyoxylate and dicarboxylate metabolism; map00640 Propanoate metabolism; map01100 Metabolic pathways; map01110 Biosynthesis of secondary metabolites; map01200 Carbon metabolism
A0A3B6SGH3	TraesCS7B02G283000.1	+/-			Fructose-bisphosphate aldolase OS=Triticum aestivum OX=4565 PE=3 SV=1	Up	cytoplasm	K01623	ALDO; fructose-bisphosphate aldolase, class I [EC:4.1.2.13]	map00010 Glycolysis / Gluconeogenesis; map00030 Pentose phosphate pathway; map00051 Fructose and mannose metabolism; map00710 Carbon fixation in photosynthetic organisms; map01100 Metabolic pathways; map01110 Biosynthesis of secondary metabolites; map01200 Carbon metabolism; map01230 Biosynthesis of amino acids
A0A3B6TMS9	TraesCS7D02G163100.2	+/-			Aldose 1-epimerase OS=Triticum aestivum OX=4565 PE=3 SV=1	Up	mitochondria	K01785	galM, GALM; aldose 1-epimerase [EC:5.1.3.3]	map00010 Glycolysis / Gluconeogenesis; map00052 Galactose metabolism; map01100 Metabolic pathways; map01110 Biosynthesis of secondary metabolites
A0A3B6JIZ2	TraesCS4D02G213500.1	+/-			Enolase-like protein(predicted) OS=Triticum aestivum OX=4565 PE=3 SV=1	Down	cytoplasm	K01689	ENO, eno; enolase [EC:4.2.1.11]	map00010 Glycolysis / Gluconeogenesis; map01100 Metabolic pathways; map01110 Biosynthesis of secondary metabolites; map01200 Carbon metabolism; map01230 Biosynthesis of amino acids; map03018 RNA degradation
A0A3B6NNE0	TraesCS6A02G158300.1	+/-			Phosphoglycerate kinase OS=Triticum aestivum OX=4565 PE=3 SV=1	Up	cytoplasm	K00927	PGK, pgk; phosphoglycerate kinase [EC:2.7.2.3]	map00010 Glycolysis / Gluconeogenesis; map00710 Carbon fixation in photosynthetic organisms; map01100 Metabolic pathways; map01110 Biosynthesis of secondary metabolites; map01200 Carbon metabolism; map01230 Biosynthesis of amino acids
A0A3B6LEZ6	TraesCS5B02G012100.3	+/-			Enolase(predicted) OS=Triticum aestivum OX=4565 PE=3 SV=1	Up	cytoplasm	K01689	ENO, eno; enolase [EC:4.2.1.11]	map00010 Glycolysis / Gluconeogenesis; map01100 Metabolic pathways; map01110 Biosynthesis of secondary metabolites; map01200 Carbon metabolism; map01230 Biosynthesis of amino acids; map03018 RNA degradation
A0A3B6NWN7	TraesCS6A02G386600.1	+/-			S-(hydroxymethyl)glutathione dehydrogenase OS=Triticum aestivum OX=4565 PE=3 SV=1	Down	extracellular	K00121	frmA, ADH5, adhC; S-(hydroxymethyl)glutathione dehydrogenase / alcohol dehydrogenase [EC:1.1.1.284 1.1.1.1]	map00010 Glycolysis / Gluconeogenesis; map00071 Fatty acid degradation; map00350 Tyrosine metabolism; map01100 Metabolic pathways; map01110 Biosynthesis of secondary metabolites; map01200 Carbon metabolism
A0A3B5XX27	TraesCS1A02G122800.1	+/-			Phosphotransferase OS=Triticum aestivum OX=4565 PE=3 SV=1	Down	cytoplasm	K00844	HK; hexokinase [EC:2.7.1.1]	map00010 Glycolysis / Gluconeogenesis; map00051 Fructose and mannose metabolism; map00052 Galactose metabolism; map00500 Starch and sucrose metabolism; map00520 Amino sugar and nucleotide sugar metabolism; map01100 Metabolic pathways; map01110 Biosynthesis of secondary metabolites; map01200 Carbon metabolism
A0A3B5ZZM6	TraesCS1D02G313800.2	+/-			Phosphoglycerate kinase OS=Triticum aestivum OX=4565 PE=3 SV=1	Up	chloroplast	K00927	PGK, pgk; phosphoglycerate kinase [EC:2.7.2.3]	map00010 Glycolysis / Gluconeogenesis; map00710 Carbon fixation in photosynthetic organisms; map01100 Metabolic pathways; map01110 Biosynthesis of secondary metabolites; map01200 Carbon metabolism; map01230 Biosynthesis of amino acids
P30523		+/-			Glucose-1-phosphate adenylyltransferase small subunit, chloroplastic/amyloplastic OS=Triticum aestivum OX=4565 GN=AGP-S PE=2 SV=1	Down	cytoplasm	K00975	glgC; glucose-1-phosphate adenylyltransferase [EC:2.7.7.27]	map00500 Starch and sucrose metabolism; map00520 Amino sugar and nucleotide sugar metabolism; map01100 Metabolic pathways; map01110 Biosynthesis of secondary metabolites
A0A3B6MWT3	TraesCS5D02G404500.1	+/-			Alpha-1,4 glucan phosphorylase OS=Triticum aestivum OX=4565 PE=3 SV=1	Down	chloroplast	K00688	PYG, glgP; glycogen phosphorylase [EC:2.4.1.1]	map00500 Starch and sucrose metabolism; map01100 Metabolic pathways; map01110 Biosynthesis of secondary metabolites
A0A3B6GYV9	TraesCS3D02G289100.1	+/-			Glyco_transf_20 domain-containing protein OS=Triticum aestivum OX=4565 PE=4 SV=1	Down	cytoplasm	K16055	TPS; trehalose 6-phosphate synthase/phosphatase [EC:2.4.1.15 3.1.3.12]	map00500 Starch and sucrose metabolism; map01100 Metabolic pathways
A0A3B6EJ50	TraesCS3A02G248000.1	+/-			Alpha-amylase OS=Triticum aestivum OX=4565 PE=3 SV=1	Down	chloroplast	K01176	AMY, amyA, malS; alpha-amylase [EC:3.2.1.1]	map00500 Starch and sucrose metabolism; map01100 Metabolic pathways
A0A3B6MW51	TraesCS5D02G303000.1	+/-			Probable inactive beta-glucosidase 33(predicted) OS=Triticum aestivum OX=4565 PE=3 SV=1	Down	vacuolar membrane	K01188	E3.2.1.21; beta-glucosidase [EC:3.2.1.21]	map00460 Cyanoamino acid metabolism; map00500 Starch and sucrose metabolism; map00940 Phenylpropanoid biosynthesis; map01100 Metabolic pathways; map01110 Biosynthesis of secondary metabolites
A0A3B6CGR8	TraesCS2B02G600000.1	+/-			4-hydroxy-7-methoxy-3-oxo-3,4-dihydro-2H-1,4-benzoxazin-2-yl glucoside beta-D-glucosidase 1a, chloroplastic(predicted) OS=Triticum aestivum OX=4565 PE=3 SV=1	Down	mitochondria	K01188	E3.2.1.21; beta-glucosidase [EC:3.2.1.21]	map00460 Cyanoamino acid metabolism; map00500 Starch and sucrose metabolism; map00940 Phenylpropanoid biosynthesis; map01100 Metabolic pathways; map01110 Biosynthesis of secondary metabolites
A0A3B5Z417	TraesCS1B02G377100.1	+/-			Endoglucanase OS=Triticum aestivum OX=4565 PE=3 SV=1	Down	chloroplast	K01179	E3.2.1.4; endoglucanase [EC:3.2.1.4]	map00500 Starch and sucrose metabolism; map01100 Metabolic pathways
A0A3B6EAP9	TraesCS3A02G015500.2	+/-			Sucrose-phosphate synthase 1(predicted) OS=Triticum aestivum OX=4565 PE=3 SV=1	Down	nucleus	K00696	E2.4.1.14; sucrose-phosphate synthase [EC:2.4.1.14]	map00500 Starch and sucrose metabolism; map01100 Metabolic pathways
A0A3B6MXN5	TraesCS5D02G399000.1	+/-			Beta-D-glucan exohydrolase isoenzyme ExoI(predicted) OS=Triticum aestivum OX=4565 PE=4 SV=1	Up	chloroplast	K01188	E3.2.1.21; beta-glucosidase [EC:3.2.1.21]	map00460 Cyanoamino acid metabolism; map00500 Starch and sucrose metabolism; map00940 Phenylpropanoid biosynthesis; map01100 Metabolic pathways; map01110 Biosynthesis of secondary metabolites
A0A3B6DBK6	TraesCS2D02G230900.2	+/-			X8 domain-containing protein OS=Triticum aestivum OX=4565 PE=3 SV=1	Up	chloroplast	K19891	GN1_2_3; glucan endo-1,3-beta-glucosidase 1/2/3 [EC:3.2.1.39]	map00500 Starch and sucrose metabolism; map01100 Metabolic pathways
A0A3B6JN88	TraesCS4D02G241900.2	+/-			X8 domain-containing protein OS=Triticum aestivum OX=4565 PE=3 SV=1	Up	chloroplast	K19891	GN1_2_3; glucan endo-1,3-beta-glucosidase 1/2/3 [EC:3.2.1.39]	map00500 Starch and sucrose metabolism; map01100 Metabolic pathways
A0A3B6B684	TraesCS2A02G488900.1	+/-			Fructan 6-exohydrolase(predicted) OS=Triticum aestivum OX=4565 PE=3 SV=1	Down	chloroplast	K01193	INV, sacA; beta-fructofuranosidase [EC:3.2.1.26]	map00052 Galactose metabolism; map00500 Starch and sucrose metabolism; map01100 Metabolic pathways
A0A3B6TMN0	TraesCS7D02G159800.3	+/-			Sucrose synthase OS=Triticum aestivum OX=4565 PE=3 SV=1	Down	cytoplasm	K00695	E2.4.1.13; sucrose synthase [EC:2.4.1.13]	map00500 Starch and sucrose metabolism; map01100 Metabolic pathways
A0A3B6KLE1	TraesCS5A02G295200.1	+/-			Beta-glucosidase 31(predicted) OS=Triticum aestivum OX=4565 PE=3 SV=1	Up	extracellular	K01188	E3.2.1.21; beta-glucosidase [EC:3.2.1.21]	map00460 Cyanoamino acid metabolism; map00500 Starch and sucrose metabolism; map00940 Phenylpropanoid biosynthesis; map01100 Metabolic pathways; map01110 Biosynthesis of secondary metabolites
A0A3B6TN48	TraesCS7D02G207600.1	+/-			Endoglucanase OS=Triticum aestivum OX=4565 PE=3 SV=1	Up	extracellular	K01179	E3.2.1.4; endoglucanase [EC:3.2.1.4]	map00500 Starch and sucrose metabolism; map01100 Metabolic pathways
A0A3B6MUT3	TraesCS5D02G302900.1	+/-			Beta-glucosidase 6(predicted) OS=Triticum aestivum OX=4565 PE=3 SV=1	Up	extracellular	K01188	E3.2.1.21; beta-glucosidase [EC:3.2.1.21]	map00460 Cyanoamino acid metabolism; map00500 Starch and sucrose metabolism; map00940 Phenylpropanoid biosynthesis; map01100 Metabolic pathways; map01110 Biosynthesis of secondary metabolites
A0A3B6KM50	TraesCS5A02G295300.1	+/-			Beta-glucosidase 31(predicted) OS=Triticum aestivum OX=4565 PE=3 SV=1	Up	vacuolar membrane	K01188	E3.2.1.21; beta-glucosidase [EC:3.2.1.21]	map00460 Cyanoamino acid metabolism; map00500 Starch and sucrose metabolism; map00940 Phenylpropanoid biosynthesis; map01100 Metabolic pathways; map01110 Biosynthesis of secondary metabolites
A0A3B6INK0	TraesCS4B02G066700.2	+/-			Endoglucanase OS=Triticum aestivum OX=4565 PE=3 SV=1	Down	mitochondria	K01179	E3.2.1.4; endoglucanase [EC:3.2.1.4]	map00500 Starch and sucrose metabolism; map01100 Metabolic pathways
W5C4P1	TraesCS2D02G220800.1	+/-			Putative oxygen-evolving complex(predicted) OS=Triticum aestivum OX=4565 GN=CAMPLR22A2D_LOCUS2058 PE=4 SV=1	Up	chloroplast	K01177	E3.2.1.2; beta-amylase [EC:3.2.1.2]	map00500 Starch and sucrose metabolism; map01100 Metabolic pathways
P93594	TraesCS2D02G220900.3	+/-			Beta-amylase Tri a 17 OS=Triticum aestivum OX=4565 GN=BMY1 PE=1 SV=1	Down	peroxisome	K01177	E3.2.1.2; beta-amylase [EC:3.2.1.2]	map00500 Starch and sucrose metabolism; map01100 Metabolic pathways
A0A3B6C5C3	TraesCS2B02G201700.2	+/-			Probable 6-phosphogluconolactonase OS=Triticum aestivum OX=4565 PE=3 SV=1	Up	chloroplast	K01057	PGLS, pgl, devB; 6-phosphogluconolactonase [EC:3.1.1.31]	map00030 Pentose phosphate pathway; map01100 Metabolic pathways; map01110 Biosynthesis of secondary metabolites; map01200 Carbon metabolism
A0A3B6SPL7	TraesCS7B02G319900.2	+/-			UDP-sugar pyrophosphorylase(predicted) OS=Triticum aestivum OX=4565 PE=4 SV=1	Down	cytoplasm	K12447	USP; UDP-sugar pyrophosphorylase [EC:2.7.7.64]	map00040 Pentose and glucuronate interconversions; map00052 Galactose metabolism; map00053 Ascorbate and aldarate metabolism; map00520 Amino sugar and nucleotide sugar metabolism; map01100 Metabolic pathways
A0A3B6PKI3	TraesCS6B02G211900.1	+/-			Pectate lyase OS=Triticum aestivum OX=4565 PE=3 SV=1	Down	vacuolar membrane	K01728	pel; pectate lyase [EC:4.2.2.2]	map00040 Pentose and glucuronate interconversions; map01100 Metabolic pathways
A0A3B6AU36	TraesCS2A02G175400.1	+/-			Probable 6-phosphogluconolactonase OS=Triticum aestivum OX=4565 PE=3 SV=1	Up	cytoplasm	K01057	PGLS, pgl, devB; 6-phosphogluconolactonase [EC:3.1.1.31]	map00030 Pentose phosphate pathway; map01100 Metabolic pathways; map01110 Biosynthesis of secondary metabolites; map01200 Carbon metabolism
A0A3B6C8X8	TraesCS2B02G362700.1	+/-			Glucose-6-phosphate 1-dehydrogenase OS=Triticum aestivum OX=4565 PE=3 SV=1	Down	cytoplasm	K00036	G6PD, zwf; glucose-6-phosphate 1-dehydrogenase [EC:1.1.1.49 1.1.1.363]	map00030 Pentose phosphate pathway; map00480 Glutathione metabolism; map01100 Metabolic pathways; map01110 Biosynthesis of secondary metabolites; map01200 Carbon metabolism
A0A3B6NNN4	TraesCS6A02G159000.1	+/-			Exopolygalacturonase(predicted) OS=Triticum aestivum OX=4565 PE=3 SV=1	Down	extracellular	K01213	E3.2.1.67; galacturan 1,4-alpha-galacturonidase [EC:3.2.1.67]	map00040 Pentose and glucuronate interconversions; map01100 Metabolic pathways
A0A3B6HWF3	TraesCS4A02G172100.1	+/-			Pectinesterase OS=Triticum aestivum OX=4565 PE=4 SV=1	Up	extracellular	K01051	E3.1.1.11; pectinesterase [EC:3.1.1.11]	map00040 Pentose and glucuronate interconversions; map01100 Metabolic pathways
A0A3B6TVU0	TraesCS7D02G399000.1	+/-			Exopolygalacturonase(predicted) OS=Triticum aestivum OX=4565 PE=3 SV=1	Down	extracellular	K01213	E3.2.1.67; galacturan 1,4-alpha-galacturonidase [EC:3.2.1.67]	map00040 Pentose and glucuronate interconversions; map01100 Metabolic pathways
A0A3B6CD97	TraesCS2B02G491900.1	+/-			Putative Exopolygalacturonase(predicted) OS=Triticum aestivum OX=4565 PE=3 SV=1	Up	cytoplasm	K01213	E3.2.1.67; galacturan 1,4-alpha-galacturonidase [EC:3.2.1.67]	map00040 Pentose and glucuronate interconversions; map01100 Metabolic pathways
A0A3B6BZP3	TraesCS2B02G107500.1	+/-			Pectinesterase OS=Triticum aestivum OX=4565 PE=4 SV=1	Down	extracellular	K01051	E3.1.1.11; pectinesterase [EC:3.1.1.11]	map00040 Pentose and glucuronate interconversions; map01100 Metabolic pathways
A0A3B6ASQ9	TraesCS2A02G117300.1	+/-			Xylose isomerase OS=Triticum aestivum OX=4565 PE=3 SV=1	Down	cytoplasm	K01805	xylA; xylose isomerase [EC:5.3.1.5]	map00040 Pentose and glucuronate interconversions; map00051 Fructose and mannose metabolism; map01100 Metabolic pathways
A0A3B6PJV4	TraesCS6B02G192300.1	+/-			Exopolygalacturonase(predicted) OS=Triticum aestivum OX=4565 PE=3 SV=1	Down	extracellular	K01213	E3.2.1.67; galacturan 1,4-alpha-galacturonidase [EC:3.2.1.67]	map00040 Pentose and glucuronate interconversions; map01100 Metabolic pathways
A0A3B6KCP8	TraesCS5A02G086800.1	+/-			Pectinesterase OS=Triticum aestivum OX=4565 PE=4 SV=1	Down	cytoplasm	K01051	E3.1.1.11; pectinesterase [EC:3.1.1.11]	map00040 Pentose and glucuronate interconversions; map01100 Metabolic pathways
A0A3B6NTR7	TraesCS6A02G351000.1	+/-			Pectinesterase OS=Triticum aestivum OX=4565 PE=4 SV=1	Up	chloroplast	K01051	E3.1.1.11; pectinesterase [EC:3.1.1.11]	map00040 Pentose and glucuronate interconversions; map01100 Metabolic pathways
A0A3B6NK64	TraesCS6A02G063200.1	+/-			Putative ribose-5-phosphate isomerase(predicted) OS=Triticum aestivum OX=4565 PE=4 SV=1	Up	chloroplast	K01807	rpiA; ribose 5-phosphate isomerase A [EC:5.3.1.6]	map00030 Pentose phosphate pathway; map00710 Carbon fixation in photosynthetic organisms; map01100 Metabolic pathways; map01110 Biosynthesis of secondary metabolites; map01200 Carbon metabolism; map01230 Biosynthesis of amino acids
B2ZGJ6	TraesCS3D02G479900.1	+/-			Cytosolic acetyl-CoA carboxylase OS=Triticum aestivum OX=4565 GN=Acc-2 PE=4 SV=1	Down	cytoplasm	K11262	ACACA; acetyl-CoA carboxylase / biotin carboxylase 1 [EC:6.4.1.2 6.3.4.14 2.1.3.15]	map00061 Fatty acid biosynthesis; map00620 Pyruvate metabolism; map00640 Propanoate metabolism; map01100 Metabolic pathways; map01110 Biosynthesis of secondary metabolites; map01212 Fatty acid metabolism
B2ZGL4	TraesCS2D02G068100.1	+/-			Plastid acetyl-CoA carboxylase OS=Triticum aestivum OX=4565 GN=Acc-1 PE=4 SV=1	Down	chloroplast	K11262	ACACA; acetyl-CoA carboxylase / biotin carboxylase 1 [EC:6.4.1.2 6.3.4.14 2.1.3.15]	map00620 Pyruvate metabolism; map00640 Propanoate metabolism; map01100 Metabolic pathways; map01110 Biosynthesis of secondary metabolites; map01212 Fatty acid metabolism
A0A3B5YYW4	TraesCS1B02G264900.2	+/-			Pyruvate, phosphate dikinase OS=Triticum aestivum OX=4565 PE=3 SV=1	Down	chloroplast	K01006	ppdK; pyruvate, orthophosphate dikinase [EC:2.7.9.1]	map00620 Pyruvate metabolism; map00710 Carbon fixation in photosynthetic organisms; map01100 Metabolic pathways; map01200 Carbon metabolism
A0A3B6C1I7	TraesCS2B02G083800.1	+/-			Lactoylglutathione lyase OS=Triticum aestivum OX=4565 PE=3 SV=1	Up	chloroplast	K01759	GLO1, gloA; lactoylglutathione lyase [EC:4.4.1.5]	map00620 Pyruvate metabolism; map01100 Metabolic pathways
A0A1D5XT96	TraesCS4B02G144000.1	+/-			ATP-citrate synthase(predicted) OS=Triticum aestivum OX=4565 PE=4 SV=1	Down	chloroplast	K01648	ACLY; ATP citrate (pro-S)-lyase [EC:2.3.3.8]	map00020 Citrate cycle (TCA cycle); map01100 Metabolic pathways; map01110 Biosynthesis of secondary metabolites
A0A3B6MKZ2	TraesCS5D02G097100.2	+/-			Citrate_bind domain-containing protein OS=Triticum aestivum OX=4565 PE=4 SV=1	Down	chloroplast	K01648	ACLY; ATP citrate (pro-S)-lyase [EC:2.3.3.8]	map00020 Citrate cycle (TCA cycle); map01100 Metabolic pathways; map01110 Biosynthesis of secondary metabolites
A0A3B6IM87	TraesCS4B02G071300.1	+/-			Lipoyl-binding domain-containing protein OS=Triticum aestivum OX=4565 PE=4 SV=1	Up	mitochondria	K00658	DLST, sucB; 2-oxoglutarate dehydrogenase E2 component (dihydrolipoamide succinyltransferase) [EC:2.3.1.61]	map00020 Citrate cycle (TCA cycle); map00310 Lysine degradation; map00380 Tryptophan metabolism; map01100 Metabolic pathways; map01110 Biosynthesis of secondary metabolites; map01200 Carbon metabolism
Note: +/+ indicates that the protein was identified in both proteome and phosphoproteome, +/- indicates that the protein was identified in proteome, -/+ indicates that the protein was identified in phosphoproteome
