# Supplementary material for: Proteomic and Phosphoproteomic Analyses Reveal a Complex Network Regulating Pollen Abortion and Potential Candidate Proteins in TCMS Wheat
Source: Int J Mol Sci. 2022 Jun 8;23(12):6428. doi: 10.3390/ijms23126428 (PMC9224247; doi:10.3390/ijms23126428)
Supplement: Supplementary file 1 [file ijms-23-06428-s001.zip › Supplementary Files/Supplementary Tables/6 Supplemental table S6 Identified proteins (including phosphoproteins) involved in OxPhos.xlsx]

## Sheet: Sheet1
Supplemental table S6 Identified proteins (including phosphoproteins) involved in OxPhos.
Proteins	Ensembl genomes protein ID	Proteome/phosphoproteome	number of phosphorylation sites	Phosphosites	Protein_description	regulated	KEGG KO No.	Subcellular localization	KEGG Gene
W5BEP1	TraesCS2B02G310000	+/-			ATP synthase subunit d, mitochondrial OS=Triticum aestivum OX=4565 GN=CAMPLR22A2D_LOCUS2925 PE=3 SV=1	Up	K02138	cytoplasm	ATPeF0D, ATP5H, ATP7; F-type H+-transporting ATPase subunit d
A0A1D6CQ74	TraesCS7A02G384400	+/-			NADH dehydrogenase [ubiquinone] 1 beta subcomplex subunit 9(predicted) OS=Triticum aestivum OX=4565 PE=3 SV=1	Up	K03965	mitochondria	NDUFB9; NADH dehydrogenase (ubiquinone) 1 beta subcomplex subunit 9
W5EHI0	TraesCS4A02G038200	+/-			NADH dehydrogenase [ubiquinone] 1 alpha subcomplex subunit 13-B(predicted) OS=Triticum aestivum OX=4565 PE=4 SV=1	Up	K11353	cytoplasm	NDUFA13; NADH dehydrogenase (ubiquinone) 1 alpha subcomplex subunit 13
W5BX27	TraesCS2D02G434700	+/-			V-type proton ATPase subunit G OS=Triticum aestivum OX=4565 GN=CAMPLR22A2D_LOCUS4361 PE=3 SV=1	Up	K02152	chloroplast	ATPeV1G, ATP6G; V-type H+-transporting ATPase subunit G
A0A3B6QK15	TraesCS6D02G255500	+/-			ATP synthase subunit O, mitochondrial(predicted) OS=Triticum aestivum OX=4565 PE=3 SV=1	Up	K02137	mitochondria	ATPeF0O, ATP5O, ATP5; F-type H+-transporting ATPase subunit O
A0A3B5ZVK4	TraesCS1D02G197900	+/-			NADH-ubiquinone oxidoreductase, putative, expressed(predicted) OS=Triticum aestivum OX=4565 PE=4 SV=1	Up	K03966	cytoplasm	NDUFB10; NADH dehydrogenase (ubiquinone) 1 beta subcomplex subunit 10
A0A3B6NVB8	TraesCS6A02G329500	+/-			Soluble inorganic pyrophosphatase 6, chloroplastic(predicted) OS=Triticum aestivum OX=4565 PE=4 SV=1	Up	K01507	chloroplast	ppa; inorganic pyrophosphatase [EC:3.6.1.1]
A0A3B5ZVN8	TraesCS1D02G200800	+/-			NADH dehydrogenase [ubiquinone] 1 alpha subcomplex subunit 12 OS=Triticum aestivum OX=4565 PE=3 SV=1	Up	K11352	mitochondria	NDUFA12; NADH dehydrogenase (ubiquinone) 1 alpha subcomplex subunit 12
A0A3B6JGU6	TraesCS4D02G159800	+/-			Acyl carrier protein OS=Triticum aestivum OX=4565 PE=3 SV=1	Up	K03955	mitochondria	NDUFAB1; NADH dehydrogenase (ubiquinone) 1 alpha/beta subcomplex 1, acyl-carrier protein
A0A3B6C4D6	TraesCS2B02G172200	+/-			NADH dehydrogenase [ubiquinone] 1 alpha subcomplex subunit 6(predicted) OS=Triticum aestivum OX=4565 PE=4 SV=1	Up	K03950	cytoplasm	NDUFA6; NADH dehydrogenase (ubiquinone) 1 alpha subcomplex subunit 6
A0A3B6RFL9	TraesCS7A02G181900	+/+	1	S2	Acyl carrier protein OS=Triticum aestivum OX=4565 PE=3 SV=1	Up	K03955	cytoplasm	NDUFAB1; NADH dehydrogenase (ubiquinone) 1 alpha/beta subcomplex 1, acyl-carrier protein
A0A3B6NUT1	TraesCS6A02G303800	+/-			ATP synthase delta chain, chloroplastic(predicted) OS=Triticum aestivum OX=4565 PE=3 SV=1	Up	K02113	chloroplast	ATPF1D, atpH; F-type H+-transporting ATPase subunit delta
A0A3B6HQK1	TraesCS4A02G099800	+/-			ATP synthase B chain(predicted) OS=Triticum aestivum OX=4565 PE=3 SV=1	Up	K02109	chloroplast	ATPF0B, atpF; F-type H+-transporting ATPase subunit b
A0A3B6PQU5	TraesCS6B02G302700	+/-			ATP synthase subunit O, mitochondrial(predicted) OS=Triticum aestivum OX=4565 PE=3 SV=1	Up	K02137	mitochondria	ATPeF0O, ATP5O, ATP5; F-type H+-transporting ATPase subunit O
A0A3B6TRH6	TraesCS7D02G500200	+/-			Plasma membrane ATPase OS=Triticum aestivum OX=4565 PE=3 SV=1	Up	K01535	plasma membrane	PMA1, PMA2; H+-transporting ATPase [EC:7.1.2.1]
A0A3B6RD06	TraesCS7A02G097800	+/-			Cytochrome c oxidase subunit 3 OS=Triticum aestivum OX=4565 PE=3 SV=1	Up	K02262	cytoplasm	COX3; cytochrome c oxidase subunit 3
A0A3B6GWW9	TraesCS3D02G239100	+/-			Vacuolar proton ATPase subunit E(predicted) OS=Triticum aestivum OX=4565 PE=3 SV=1	Up	K02150	cytoplasm	ATPeV1E, ATP6E; V-type H+-transporting ATPase subunit E
A0A3B6LMJ4	TraesCS5B02G222900	+/-			Cytochrome c oxidase copper chaperone(predicted) OS=Triticum aestivum OX=4565 PE=4 SV=1	Up	K02260	nucleus	COX17; cytochrome c oxidase assembly protein subunit 17
A0A3B6RNL7	TraesCS7A02G408700	+/-			V-type proton ATPase subunit E(predicted) OS=Triticum aestivum OX=4565 PE=3 SV=1	Up	K02150	cytoplasm	ATPeV1E, ATP6E; V-type H+-transporting ATPase subunit E
A0A3B5Y1V7	TraesCS1A02G233700	+/-			Acyl carrier protein OS=Triticum aestivum OX=4565 PE=3 SV=1	Up	K03955	chloroplast	NDUFAB1; NADH dehydrogenase (ubiquinone) 1 alpha/beta subcomplex 1, acyl-carrier protein
A0A3B6C2B8	TraesCS2B02G189900	+/-			Cytochrome c oxidase subunit 6B(predicted) OS=Triticum aestivum OX=4565 PE=4 SV=1	Up	K02267	chloroplast	COX6B; cytochrome c oxidase subunit 6b
B2B9T8	TraesCS3A02G201100	+/-			V-type proton ATPase subunit F OS=Triticum aestivum OX=4565 GN=TRAES_3BF067200020CFD_c1 PE=2 SV=1	Up	K02151	chloroplast	ATPeV1F, ATP6S14; V-type H+-transporting ATPase subunit F
W5C2Z7	TraesCS2A02G191500	+/-			NADH dehydrogenase [ubiquinone] iron-sulfur protein 4 mitochondrial(predicted) OS=Triticum aestivum OX=4565 PE=4 SV=1	Up	K03937	chloroplast	NDUFS4; NADH dehydrogenase (ubiquinone) Fe-S protein 4
A0A3B6B6C6	TraesCS2A02G502400	-/+	1	S773	Plasma membrane ATPase OS=Triticum aestivum OX=4565 PE=3 SV=1	Down	K01535	plasma membrane	PMA1, PMA2; H+-transporting ATPase [EC:7.1.2.1]
A0A3B5ZYW2	TraesCS1D02G344800	-/+	1	S17	Soluble inorganic pyrophosphatase(predicted) OS=Triticum aestivum OX=4565 PE=4 SV=1	Down	K01507	cytoplasm	ppa; inorganic pyrophosphatase [EC:3.6.1.1]
A0A3B6DPM4	TraesCS2D02G584400	-/+	1	S125	ATP synthase subunit beta OS=Triticum aestivum OX=4565 PE=3 SV=1	Up	K02112	chloroplast	ATPF1B, atpD; F-type H+/Na+-transporting ATPase subunit beta [EC:7.1.2.2 7.2.2.1]
A0A3B6GYA9	TraesCS3D02G346900	-/+	1	S556	V-type proton ATPase subunit a OS=Triticum aestivum OX=4565 PE=3 SV=1	Down	K02154	chloroplast	ATPeV0A, ATP6N; V-type H+-transporting ATPase subunit a
W5EGE3	TraesCS4D02G320600	-/+	1	S65	NADH dehydrogenase [ubiquinone] 1 beta subcomplex subunit 7(predicted) OS=Triticum aestivum OX=4565 PE=4 SV=1	Up	K03963	mitochondria	NDUFB7; NADH dehydrogenase (ubiquinone) 1 beta subcomplex subunit 7
A0A3B6MJI6	TraesCS5D02G013100	-/+	1	S508	Plasma membrane ATPase OS=Triticum aestivum OX=4565 PE=3 SV=1	Down	K01535	plasma membrane	PMA1, PMA2; H+-transporting ATPase [EC:7.1.2.1]
I3RN54	TraesCS6A02G272300	-/+	1	S29	Inorganic pyrophosphotase OS=Triticum aestivum OX=4565 GN=IPP1-1 PE=2 SV=1	Up	K01507	cytoskeleton	ppa; inorganic pyrophosphatase [EC:3.6.1.1]
A0A3B6SK51	TraesCS7B02G421700	-/+	1	S888	Plasma membrane ATPase OS=Triticum aestivum OX=4565 PE=3 SV=1	Up	K01535	plasma membrane	PMA1, PMA2; H+-transporting ATPase [EC:7.1.2.1]
A0A3B6C4X9	TraesCS2B02G253200	-/+	1	T68	ATP-synt_DE_N domain-containing protein OS=Triticum aestivum OX=4565 PE=3 SV=1	Up	K02134	mitochondria	ATPeF1D, ATP5D, ATP16; F-type H+-transporting ATPase subunit delta
Note: +/+ indicates that the protein was identified in both proteome and phosphoproteome, +/- indicates that the protein was identified in proteome, -/+ indicates that the protein was identified in phosphoproteome
