# Supplementary material for: Proteomic and Phosphoproteomic Analyses Reveal a Complex Network Regulating Pollen Abortion and Potential Candidate Proteins in TCMS Wheat
Source: Int J Mol Sci. 2022 Jun 8;23(12):6428. doi: 10.3390/ijms23126428 (PMC9224247; doi:10.3390/ijms23126428)
Supplement: Supplementary file 1 [file ijms-23-06428-s001.zip › Supplementary Files/Supplementary Tables/7 Supplemental Table S7 Protein kinases identified in proteome and phosphoproteome.xlsx]

## Sheet: Sheet1
Supplemental Table S7 Protein kinases identified in proteome and phosphoproteome.
Protein accession	Ensembl genomes protein ID	Protein description	Proteome/phosphoproteome	number of phosphorylation sites	Phosphosites	Oryza sativa homologues	rice gene-name	Similarity(%)
A0A3B6GZE7	TraesCS3D02G376500.2	Protein kinase domain-containing protein OS=Triticum aestivum OX=4565 PE=4 SV=1	+/+	1	S263
A0A3B6FY29	TraesCS3B02G561200.2	Protein kinase domain-containing protein OS=Triticum aestivum OX=4565 PE=4 SV=1	+/+	2	S86,T191
A0A0K1YXN8	TraesCS1B02G364800.1	Non-specific serine/threonine protein kinase OS=Triticum aestivum OX=4565 PE=2 SV=1	+/+	2	S368,T170
A0A1D5UK41	TraesCS2D02G456400.1	Calcium-dependent protein kinase(predicted) OS=Triticum aestivum OX=4565 GN=CAMPLR22A2D_LOCUS4557 PE=4 SV=1	+/+	4	S40,S544,S548,S16	Os11t0136600-00	OsCPK25	64.77
A0A1D6DI56	TraesCS2D02G161300.1	Putative ankyrin-kinase(predicted) OS=Triticum aestivum OX=4565 GN=CAMPLR22A2D_LOCUS1441 PE=3 SV=1	+/+	1	S2
A0A3B5YZN5	TraesCS1B02G256600.1	Protein kinase domain-containing protein OS=Triticum aestivum OX=4565 PE=3 SV=1	+/+	3	S337,S167,T173
A0A3B6DB95	TraesCS2D02G229100.3	Calcium-dependent protein kinase(predicted) OS=Triticum aestivum OX=4565 PE=3 SV=1	+/+	1	S13	Os11t0136600-00	OsCPK25	60.71
A0A3B6EHR5	TraesCS3A02G212200.1	Protein kinase domain-containing protein OS=Triticum aestivum OX=4565 PE=4 SV=1	+/+	1	S32	Os12t0460800-03	OsDR11	69.54
A0A3B5YUZ0	TraesCS1B02G149900.2	Protein kinase domain-containing protein OS=Triticum aestivum OX=4565 PE=4 SV=1	+/+	1	S21
A0A3B5ZTT3	TraesCS1D02G151900.1	Non-specific serine/threonine protein kinase OS=Triticum aestivum OX=4565 PE=4 SV=1	+/+	3	S313,S521,S548
A0A3B5Y072	TraesCS1A02G217200.1	Nucleoside diphosphate kinase OS=Triticum aestivum OX=4565 PE=3 SV=1	+/+	4	S118,S120,S123,T92
A0A3B5Y129	TraesCS1A02G242500.1	NAD kinase 1(predicted) OS=Triticum aestivum OX=4565 PE=3 SV=1	+/+	1	S120
A0A3B5YYF5	TraesCS1B02G254800.1	Protein kinase domain-containing protein OS=Triticum aestivum OX=4565 PE=4 SV=1	+/+	2	S93,T198
A0A3B5ZZX9	TraesCS1D02G376000.1	Protein kinase domain-containing protein OS=Triticum aestivum OX=4565 PE=3 SV=1	+/+	3	S485,S475,T471
A0A3B6A3S4	TraesCS1D02G452300.1	Nucleoside diphosphate kinase OS=Triticum aestivum OX=4565 PE=3 SV=1	+/+	1	S149
A0A3B5YWH8	TraesCS1B02G199100.1	Protein kinase domain-containing protein OS=Triticum aestivum OX=4565 PE=4 SV=1	+/+	1	S492
A0A3B5Z0T1	TraesCS1B02G281100.1	Protein kinase domain-containing protein OS=Triticum aestivum OX=4565 PE=3 SV=1	+/+	1	S319
A0A3B5Z1W4	TraesCS1B02G344900.1.	Inositol-tetrakisphosphate 1-kinase OS=Triticum aestivum OX=4565 PE=3 SV=1	+/+	3	S8,S9,S12
A0A3B6AU34	TraesCS2A02G146200.1	Protein kinase domain-containing protein OS=Triticum aestivum OX=4565 PE=4 SV=1	+/+	1	S34
A0A3B6B1E1	TraesCS2A02G346000.1.	Protein kinase domain-containing protein OS=Triticum aestivum OX=4565 PE=4 SV=1	+/+	2	S608,S272
A0A3B6B850	TraesCS2A02G515700.1	Glycerol kinase(predicted) OS=Triticum aestivum OX=4565 PE=4 SV=1	+/+	2	S32,S526
A0A3B6CHW0	TraesCS2B02G562300.1	diacylglycerol kinase OS=Triticum aestivum OX=4565 PE=3 SV=1	+/+	2	S464,S466
A0A3B6DCI5	TraesCS2D02G252600.1	Non-specific serine/threonine protein kinase OS=Triticum aestivum OX=4565 PE=3 SV=1	+/+	2	S427,T416
A0A3B6DM50	TraesCS2D02G534600.2	Diacylglycerol kinase OS=Triticum aestivum OX=4565 PE=4 SV=1	+/+	3	S425,S427,T414
W5D0R4	TraesCS3B02G375000.1	Protein kinase domain-containing protein OS=Triticum aestivum OX=4565 GN=TRAES_3BF006600030CFD_c1 PE=4 SV=1	+/+	2	S269,S746
A0A3B6ET87	TraesCS3A02G538200.1	Putative LRR receptor-like serine/threonine-protein kinase(predicted) OS=Triticum aestivum OX=4565 PE=4 SV=1	+/+	16	S1332,S1033,S1108,S1161,S431,S245,S496,S446,S449,S257,S952,S1539,S1298,S1366,S1213,S1198
A0A3B6HLY4	TraesCS4A02G005100.2	Protein kinase domain-containing protein OS=Triticum aestivum OX=4565 PE=4 SV=1	+/+	2	S341,S349
A0A3B6JFF8	TraesCS4D02G099200.1	Nucleoside diphosphate kinase OS=Triticum aestivum OX=4565 PE=3 SV=1	+/+	4	S110,S117,S119,T91
A0A3B6IMA4	TraesCS4B02G030400.2	Inositol hexakisphosphate and diphosphoinositol-pentakisphosphate kinase OS=Triticum aestivum OX=4565 PE=3 SV=1	+/+	4	S823,S186,S269,S271
A0A3B6JJ78	TraesCS4D02G220500.1	Phosphoenolpyruvate carboxykinase(predicted) OS=Triticum aestivum OX=4565 PE=3 SV=1	+/+	3	S46,S52,T56
A0A3B6R8W5	TraesCS7A02G078200.2	Serine/threonine-protein kinase fray2(predicted) OS=Triticum aestivum OX=4565 PE=4 SV=1	+/+	3	S290,S354,S242
A0A3B6KUH5	TraesCS5A02G538100.2	2-phosphoglycerate kinase, putative, expressed(predicted) OS=Triticum aestivum OX=4565 PE=4 SV=1	+/+	1	S195
A0A3B6JCX9	TraesCS4D02G046900.1	Protein kinase domain-containing protein OS=Triticum aestivum OX=4565 PE=4 SV=1	+/+	2	S669,S670
A0A3B6LHW2	TraesCS5B02G098300.1	Nucleoside diphosphate kinase OS=Triticum aestivum OX=4565 PE=3 SV=1	+/+	2	S119,S121
A0A3B6MP19	TraesCS5D02G140700.1	Phosphatidylinositol 4-phosphate 5-kinase OS=Triticum aestivum OX=4565 PE=4 SV=1	+/+	2	S351,S360
A0A3B6LTA3	TraesCS5B02G394400.2	Protein kinase domain-containing protein OS=Triticum aestivum OX=4565 PE=4 SV=1	+/+	2	S16,S89
A0A3B6KQ52	TraesCS5A02G463100.1	Calcium-dependent protein kinase 7(predicted) OS=Triticum aestivum OX=4565 PE=4 SV=1	+/+	3	S341,S141,T152	Os11t0136600-00	OsCPK25	51.17
A0A3B6MY67	TraesCS5D02G393800.1	Protein kinase domain-containing protein OS=Triticum aestivum OX=4565 PE=4 SV=1	+/+	1	S156
A0A3B6LIR4	TraesCS5B02G115400.2	Calcium-dependent protein kinase SK5(predicted) OS=Triticum aestivum OX=4565 PE=4 SV=1	+/+	1	S489	Os11t0136600-00	OsCPK25	63.85
A0A3B6MZG0	TraesCS5D02G402300.1	Protein kinase domain-containing protein OS=Triticum aestivum OX=4565 PE=4 SV=1	+/+	7	S533,S147,S152,S100,S603,S230,S233
A0A3B6QFJ4	TraesCS6D02G165400.2	Mps one binder kinase activator-like protein(predicted) OS=Triticum aestivum OX=4565 PE=4 SV=1	+/+	2	S25,T22
A0A3B6NMX6	TraesCS6A02G112800.1	L-arabinokinase(predicted) OS=Triticum aestivum OX=4565 PE=4 SV=1	+/+	2	S418,S6
A0A3B6QGP7	TraesCS6D02G174800.1	Protein kinase domain-containing protein OS=Triticum aestivum OX=4565 PE=3 SV=1	+/+	1	S254
P26302	TraesCS6D02G247400.1	Phosphoribulokinase, chloroplastic OS=Triticum aestivum OX=4565 PE=2 SV=1	+/+	1	S80
A0A3B6NU20	TraesCS6A02G360100.1	Putative serine/threonine-protein kinase vps15(predicted) OS=Triticum aestivum OX=4565 PE=4 SV=1	+/+	1	S362
A0A3B6QJF7	TraesCS6D02G327400.1	Protein kinase domain-containing protein OS=Triticum aestivum OX=4565 PE=4 SV=1	+/+	18	S747,S634,S859,S227,S230,S57,S389,S789,S252,S738,S554,S984,S795,S427,S572,S594,S393,S446
A0A3B6PTE7	TraesCS6B02G377500.2	Protein kinase domain-containing protein OS=Triticum aestivum OX=4565 PE=4 SV=1	+/+	5	S427,S607,S762,S571,S768
A0A3B6QK80	TraesCS6D02G362500.2	Protein kinase domain-containing protein OS=Triticum aestivum OX=4565 PE=4 SV=1	+/+	3	S304,S286,S261
A0A3B6S7Z1	TraesCS7B02G005500.1	ATP-dependent 6-phosphofructokinase OS=Triticum aestivum OX=4565 GN=PFK PE=3 SV=1	+/+	1	S475
A0A3B6REH1	TraesCS7A02G264400.2	Protein kinase domain-containing protein OS=Triticum aestivum OX=4565 PE=3 SV=1	+/+	2	S65,S80
A0A3B6TRI8	TraesCS7D02G474600.1	Protein kinase domain-containing protein OS=Triticum aestivum OX=4565 PE=3 SV=1	+/+	4	S441,S444,S456,S429
A0A3B6RRX8	TraesCS7A02G511900.1	Protein kinase domain-containing protein OS=Triticum aestivum OX=4565 PE=4 SV=1	+/+	1	S317
A0A3B6TNM4	TraesCS7D02G380900.1	Protein kinase domain-containing protein OS=Triticum aestivum OX=4565 PE=4 SV=1	+/+	2	S28,T38
Q70AJ1	TraesCS4A02G410900.1	Cyclin-dependent kinases regulatory subunit OS=Triticum aestivum OX=4565 GN=osjnba0067N01.15 PE=2 SV=1	+/+	1	S49
A0A3B5ZZM6	TraesCS1D02G313800.2	Phosphoglycerate kinase OS=Triticum aestivum OX=4565 PE=3 SV=1	+/+	1	T473
W5D3E6	TraesCS3B02G169300.1.	Non-specific serine/threonine protein kinase OS=Triticum aestivum OX=4565 GN=TRAES_3BF098500040CFD_c1 PE=3 SV=1	+/+	2	T415,T170
A0A3B6MRC8	TraesCS5D02G170600.2	Protein kinase domain-containing protein OS=Triticum aestivum OX=4565 PE=4 SV=1	+/+	1	T290
A0A3B6MYX6	TraesCS5D02G438800.1	Protein kinase domain-containing protein OS=Triticum aestivum OX=4565 PE=4 SV=1	+/+	1	T132	Os03t0793500-01	EL1	86.58
A0A3B6TJM3	TraesCS7D02G106400.1	Mitogen-activated protein kinase OS=Triticum aestivum OX=4565 PE=2 SV=1	+/+	2	T220,Y222	Os06t0154500-01	OsMAPK6; OsMPK6; OsSIPK; DSG1; OsMPK1; BLS1	92.23
A0A3B6SHJ5	TraesCS7B02G319800.1	Putative aarF domain-containing protein kinase 1(predicted) OS=Triticum aestivum OX=4565 PE=4 SV=1	+/+	1	T806
A0A3B6FN52	TraesCS3B02G183500.3	Protein kinase domain-containing protein OS=Triticum aestivum OX=4565 PE=4 SV=1	-/+	3	S118,S404,S136
A0A077RVS7	TraesCS3B02G383800.1	Calcium-dependent protein kinase(predicted) OS=Triticum aestivum OX=4565 GN=TRAES_3BF009500070CFD_c1 PE=4 SV=1	-/+	1	S528	Os11t0136600-00	OsCPK25	57.91
A0A3B6EJ58	TraesCS3A02G311600.2	Protein kinase domain-containing protein OS=Triticum aestivum OX=4565 PE=4 SV=1	-/+	1	S6	Os03t0793500-01	EL1	74.17
A0A3B6GWE4	TraesCS3D02G213600.1	Protein kinase domain-containing protein OS=Triticum aestivum OX=4565 PE=3 SV=1	-/+	1	S439
A0A3B6FQ55	TraesCS3B02G238800.6	Protein kinase domain-containing protein OS=Triticum aestivum OX=4565 PE=3 SV=1	-/+	1	S362
A0A3B6GU33	TraesCS3D02G282800.2	Non-specific serine/threonine protein kinase OS=Triticum aestivum OX=4565 PE=3 SV=1	-/+	1	S298
A0A3B6C3J9	TraesCS2B02G227000.1	Calcium-dependent protein kinase 7-D(predicted) OS=Triticum aestivum OX=4565 PE=4 SV=1	-/+	3	S536,S526,S528	Os11t0136600-00	OsCPK25	55.2
A0A3B6ILE0	TraesCS4B02G047100.1	Protein kinase domain-containing protein OS=Triticum aestivum OX=4565 PE=4 SV=1	-/+	5	S377,S316,S572,S673,T468
A0A3B6CAN2	TraesCS2B02G344900.1	Protein kinase domain-containing protein OS=Triticum aestivum OX=4565 PE=4 SV=1	-/+	2	S649,S663
A0A3B6CGW6	TraesCS2B02G604300.1	Protein kinase domain-containing protein OS=Triticum aestivum OX=4565 PE=4 SV=1	-/+	1	S21
A0A3B6CIR4	TraesCS2B02G591300.1	Pyruvate kinase OS=Triticum aestivum OX=4565 PE=3 SV=1	-/+	1	S381
A0A3B6B4R6	TraesCS2A02G416400.1	Protein kinase domain-containing protein OS=Triticum aestivum OX=4565 PE=4 SV=1	-/+	1	S284
A0A3B6D9W6	TraesCS2D02G203900.1	Protein kinase domain-containing protein OS=Triticum aestivum OX=4565 PE=4 SV=1	-/+	5	S577,S529,S599,S678,S243
A0A3B6ARV3	TraesCS2A02G063900.1.	Putative serine/threonine-protein kinase-like protein CCR3(predicted) OS=Triticum aestivum OX=4565 PE=4 SV=1	-/+	1	S224
A0A3B6FIK4	TraesCS3B02G056100.2	Protein kinase domain-containing protein OS=Triticum aestivum OX=4565 PE=4 SV=1	-/+	1	S276
A0A3B6EH14	TraesCS3A02G251600.1	Protein kinase domain-containing protein OS=Triticum aestivum OX=4565 PE=3 SV=1	-/+	5	S352,S356,S402,S429,S326
A0A3B6QGR0	TraesCS6D02G192100.1	Protein kinase domain-containing protein OS=Triticum aestivum OX=4565 PE=3 SV=1	-/+	1	S316
A0A3B6C213	TraesCS2B02G180500.1	Putative ankyrin-kinase(predicted) OS=Triticum aestivum OX=4565 PE=3 SV=1	-/+	5	S18,S29,S2,S4,T337
A0A3B5Z1V4	TraesCS1B02G344100.1	Non-specific serine/threonine protein kinase OS=Triticum aestivum OX=4565 PE=3 SV=1	-/+	1	S320
A0A3B6DL31	TraesCS2D02G401500.3	Protein kinase domain-containing protein OS=Triticum aestivum OX=4565 PE=3 SV=1	-/+	1	S365
A0A3B6B8K0	TraesCS2A02G566700.1	Protein kinase domain-containing protein OS=Triticum aestivum OX=4565 PE=3 SV=1	-/+	2	S381,S158
A0A3B5Y231	TraesCS1A02G270800.1	Protein kinase domain-containing protein OS=Triticum aestivum OX=4565 PE=3 SV=1	-/+	5	S150,S154,S158,S319,T334
A0A3B6C264	TraesCS2B02G185800.2	Protein kinase domain-containing protein OS=Triticum aestivum OX=4565 PE=4 SV=1	-/+	3	S757,S655,S738
A0A3B6C0L3	TraesCS2B02G137800.3	Protein kinase domain-containing protein OS=Triticum aestivum OX=4565 PE=4 SV=1	-/+	1	S49
A0A2X0TSU4	TraesCS2D02G242700.1	Thiamine pyrophosphokinase(predicted) OS=Triticum aestivum OX=4565 GN=CAMPLR22A2D_LOCUS2373 PE=4 SV=1	-/+	4	S225,S158,S161,T146
A0A3B6C5J5	TraesCS2B02G273100.1	Protein kinase domain-containing protein OS=Triticum aestivum OX=4565 PE=4 SV=1	-/+	2	S761,S732
A0A341VJ86	TraesCS5A02G487000.3	Protein kinase domain-containing protein OS=Triticum aestivum OX=4565 PE=4 SV=1	-/+	1	S152
A0A3B6JGJ8	TraesCS4D02G078100.1	SNF1-type serine-threonine protein kinase OS=Triticum aestivum OX=4565 PE=4 SV=1	-/+	2	S38,S42
A0A3B6NXA3	TraesCS6A02G406600.1	Phosphatidylinositol 4-phosphate 5-kinase OS=Triticum aestivum OX=4565 PE=4 SV=1	-/+	1	S62
A0A3B5XTC1	TraesCS1A02G025900.1	Protein kinase domain-containing protein OS=Triticum aestivum OX=4565 PE=4 SV=1	-/+	3	S328,S483,T4
A0A3B5ZNK3	TraesCS1D02G010000.1	Serine/threonine-protein kinase 19(predicted) OS=Triticum aestivum OX=4565 PE=4 SV=1	-/+	1	S21
A0A3B5ZND4	TraesCS1D02G046000.1	MAP kinase phosphatase(predicted) OS=Triticum aestivum OX=4565 PE=4 SV=1	-/+	5	S65,S273,S458,S17,T85
A0A3B5ZQ40	TraesCS1D02G081400.2	Protein kinase domain-containing protein OS=Triticum aestivum OX=4565 PE=3 SV=1	-/+	1	S78
A0A3B6MJQ6	TraesCS5D02G019400.1.	Protein kinase domain-containing protein OS=Triticum aestivum OX=4565 PE=3 SV=1	-/+	1	S666
A0A3B5XXZ0	TraesCS1A02G153400.1	Non-specific serine/threonine protein kinase OS=Triticum aestivum OX=4565 PE=4 SV=1	-/+	1	S548
A0A3B5YVL8	TraesCS1B02G175900.1	Protein kinase domain-containing protein OS=Triticum aestivum OX=4565 PE=3 SV=1	-/+	3	S289,S294,Y282
A0A3B5ZV39	TraesCS1D02G185000.5	Protein kinase domain-containing protein OS=Triticum aestivum OX=4565 PE=4 SV=1	-/+	8	S417,S432,S270,S309,S484,S261,S495,S481
A0A3B6D853	TraesCS2D02G150800.1	CDPK-related kinase 1(predicted) OS=Triticum aestivum OX=4565 PE=4 SV=1	-/+	5	S93,S350,S70,S115,S36
A0A3B5ZT27	TraesCS1D02G176900.1	Protein kinase domain-containing protein OS=Triticum aestivum OX=4565 PE=4 SV=1	-/+	3	S51,S55,S129
A0A3B6JHD1	TraesCS4D02G173100.1.	Protein kinase domain-containing protein OS=Triticum aestivum OX=4565 PE=4 SV=1	-/+	1	S526	Os01t0769700-02	FLR2; DRUS2	90.02
A0A3B5Y198	TraesCS1A02G240300.1	Protein kinase domain-containing protein OS=Triticum aestivum OX=4565 PE=4 SV=1	-/+	2	S576,S558
A0A3B5Y1C2	TraesCS1A02G236600.1	Protein kinase domain-containing protein OS=Triticum aestivum OX=4565 PE=3 SV=1	-/+	2	S400,S350
A0A3B5Y228	TraesCS1A02G272100.2	Protein kinase superfamily protein(predicted) OS=Triticum aestivum OX=4565 PE=3 SV=1	-/+	1	S97
A0A3B5Y332	TraesCS1A02G301800.1	Protein kinase domain-containing protein OS=Triticum aestivum OX=4565 PE=4 SV=1	-/+	1	S524
A0A3B5Y424	TraesCS1A02G298900.1	Hepatocyte growth factor-regulated tyrosine kinase substrate(predicted) OS=Triticum aestivum OX=4565 PE=4 SV=1	-/+	1	S280
A0A3B5Y4C1	TraesCS1A02G339600.1	Protein kinase domain-containing protein OS=Triticum aestivum OX=4565 PE=4 SV=1	-/+	1	S201
A0A3B5ZYS7	TraesCS1D02G341600.1	Protein kinase domain-containing protein OS=Triticum aestivum OX=4565 PE=4 SV=1	-/+	2	S163,S201
A0A3B6A0Q5	TraesCS1D02G346200.1	ATP-dependent 6-phosphofructokinase OS=Triticum aestivum OX=4565 GN=PFK PE=3 SV=1	-/+	3	S62,S31,S73
A0A3B5Y4H9	TraesCS1A02G330900.1.	Inositol-tetrakisphosphate 1-kinase OS=Triticum aestivum OX=4565 PE=3 SV=1	-/+	1	S8
A0A3B5Z2Q2	TraesCS1B02G347100.1.	Non-specific serine/threonine protein kinase OS=Triticum aestivum OX=4565 PE=3 SV=1	-/+	2	S12,S516
A0A3B5Z1W6	TraesCS1B02G355700.2	Protein kinase domain-containing protein OS=Triticum aestivum OX=4565 PE=3 SV=1	-/+	1	S984
A0A3B6A1Y5	TraesCS1D02G422800.3	Mitogen-activated protein kinase OS=Triticum aestivum OX=4565 PE=4 SV=1	-/+	1	S409	Os06t0154500-01	OsMAPK6; OsMPK6; OsSIPK; DSG1; OsMPK1; BLS1	50.3
A0A3B6A2F3	TraesCS1D02G442500.1	Protein kinase domain-containing protein OS=Triticum aestivum OX=4565 PE=4 SV=1	-/+	1	S837
A0A3B6A2E9	TraesCS1D02G450400.1	Protein kinase domain-containing protein OS=Triticum aestivum OX=4565 PE=3 SV=1	-/+	2	S400,S414
A0A3B6A287	TraesCS1D02G433400.1	Calcium-dependent protein kinase 3(predicted) OS=Triticum aestivum OX=4565 PE=3 SV=1	-/+	1	S449	Os11t0136600-00	OsCPK25	68.6
A0A3B5Y8K2	TraesCS1A02G433500.1	Protein kinase domain-containing protein OS=Triticum aestivum OX=4565 PE=4 SV=1	-/+	2	S138,S467
A0A3B5YQ80	TraesCS1B02G009800.2	Protein kinase domain-containing protein OS=Triticum aestivum OX=4565 PE=4 SV=1	-/+	1	S132
A0A3B5YR13	TraesCS1B02G037900.1	Serine/threonine-protein kinase 19(predicted) OS=Triticum aestivum OX=4565 PE=4 SV=1	-/+	1	S21
A0A3B5ZS34	TraesCS1D02G136400.2	Protein kinase domain-containing protein OS=Triticum aestivum OX=4565 PE=4 SV=1	-/+	3	S657,T111,T841
A0A3B5YWL3	TraesCS1B02G201900.1	Protein kinase domain-containing protein OS=Triticum aestivum OX=4565 PE=4 SV=1	-/+	2	S55,T59
A0A3B5YY96	TraesCS1B02G217500.2	Protein kinase domain-containing protein OS=Triticum aestivum OX=4565 PE=4 SV=1	-/+	3	S363,S100,S34
A0A3B5YYP4	TraesCS1B02G229200.2	Casein kinase II subunit beta OS=Triticum aestivum OX=4565 PE=3 SV=1	-/+	1	S34
A0A3B5ZWV4	TraesCS1D02G235800.2	Protein kinase domain-containing protein OS=Triticum aestivum OX=4565 PE=3 SV=1	-/+	3	S401,S351,S356
A0A3B5Z0E2	TraesCS1B02G308600.2	Hepatocyte growth factor-regulated tyrosine kinase substrate(predicted) OS=Triticum aestivum OX=4565 PE=4 SV=1	-/+	1	S196
A0A3B5Z1P9	TraesCS1B02G350100.1	Protein kinase domain-containing protein OS=Triticum aestivum OX=4565 PE=3 SV=1	-/+	2	S433,S209
A0A3B5Z579	TraesCS1B02G459300.1	Protein kinase domain-containing protein OS=Triticum aestivum OX=4565 PE=4 SV=1	-/+	2	S248,S746
A0A3B5ZZV1	TraesCS1D02G320800.1	Receptor-like serine/threonine-protein kinase OS=Triticum aestivum OX=4565 PE=3 SV=1	-/+	2	S486,T681
A0A3B6A0N6	TraesCS1D02G347300.1	Protein kinase domain-containing protein OS=Triticum aestivum OX=4565 PE=4 SV=1	-/+	1	S4
A0A3B6AS85	TraesCS2A02G119300.1	Protein kinase domain-containing protein OS=Triticum aestivum OX=4565 PE=4 SV=1	-/+	6	S440,S81,S12,S15,S536,T13
A0A3B6C2I4	TraesCS2B02G193000.1	Protein kinase domain-containing protein OS=Triticum aestivum OX=4565 PE=4 SV=1	-/+	2	S399,S369
A0A3B6C2T9	TraesCS2B02G203900.1	SNF1-related protein kinase regulatory subunit gamma 1(predicted) OS=Triticum aestivum OX=4565 PE=4 SV=1	-/+	1	S414
A0A3B6AVL7	TraesCS2A02G165800.1	Protein kinase domain-containing protein OS=Triticum aestivum OX=4565 PE=4 SV=1	-/+	1	S104
A0A3B6C4H1	TraesCS2B02G244000.1	Putative pyruvate, phosphate dikinase regulatory protein, chloroplastic(predicted) OS=Triticum aestivum OX=4565 PE=3 SV=1	-/+	1	S18
A0A3B6DCF5	TraesCS2D02G249900.1	Calcium-dependent protein kinase 2(predicted) OS=Triticum aestivum OX=4565 PE=4 SV=1	-/+	2	S538,S80	Os11t0136600-00	OsCPK25	62.5
A0A3B6C4T6	TraesCS2B02G249900.1	Protein kinase domain-containing protein OS=Triticum aestivum OX=4565 PE=4 SV=1	-/+	4	S539,S559,S2,T474
A0A3B6C5M1	TraesCS2B02G277400.2	Protein kinase domain-containing protein OS=Triticum aestivum OX=4565 PE=4 SV=1	-/+	1	S96
A0A3B6B0B8	TraesCS2A02G291700.1	AA_kinase domain-containing protein OS=Triticum aestivum OX=4565 PE=3 SV=1	-/+	1	S82
A0A3B6CBA8	TraesCS2B02G364800.3	Protein kinase domain-containing protein OS=Triticum aestivum OX=4565 PE=4 SV=1	-/+	5	S121,S704,S273,S277,T359
A0A3B6B2A2	TraesCS2A02G346500.4	Protein kinase domain-containing protein OS=Triticum aestivum OX=4565 PE=4 SV=1	-/+	1	S171
A0A3B6CAW5	TraesCS2B02G425500.1	Protein kinase domain-containing protein OS=Triticum aestivum OX=4565 PE=4 SV=1	-/+	8	S719,S754,S319,S345,S743,S328,S332,S389
A0A3B6B3I4	TraesCS2A02G407600.1	Protein kinase domain-containing protein OS=Triticum aestivum OX=4565 PE=4 SV=1	-/+	1	S398
A0A3B6B3Y3	TraesCS2A02G392900.1	Protein kinase domain-containing protein OS=Triticum aestivum OX=4565 PE=4 SV=1	-/+	1	S146
A0A3B6KH24	TraesCS5A02G170100.1	Protein kinase domain-containing protein OS=Triticum aestivum OX=4565 PE=4 SV=1	-/+	5	S422,S70,S87,S32,S28
A0A3B6B563	TraesCS2A02G456100.1	Calcium-dependent protein kinase(predicted) OS=Triticum aestivum OX=4565 PE=4 SV=1	-/+	1	S39	Os11t0136600-00	OsCPK25	64.55
A0A3B6DJX8	TraesCS2D02G471400.1.	Homoserine kinase(predicted) OS=Triticum aestivum OX=4565 PE=3 SV=1	-/+	1	S256
A0A3B6B6U7	TraesCS2A02G532800.2	Diacylglycerol kinase OS=Triticum aestivum OX=4565 PE=4 SV=1	-/+	3	S424,S426,S184
A0A3B6CEV1	TraesCS2B02G540400.1	Protein kinase domain-containing protein OS=Triticum aestivum OX=4565 PE=4 SV=1	-/+	2	S425,S357
A0A3B6C0M8	TraesCS2B02G139000.1	Protein kinase domain-containing protein OS=Triticum aestivum OX=4565 PE=4 SV=1	-/+	1	S541
A0A3B6C1R9	TraesCS2B02G171600.1	CDPK-related kinase 1(predicted) OS=Triticum aestivum OX=4565 PE=4 SV=1	-/+	1	S37
A0A3B6C4I9	TraesCS2B02G249400.1	Mitotic checkpoint serine/threonine-protein kinase BUB1(predicted) OS=Triticum aestivum OX=4565 PE=4 SV=1	-/+	3	S30,S173,S16
A0A3B6C5J1	TraesCS2B02G270100.4	Protein kinase domain-containing protein OS=Triticum aestivum OX=4565 PE=4 SV=1	-/+	1	S769
A0A3B6C6Z3	TraesCS2B02G308200.1	AA_kinase domain-containing protein OS=Triticum aestivum OX=4565 PE=3 SV=1	-/+	1	S80
A0A3B6C7D9	TraesCS2B02G323700.1	Protein kinase domain-containing protein OS=Triticum aestivum OX=4565 PE=4 SV=1	-/+	8	S604,S223,S149,S680,S684,S618,S622,S609
A0A3B6CAX2	TraesCS2B02G422500.2	Protein kinase domain-containing protein OS=Triticum aestivum OX=4565 PE=3 SV=1	-/+	2	S18,S406
A0A3B6CG04	TraesCS2B02G577700.1	Probable phytol kinase, chloroplastic(predicted) OS=Triticum aestivum OX=4565 PE=4 SV=1	-/+	2	S11,S22
A0A3B6U3Z5	TraesCSU02G035900.1	Protein kinase domain-containing protein OS=Triticum aestivum OX=4565 PE=3 SV=1	-/+	1	S392
A0A3B6D5X1	TraesCS2D02G054100.1	Protein kinase domain-containing protein OS=Triticum aestivum OX=4565 PE=4 SV=1	-/+	2	S584,T587
A0A3B6DF58	TraesCS2D02G305500.2	Protein kinase domain-containing protein OS=Triticum aestivum OX=4565 PE=4 SV=1	-/+	2	S680,S684
W5AY37	TraesCS2A02G303900.1	Protein kinase domain-containing protein OS=Triticum aestivum OX=4565 PE=3 SV=1	-/+	5	S351,S149,S150,S154,S158
A0A3B6U9U0	TraesCSU02G038500.1	Protein kinase domain-containing protein OS=Triticum aestivum OX=4565 PE=4 SV=1	-/+	1	S681
A0A3B6GKM5	TraesCS3D02G010000.1	Protein kinase domain-containing protein OS=Triticum aestivum OX=4565 PE=4 SV=1	-/+	1	S23
A0A3B6GR36	TraesCS3D02G091000.3	Protein kinase domain-containing protein OS=Triticum aestivum OX=4565 PE=3 SV=1	-/+	1	S374
A0A3B6EDE6	TraesCS3A02G157100.1	Protein kinase domain-containing protein OS=Triticum aestivum OX=4565 PE=4 SV=1	-/+	2	S146,S164
W5CQV6	TraesCS3B02G193200.1	Protein kinase domain-containing protein OS=Triticum aestivum OX=4565 GN=TRAES_3BF115300080CFD_c1 PE=4 SV=1	-/+	5	S71,S140,S126,S128,S481
A0A3B6EEC5	TraesCS3A02G148400.1	Protein kinase domain-containing protein OS=Triticum aestivum OX=4565 PE=4 SV=1	-/+	4	S613,S617,S608,T618
A0A3B6EFE9	TraesCS3A02G152200.1	Protein kinase domain-containing protein OS=Triticum aestivum OX=4565 PE=4 SV=1	-/+	1	S235
W5D2A6	TraesCS3B02G135000.1	Putative choline kinase 2(predicted) OS=Triticum aestivum OX=4565 GN=TRAES_3BF099900020CFD_c1 PE=4 SV=1	-/+	1	S16
A0A3B6EGE3	TraesCS3A02G208900.1	Protein kinase domain-containing protein OS=Triticum aestivum OX=4565 PE=4 SV=1	-/+	1	S293
A0A3B6GSM4	TraesCS3D02G211800.1	Protein kinase domain-containing protein OS=Triticum aestivum OX=4565 PE=4 SV=1	-/+	3	S215,S292,S727
A0A3B6ELN0	TraesCS3A02G262100.1	Protein kinase domain-containing protein OS=Triticum aestivum OX=4565 PE=4 SV=1	-/+	1	S304
A0A3B6FPJ2	TraesCS3B02G307700.1	Serine/threonine-protein kinase HT1(predicted) OS=Triticum aestivum OX=4565 PE=4 SV=1	-/+	2	S78,S209
A0A3B6GY56	TraesCS3D02G270900.1	Protein kinase domain-containing protein OS=Triticum aestivum OX=4565 PE=4 SV=1	-/+	9	S483,S357,S358,S359,S795,S332,S410,S308,T398
A0A3B6EJK3	TraesCS3A02G323100.3	Protein kinase domain-containing protein OS=Triticum aestivum OX=4565 PE=4 SV=1	-/+	1	S220	Os03t0793500-01	EL1	87.21
A0A3B6H004	TraesCS3D02G316700.2	Serine/threonine-protein kinase(predicted) OS=Triticum aestivum OX=4565 PE=4 SV=1	-/+	1	S500
A0A3B6EJY9	TraesCS3A02G334200.1	Calcium-dependent protein kinase(predicted) OS=Triticum aestivum OX=4565 PE=4 SV=1	-/+	3	S34,S227,S378	Os11t0136600-00	OsCPK25	72.09
A0A3B6FRK4	TraesCS3B02G376300.1	Protein kinase domain-containing protein OS=Triticum aestivum OX=4565 PE=4 SV=1	-/+	3	S109,S118,S501
A0A3B6EKB6	TraesCS3A02G277700.1	ATP-dependent 6-phosphofructokinase OS=Triticum aestivum OX=4565 GN=PFK PE=3 SV=1	-/+	1	S71
A0A3B6EKG5	TraesCS3A02G313600.1	Protein kinase domain-containing protein OS=Triticum aestivum OX=4565 PE=4 SV=1	-/+	2	S69,S96
A0A3B6GX44	TraesCS3D02G312200.1	Inositol hexakisphosphate and diphosphoinositol-pentakisphosphate kinase OS=Triticum aestivum OX=4565 PE=3 SV=1	-/+	1	S438
A0A3B6FXD1	TraesCS3B02G433600.2	Serine/threonine-protein kinase CTR1(predicted) OS=Triticum aestivum OX=4565 PE=4 SV=1	-/+	4	S21,S58,S59,S38
A0A3B6H2S9	TraesCS3D02G395000.2	Serine/threonine-protein kinase CTR1(predicted) OS=Triticum aestivum OX=4565 PE=4 SV=1	-/+	1	S38
A0A3B6FSJ9	TraesCS3B02G374400.1	Protein kinase domain-containing protein OS=Triticum aestivum OX=4565 PE=4 SV=1	-/+	1	S543
A0A3B6FWJ0	TraesCS3B02G506600.1	Protein kinase domain-containing protein OS=Triticum aestivum OX=4565 PE=3 SV=1	-/+	2	S473,S391
A0A3B6EPY9	TraesCS3A02G463400.2	Protein kinase domain-containing protein OS=Triticum aestivum OX=4565 PE=4 SV=1	-/+	2	S266,S271
A0A3B6H3I1	TraesCS3D02G543900.1	Protein kinase domain-containing protein OS=Triticum aestivum OX=4565 PE=4 SV=1	-/+	2	S897,S901
A0A3B6FPQ8	TraesCS3B02G312900.2	Bifunctional polynucleotide phosphatase/kinase(predicted) OS=Triticum aestivum OX=4565 PE=4 SV=1	-/+	5	S125,S131,S357,S244,S390
A0A3B6GWF2	TraesCS3D02G308400.2	Protein kinase domain-containing protein OS=Triticum aestivum OX=4565 PE=4 SV=1	-/+	1	S432	Os03t0793500-01	EL1	76.74
A0A3B6FQI9	TraesCS3B02G248200.1	Protein kinase domain-containing protein OS=Triticum aestivum OX=4565 PE=4 SV=1	-/+	4	S656,T669,T675,T660
A0A3B6GXN2	TraesCS3D02G327700.1	Calcium-dependent protein kinase(predicted) OS=Triticum aestivum OX=4565 PE=4 SV=1	-/+	1	S34	Os11t0136600-00	OsCPK25	72.75
A0A3B6FSX5	TraesCS3B02G311900.1	ATP-dependent 6-phosphofructokinase OS=Triticum aestivum OX=4565 GN=PFK PE=3 SV=1	-/+	2	S70,S73
A0A3B6FTQ1	TraesCS3B02G407500.1.	Proline-rich receptor-like protein kinase PERK9 isoform X1(predicted) OS=Triticum aestivum OX=4565 PE=4 SV=1	-/+	1	S134
A0A3B6FZB8	TraesCS3B02G602700.3	Protein kinase domain-containing protein OS=Triticum aestivum OX=4565 PE=4 SV=1	-/+	1	S694
A0A3B6GLV5	TraesCS3D02G046900.5	Protein kinase domain-containing protein OS=Triticum aestivum OX=4565 PE=4 SV=1	-/+	2	S167,T166
A0A3B6GPV7	TraesCS3D02G140700.1	Protein kinase domain-containing protein OS=Triticum aestivum OX=4565 PE=4 SV=1	-/+	1	S23
A0A3B6GTG4	TraesCS3D02G141000.2	Protein kinase domain-containing protein OS=Triticum aestivum OX=4565 PE=4 SV=1	-/+	4	S615,S570,S580,S509
A0A3B6GV39	TraesCS3D02G275000.2	Protein kinase domain-containing protein OS=Triticum aestivum OX=4565 PE=4 SV=1	-/+	2	S66,S407	Os03t0793500-01	EL1	69.75
A0A3B6GZB8	TraesCS3D02G374300.1	Protein kinase domain-containing protein OS=Triticum aestivum OX=4565 PE=3 SV=1	-/+	2	S352,S158
A0A3B6H365	TraesCS3D02G502500.1	NAD kinase 2(predicted) OS=Triticum aestivum OX=4565 PE=3 SV=1	-/+	2	S52,T103
A0A3B6JML1	TraesCS4D02G235400.1	Protein kinase domain-containing protein OS=Triticum aestivum OX=4565 PE=3 SV=1	-/+	2	S432,S70
A0A3B6JJU8	TraesCS4D02G211300.3	Protein kinase domain-containing protein OS=Triticum aestivum OX=4565 PE=4 SV=1	-/+	1	S258
A0A3B6HT59	TraesCS4A02G127200.2	Protein kinase domain-containing protein OS=Triticum aestivum OX=4565 PE=4 SV=1	-/+	1	S722
A0A3B6JN04	TraesCS4D02G286100.1	Protein kinase domain-containing protein OS=Triticum aestivum OX=4565 PE=3 SV=1	-/+	1	S393
A0A3B6HSA3	TraesCS4A02G142300.1	Protein kinase domain-containing protein OS=Triticum aestivum OX=4565 PE=4 SV=1	-/+	1	S68
A0A3B6ISL1	TraesCS4B02G151800.1	Protein kinase domain-containing protein OS=Triticum aestivum OX=4565 PE=4 SV=1	-/+	3	S517,S62,T257
A0A3B6JKI5	TraesCS4D02G172000.1	Protein kinase domain-containing protein OS=Triticum aestivum OX=4565 PE=4 SV=1	-/+	1	S967
A0A3B6HVA1	TraesCS4A02G178100.4	Protein kinase domain-containing protein OS=Triticum aestivum OX=4565 PE=3 SV=1	-/+	1	S470
A0A3B6HWY6	TraesCS4A02G227200.1	Protein kinase domain-containing protein OS=Triticum aestivum OX=4565 PE=4 SV=1	-/+	1	S491
A0A3B6JK58	TraesCS4D02G172700.1	Non-specific serine/threonine protein kinase OS=Triticum aestivum OX=4565 PE=3 SV=1	-/+	2	S133,S89
A0A3B6HW17	TraesCS4A02G263100.1	Protein kinase domain-containing protein OS=Triticum aestivum OX=4565 PE=4 SV=1	-/+	1	S51
A0A3B6HW42	TraesCS4A02G265100.1	Protein kinase domain-containing protein OS=Triticum aestivum OX=4565 PE=4 SV=1	-/+	3	S134,S136,S123
A0A3B6JGF5	TraesCS4D02G106700.1.	Protein kinase domain-containing protein OS=Triticum aestivum OX=4565 PE=4 SV=1	-/+	1	S264
A0A3B6JE04	TraesCS4D02G034100.2	Shikimate kinase-like protein(predicted) OS=Triticum aestivum OX=4565 PE=4 SV=1	-/+	1	S316
A0A3B6IL18	TraesCS4B02G036800.3	Shikimate kinase-like protein(predicted) OS=Triticum aestivum OX=4565 PE=4 SV=1	-/+	2	S345,S451
A0A3B6HWM7	TraesCS4A02G267300.1	Protein kinase domain-containing protein OS=Triticum aestivum OX=4565 PE=4 SV=1	-/+	1	S671
A0A3B6JDM8	TraesCS4D02G045500.1	Protein kinase domain-containing protein OS=Triticum aestivum OX=4565 PE=4 SV=1	-/+	10	S824,S621,S622,S211,S263,S454,S19,S641,S169,T232
A0A3B6IMM6	TraesCS4B02G041600.1	Protein kinase domain-containing protein OS=Triticum aestivum OX=4565 PE=4 SV=1	-/+	3	S250,S154,S103
A0A3B6HWU3	TraesCS4A02G272500.1	Protein kinase domain-containing protein OS=Triticum aestivum OX=4565 PE=4 SV=1	-/+	1	S97
A0A3B6JIC9	TraesCS4D02G130300.1.	Protein kinase domain-containing protein OS=Triticum aestivum OX=4565 PE=3 SV=1	-/+	1	S65
A0A3B6HXP1	TraesCS4A02G206200.2	Calcium-dependent protein kinase(predicted) OS=Triticum aestivum OX=4565 PE=4 SV=1	-/+	1	S499	Os11t0136600-00	OsCPK25	62
A0A3B6HXP7	TraesCS4A02G180100.1	Protein kinase domain-containing protein OS=Triticum aestivum OX=4565 PE=4 SV=1	-/+	2	S466,S470
A0A3B6JED7	TraesCS4D02G045900.1	Protein kinase domain-containing protein OS=Triticum aestivum OX=4565 PE=3 SV=1	-/+	4	S111,S92,S101,S79
A0A3B6IJW9	TraesCS4B02G041500.1	Mitogen-activated protein kinase kinase kinase 1(predicted) OS=Triticum aestivum OX=4565 PE=4 SV=1	-/+	1	S168
A0A3B6INL5	TraesCS4B02G108900.1.	Protein kinase domain-containing protein OS=Triticum aestivum OX=4565 PE=4 SV=1	-/+	3	S763,S684,T759
A0A3B6HYT6	TraesCS4A02G211600.1	Protein kinase domain-containing protein OS=Triticum aestivum OX=4565 PE=4 SV=1	-/+	1	S42
A0A3B6JHU0	TraesCS4D02G101800.3	Protein kinase domain-containing protein OS=Triticum aestivum OX=4565 PE=4 SV=1	-/+	4	S153,S178,S659,S42
A0A3B6HZE3	TraesCS4A02G257700.1	Inositol-tetrakisphosphate 1-kinase OS=Triticum aestivum OX=4565 PE=4 SV=1	-/+	1	S211
A0A3B6LW79	TraesCS5B02G521500.1	Protein kinase domain-containing protein OS=Triticum aestivum OX=4565 PE=4 SV=1	-/+	1	S365
A0A3B6I2Q0	TraesCS4A02G353300.1.	Receptor-like serine/threonine-protein kinase OS=Triticum aestivum OX=4565 PE=3 SV=1	-/+	1	S593
A0A3B6I5L0	TraesCS4A02G499400.1	Protein kinase domain-containing protein OS=Triticum aestivum OX=4565 PE=4 SV=1	-/+	1	S52
A0A3B6ILQ0	TraesCS4B02G012000.1	Serine/threonine-protein kinase CTR1(predicted) OS=Triticum aestivum OX=4565 PE=4 SV=1	-/+	5	S43,S394,S398,S110,S385
A0A3B6IN12	TraesCS4B02G093200.1	Protein kinase domain-containing protein OS=Triticum aestivum OX=4565 PE=3 SV=1	-/+	1	S1173
A0A3B6IN14	TraesCS4B02G051900.1	Protein kinase domain-containing protein OS=Triticum aestivum OX=4565 PE=4 SV=1	-/+	2	S42,S52
A0A3B6ING0	TraesCS4B02G104900.1	Protein kinase domain-containing protein OS=Triticum aestivum OX=4565 PE=4 SV=1	-/+	1	S178
A0A3B6IRY1	TraesCS4B02G195900.2	Non-specific serine/threonine protein kinase OS=Triticum aestivum OX=4565 PE=3 SV=1	-/+	3	S351,S362,T173
A0A3B6KTH3	TraesCS5A02G493800.1	Protein kinase domain-containing protein OS=Triticum aestivum OX=4565 PE=4 SV=1	-/+	2	S163,S515
A0A3B6JCP5	TraesCS4D02G038900.1	Protein kinase domain-containing protein OS=Triticum aestivum OX=4565 PE=4 SV=1	-/+	1	S80
A0A3B6JDN0	TraesCS4D02G073300.1	Protein kinase domain-containing protein OS=Triticum aestivum OX=4565 PE=4 SV=1	-/+	3	S359,S429,Y432
A0A3B6JEK2	TraesCS4D02G010200.1	Protein kinase domain-containing protein OS=Triticum aestivum OX=4565 PE=4 SV=1	-/+	5	S655,S457,S429,S116,S658
A0A3B6JFP3	TraesCS4D02G052100.1	Protein kinase domain-containing protein OS=Triticum aestivum OX=4565 PE=4 SV=1	-/+	3	S42,S54,S58
A0A3B6JMT5	TraesCS4D02G241100.1	Protein kinase domain-containing protein OS=Triticum aestivum OX=4565 PE=4 SV=1	-/+	2	S660,T572
A0A3B6JNK7	TraesCS4D02G317100.1	Protein kinase domain-containing protein OS=Triticum aestivum OX=4565 PE=4 SV=1	-/+	3	S841,S702,S788
A0A3B6JNX4	TraesCS4D02G325200.1	Protein kinase domain-containing protein OS=Triticum aestivum OX=4565 PE=4 SV=1	-/+	2	S31,S35
A0A3B6LEN3	TraesCS5B02G001600.1	Histidine kinase domain-containing protein OS=Triticum aestivum OX=4565 PE=4 SV=1	-/+	3	S620,S187,T150
A0A3B6KA46	TraesCS5A02G000100.1	Protein kinase domain-containing protein OS=Triticum aestivum OX=4565 PE=4 SV=1	-/+	4	S34,S97,S146,S184
A0A3B6MJA3	TraesCS5D02G000600.1	Protein kinase domain-containing protein OS=Triticum aestivum OX=4565 PE=4 SV=1	-/+	8	S283,S576,S588,S297,S36,S195,S141,T191
A0A3B6LF26	TraesCS5B02G000400.1	Protein kinase domain-containing protein OS=Triticum aestivum OX=4565 PE=3 SV=1	-/+	2	S4,S8	Os03t0793500-01	EL1	71.77
A0A3B6KES5	TraesCS5A02G107900.4	Calcium-dependent protein kinase SK5(predicted) OS=Triticum aestivum OX=4565 PE=4 SV=1	-/+	1	S419	Os11t0136600-00	OsCPK25	64.16
A0A3B6ML24	TraesCS5D02G065900.1	Protein kinase domain-containing protein OS=Triticum aestivum OX=4565 PE=4 SV=1	-/+	2	S308,S419	Os07t0176600-01	OsNek3	62.56
A0A3B6MQQ1	TraesCS5D02G152800.1	Protein kinase superfamily protein(predicted) OS=Triticum aestivum OX=4565 PE=4 SV=1	-/+	4	S42,S48,S51,T46
A0A3B6KEM9	TraesCS5A02G085900.1	Protein kinase family protein, putative, expressed(predicted) OS=Triticum aestivum OX=4565 PE=4 SV=1	-/+	3	S321,S83,S67
A0A3B6MRB4	TraesCS5D02G202500.3	Protein kinase domain-containing protein OS=Triticum aestivum OX=4565 PE=4 SV=1	-/+	1	S288
A0A3B6MPV8	TraesCS5D02G168100.3	Protein kinase domain-containing protein OS=Triticum aestivum OX=4565 PE=4 SV=1	-/+	1	S210
A0A3B6LM45	TraesCS5B02G199400.2	Protein kinase domain-containing protein OS=Triticum aestivum OX=4565 PE=4 SV=1	-/+	1	S598
A0A3B6MNE0	TraesCS5D02G161800.2	Protein kinase domain-containing protein OS=Triticum aestivum OX=4565 PE=4 SV=1	-/+	1	S622
A0A3B6KGW5	TraesCS5A02G147500.1	Protein kinase domain-containing protein OS=Triticum aestivum OX=4565 PE=4 SV=1	-/+	1	S545
A0A3B6LL11	TraesCS5B02G222400.1	DNA-dependent protein kinase catalytic subunit(predicted) OS=Triticum aestivum OX=4565 PE=4 SV=1	-/+	1	S170
A0A3B6MSL9	TraesCS5D02G232600.1.	Non-specific serine/threonine protein kinase OS=Triticum aestivum OX=4565 PE=3 SV=1	-/+	1	S310
A0A3B6MUV5	TraesCS5D02G304700.1	Protein kinase domain-containing protein OS=Triticum aestivum OX=4565 PE=3 SV=1	-/+	1	S24
A0A3B6LTM6	TraesCS5B02G403300.2	Protein kinase domain-containing protein OS=Triticum aestivum OX=4565 PE=4 SV=1	-/+	1	S406
A0A3B6MVM9	TraesCS5D02G327300.1	Pantothenate kinase 2 OS=Triticum aestivum OX=4565 PE=4 SV=1	-/+	2	S160,S46
A0A3B6KN03	TraesCS5A02G338800.1	Serine/threonine-protein kinase STY46(predicted) OS=Triticum aestivum OX=4565 PE=4 SV=1	-/+	4	S162,S171,T193,T473
A0A3B6MXS1	TraesCS5D02G434500.1	Protein kinase domain-containing protein OS=Triticum aestivum OX=4565 PE=3 SV=1	-/+	1	S136	Os11t0136600-00	OsCPK25	63.33
A0A3B6MZ20	TraesCS5D02G434800.1	Calcium-dependent protein kinase 1(predicted) OS=Triticum aestivum OX=4565 PE=4 SV=1	-/+	3	S573,S84,S101	Os11t0136600-00	OsCPK25	62.42
A0A3B6MYV7	TraesCS5D02G386800.3	Protein kinase domain-containing protein OS=Triticum aestivum OX=4565 PE=4 SV=1	-/+	1	S18
A0A3B6N1F2	TraesCS5D02G493800.2	Protein kinase domain-containing protein OS=Triticum aestivum OX=4565 PE=4 SV=1	-/+	1	S364
A0A3B6KSR6	TraesCS5A02G491400.1	Protein kinase domain-containing protein OS=Triticum aestivum OX=4565 PE=4 SV=1	-/+	1	S788
A0A3B6LIJ2	TraesCS5B02G115200.1	Protein kinase domain-containing protein OS=Triticum aestivum OX=4565 PE=4 SV=1	-/+	1	S67
A0A3B6LPK1	TraesCS5B02G284500.1	Uridine kinase OS=Triticum aestivum OX=4565 PE=3 SV=1	-/+	1	S36
A0A3B6LRR0	TraesCS5B02G337300.1	Serine/threonine-protein kinase STY46(predicted) OS=Triticum aestivum OX=4565 PE=4 SV=1	-/+	1	S36
A0A3B6LUI0	TraesCS5B02G428600.4	Protein kinase domain-containing protein OS=Triticum aestivum OX=4565 PE=3 SV=1	-/+	2	S317,S440
A0A3B6LTF3	TraesCS5B02G397300.1	Protein kinase domain-containing protein OS=Triticum aestivum OX=4565 PE=4 SV=1	-/+	3	S266,S269,S273
A0A3B6N444	TraesCS5D02G549600.2	Protein kinase domain-containing protein OS=Triticum aestivum OX=4565 PE=3 SV=1	-/+	1	S52
A0A3B6SCN9	TraesCS7B02G003200.1	Protein kinase domain-containing protein OS=Triticum aestivum OX=4565 PE=4 SV=1	-/+	15	S143,S674,S564,S158,S840,S566,S578,S580,S1109,S497,S499,S502,S633,S710,T1106
A0A3B6LZ26	TraesCS5B02G568400.1	Protein kinase domain-containing protein OS=Triticum aestivum OX=4565 PE=4 SV=1	-/+	1	S711
A0A3B6MK56	TraesCS5D02G074400.4	Protein kinase domain-containing protein OS=Triticum aestivum OX=4565 PE=4 SV=1	-/+	2	S31,S380
A0A3B6ML06	TraesCS5D02G097900.1	Serine/threonine-protein kinase CTR1(predicted) OS=Triticum aestivum OX=4565 PE=4 SV=1	-/+	1	S67
A0A3B6MRH6	TraesCS5D02G174500.1	Protein kinase domain-containing protein OS=Triticum aestivum OX=4565 PE=4 SV=1	-/+	3	S98,S102,S28
A0A3B6N1N1	TraesCS5D02G519800.1.	Receptor-like serine/threonine-protein kinase OS=Triticum aestivum OX=4565 PE=3 SV=1	-/+	1	S590
A0A3B6NIE5	TraesCS6A02G052100.2	Protein kinase domain-containing protein OS=Triticum aestivum OX=4565 PE=3 SV=1	-/+	1	S21
A0A3B6NPM4	TraesCS6A02G190500.1	Protein kinase domain-containing protein OS=Triticum aestivum OX=4565 PE=4 SV=1	-/+	7	S434,S478,S482,S330,S163,S355,S356
A0A3B6NNV8	TraesCS6A02G149900.2	Protein kinase domain-containing protein OS=Triticum aestivum OX=4565 PE=4 SV=1	-/+	4	S464,S352,S374,T194
A0A3B6PJQ3	TraesCS6B02G187500.1	Phosphoglycerate kinase OS=Triticum aestivum OX=4565 PE=3 SV=1	-/+	1	S175
A0A3B6QHT0	TraesCS6D02G201400.2	Putative serine/threonine-protein kinase(predicted) OS=Triticum aestivum OX=4565 PE=4 SV=1	-/+	1	S27
A0A3B6QH36	TraesCS6D02G184000.2	Protein kinase domain-containing protein OS=Triticum aestivum OX=4565 PE=3 SV=1	-/+	2	S91,T312
A0A3B6PK30	TraesCS6B02G199500.1	Protein kinase domain-containing protein OS=Triticum aestivum OX=4565 PE=4 SV=1	-/+	1	S689
A0A3B6NQ46	TraesCS6A02G245000.2	Protein kinase domain-containing protein OS=Triticum aestivum OX=4565 PE=4 SV=1	-/+	2	S356,S700
A0A3B6NRP0	TraesCS6A02G214100.2	Protein kinase domain-containing protein OS=Triticum aestivum OX=4565 PE=4 SV=1	-/+	8	S664,S241,S129,S650,S65,S230,S315,T309
A0A3B6QJI8	TraesCS6D02G244300.1	Protein kinase domain-containing protein OS=Triticum aestivum OX=4565 PE=4 SV=1	-/+	2	S519,Y290
A0A3B6NRF3	TraesCS6A02G282800.1	Putative receptor protein kinase ZmPK1(predicted) OS=Triticum aestivum OX=4565 PE=4 SV=1	-/+	1	S586
A0A3B6QHY8	TraesCS6D02G223400.2	Protein kinase domain-containing protein OS=Triticum aestivum OX=4565 PE=4 SV=1	-/+	1	S73	Os12t0460800-03	OsDR11	71.11
A0A3B6PSK1	TraesCS6B02G352100.1	Cyclin-dependent kinase inhibitor 1(predicted) OS=Triticum aestivum OX=4565 PE=4 SV=1	-/+	1	S139
A0A3B6PP39	TraesCS6B02G296700.1	Protein kinase domain-containing protein OS=Triticum aestivum OX=4565 PE=4 SV=1	-/+	4	S268,S340,T103,Y105
A0A3B6PS19	TraesCS6B02G337200.2	Protein kinase domain-containing protein OS=Triticum aestivum OX=4565 PE=4 SV=1	-/+	6	S527,S99,S995,S30,S118,S126
A0A3B6NUY0	TraesCS6A02G308500.1	Protein kinase domain-containing protein OS=Triticum aestivum OX=4565 PE=4 SV=1	-/+	2	S114,S126
A0A3B6NV12	TraesCS6A02G336300.1	Protein kinase domain-containing protein OS=Triticum aestivum OX=4565 PE=3 SV=1	-/+	2	S206,T221
A0A3B6NVG6	TraesCS6A02G353500.1	Protein kinase domain-containing protein OS=Triticum aestivum OX=4565 PE=4 SV=1	-/+	2	S406,S407
A0A3B6NY63	TraesCS6A02G417300.1	Protein kinase domain-containing protein OS=Triticum aestivum OX=4565 PE=4 SV=1	-/+	2	S681,T320
A0A3B6PL70	TraesCS6B02G177800.2	Protein kinase domain-containing protein OS=Triticum aestivum OX=4565 PE=4 SV=1	-/+	1	S464
A0A3B6PLQ8	TraesCS6B02G244100.2	Protein kinase domain-containing protein OS=Triticum aestivum OX=4565 PE=4 SV=1	-/+	2	S235,S65
A0A3B6PQN5	TraesCS6B02G297900.12	Protein kinase domain-containing protein OS=Triticum aestivum OX=4565 PE=4 SV=1	-/+	1	S520
A0A3B6PP71	TraesCS6B02G256000.1	Protein kinase domain-containing protein OS=Triticum aestivum OX=4565 PE=3 SV=1	-/+	1	S335
A0A3B6QFD2	TraesCS6D02G139200.2	Protein kinase domain-containing protein OS=Triticum aestivum OX=4565 PE=4 SV=1	-/+	1	S432
A0A3B6QCT9	TraesCS6D02G148800.1.	Receptor-like serine/threonine-protein kinase OS=Triticum aestivum OX=4565 PE=3 SV=1	-/+	1	S738
A0A3B6QHE3	TraesCS6D02G263300.1	Putative receptor protein kinase ZmPK1(predicted) OS=Triticum aestivum OX=4565 PE=4 SV=1	-/+	1	S561
A0A3B6RAA4	TraesCS7A02G145100.2	Protein kinase domain-containing protein OS=Triticum aestivum OX=4565 PE=4 SV=1	-/+	4	S1002,S880,S211,S17
A0A3B6STT5	TraesCS7B02G423200.1	Protein kinase domain-containing protein OS=Triticum aestivum OX=4565 PE=4 SV=1	-/+	10	S981,S856,S706,S709,S94,S472,S695,S304,S329,T783
A0A3B6S9F4	TraesCS7B02G059300.1	Protein kinase domain-containing protein OS=Triticum aestivum OX=4565 PE=4 SV=1	-/+	1	S280
A0A3B6RCN7	TraesCS7A02G216200.1	Protein kinase domain-containing protein OS=Triticum aestivum OX=4565 PE=4 SV=1	-/+	1	S53
A0A3B6T9C7	TraesCS7D02G092900.1	Protein kinase domain-containing protein OS=Triticum aestivum OX=4565 PE=3 SV=1	-/+	2	S14,T25
A0A3B6THY1	TraesCS7D02G232400.2	Protein kinase domain-containing protein OS=Triticum aestivum OX=4565 PE=4 SV=1	-/+	4	S369,S203,S394,S344
A0A3B6REW0	TraesCS7A02G260300.1	Serine/threonine-protein kinase RIO1 OS=Triticum aestivum OX=4565 PE=3 SV=1	-/+	1	S10
A0A3B6TFW7	TraesCS7D02G165300.1	Protein kinase domain-containing protein OS=Triticum aestivum OX=4565 PE=4 SV=1	-/+	3	S427,S409,S45
A0A3B6RGL7	TraesCS7A02G319500.1	Protein kinase domain-containing protein OS=Triticum aestivum OX=4565 PE=4 SV=1	-/+	4	S35,S38,S17,S29
A0A3B6TGU0	TraesCS7D02G338800.4.	Protein kinase domain-containing protein OS=Triticum aestivum OX=4565 PE=4 SV=1	-/+	2	S654,S832	Os01t0769700-02	FLR2; DRUS2	65.24
A0A3B6TM22	TraesCS7D02G349500.1.	MAPK kinase substrate protein(predicted) OS=Triticum aestivum OX=4565 PE=4 SV=1	-/+	1	S104
A0A3B6RJ65	TraesCS7A02G390300.2	Protein kinase domain-containing protein OS=Triticum aestivum OX=4565 PE=4 SV=1	-/+	2	S178,S492
A0A3B6TS40	TraesCS7D02G304200.1	Protein kinase domain-containing protein OS=Triticum aestivum OX=4565 PE=4 SV=1	-/+	3	S422,S425,S92
A0A3B6TKZ9	TraesCS7D02G319700.1.	proline-rich receptor-like protein kinase PERK1(predicted) OS=Triticum aestivum OX=4565 PE=4 SV=1	-/+	2	S127,S138
A0A3B6RL35	TraesCS7A02G425700.1	Protein kinase domain-containing protein OS=Triticum aestivum OX=4565 PE=4 SV=1	-/+	1	S91
A0A3B6TRM0	TraesCS7D02G477500.1	Protein kinase domain-containing protein OS=Triticum aestivum OX=4565 PE=4 SV=1	-/+	1	S432
A0A3B6SSJ4	TraesCS7B02G423700.1.	Protein kinase domain-containing protein OS=Triticum aestivum OX=4565 PE=4 SV=1	-/+	1	S603
A0A3B6SKP0	TraesCS7B02G440000.1	Protein kinase domain-containing protein OS=Triticum aestivum OX=4565 PE=4 SV=1	-/+	1	S322
A0A3B6RSI4	TraesCS7A02G539000.1	Protein kinase domain-containing protein OS=Triticum aestivum OX=4565 PE=4 SV=1	-/+	1	S142
A0A3B6RRN7	TraesCS7A02G510900.1	Protein kinase domain-containing protein OS=Triticum aestivum OX=4565 PE=3 SV=1	-/+	1	S450
A0A3B6SCJ8	TraesCS7B02G047300.3	Protein kinase domain-containing protein OS=Triticum aestivum OX=4565 PE=4 SV=1	-/+	1	S91
A0A3B6SD78	TraesCS7B02G184000.1	1-phosphatidylinositol-3-phosphate 5-kinase-like(predicted) OS=Triticum aestivum OX=4565 PE=4 SV=1	-/+	4	S1276,S26,S361,S1285
A0A3B6SJ53	TraesCS7B02G287100.1	Protein kinase domain-containing protein OS=Triticum aestivum OX=4565 PE=4 SV=1	-/+	1	S28
A0A3B6SJG9	TraesCS7B02G395000.1	Protein kinase domain-containing protein OS=Triticum aestivum OX=4565 PE=4 SV=1	-/+	2	S430,S397
A0A3B6SLP9	TraesCS7B02G240100.1	Protein kinase domain-containing protein OS=Triticum aestivum OX=4565 PE=4 SV=1	-/+	3	S423,S425,S411
A0A3B6SM79	TraesCS7B02G364100.1	Protein kinase domain-containing protein OS=Triticum aestivum OX=4565 PE=4 SV=1	-/+	1	S138
A0A3B6SNV4	TraesCS7B02G260600.1	Protein kinase domain-containing protein OS=Triticum aestivum OX=4565 PE=4 SV=1	-/+	2	S417,T422
A0A3B6SPB2	TraesCS7B02G309900.1	Mitogen-activated protein kinase OS=Triticum aestivum OX=4565 PE=4 SV=1	-/+	1	S523	Os06t0154500-01	OsMAPK6; OsMPK6; OsSIPK; DSG1; OsMPK1; BLS1	50.15
A0A3B6SPH4	TraesCS7B02G316100.1	Protein kinase domain-containing protein OS=Triticum aestivum OX=4565 PE=3 SV=1	-/+	1	S381
A0A3B6TFI1	TraesCS7D02G167900.1	Pantothenate kinase 2(predicted) OS=Triticum aestivum OX=4565 PE=4 SV=1	-/+	1	S599
A0A3B6TL82	TraesCS7D02G153600.1	Serine/threonine-protein kinase(predicted) OS=Triticum aestivum OX=4565 PE=4 SV=1	-/+	2	S55,S75
A0A3B6TM15	TraesCS7D02G146400.1	Protein kinase domain-containing protein OS=Triticum aestivum OX=4565 PE=4 SV=1	-/+	2	S74,S18
A0A3B6TQ03	TraesCS7D02G422100.1.	Receptor-like serine/threonine-protein kinase OS=Triticum aestivum OX=4565 PE=3 SV=1	-/+	3	S338,S347,T341
A0A3B6TY74	TraesCS7D02G500900.1	Protein kinase domain-containing protein OS=Triticum aestivum OX=4565 PE=4 SV=1	-/+	2	S317,S485
A0A3B6C1X4	TraesCS2B02G096000.1	Protein kinase domain-containing protein OS=Triticum aestivum OX=4565 PE=3 SV=1	-/+	1	T387
A0A3B5ZW99	TraesCS1D02G252900.2	Pyruvate, phosphate dikinase OS=Triticum aestivum OX=4565 PE=4 SV=1	-/+	1	T425
A0A3B5Y6Q8	TraesCS1A02G416200.1	Protein kinase domain-containing protein OS=Triticum aestivum OX=4565 PE=4 SV=1	-/+	1	T42
A0A3B5Z5X1	TraesCS1B02G446500.1	Protein kinase domain-containing protein OS=Triticum aestivum OX=4565 PE=4 SV=1	-/+	1	T40
A0A3B5Z6G7	TraesCS1B02G454900.1	Protein kinase domain-containing protein OS=Triticum aestivum OX=4565 PE=3 SV=1	-/+	1	T307
A0A3B6DAD6	TraesCS2D02G190600.1	Protein kinase domain-containing protein OS=Triticum aestivum OX=4565 PE=4 SV=1	-/+	1	T273
A0A3B6AZB7	TraesCS2A02G302500.1	Protein kinase domain-containing protein OS=Triticum aestivum OX=4565 PE=4 SV=1	-/+	1	T487
A0A3B6E900	TraesCS3A02G016800.2	Protein kinase domain-containing protein OS=Triticum aestivum OX=4565 PE=4 SV=1	-/+	1	T225
A0A3B6EHW0	TraesCS3A02G274000.1	Protein kinase domain-containing protein OS=Triticum aestivum OX=4565 PE=4 SV=1	-/+	1	T232
A0A3B6EK54	TraesCS3A02G272900.1	Seven transmembrane domain-containing tyrosine-protein kinase 1(predicted) OS=Triticum aestivum OX=4565 PE=4 SV=1	-/+	1	T19
A0A3B6FW12	TraesCS3B02G377800.1.	Non-specific serine/threonine protein kinase OS=Triticum aestivum OX=4565 PE=3 SV=1	-/+	1	T414
A0A3B6JEH4	TraesCS4D02G098900.1	Uridine kinase OS=Triticum aestivum OX=4565 PE=3 SV=1	-/+	1	T476
A0A3B6HWN1	TraesCS4A02G267800.1	Putative serine/threonine protein kinase IREH1(predicted) OS=Triticum aestivum OX=4565 PE=4 SV=1	-/+	1	T227
A0A3B6R836	TraesCS7A02G049000.2	Protein kinase domain-containing protein OS=Triticum aestivum OX=4565 PE=3 SV=1	-/+	1	T156
A0A3B6JMI8	TraesCS4D02G312300.4	Protein kinase domain-containing protein OS=Triticum aestivum OX=4565 PE=3 SV=1	-/+	1	T30
A0A3B6IXZ8	TraesCS4B02G375300.1	Receptor-like serine/threonine-protein kinase OS=Triticum aestivum OX=4565 PE=3 SV=1	-/+	1	T696
A0A3B6JH31	TraesCS4D02G126200.2	Non-specific serine/threonine protein kinase OS=Triticum aestivum OX=4565 PE=3 SV=1	-/+	1	T302
A0A3B6MTK2	TraesCS5D02G232500.1.	Non-specific serine/threonine protein kinase OS=Triticum aestivum OX=4565 PE=3 SV=1	-/+	1	T353
A0A3B6PK68	TraesCS6B02G146300.2	Mitogen-activated protein kinase OS=Triticum aestivum OX=4565 PE=3 SV=1	-/+	2	T191,Y193	Os06t0154500-01	OsMAPK6; OsMPK6; OsSIPK; DSG1; OsMPK1; BLS1	66.15
A0A3B6NMJ4	TraesCS6A02G135100.1.	Non-specific serine/threonine protein kinase OS=Triticum aestivum OX=4565 PE=3 SV=1	-/+	1	T413
A0A3B6QD04	TraesCS6D02G070000.1	Serine/threonine-protein kinase STY46-like isoform X1(predicted) OS=Triticum aestivum OX=4565 PE=4 SV=1	-/+	1	T453
A0A3B6QIW0	TraesCS6D02G245500.2	Protein kinase domain-containing protein OS=Triticum aestivum OX=4565 PE=4 SV=1	-/+	2	T103,Y105
A0A3B6TU42	TraesCS7D02G342800.1	Mitogen-activated protein kinase OS=Triticum aestivum OX=4565 PE=4 SV=1	-/+	2	T188,Y190	Os06t0154500-01	OsMAPK6; OsMPK6; OsSIPK; DSG1; OsMPK1; BLS1	53.96
A0A3B6U5I2	TraesCSU02G091900.1	Protein kinase domain-containing protein OS=Triticum aestivum OX=4565 PE=4 SV=1	-/+	1	T472	Os11t0136600-00	OsCPK25	50.76
A0A3B6N0T9	TraesCS5D02G528400.3	Protein kinase domain-containing protein OS=Triticum aestivum OX=4565 PE=3 SV=1	-/+	1	Y248
A0A3B6GSF0	TraesCS3D02G242200.1	Mitogen-activated protein kinase OS=Triticum aestivum OX=4565 PE=4 SV=1	-/+	1	Y194	Os06t0154500-01	OsMAPK6; OsMPK6; OsSIPK; DSG1; OsMPK1; BLS1	53.59
A0A3B5ZTE6	TraesCS1D02G187400.3	Protein kinase domain-containing protein OS=Triticum aestivum OX=4565 PE=3 SV=1	-/+	1	Y281
A0A3B5YXT7	TraesCS1B02G196700.2	Protein kinase domain-containing protein OS=Triticum aestivum OX=4565 PE=3 SV=1	-/+	1	Y286
A0A3B5ZR92	TraesCS1D02G129000.1	SHAGGY-like kinase OS=Triticum aestivum OX=4565 PE=3 SV=1	-/+	1	Y221
A0A3B6CC49	TraesCS2B02G456400.1	Protein kinase domain-containing protein OS=Triticum aestivum OX=4565 PE=4 SV=1	-/+	1	Y291
A0A3B6EGP9	TraesCS3A02G136500.1	Protein kinase domain-containing protein OS=Triticum aestivum OX=4565 PE=3 SV=1	-/+	1	Y199
A0A3B6SKU7	TraesCS7B02G316200.1	3-phosphoinositide-dependent protein kinase-1-like(predicted) OS=Triticum aestivum OX=4565 PE=4 SV=1	+/-
A0A3B6FZ92	TraesCS3B02G581900.2	AA_kinase domain-containing protein OS=Triticum aestivum OX=4565 PE=3 SV=1	+/-
A0A3B6CB66	TraesCS2B02G433900.1.	AA_kinase domain-containing protein OS=Triticum aestivum OX=4565 PE=3 SV=1	+/-
A0A3B6JQX6	TraesCS4D02G321500.1	Adenylate kinase 1 chloroplastic(predicted) OS=Triticum aestivum OX=4565 PE=3 SV=1	+/-
A0A1D5UXX7	TraesCS2D02G035600.1	Adenylate kinase(predicted) OS=Triticum aestivum OX=4565 GN=CAMPLR22A2D_LOCUS311 PE=3 SV=1	+/-
A0A1D6RP90	TraesCS2D02G549400.1	Adenylate kinase, chloroplastic(predicted) OS=Triticum aestivum OX=4565 GN=CAMPLR22A2D_LOCUS5415 PE=3 SV=1	+/-
A0A3B6RKM9	TraesCS7A02G322100.1	Adenylate kinase, chloroplastic(predicted) OS=Triticum aestivum OX=4565 PE=3 SV=1	+/-
A0A3B6TT87	TraesCS7D02G319000.1	Adenylate kinase, chloroplastic(predicted) OS=Triticum aestivum OX=4565 PE=3 SV=1	+/-
A0A3B6NLW4	TraesCS6A02G083900.2	Adenylate kinase, chloroplastic(predicted) OS=Triticum aestivum OX=4565 PE=3 SV=1	+/-
A0A3B6JLJ7	TraesCS4D02G259000.1	Adenylyl-sulfate kinase OS=Triticum aestivum OX=4565 PE=3 SV=1	+/-
A0A3B6AVT8	TraesCS2A02G184200.1	Adenylyl-sulfate kinase OS=Triticum aestivum OX=4565 PE=3 SV=1	+/-
A0A3B6N2F3	TraesCS5D02G534600.2	Aspartokinase OS=Triticum aestivum OX=4565 PE=3 SV=1	+/-
A0A3B6EQ73	TraesCS3A02G442100.3	Aspartokinase OS=Triticum aestivum OX=4565 PE=3 SV=1	+/-
A0A3B6I283	TraesCS4A02G387000.1	ATP-dependent 6-phosphofructokinase OS=Triticum aestivum OX=4565 GN=PFK PE=3 SV=1	+/-
A0A3B6B181	TraesCS2A02G331700.1	ATP-dependent 6-phosphofructokinase OS=Triticum aestivum OX=4565 GN=PFK PE=3 SV=1	+/-
A0A3B6GSC9	TraesCS3D02G109600.1	ATP-dependent 6-phosphofructokinase OS=Triticum aestivum OX=4565 GN=PFK PE=3 SV=1	+/-
A0A3B6KGH8	TraesCS5A02G226600.2	ATP-dependent 6-phosphofructokinase OS=Triticum aestivum OX=4565 GN=PFK PE=3 SV=1	+/-
A0A3B5Y4G7	TraesCS1A02G344000.1	ATP-dependent 6-phosphofructokinase OS=Triticum aestivum OX=4565 GN=PFK PE=3 SV=1	+/-
A0A3B6KHC4	TraesCS5A02G177400.3	Bifunctional aspartokinase/homoserine dehydrogenase 2, chloroplastic(predicted) OS=Triticum aestivum OX=4565 PE=4 SV=1	+/-
A0A3B6MRS1	TraesCS5D02G181600.3	Bifunctional aspartokinase/homoserine dehydrogenase 2, chloroplastic(predicted) OS=Triticum aestivum OX=4565 PE=4 SV=1	+/-
A0A3B6GVU2	TraesCS3D02G279000.5	Bifunctional polynucleotide phosphatase/kinase(predicted) OS=Triticum aestivum OX=4565 PE=4 SV=1	+/-
A0A3B6KN97	TraesCS5A02G426800.1	Calcium-dependent protein kinase 1(predicted) OS=Triticum aestivum OX=4565 PE=4 SV=1	+/-			Os11t0136600-00	OsCPK25	62.06
A0A3B6QLU0	TraesCS6D02G404800.1	Calcium-dependent protein kinase 4(predicted) OS=Triticum aestivum OX=4565 PE=4 SV=1	+/-			Os11t0136600-00	OsCPK25	61.21
A0A3B6MNG9	TraesCS5D02G122800.4	Calcium-dependent protein kinase SK5(predicted) OS=Triticum aestivum OX=4565 PE=4 SV=1	+/-			Os11t0136600-00	OsCPK25	64.32
A0A3B6INM5	TraesCS4B02G109800.1	Calcium-dependent protein kinase(predicted) OS=Triticum aestivum OX=4565 PE=3 SV=1	+/-			Os11t0136600-00	OsCPK25	63.99
A0A3B6GVW2	TraesCS3D02G327700.2	Calcium-dependent protein kinase(predicted) OS=Triticum aestivum OX=4565 PE=4 SV=1	+/-			Os11t0136600-00	OsCPK25	71.35
A0A3B6KIL2	TraesCS5A02G212300.2	Choline/ethanolamine kinase(predicted) OS=Triticum aestivum OX=4565 PE=4 SV=1	+/-
A0A3B6TSE5	TraesCS7D02G526500.1	Cysteine-rich receptor-like protein kinase 26(predicted) OS=Triticum aestivum OX=4565 PE=3 SV=1	+/-
A0A3B6FGX9	TraesCS3B02G095200.1	Cysteine-rich receptor-like protein kinase 38(predicted) OS=Triticum aestivum OX=4565 PE=4 SV=1	+/-
D8LAL8	TraesCS3B02G013200.1	Dephospho-CoA kinase, putative, expressed OS=Triticum aestivum OX=4565 GN=DCA_1 PE=3 SV=1	+/-
A0A3B6TVF0	TraesCS7D02G387000.1	Diacylglycerol kinase OS=Triticum aestivum OX=4565 PE=3 SV=1	+/-
A0A3B6LHM0	TraesCS5B02G082400.1	Diacylglycerol kinase OS=Triticum aestivum OX=4565 PE=3 SV=1	+/-
A0A3B6NVE7	TraesCS6A02G347800.1	Diacylglycerol kinase OS=Triticum aestivum OX=4565 PE=4 SV=1	+/-
A0A3B5XXQ3	TraesCS1A02G146600.1	Flavokinase domain-containing protein OS=Triticum aestivum OX=4565 PE=4 SV=1	+/-
A0A3B6IW02	TraesCS4B02G360500.2	Fucokinase domain-containing protein OS=Triticum aestivum OX=4565 PE=4 SV=1	+/-
A0A3B6TNX9	TraesCS7D02G410100.2	Galactokinase(predicted) OS=Triticum aestivum OX=4565 PE=4 SV=1	+/-
A0A3B6LVV3	TraesCS5B02G510900.1	Galactokinase(predicted) OS=Triticum aestivum OX=4565 PE=4 SV=1	+/-
A0A3B6DIX0	TraesCS2D02G428100.1	Galacturonokinase(predicted) OS=Triticum aestivum OX=4565 PE=4 SV=1	+/-
A0A3B6B4C9	TraesCS2A02G430500.1	Galacturonokinase(predicted) OS=Triticum aestivum OX=4565 PE=4 SV=1	+/-
W5D4Z8	TraesCS3B02G361100.1	GHMP_kinases_N domain-containing protein OS=Triticum aestivum OX=4565 GN=TRAES_3BF086800040CFD_c1 PE=3 SV=1	+/-
A0A3B6H0P1	TraesCS3D02G324400.1	GHMP_kinases_N domain-containing protein OS=Triticum aestivum OX=4565 PE=3 SV=1	+/-
A0A3B6U4W4	TraesCSU02G064800.1	Gluconokinase OS=Triticum aestivum OX=4565 PE=3 SV=1	+/-
A0A3B6QD27	TraesCS6D02G069600.1	Glucuronokinase 1(predicted) OS=Triticum aestivum OX=4565 PE=4 SV=1	+/-
A0A3B6PI96	TraesCS6B02G095900.1	Glucuronokinase 1(predicted) OS=Triticum aestivum OX=4565 PE=4 SV=1	+/-
A0A3B6DMD0	TraesCS2D02G517200.1	Glycerol kinase(predicted) OS=Triticum aestivum OX=4565 PE=4 SV=1	+/-
A0A3B6KEG8	TraesCS5A02G100300.1	Guanylate kinase-like domain-containing protein OS=Triticum aestivum OX=4565 PE=3 SV=1	+/-
A0A3B6MLK2	TraesCS5D02G112800.1	Guanylate kinase-like domain-containing protein OS=Triticum aestivum OX=4565 PE=3 SV=1	+/-
A0A3B6SQP0	TraesCS7B02G355400.1	Hexokinase-1(predicted) OS=Triticum aestivum OX=4565 PE=4 SV=1	+/-
A0A3B6NXK7	TraesCS6A02G421100.1.	Homoserine kinase(predicted) OS=Triticum aestivum OX=4565 PE=3 SV=1	+/-
A0A3B6CFP1	TraesCS2B02G494300.1.	Homoserine kinase(predicted) OS=Triticum aestivum OX=4565 PE=3 SV=1	+/-
A0A3B6H0S8	TraesCS3D02G463300.1	Hydroxyethylthiazole kinase(predicted) OS=Triticum aestivum OX=4565 PE=3 SV=1	+/-
A0A3B6TP90	TraesCS7D02G419800.1.	Inositol polyphosphate multikinase OS=Triticum aestivum OX=4565 PE=3 SV=1	+/-
A0A3B6B6S8	TraesCS2A02G497700.1	Inositol-pentakisphosphate 2-kinase OS=Triticum aestivum OX=4565 PE=4 SV=1	+/-
A0A3B6A086	TraesCS1D02G333500.1.	Inositol-tetrakisphosphate 1-kinase OS=Triticum aestivum OX=4565 PE=3 SV=1	+/-
A0A3B6I0D0	TraesCS4A02G257700.2	Inositol-tetrakisphosphate 1-kinase OS=Triticum aestivum OX=4565 PE=3 SV=1	+/-
A0A3B5XZF4	TraesCS1A02G194100.1.	Inositol-tetrakisphosphate 1-kinase OS=Triticum aestivum OX=4565 PE=3 SV=1	+/-
A0A3B5YY75	TraesCS1B02G209100.1.	Inositol-tetrakisphosphate 1-kinase OS=Triticum aestivum OX=4565 PE=3 SV=1	+/-
A0A3B6RD73	TraesCS7A02G231700.1	Ketohexokinase(predicted) OS=Triticum aestivum OX=4565 PE=3 SV=1	+/-
A0A3B6QB75	TraesCS6D02G102400.1	L-arabinokinase(predicted) OS=Triticum aestivum OX=4565 PE=4 SV=1	+/-
A0A3B6CGR6	TraesCS2B02G596500.1	Mevalonate kinase OS=Triticum aestivum OX=4565 PE=3 SV=1	+/-
A9RAB1	TraesCS1D02G088000.1	Mitogen-activated protein kinase OS=Triticum aestivum OX=4565 GN=MAPK2B PE=2 SV=1	+/-			Os06t0154500-01	OsMAPK6; OsMPK6; OsSIPK; DSG1; OsMPK1; BLS1	51.51
A0A3B6SCW0	TraesCS7B02G009200.1	Mitogen-activated protein kinase OS=Triticum aestivum OX=4565 PE=3 SV=1	+/-			Os06t0154500-01	OsMAPK6; OsMPK6; OsSIPK; DSG1; OsMPK1; BLS1	91.98
A0A3B5ZTL2	TraesCS1D02G192200.2	Mitogen-activated protein kinase OS=Triticum aestivum OX=4565 PE=4 SV=1	+/-			Os06t0154500-01	OsMAPK6; OsMPK6; OsSIPK; DSG1; OsMPK1; BLS1	61.73
A0A3B5Y6A9	TraesCS1A02G402400.1	Mitogen-activated protein kinase OS=Triticum aestivum OX=4565 PE=4 SV=1	+/-			Os06t0154500-01	OsMAPK6; OsMPK6; OsSIPK; DSG1; OsMPK1; BLS1	51.06
A0A3B6A1I9	TraesCS1D02G422800.1	Mitogen-activated protein kinase OS=Triticum aestivum OX=4565 PE=4 SV=1	+/-			Os06t0154500-01	OsMAPK6; OsMPK6; OsSIPK; DSG1; OsMPK1; BLS1	50.3
A0A3B5XWZ3	TraesCS1A02G121700.2	Non-specific serine/threonine protein kinase OS=Triticum aestivum OX=4565 PE=3 SV=1	+/-
A0A3B6PJF0	TraesCS6B02G179100.1	Non-specific serine/threonine protein kinase OS=Triticum aestivum OX=4565 PE=3 SV=1	+/-
A0A3B5ZWB5	TraesCS1D02G219000.1	Nucleoside diphosphate kinase OS=Triticum aestivum OX=4565 PE=3 SV=1	+/-
A0A3B6RMV1	TraesCS7A02G380500.1	Nucleoside diphosphate kinase OS=Triticum aestivum OX=4565 PE=3 SV=1	+/-
A0A3B6KME3	TraesCS5A02G320600.2	Pantothenate kinase 2 OS=Triticum aestivum OX=4565 PE=3 SV=1	+/-
A0A3B6RFA9	TraesCS7A02G167300.4	Pantothenate kinase 2(predicted) OS=Triticum aestivum OX=4565 PE=4 SV=1	+/-
A0A3B6IMT1	TraesCS4B02G045900.1	Phosphatidylinositol 4-kinase alpha 1(predicted) OS=Triticum aestivum OX=4565 PE=3 SV=1	+/-
A0A3B6SRA3	TraesCS7B02G375300.1	Phosphoglycerate kinase OS=Triticum aestivum OX=4565 PE=3 SV=1	+/-
A0A3B6NNE0	TraesCS6A02G158300.1	Phosphoglycerate kinase OS=Triticum aestivum OX=4565 PE=3 SV=1	+/-
A0A3B6QEZ5	TraesCS6D02G148700.1	Phosphoglycerate kinase OS=Triticum aestivum OX=4565 PE=3 SV=1	+/-
A0A3B5Z298	TraesCS1B02G325100.1	Phosphoglycerate kinase OS=Triticum aestivum OX=4565 PE=3 SV=1	+/-
A0A3B6TX12	TraesCS7D02G460800.1	Phosphoglycerate kinase OS=Triticum aestivum OX=4565 PE=3 SV=1	+/-
A0A3B6H1D2	TraesCS3D02G345000.1	Probable phytol kinase 2, chloroplastic(predicted) OS=Triticum aestivum OX=4565 PE=4 SV=1	+/-
A0A077S140	TraesCS3B02G239200.1	Protein kinase domain-containing protein OS=Triticum aestivum OX=4565 GN=TRAES_3BF018200020CFD_c1 PE=4 SV=1	+/-
A0A077S090	TraesCS3B02G241300.1	Protein kinase domain-containing protein OS=Triticum aestivum OX=4565 GN=TRAES_3BF021900090CFD_c1 PE=3 SV=1	+/-
A0A077RPT3	TraesCS3B02G536900.1	Protein kinase domain-containing protein OS=Triticum aestivum OX=4565 GN=TRAES_3BF115100040CFD_c1 PE=4 SV=1	+/-
A0A3B6KT39	TraesCS5A02G493800.2	Protein kinase domain-containing protein OS=Triticum aestivum OX=4565 PE=3 SV=1	+/-
A0A3B6D815	TraesCS2D02G120200.1	Protein kinase domain-containing protein OS=Triticum aestivum OX=4565 PE=3 SV=1	+/-
A0A3B6SBV8	TraesCS7B02G142600.1	Protein kinase domain-containing protein OS=Triticum aestivum OX=4565 PE=3 SV=1	+/-			Os08t0512600-01	CDKB2;1; cdc2Os3	89.52
A0A3B6JHF3	TraesCS4D02G089600.1	Protein kinase domain-containing protein OS=Triticum aestivum OX=4565 PE=3 SV=1	+/-
A0A3B6KF07	TraesCS5A02G183800.1	Protein kinase domain-containing protein OS=Triticum aestivum OX=4565 PE=3 SV=1	+/-
A0A3B5ZRB4	TraesCS1D02G081400.3	Protein kinase domain-containing protein OS=Triticum aestivum OX=4565 PE=3 SV=1	+/-
A0A3B6GRV4	TraesCS3D02G196000.2	Protein kinase domain-containing protein OS=Triticum aestivum OX=4565 PE=3 SV=1	+/-
A0A3B6PF99	TraesCS6B02G044800.1	Protein kinase domain-containing protein OS=Triticum aestivum OX=4565 PE=3 SV=1	+/-
A0A3B6C5N8	TraesCS2B02G278700.1	Protein kinase domain-containing protein OS=Triticum aestivum OX=4565 PE=3 SV=1	+/-
A0A3B6SES5	TraesCS7B02G059000.1.	Protein kinase domain-containing protein OS=Triticum aestivum OX=4565 PE=3 SV=1	+/-
A0A3B6A3I0	TraesCS1D02G444300.1	Protein kinase domain-containing protein OS=Triticum aestivum OX=4565 PE=3 SV=1	+/-
A0A3B6B1E2	TraesCS2A02G359700.1	Protein kinase domain-containing protein OS=Triticum aestivum OX=4565 PE=3 SV=1	+/-
A0A3B6NXD9	TraesCS6A02G414900.1	Protein kinase domain-containing protein OS=Triticum aestivum OX=4565 PE=3 SV=1	+/-
A0A3B6MYA7	TraesCS5D02G410000.1	Protein kinase domain-containing protein OS=Triticum aestivum OX=4565 PE=3 SV=1	+/-
A0A3B6H2K2	TraesCS3D02G389800.2	Protein kinase domain-containing protein OS=Triticum aestivum OX=4565 PE=3 SV=1	+/-
A0A3B6A0G2	TraesCS1D02G339600.1	Protein kinase domain-containing protein OS=Triticum aestivum OX=4565 PE=3 SV=1	+/-
A0A3B6DHH9	TraesCS2D02G302500.1	Protein kinase domain-containing protein OS=Triticum aestivum OX=4565 PE=3 SV=1	+/-
A0A3B6PH59	TraesCS6B02G152600.1.	Protein kinase domain-containing protein OS=Triticum aestivum OX=4565 PE=3 SV=1	+/-
A0A3B6B5Q8	TraesCS2A02G485200.1	Protein kinase domain-containing protein OS=Triticum aestivum OX=4565 PE=3 SV=1	+/-
A0A3B6JNE8	TraesCS4D02G312300.2	Protein kinase domain-containing protein OS=Triticum aestivum OX=4565 PE=3 SV=1	+/-
A0A3B5YY40	TraesCS1B02G212800.2	Protein kinase domain-containing protein OS=Triticum aestivum OX=4565 PE=3 SV=1	+/-
A0A3B6LXX0	TraesCS5B02G532900.1	Protein kinase domain-containing protein OS=Triticum aestivum OX=4565 PE=3 SV=1	+/-
A0A3B6DPX4	TraesCS2D02G595000.1	Protein kinase domain-containing protein OS=Triticum aestivum OX=4565 PE=3 SV=1	+/-
A0A3B6ISC6	TraesCS4B02G254800.2	Protein kinase domain-containing protein OS=Triticum aestivum OX=4565 PE=3 SV=1	+/-
A0A3B6A421	TraesCS1D02G450400.2	Protein kinase domain-containing protein OS=Triticum aestivum OX=4565 PE=3 SV=1	+/-
A0A3B6INW9	TraesCS4B02G049800.1	Protein kinase domain-containing protein OS=Triticum aestivum OX=4565 PE=3 SV=1	+/-
A0A3B6PN97	TraesCS6B02G319700.2	Protein kinase domain-containing protein OS=Triticum aestivum OX=4565 PE=3 SV=1	+/-
A0A1D5WD85	TraesCS3B02G281100.2	Protein kinase domain-containing protein OS=Triticum aestivum OX=4565 PE=3 SV=1	+/-
A0A1D5W1V5	TraesCS3B02G160600.1	Protein kinase domain-containing protein OS=Triticum aestivum OX=4565 PE=4 SV=1	+/-			Os03t0793500-01	EL1	73.29
A0A341ZDE8	TraesCS4A02G394200.1	Protein kinase domain-containing protein OS=Triticum aestivum OX=4565 PE=4 SV=1	+/-
A0A3B6I4V6	TraesCS4A02G474800.2	Protein kinase domain-containing protein OS=Triticum aestivum OX=4565 PE=4 SV=1	+/-
A0A3B5ZVG0	TraesCS1D02G194300.2	Protein kinase domain-containing protein OS=Triticum aestivum OX=4565 PE=4 SV=1	+/-
A0A3B6GYM3	TraesCS3D02G270900.2	Protein kinase domain-containing protein OS=Triticum aestivum OX=4565 PE=4 SV=1	+/-
A0A3B6TST0	TraesCS7D02G324900.1	Protein kinase domain-containing protein OS=Triticum aestivum OX=4565 PE=4 SV=1	+/-
A0A3B6TK12	TraesCS7D02G289500.1	Protein kinase domain-containing protein OS=Triticum aestivum OX=4565 PE=4 SV=1	+/-
A0A3B6LNV0	TraesCS5B02G259500.1	Protein kinase domain-containing protein OS=Triticum aestivum OX=4565 PE=4 SV=1	+/-
A0A3B6N326	TraesCS5D02G560600.1	Protein kinase domain-containing protein OS=Triticum aestivum OX=4565 PE=4 SV=1	+/-
A0A3B6C557	TraesCS2B02G258500.1	Protein kinase domain-containing protein OS=Triticum aestivum OX=4565 PE=4 SV=1	+/-
A0A3B6QCY3	TraesCS6D02G145100.1	Protein kinase domain-containing protein OS=Triticum aestivum OX=4565 PE=4 SV=1	+/-
A0A3B6MPY4	TraesCS5D02G202500.2	Protein kinase domain-containing protein OS=Triticum aestivum OX=4565 PE=4 SV=1	+/-
A0A3B6INI6	TraesCS4B02G107500.1	Protein kinase domain-containing protein OS=Triticum aestivum OX=4565 PE=4 SV=1	+/-
A0A3B6KTP8	TraesCS5A02G500000.1	Protein kinase domain-containing protein OS=Triticum aestivum OX=4565 PE=4 SV=1	+/-
A0A3B6GZR3	TraesCS3D02G385300.2	Protein kinase domain-containing protein OS=Triticum aestivum OX=4565 PE=4 SV=1	+/-
A0A3B5Y7W1	TraesCS1A02G435300.1	Protein kinase domain-containing protein OS=Triticum aestivum OX=4565 PE=4 SV=1	+/-
A0A3B6CH57	TraesCS2B02G612100.1	Protein kinase domain-containing protein OS=Triticum aestivum OX=4565 PE=4 SV=1	+/-
A0A3B6LK27	TraesCS5B02G154600.1	Protein kinase domain-containing protein OS=Triticum aestivum OX=4565 PE=4 SV=1	+/-
A0A3B6GT93	TraesCS3D02G211800.2	Protein kinase domain-containing protein OS=Triticum aestivum OX=4565 PE=4 SV=1	+/-
A0A3B6B7J3	TraesCS2A02G498000.1	Protein kinase domain-containing protein OS=Triticum aestivum OX=4565 PE=4 SV=1	+/-
A0A3B5YQL3	TraesCS1B02G032500.1	Protein kinase domain-containing protein OS=Triticum aestivum OX=4565 PE=4 SV=1	+/-
A0A3B6LKU4	TraesCS5B02G163400.1	Protein kinase domain-containing protein OS=Triticum aestivum OX=4565 PE=4 SV=1	+/-
A0A3B5ZV01	TraesCS1D02G185000.3	Protein kinase domain-containing protein OS=Triticum aestivum OX=4565 PE=4 SV=1	+/-
A0A3B6SPU7	TraesCS7B02G461600.1	Protein kinase domain-containing protein OS=Triticum aestivum OX=4565 PE=4 SV=1	+/-
A0A3B5ZZ02	TraesCS1D02G348200.4	Protein kinase domain-containing protein OS=Triticum aestivum OX=4565 PE=4 SV=1	+/-
A0A3B6EFE7	TraesCS3A02G208900.2	Protein kinase domain-containing protein OS=Triticum aestivum OX=4565 PE=4 SV=1	+/-
A0A3B6KF73	TraesCS5A02G188500.2	Protein kinase domain-containing protein OS=Triticum aestivum OX=4565 PE=4 SV=1	+/-
A0A3B5ZST8	TraesCS1D02G124200.3	Protein kinase domain-containing protein OS=Triticum aestivum OX=4565 PE=4 SV=1	+/-
A0A3B6KH64	TraesCS5A02G173300.1	Protein kinase domain-containing protein OS=Triticum aestivum OX=4565 PE=4 SV=1	+/-
A0A3B6FNF0	TraesCS3B02G295400.4	Protein kinase domain-containing protein OS=Triticum aestivum OX=4565 PE=4 SV=1	+/-
A0A3B6GTE8	TraesCS3D02G231400.3	Protein kinase domain-containing protein OS=Triticum aestivum OX=4565 PE=4 SV=1	+/-
A0A3B6RIC0	TraesCS7A02G260700.3	Protein kinase domain-containing protein OS=Triticum aestivum OX=4565 PE=4 SV=1	+/-
A0A3B6AY64	TraesCS2A02G233400.1	Protein kinase domain-containing protein OS=Triticum aestivum OX=4565 PE=4 SV=1	+/-
A0A3B6SE74	TraesCS7B02G047300.2	Protein kinase domain-containing protein OS=Triticum aestivum OX=4565 PE=4 SV=1	+/-
A0A3B6IPL4	TraesCS4B02G137400.1	Protein kinase domain-containing protein OS=Triticum aestivum OX=4565 PE=4 SV=1	+/-
A0A3B6QHX2	TraesCS6D02G287700.2	Protein kinase domain-containing protein OS=Triticum aestivum OX=4565 PE=4 SV=1	+/-
A0A3B6MPN5	TraesCS5D02G193700.1	Protein kinase domain-containing protein OS=Triticum aestivum OX=4565 PE=4 SV=1	+/-
A0A3B6STR2	TraesCS7B02G461900.2	Protein kinase domain-containing protein OS=Triticum aestivum OX=4565 PE=4 SV=1	+/-
A0A3B6G0W8	TraesCS3B02G547600.1	Protein kinase domain-containing protein OS=Triticum aestivum OX=4565 PE=4 SV=1	+/-
A0A3B6GS65	TraesCS3D02G234500.1	Protein kinase domain-containing protein OS=Triticum aestivum OX=4565 PE=4 SV=1	+/-
A0A3B6RJS5	TraesCS7A02G299300.1	Protein kinase domain-containing protein OS=Triticum aestivum OX=4565 PE=4 SV=1	+/-			Os06t0154500-01	OsMAPK6; OsMPK6; OsSIPK; DSG1; OsMPK1; BLS1	68.72
A0A3B6TZ83	TraesCS7D02G512200.1	Protein kinase domain-containing protein OS=Triticum aestivum OX=4565 PE=4 SV=1	+/-
A0A3B6TTW6	TraesCS7D02G336500.1	Protein kinase domain-containing protein OS=Triticum aestivum OX=4565 PE=4 SV=1	+/-
A0A3B5Y078	TraesCS1A02G203400.2	Protein kinase domain-containing protein OS=Triticum aestivum OX=4565 PE=4 SV=1	+/-
A0A3B6TSB8	TraesCS7D02G500900.2	Protein kinase domain-containing protein OS=Triticum aestivum OX=4565 PE=4 SV=1	+/-
A0A3B5ZUX1	TraesCS1D02G228900.1.	Protein kinase domain-containing protein OS=Triticum aestivum OX=4565 PE=4 SV=1	+/-			Os01t0769700-02	FLR2; DRUS2	87.05
A0A3B6TG06	TraesCS7D02G316100.1	Protein kinase domain-containing protein OS=Triticum aestivum OX=4565 PE=4 SV=1	+/-
A0A3B5YQ70	TraesCS1B02G009000.1	Protein kinase domain-containing protein OS=Triticum aestivum OX=4565 PE=4 SV=1	+/-
A0A3B6NQ17	TraesCS6A02G200200.1	Protein kinase domain-containing protein OS=Triticum aestivum OX=4565 PE=4 SV=1	+/-
A0A3B6DEP0	TraesCS2D02G232200.1	Protein kinase domain-containing protein OS=Triticum aestivum OX=4565 PE=4 SV=1	+/-
A0A3B6NTJ8	TraesCS6A02G344800.2	Protein kinase domain-containing protein OS=Triticum aestivum OX=4565 PE=4 SV=1	+/-
A0A3B6EMB4	TraesCS3A02G389300.1	Protein kinase domain-containing protein OS=Triticum aestivum OX=4565 PE=4 SV=1	+/-
A0A3B6LTZ9	TraesCS5B02G415000.2	Protein kinase domain-containing protein OS=Triticum aestivum OX=4565 PE=4 SV=1	+/-
W5C5P9	TraesCS2D02G155200.1	Protein-serine/threonine kinase OS=Triticum aestivum OX=4565 GN=CAMPLR22A2D_LOCUS1378 PE=3 SV=1	+/-
A0A3B6ILK4	TraesCS4B02G051300.2	Putative 3,4-dihydroxy-2-butanone kinase(predicted) OS=Triticum aestivum OX=4565 PE=4 SV=1	+/-
A0A3B6HY72	TraesCS4A02G263900.1	Putative 3,4-dihydroxy-2-butanone kinase(predicted) OS=Triticum aestivum OX=4565 PE=4 SV=1	+/-
Q6KCK6	TraesCS3A02G224900.1	Putative calcium-dependent protein kinase OS=Triticum aestivum OX=4565 GN=cdpk1 PE=2 SV=1	+/-			Os11t0136600-00	OsCPK25	68.71
A0A3B6EFX6	TraesCS3A02G115900.1	Putative choline kinase 2(predicted) OS=Triticum aestivum OX=4565 PE=4 SV=1	+/-
A0A3B6FZW9	TraesCS3B02G603700.1.	Putative LRR receptor-like serine/threonine-protein kinase(predicted) OS=Triticum aestivum OX=4565 PE=4 SV=1	+/-
A0A3B6I3C9	TraesCS4A02G487000.1.	Putative receptor protein kinase ZmPK1(predicted) OS=Triticum aestivum OX=4565 PE=4 SV=1	+/-
A0A077RSE3	TraesCS3B02G218500.2	Pyruvate kinase OS=Triticum aestivum OX=4565 GN=TRAES_3BF026900020CFD_c1 PE=3 SV=1	+/-
A0A077S1E6	TraesCS3B02G267800.2	Pyruvate kinase OS=Triticum aestivum OX=4565 GN=TRAES_3BF028500040CFD_c1 PE=3 SV=1	+/-
A0A3B6ITJ8	TraesCS4B02G174700.1	Pyruvate kinase OS=Triticum aestivum OX=4565 PE=3 SV=1	+/-
A0A3B6AXG8	TraesCS2A02G240200.1	Pyruvate kinase OS=Triticum aestivum OX=4565 PE=3 SV=1	+/-
A0A3B6JDJ4	TraesCS4D02G018900.1	Pyruvate kinase OS=Triticum aestivum OX=4565 PE=3 SV=1	+/-
A0A3B6B9C5	TraesCS2A02G593000.1	Pyruvate kinase OS=Triticum aestivum OX=4565 PE=3 SV=1	+/-
A0A3B6IQ21	TraesCS4B02G107200.3	Pyruvate kinase OS=Triticum aestivum OX=4565 PE=3 SV=1	+/-
A0A3B5YYK7	TraesCS1B02G226500.1	Pyruvate kinase OS=Triticum aestivum OX=4565 PE=3 SV=1	+/-
A0A3B6JKB8	TraesCS4D02G176600.1	Pyruvate kinase OS=Triticum aestivum OX=4565 PE=3 SV=1	+/-
A0A3B6JHH1	TraesCS4D02G104100.2	Pyruvate kinase OS=Triticum aestivum OX=4565 PE=3 SV=1	+/-
A0A3B5Y023	TraesCS1A02G213000.1	Pyruvate kinase OS=Triticum aestivum OX=4565 PE=3 SV=1	+/-
A0A3B6LJK2	TraesCS5B02G131000.1	Pyruvate kinase OS=Triticum aestivum OX=4565 PE=3 SV=1	+/-
A0A1D5WW05	TraesCS3A02G189300.1	Pyruvate kinase OS=Triticum aestivum OX=4565 PE=3 SV=1	+/-
A0A3B5YYW4	TraesCS1B02G264900.2	Pyruvate, phosphate dikinase OS=Triticum aestivum OX=4565 PE=3 SV=1	+/-
A0A3B6GS31	TraesCS3D02G119800.1	Receptor-like protein kinase(predicted) OS=Triticum aestivum OX=4565 PE=4 SV=1	+/-
A0A3B6SNL4	TraesCS7B02G253200.1.	Receptor-like serine/threonine-protein kinase OS=Triticum aestivum OX=4565 PE=3 SV=1	+/-
A0A3B6A1F9	TraesCS1D02G367800.1	Receptor-like serine/threonine-protein kinase OS=Triticum aestivum OX=4565 PE=3 SV=1	+/-
A0A3B6FRZ6	TraesCS3B02G270400.1	Ribokinase OS=Triticum aestivum OX=4565 PE=3 SV=1	+/-
A0A077RU68	TraesCS3B02G319600.1	Ribose-phosphate pyrophosphokinase 3(predicted) OS=Triticum aestivum OX=4565 GN=TRAES_3BF048900200CFD_c1 PE=4 SV=1	+/-
A0A3B6NT22	TraesCS6A02G279400.2	Ribose-phosphate pyrophosphokinase 4(predicted) OS=Triticum aestivum OX=4565 PE=3 SV=1	+/-
A9RAA9	TraesCS7D02G474700.1	Serine/threonine protein kinase 1 OS=Triticum aestivum OX=4565 GN=STPK1 PE=2 SV=1	+/-
A0A3B5ZP68	TraesCS1D02G069400.1	Serine/threonine-protein kinase D2 (Fragment)(predicted) OS=Triticum aestivum OX=4565 PE=4 SV=1	+/-
A0A3B6GXE6	TraesCS3D02G369100.2	Serine/threonine-protein kinase Nek5(predicted) OS=Triticum aestivum OX=4565 PE=4 SV=1	+/-
A0A3B5ZWM7	TraesCS1D02G229300.1	Serine/threonine-protein kinase TOR OS=Triticum aestivum OX=4565 PE=3 SV=1	+/-
A0A3B6QHT1	TraesCS6D02G284500.1	Shikimate kinase 1, chloroplastic(predicted) OS=Triticum aestivum OX=4565 PE=3 SV=1	+/-
A0A3B6RFU9	TraesCS7A02G184600.1	Shikimate kinase, chloroplastic(predicted) OS=Triticum aestivum OX=4565 PE=3 SV=1	+/-
A0A3B6D9R7	TraesCS2D02G185000.2	SNF1-related protein kinase regulatory subunit gamma 1(predicted) OS=Triticum aestivum OX=4565 PE=4 SV=1	+/-
A0A3B6MYD4	TraesCS5D02G411900.2	Sucrose non-fermenting-1-related protein kinase 2.8 OS=Triticum aestivum OX=4565 PE=3 SV=1	+/-
A0A3B6FVV7	TraesCS3B02G485900.1	Thiamine pyrophosphokinase OS=Triticum aestivum OX=4565 PE=3 SV=1	+/-
A0A3B6ATL4	TraesCS2A02G106800.1	Thiamine pyrophosphokinase OS=Triticum aestivum OX=4565 PE=3 SV=1	+/-
A0A0C4BIZ6	TraesCS2B02G187300.1	UMP-CMP kinase OS=Triticum aestivum OX=4565 PE=3 SV=1	+/-
A0A3B6HUX5	TraesCS4A02G213800.1	Uridine kinase OS=Triticum aestivum OX=4565 PE=3 SV=1	+/-
A0A3B6MU50	TraesCS5D02G292700.2	Uridine kinase OS=Triticum aestivum OX=4565 PE=3 SV=1	+/-
A0A3B6C9V2	TraesCS2B02G394800.1	Wall-associated receptor kinase 1(predicted) OS=Triticum aestivum OX=4565 PE=4 SV=1	+/-
A0A3B6MLG5	TraesCS5D02G073800.1.	Wall-associated receptor kinase-like 14(predicted) OS=Triticum aestivum OX=4565 PE=4 SV=1	+/-
A0A3B6C1S3	TraesCS2B02G172100.1	Xylulose kinase(predicted) OS=Triticum aestivum OX=4565 PE=4 SV=1	+/-
A0A3B6D8N9	TraesCS2D02G151400.2	Xylulose kinase(predicted) OS=Triticum aestivum OX=4565 PE=4 SV=1	+/-
A0A3B6AUJ7	TraesCS2A02G146800.1	Xylulose kinase(predicted) OS=Triticum aestivum OX=4565 PE=4 SV=1	+/-
Note: +/+ indicates that the protein was identified in both proteome and phosphoproteome, +/- indicates that the protein was identified in proteome, -/+ indicates that the protein was identified in phosphoproteome
