# Supplementary material for: Proteomic and Phosphoproteomic Analyses Reveal a Complex Network Regulating Pollen Abortion and Potential Candidate Proteins in TCMS Wheat
Source: Int J Mol Sci. 2022 Jun 8;23(12):6428. doi: 10.3390/ijms23126428 (PMC9224247; doi:10.3390/ijms23126428)
Supplement: Supplementary file 1 [file ijms-23-06428-s001.zip › Supplementary Files/Supplementary Tables/8 Supplemental Table S8 Overview of kinase-substrate relationship identified in phosproteome.xlsx]

## Sheet: Sheet1
Supplemental Table S14 Overview of kinase-substrate relationship identified in phosproteome.
PhosphoSite	ID	position	Protein description	Gene name	Peptide	Kinase ID	Kinase description	Kinase Name	Predictor
A0A077RU82-312S	A0A077RU82	S312	H0311C03.6 protein(predicted) OS=Triticum aestivum OX=4565 GN=TRAES_3BF022400010CFD_c1 PE=4 SV=1	TRAES_3BF022400010CFD_c1	DDKKTAVSDDKGAPE	A0A077RSJ4	SIT4 phosphatase-associated family protein(predicted)	TRAES_3BF021900050CFD_C1	TKL/IRAK
A0A077RU82-312S	A0A077RVS7	S312	H0311C03.6 protein(predicted) OS=Triticum aestivum OX=4565 GN=TRAES_3BF022400010CFD_c1 PE=4 SV=1	TRAES_3BF022400010CFD_c1	DDKKTAVSDDKGAPE	I3NV43	Centromeric histone 3	CENH3	TKL/IRAK
A0A077RU82-366S	A0A077RWP1	S366	H0311C03.6 protein(predicted) OS=Triticum aestivum OX=4565 GN=TRAES_3BF022400010CFD_c1 PE=4 SV=1	TRAES_3BF022400010CFD_c1	DLASGELSPGANGGN	A0A077RSJ4	SIT4 phosphatase-associated family protein(predicted)	TRAES_3BF021900050CFD_C1	TKL/IRAK
A0A077RU82-366S	A0A077RXZ6	S366	H0311C03.6 protein(predicted) OS=Triticum aestivum OX=4565 GN=TRAES_3BF022400010CFD_c1 PE=4 SV=1	TRAES_3BF022400010CFD_c1	DLASGELSPGANGGN	I3NV43	Centromeric histone 3	CENH3	TKL/IRAK
A0A077RU82-366S	A0A077RZT0	S366	H0311C03.6 protein(predicted) OS=Triticum aestivum OX=4565 GN=TRAES_3BF022400010CFD_c1 PE=4 SV=1	TRAES_3BF022400010CFD_c1	DLASGELSPGANGGN	W5C6F4	Zinc finger Ran-binding domain-containing protein 3(predicted)	CAMPLR22A2D_LOCUS1389	CMGC/CDK
A0A077RU82-625S	A0A077S145	S625	H0311C03.6 protein(predicted) OS=Triticum aestivum OX=4565 GN=TRAES_3BF022400010CFD_c1 PE=4 SV=1	TRAES_3BF022400010CFD_c1	GRRGKQDSTGDSNPS	A0A077RSJ4	SIT4 phosphatase-associated family protein(predicted)	TRAES_3BF021900050CFD_C1	TKL/IRAK
A0A077RU82-625S	A0A077S1V0	S625	H0311C03.6 protein(predicted) OS=Triticum aestivum OX=4565 GN=TRAES_3BF022400010CFD_c1 PE=4 SV=1	TRAES_3BF022400010CFD_c1	GRRGKQDSTGDSNPS	I3NV43	Centromeric histone 3	CENH3	TKL/IRAK
A0A077RU82-645S	A0A077S290	S645	H0311C03.6 protein(predicted) OS=Triticum aestivum OX=4565 GN=TRAES_3BF022400010CFD_c1 PE=4 SV=1	TRAES_3BF022400010CFD_c1	PKVVREDSPVTSAKS	W5C6F4	Zinc finger Ran-binding domain-containing protein 3(predicted)	CAMPLR22A2D_LOCUS1389	CMGC/CDK
A0A077RVS7-528S	A0A080YUW8	S528	Calcium-dependent protein kinase(predicted) OS=Triticum aestivum OX=4565 GN=TRAES_3BF009500070CFD_c1 PE=4 SV=1	TRAES_3BF009500070CFD_c1	RGRFNSLSMKLVKDG	A0A1D5UK41	Calcium-dependent protein kinase(predicted)	CAMPLR22A2D_LOCUS4557	CAMK/CAMK1
A0A077RVS7-528S	A0A0C4BJ86	S528	Calcium-dependent protein kinase(predicted) OS=Triticum aestivum OX=4565 GN=TRAES_3BF009500070CFD_c1 PE=4 SV=1	TRAES_3BF009500070CFD_c1	RGRFNSLSMKLVKDG	A0A3B6LJL1	Calmodulin	CAM11-5B	CAMK/CAMK1
A0A077RVS7-528S	A0A0K1YXN8	S528	Calcium-dependent protein kinase(predicted) OS=Triticum aestivum OX=4565 GN=TRAES_3BF009500070CFD_c1 PE=4 SV=1	TRAES_3BF009500070CFD_c1	RGRFNSLSMKLVKDG	W5D4X8	Probable calcium-binding protein CML10(predicted)	TRAES_3BF089000150CFD_C1	CAMK/CAMK1
A0A077RWP1-296S	A0A1D5UK29	S296	TOM1-like protein 2(predicted) OS=Triticum aestivum OX=4565 GN=TRAES_3BF032200070CFD_c1 PE=4 SV=1	TRAES_3BF032200070CFD_c1	PVRETIESPREDPPA	A0A077S290	Ras-related protein Rab11B(predicted)	TRAES_3BF022100020CFD_C1	TKL/IRAK
A0A077RWP1-296S	A0A1D5UK41	S296	TOM1-like protein 2(predicted) OS=Triticum aestivum OX=4565 GN=TRAES_3BF032200070CFD_c1 PE=4 SV=1	TRAES_3BF032200070CFD_c1	PVRETIESPREDPPA	W5CR66	AP-4 complex subunit epsilon	TRAES_3BF069400020CFD_C1	TKL/IRAK
A0A077RXZ6-180S	A0A1D5UKZ7	S180	TPR_REGION domain-containing protein OS=Triticum aestivum OX=4565 GN=TRAES_3BF011300010CFD_c1 PE=4 SV=1	TRAES_3BF011300010CFD_c1	GSIIRSRSGGVAPEE	A0A3B6LJL1	Calmodulin	CAM11-5B	CAMK/CAMK1
A0A077RXZ6-180S	A0A1D5ULA7	S180	TPR_REGION domain-containing protein OS=Triticum aestivum OX=4565 GN=TRAES_3BF011300010CFD_c1 PE=4 SV=1	TRAES_3BF011300010CFD_c1	GSIIRSRSGGVAPEE	W5D4X8	Probable calcium-binding protein CML10(predicted)	TRAES_3BF089000150CFD_C1	CAMK/CAMK1
A0A077RXZ6-80S	A0A1D5UMG0	S80	TPR_REGION domain-containing protein OS=Triticum aestivum OX=4565 GN=TRAES_3BF011300010CFD_c1 PE=4 SV=1	TRAES_3BF011300010CFD_c1	FASRRSHSGEIPLPS	A0A3B6LJL1	Calmodulin	CAM11-5B	CAMK/CAMK1
A0A077RXZ6-80S	A0A1D5UPH0	S80	TPR_REGION domain-containing protein OS=Triticum aestivum OX=4565 GN=TRAES_3BF011300010CFD_c1 PE=4 SV=1	TRAES_3BF011300010CFD_c1	FASRRSHSGEIPLPS	W5CYL8	t-SNARE coiled-coil homology domain-containing protein	TRAES_3BF094200040CFD_C1	CAMK/CAMKL
A0A077RXZ6-80S	A0A1D5UPW1	S80	TPR_REGION domain-containing protein OS=Triticum aestivum OX=4565 GN=TRAES_3BF011300010CFD_c1 PE=4 SV=1	TRAES_3BF011300010CFD_c1	FASRRSHSGEIPLPS	W5D4X8	Probable calcium-binding protein CML10(predicted)	TRAES_3BF089000150CFD_C1	CAMK/CAMK1
A0A077RZT0-81S	A0A1D5UQF7	S81	J domain-containing protein OS=Triticum aestivum OX=4565 GN=TRAES_3BF029300040CFD_c1 PE=4 SV=1	TRAES_3BF029300040CFD_c1	PPPSRAASSAAGADG	W5C0R0	MSP domain-containing protein	CAMPLR22A2D_LOCUS3683	TKL/IRAK
A0A077RZT0-81S	A0A1D5V0U4	S81	J domain-containing protein OS=Triticum aestivum OX=4565 GN=TRAES_3BF029300040CFD_c1 PE=4 SV=1	TRAES_3BF029300040CFD_c1	PPPSRAASSAAGADG	W5D4F5	WD_REPEATS_REGION domain-containing protein	TRAES_3BF007900030CFD_C1	TKL/IRAK
A0A077S145-16S	A0A1D5VQ90	S16	NAC domain-containing protein OS=Triticum aestivum OX=4565 GN=TRAES_3BF094400050CFD_c1 PE=4 SV=1	TRAES_3BF094400050CFD_c1	EPTAAEGSSGRRDAE	W5C421	RING-type domain-containing protein	CAMPLR22A2D_LOCUS211	TKL/IRAK
A0A077S1V0-242S	A0A1D5W940	S242	Probable protein ABIL1(predicted) OS=Triticum aestivum OX=4565 GN=TRAES_3BF084900090CFD_c1 PE=4 SV=1	TRAES_3BF084900090CFD_c1	KRLQSNVSSSDIVTR	A0A077S290	Ras-related protein Rab11B(predicted)	TRAES_3BF022100020CFD_C1	TKL/IRAK
A0A077S290-138S	A0A1D5XVH4	S138	Ras-related protein Rab11B(predicted) OS=Triticum aestivum OX=4565 GN=TRAES_3BF022100020CFD_c1 PE=4 SV=1	TRAES_3BF022100020CFD_c1	LRHLRAVSPEEARAF	A0A077RVS7	Calcium-dependent protein kinase(predicted)	TRAES_3BF009500070CFD_C1	CAMK/CAMK1
A0A077S290-138S	A0A1D5YJJ4	S138	Ras-related protein Rab11B(predicted) OS=Triticum aestivum OX=4565 GN=TRAES_3BF022100020CFD_c1 PE=4 SV=1	TRAES_3BF022100020CFD_c1	LRHLRAVSPEEARAF	A0A1D5UK41	Calcium-dependent protein kinase(predicted)	CAMPLR22A2D_LOCUS4557	CAMK/CAMK1
A0A077S290-138S	A0A1D6A818	S138	Ras-related protein Rab11B(predicted) OS=Triticum aestivum OX=4565 GN=TRAES_3BF022100020CFD_c1 PE=4 SV=1	TRAES_3BF022100020CFD_c1	LRHLRAVSPEEARAF	A0A3B6LJL1	Calmodulin	CAM11-5B	CAMK/CAMK1
A0A077S290-138S	A0A1D6AM47	S138	Ras-related protein Rab11B(predicted) OS=Triticum aestivum OX=4565 GN=TRAES_3BF022100020CFD_c1 PE=4 SV=1	TRAES_3BF022100020CFD_c1	LRHLRAVSPEEARAF	W5D4X8	Probable calcium-binding protein CML10(predicted)	TRAES_3BF089000150CFD_C1	CAMK/CAMK1
A0A080YUW8-127S	A0A1D6D0M4	S127	Histone H2A OS=Triticum aestivum OX=4565 GN=TRAES_3BF065400180CFD_c1 PE=3 SV=1	TRAES_3BF065400180CFD_c1	KAEKEAQSPKSPRKK	W5C6F4	Zinc finger Ran-binding domain-containing protein 3(predicted)	CAMPLR22A2D_LOCUS1389	CMGC/CDK
A0A080YUW8-130S	A0A1D6RP39	S130	Histone H2A OS=Triticum aestivum OX=4565 GN=TRAES_3BF065400180CFD_c1 PE=3 SV=1	TRAES_3BF065400180CFD_c1	KEAQSPKSPRKKTEK	W5C6F4	Zinc finger Ran-binding domain-containing protein 3(predicted)	CAMPLR22A2D_LOCUS1389	CMGC/CDK
A0A1D5UK29-145S	A0A3B5XU06	S145	Polyadenylate-binding protein 2(predicted) OS=Triticum aestivum OX=4565 GN=CAMPLR22A2D_LOCUS5832 PE=4 SV=1	CAMPLR22A2D_LOCUS5832	YEFVKKKSSTVQTFQ	A0A096USR9	RNA helicase	DEAD1-B	TKL/IRAK
A0A1D5UK29-145S	A0A3B5XUF2	S145	Polyadenylate-binding protein 2(predicted) OS=Triticum aestivum OX=4565 GN=CAMPLR22A2D_LOCUS5832 PE=4 SV=1	CAMPLR22A2D_LOCUS5832	YEFVKKKSSTVQTFQ	A0A1D6BIT2	ABP protein	ABP	TKL/IRAK
A0A1D5UK29-145S	A0A3B5XV79	S145	Polyadenylate-binding protein 2(predicted) OS=Triticum aestivum OX=4565 GN=CAMPLR22A2D_LOCUS5832 PE=4 SV=1	CAMPLR22A2D_LOCUS5832	YEFVKKKSSTVQTFQ	A0A1D6D9Q7	DEAD-box ATP-dependent RNA helicase 53(predicted)	CAMPLR22A2D_LOCUS2504	TKL/IRAK
A0A1D5UK29-145S	A0A3B5XVT0	S145	Polyadenylate-binding protein 2(predicted) OS=Triticum aestivum OX=4565 GN=CAMPLR22A2D_LOCUS5832 PE=4 SV=1	CAMPLR22A2D_LOCUS5832	YEFVKKKSSTVQTFQ	A0A2X0TUN1	DEAD-box ATP-dependent RNA helicase 32(predicted)	CAMPLR22A2D_LOCUS2132	TKL/IRAK
A0A1D5UK29-145S	A0A3B5XW63	S145	Polyadenylate-binding protein 2(predicted) OS=Triticum aestivum OX=4565 GN=CAMPLR22A2D_LOCUS5832 PE=4 SV=1	CAMPLR22A2D_LOCUS5832	YEFVKKKSSTVQTFQ	E6Y3A2	Putative translation initiation factor	PTIF	TKL/IRAK
A0A1D5UK29-145S	A0A3B5XWK3	S145	Polyadenylate-binding protein 2(predicted) OS=Triticum aestivum OX=4565 GN=CAMPLR22A2D_LOCUS5832 PE=4 SV=1	CAMPLR22A2D_LOCUS5832	YEFVKKKSSTVQTFQ	Q9FXQ9	TaWIN1	TAWIN1	TKL/IRAK
A0A1D5UK29-145S	A0A3B5XWK6	S145	Polyadenylate-binding protein 2(predicted) OS=Triticum aestivum OX=4565 GN=CAMPLR22A2D_LOCUS5832 PE=4 SV=1	CAMPLR22A2D_LOCUS5832	YEFVKKKSSTVQTFQ	W5D4F5	WD_REPEATS_REGION domain-containing protein	TRAES_3BF007900030CFD_C1	TKL/IRAK
A0A1D5UK41-16S	A0A3B5XXK2	S16	Calcium-dependent protein kinase(predicted) OS=Triticum aestivum OX=4565 GN=CAMPLR22A2D_LOCUS4557 PE=4 SV=1	CAMPLR22A2D_LOCUS4557	LRSKYLHSFKHPASQ	A0A077S290	Ras-related protein Rab11B(predicted)	TRAES_3BF022100020CFD_C1	TKL/IRAK
A0A1D5UK41-16S	A0A3B5XYR6	S16	Calcium-dependent protein kinase(predicted) OS=Triticum aestivum OX=4565 GN=CAMPLR22A2D_LOCUS4557 PE=4 SV=1	CAMPLR22A2D_LOCUS4557	LRSKYLHSFKHPASQ	Q9FXQ9	TaWIN1	TAWIN1	TKL/IRAK
A0A1D5UK41-548S	A0A3B5XYU6	S548	Calcium-dependent protein kinase(predicted) OS=Triticum aestivum OX=4565 GN=CAMPLR22A2D_LOCUS4557 PE=4 SV=1	CAMPLR22A2D_LOCUS4557	MRNSLNISMRDAPGA	A0A077RZG8	S-type anion channel SLAH3(predicted)	TRAES_3BF161200010CFD_C1	STE/STE11
A0A1D5UKZ7-256S	A0A3B5XZE8	S256	RanBD1 domain-containing protein OS=Triticum aestivum OX=4565 GN=CAMPLR22A2D_LOCUS5531 PE=4 SV=1	CAMPLR22A2D_LOCUS5531	AEAEQPSSPSVKKAE	A0A096USR9	RNA helicase	DEAD1-B	TKL/IRAK
A0A1D5UKZ7-256S	A0A3B5XZN2	S256	RanBD1 domain-containing protein OS=Triticum aestivum OX=4565 GN=CAMPLR22A2D_LOCUS5531 PE=4 SV=1	CAMPLR22A2D_LOCUS5531	AEAEQPSSPSVKKAE	A0A1D6BIT2	ABP protein	ABP	TKL/IRAK
A0A1D5UKZ7-256S	A0A3B5XZY3	S256	RanBD1 domain-containing protein OS=Triticum aestivum OX=4565 GN=CAMPLR22A2D_LOCUS5531 PE=4 SV=1	CAMPLR22A2D_LOCUS5531	AEAEQPSSPSVKKAE	A0A1D6D9Q7	DEAD-box ATP-dependent RNA helicase 53(predicted)	CAMPLR22A2D_LOCUS2504	TKL/IRAK
A0A1D5UKZ7-256S	A0A3B5Y006	S256	RanBD1 domain-containing protein OS=Triticum aestivum OX=4565 GN=CAMPLR22A2D_LOCUS5531 PE=4 SV=1	CAMPLR22A2D_LOCUS5531	AEAEQPSSPSVKKAE	A0A2X0TUN1	DEAD-box ATP-dependent RNA helicase 32(predicted)	CAMPLR22A2D_LOCUS2132	TKL/IRAK
A0A1D5UKZ7-8S	A0A3B5Y072	S8	RanBD1 domain-containing protein OS=Triticum aestivum OX=4565 GN=CAMPLR22A2D_LOCUS5531 PE=4 SV=1	CAMPLR22A2D_LOCUS5531	MDVHRAESPHTGAAA	A0A096USR9	RNA helicase	DEAD1-B	TKL/IRAK
A0A1D5UKZ7-8S	A0A3B5Y0G0	S8	RanBD1 domain-containing protein OS=Triticum aestivum OX=4565 GN=CAMPLR22A2D_LOCUS5531 PE=4 SV=1	CAMPLR22A2D_LOCUS5531	MDVHRAESPHTGAAA	A0A1D6BIT2	ABP protein	ABP	TKL/IRAK
A0A1D5UKZ7-8S	A0A3B5Y0G7	S8	RanBD1 domain-containing protein OS=Triticum aestivum OX=4565 GN=CAMPLR22A2D_LOCUS5531 PE=4 SV=1	CAMPLR22A2D_LOCUS5531	MDVHRAESPHTGAAA	A0A1D6D9Q7	DEAD-box ATP-dependent RNA helicase 53(predicted)	CAMPLR22A2D_LOCUS2504	TKL/IRAK
A0A1D5UKZ7-8S	A0A3B5Y0Q5	S8	RanBD1 domain-containing protein OS=Triticum aestivum OX=4565 GN=CAMPLR22A2D_LOCUS5531 PE=4 SV=1	CAMPLR22A2D_LOCUS5531	MDVHRAESPHTGAAA	A0A2X0TUN1	DEAD-box ATP-dependent RNA helicase 32(predicted)	CAMPLR22A2D_LOCUS2132	TKL/IRAK
A0A1D5ULA7-196S	A0A3B5Y0U8	S196	Protein argonaute 2(predicted) OS=Triticum aestivum OX=4565 GN=CAMPLR22A2D_LOCUS4186 PE=3 SV=1	CAMPLR22A2D_LOCUS4186	LAPPVAVSPNGIRVP	A0A096USR9	RNA helicase	DEAD1-B	TKL/IRAK
A0A1D5ULA7-196S	A0A3B5Y2A7	S196	Protein argonaute 2(predicted) OS=Triticum aestivum OX=4565 GN=CAMPLR22A2D_LOCUS4186 PE=3 SV=1	CAMPLR22A2D_LOCUS4186	LAPPVAVSPNGIRVP	A0A2X0TUN1	DEAD-box ATP-dependent RNA helicase 32(predicted)	CAMPLR22A2D_LOCUS2132	TKL/IRAK
A0A1D5ULA7-196S	A0A3B5Y2T4	S196	Protein argonaute 2(predicted) OS=Triticum aestivum OX=4565 GN=CAMPLR22A2D_LOCUS4186 PE=3 SV=1	CAMPLR22A2D_LOCUS4186	LAPPVAVSPNGIRVP	I3NV43	Centromeric histone 3	CENH3	TKL/IRAK
A0A1D5ULA7-196S	A0A3B5Y4C1	S196	Protein argonaute 2(predicted) OS=Triticum aestivum OX=4565 GN=CAMPLR22A2D_LOCUS4186 PE=3 SV=1	CAMPLR22A2D_LOCUS4186	LAPPVAVSPNGIRVP	W5D4F5	WD_REPEATS_REGION domain-containing protein	TRAES_3BF007900030CFD_C1	TKL/IRAK
A0A1D5UMG0-250S	A0A3B5Y512	S250	RING-type domain-containing protein OS=Triticum aestivum OX=4565 GN=CAMPLR22A2D_LOCUS3286 PE=4 SV=1	CAMPLR22A2D_LOCUS3286	PSISKQSSFPARIGN	A0A096USR9	RNA helicase	DEAD1-B	TKL/IRAK
A0A1D5UMG0-250S	A0A3B5Y5A8	S250	RING-type domain-containing protein OS=Triticum aestivum OX=4565 GN=CAMPLR22A2D_LOCUS3286 PE=4 SV=1	CAMPLR22A2D_LOCUS3286	PSISKQSSFPARIGN	A0A1D6BIT2	ABP protein	ABP	TKL/IRAK
A0A1D5UMG0-250S	A0A3B5Y5M8	S250	RING-type domain-containing protein OS=Triticum aestivum OX=4565 GN=CAMPLR22A2D_LOCUS3286 PE=4 SV=1	CAMPLR22A2D_LOCUS3286	PSISKQSSFPARIGN	A0A1D6D9Q7	DEAD-box ATP-dependent RNA helicase 53(predicted)	CAMPLR22A2D_LOCUS2504	TKL/IRAK
A0A1D5UMG0-250S	A0A3B5Y5V9	S250	RING-type domain-containing protein OS=Triticum aestivum OX=4565 GN=CAMPLR22A2D_LOCUS3286 PE=4 SV=1	CAMPLR22A2D_LOCUS3286	PSISKQSSFPARIGN	A0A2X0TUN1	DEAD-box ATP-dependent RNA helicase 32(predicted)	CAMPLR22A2D_LOCUS2132	TKL/IRAK
A0A1D5UPH0-12S	A0A3B5Y6L7	S12	Branchpoint-bridging protein(predicted) OS=Triticum aestivum OX=4565 GN=CAMPLR22A2D_LOCUS2813 PE=4 SV=1	CAMPLR22A2D_LOCUS2813	ETLARSPSREPSSDP	A0A096USR9	RNA helicase	DEAD1-B	TKL/IRAK
A0A1D5UPH0-12S	A0A3B5Y758	S12	Branchpoint-bridging protein(predicted) OS=Triticum aestivum OX=4565 GN=CAMPLR22A2D_LOCUS2813 PE=4 SV=1	CAMPLR22A2D_LOCUS2813	ETLARSPSREPSSDP	A0A1D6BIT2	ABP protein	ABP	TKL/IRAK
A0A1D5UPH0-12S	A0A3B5Y777	S12	Branchpoint-bridging protein(predicted) OS=Triticum aestivum OX=4565 GN=CAMPLR22A2D_LOCUS2813 PE=4 SV=1	CAMPLR22A2D_LOCUS2813	ETLARSPSREPSSDP	A0A1D6D9Q7	DEAD-box ATP-dependent RNA helicase 53(predicted)	CAMPLR22A2D_LOCUS2504	TKL/IRAK
A0A1D5UPH0-12S	A0A3B5YQ33	S12	Branchpoint-bridging protein(predicted) OS=Triticum aestivum OX=4565 GN=CAMPLR22A2D_LOCUS2813 PE=4 SV=1	CAMPLR22A2D_LOCUS2813	ETLARSPSREPSSDP	A0A2X0TUN1	DEAD-box ATP-dependent RNA helicase 32(predicted)	CAMPLR22A2D_LOCUS2132	TKL/IRAK
A0A1D5UPH0-16S	A0A3B5YS02	S16	Branchpoint-bridging protein(predicted) OS=Triticum aestivum OX=4565 GN=CAMPLR22A2D_LOCUS2813 PE=4 SV=1	CAMPLR22A2D_LOCUS2813	RSPSREPSSDPPRDA	A0A096USR9	RNA helicase	DEAD1-B	TKL/IRAK
A0A1D5UPH0-16S	A0A3B5YSG5	S16	Branchpoint-bridging protein(predicted) OS=Triticum aestivum OX=4565 GN=CAMPLR22A2D_LOCUS2813 PE=4 SV=1	CAMPLR22A2D_LOCUS2813	RSPSREPSSDPPRDA	A0A1D6BIT2	ABP protein	ABP	TKL/IRAK
A0A1D5UPH0-16S	A0A3B5YTV5	S16	Branchpoint-bridging protein(predicted) OS=Triticum aestivum OX=4565 GN=CAMPLR22A2D_LOCUS2813 PE=4 SV=1	CAMPLR22A2D_LOCUS2813	RSPSREPSSDPPRDA	A0A1D6D9Q7	DEAD-box ATP-dependent RNA helicase 53(predicted)	CAMPLR22A2D_LOCUS2504	TKL/IRAK
A0A1D5UPH0-16S	A0A3B5YU57	S16	Branchpoint-bridging protein(predicted) OS=Triticum aestivum OX=4565 GN=CAMPLR22A2D_LOCUS2813 PE=4 SV=1	CAMPLR22A2D_LOCUS2813	RSPSREPSSDPPRDA	A0A2X0TUN1	DEAD-box ATP-dependent RNA helicase 32(predicted)	CAMPLR22A2D_LOCUS2132	TKL/IRAK
A0A1D5UPH0-17S	A0A3B5YUG5	S17	Branchpoint-bridging protein(predicted) OS=Triticum aestivum OX=4565 GN=CAMPLR22A2D_LOCUS2813 PE=4 SV=1	CAMPLR22A2D_LOCUS2813	SPSREPSSDPPRDAS	A0A096USR9	RNA helicase	DEAD1-B	TKL/IRAK
A0A1D5UPH0-17S	A0A3B5YUX5	S17	Branchpoint-bridging protein(predicted) OS=Triticum aestivum OX=4565 GN=CAMPLR22A2D_LOCUS2813 PE=4 SV=1	CAMPLR22A2D_LOCUS2813	SPSREPSSDPPRDAS	A0A1D6BIT2	ABP protein	ABP	TKL/IRAK
A0A1D5UPH0-17S	A0A3B5YVN4	S17	Branchpoint-bridging protein(predicted) OS=Triticum aestivum OX=4565 GN=CAMPLR22A2D_LOCUS2813 PE=4 SV=1	CAMPLR22A2D_LOCUS2813	SPSREPSSDPPRDAS	A0A1D6D9Q7	DEAD-box ATP-dependent RNA helicase 53(predicted)	CAMPLR22A2D_LOCUS2504	TKL/IRAK
A0A1D5UPH0-17S	A0A3B5YVU3	S17	Branchpoint-bridging protein(predicted) OS=Triticum aestivum OX=4565 GN=CAMPLR22A2D_LOCUS2813 PE=4 SV=1	CAMPLR22A2D_LOCUS2813	SPSREPSSDPPRDAS	A0A2X0TUN1	DEAD-box ATP-dependent RNA helicase 32(predicted)	CAMPLR22A2D_LOCUS2132	TKL/IRAK
A0A1D5UPW1-431S	A0A3B5YVX5	S431	FAD-binding FR-type domain-containing protein OS=Triticum aestivum OX=4565 GN=CAMPLR22A2D_LOCUS3127 PE=4 SV=1	CAMPLR22A2D_LOCUS3127	VQEQKSRSDSESDQS	A0A077RVS7	Calcium-dependent protein kinase(predicted)	TRAES_3BF009500070CFD_C1	CAMK/CAMK1
A0A1D5UPW1-431S	A0A3B5YWB2	S431	FAD-binding FR-type domain-containing protein OS=Triticum aestivum OX=4565 GN=CAMPLR22A2D_LOCUS3127 PE=4 SV=1	CAMPLR22A2D_LOCUS3127	VQEQKSRSDSESDQS	A0A1D5UK41	Calcium-dependent protein kinase(predicted)	CAMPLR22A2D_LOCUS4557	CAMK/CAMK1
A0A1D5UPW1-431S	A0A3B5YWS8	S431	FAD-binding FR-type domain-containing protein OS=Triticum aestivum OX=4565 GN=CAMPLR22A2D_LOCUS3127 PE=4 SV=1	CAMPLR22A2D_LOCUS3127	VQEQKSRSDSESDQS	A0A1D6DI56	Putative ankyrin-kinase(predicted)	CAMPLR22A2D_LOCUS1441	TKL/MLK
A0A1D5UQF7-284S	A0A3B5YWZ3	S284	Aquaporin(predicted) OS=Triticum aestivum OX=4565 GN=CAMPLR22A2D_LOCUS3784 PE=3 SV=1	CAMPLR22A2D_LOCUS3784	SATKLGSSASFGRN*	A0A3B6EHM7	Katanin p60 ATPase-containing subunit A1	KATNA1	CK1/CK1
A0A1D5UQF7-286S	A0A3B5YXH1	S286	Aquaporin(predicted) OS=Triticum aestivum OX=4565 GN=CAMPLR22A2D_LOCUS3784 PE=3 SV=1	CAMPLR22A2D_LOCUS3784	TKLGSSASFGRN***	A0A3B6EHM7	Katanin p60 ATPase-containing subunit A1	KATNA1	CK1/CK1
A0A1D5V0U4-27S	A0A3B5YY68	S27	Glycosyltransferases OS=Triticum aestivum OX=4565 GN=CAMPLR22A2D_LOCUS334 PE=3 SV=1	CAMPLR22A2D_LOCUS334	NHPFATASPPSSPLR	A0A1D5ZPS0	GXM1	GXM1	CMGC/CDK
A0A1D6AM47-16S	A0A3B5Z432	S16	Aquaporin OS=Triticum aestivum OX=4565 GN=PIP1 PE=3 SV=1	PIP1	RLGANRYSEHQPIGT	A0A077S290	Ras-related protein Rab11B(predicted)	TRAES_3BF022100020CFD_C1	TKL/IRAK
A0A1D6RP39-14S	A0A3B5ZTI4	S14	OSJNBb0103I08.8 protein(predicted) OS=Triticum aestivum OX=4565 GN=CAMPLR22A2D_LOCUS3883 PE=4 SV=1	CAMPLR22A2D_LOCUS3883	GASTVSPSLRFLGFI	I3RN54	Inorganic pyrophosphotase	IPP1-1	TKL/IRAK
A0A1D6RPC5-259S	A0A3B5ZTV7	S259	U3 small nucleolar RNA-associated protein 6-like protein(predicted) OS=Triticum aestivum OX=4565 GN=CAMPLR22A2D_LOCUS2610 PE=4 SV=1	CAMPLR22A2D_LOCUS2610	SLDEQGDSPKESGLE	A0A096USR9	RNA helicase	DEAD1-B	TKL/IRAK
A0A1D6RPC5-259S	A0A3B5ZU21	S259	U3 small nucleolar RNA-associated protein 6-like protein(predicted) OS=Triticum aestivum OX=4565 GN=CAMPLR22A2D_LOCUS2610 PE=4 SV=1	CAMPLR22A2D_LOCUS2610	SLDEQGDSPKESGLE	A0A1D6BIT2	ABP protein	ABP	TKL/IRAK
A0A1D6RPC5-259S	A0A3B5ZU43	S259	U3 small nucleolar RNA-associated protein 6-like protein(predicted) OS=Triticum aestivum OX=4565 GN=CAMPLR22A2D_LOCUS2610 PE=4 SV=1	CAMPLR22A2D_LOCUS2610	SLDEQGDSPKESGLE	A0A1D6D9Q7	DEAD-box ATP-dependent RNA helicase 53(predicted)	CAMPLR22A2D_LOCUS2504	TKL/IRAK
A0A1D6RPC5-259S	A0A3B5ZU86	S259	U3 small nucleolar RNA-associated protein 6-like protein(predicted) OS=Triticum aestivum OX=4565 GN=CAMPLR22A2D_LOCUS2610 PE=4 SV=1	CAMPLR22A2D_LOCUS2610	SLDEQGDSPKESGLE	A0A2X0TUN1	DEAD-box ATP-dependent RNA helicase 32(predicted)	CAMPLR22A2D_LOCUS2132	TKL/IRAK
A0A1D6RPC5-259S	A0A3B5ZUS8	S259	U3 small nucleolar RNA-associated protein 6-like protein(predicted) OS=Triticum aestivum OX=4565 GN=CAMPLR22A2D_LOCUS2610 PE=4 SV=1	CAMPLR22A2D_LOCUS2610	SLDEQGDSPKESGLE	W5D4F5	WD_REPEATS_REGION domain-containing protein	TRAES_3BF007900030CFD_C1	TKL/IRAK
A0A2X0TUN1-711S	A0A3B5ZUU7	S711	DEAD-box ATP-dependent RNA helicase 32(predicted) OS=Triticum aestivum OX=4565 GN=CAMPLR22A2D_LOCUS2132 PE=3 SV=1	CAMPLR22A2D_LOCUS2132	TDAVSDDSGSEPDRN	A0A077RSJ4	SIT4 phosphatase-associated family protein(predicted)	TRAES_3BF021900050CFD_C1	TKL/IRAK
A0A2X0TUN1-711S	A0A3B5ZUX6	S711	DEAD-box ATP-dependent RNA helicase 32(predicted) OS=Triticum aestivum OX=4565 GN=CAMPLR22A2D_LOCUS2132 PE=3 SV=1	CAMPLR22A2D_LOCUS2132	TDAVSDDSGSEPDRN	A0A096USR9	RNA helicase	DEAD1-B	TKL/IRAK
A0A2X0TUN1-711S	A0A3B5ZV39	S711	DEAD-box ATP-dependent RNA helicase 32(predicted) OS=Triticum aestivum OX=4565 GN=CAMPLR22A2D_LOCUS2132 PE=3 SV=1	CAMPLR22A2D_LOCUS2132	TDAVSDDSGSEPDRN	A0A1D6BIT2	ABP protein	ABP	TKL/IRAK
A0A2X0TUN1-711S	A0A3B5ZVK9	S711	DEAD-box ATP-dependent RNA helicase 32(predicted) OS=Triticum aestivum OX=4565 GN=CAMPLR22A2D_LOCUS2132 PE=3 SV=1	CAMPLR22A2D_LOCUS2132	TDAVSDDSGSEPDRN	A0A1D6D9Q7	DEAD-box ATP-dependent RNA helicase 53(predicted)	CAMPLR22A2D_LOCUS2504	TKL/IRAK
A0A2X0TUN1-711S	A0A3B5ZVV3	S711	DEAD-box ATP-dependent RNA helicase 32(predicted) OS=Triticum aestivum OX=4565 GN=CAMPLR22A2D_LOCUS2132 PE=3 SV=1	CAMPLR22A2D_LOCUS2132	TDAVSDDSGSEPDRN	E6Y3A2	Putative translation initiation factor	PTIF	TKL/IRAK
A0A3B6A0Q5-31S	A0A3B6JG65	S31	ATP-dependent 6-phosphofructokinase OS=Triticum aestivum OX=4565 GN=PFK PE=3 SV=1	PFK	NDGGGSGSGGDGEQQ	A0A077S011	E2_bind domain-containing protein	TRAES_3BF029600010CFD_C1	TKL/IRAK
A0A3B6A0Q5-31S	A0A3B6JGJ8	S31	ATP-dependent 6-phosphofructokinase OS=Triticum aestivum OX=4565 GN=PFK PE=3 SV=1	PFK	NDGGGSGSGGDGEQQ	A0A096USR9	RNA helicase	DEAD1-B	TKL/IRAK
A0A3B6A0Q5-31S	A0A3B6JGQ8	S31	ATP-dependent 6-phosphofructokinase OS=Triticum aestivum OX=4565 GN=PFK PE=3 SV=1	PFK	NDGGGSGSGGDGEQQ	A0A3B6EHM7	Katanin p60 ATPase-containing subunit A1	KATNA1	CK1/CK1
A0A3B6A0Q5-73S	A0A3B6JH42	S73	ATP-dependent 6-phosphofructokinase OS=Triticum aestivum OX=4565 GN=PFK PE=3 SV=1	PFK	LRALRNASHASLTDA	A0A3B6LJL1	Calmodulin	CAM11-5B	CAMK/CAMK1
A0A3B6A0Q5-73S	A0A3B6JH99	S73	ATP-dependent 6-phosphofructokinase OS=Triticum aestivum OX=4565 GN=PFK PE=3 SV=1	PFK	LRALRNASHASLTDA	W5D4X8	Probable calcium-binding protein CML10(predicted)	TRAES_3BF089000150CFD_C1	CAMK/CAMK1
A0A3B6DB31-249S	A0A3B6SN49	S249	WD40-repeat protein A OS=Triticum aestivum OX=4565 GN=HOS15-A PE=2 SV=1	HOS15-A	PCGSIQSSPASGHVL	A0A3B6EHM7	Katanin p60 ATPase-containing subunit A1	KATNA1	CK1/CK1
A0A3B6EKB6-71S	A0A1D6D0M4	S71	ATP-dependent 6-phosphofructokinase OS=Triticum aestivum OX=4565 GN=PFK PE=3 SV=1	PFK	LRALRNASATSLRDD	A0A3B6LJL1	Calmodulin	CAM11-5B	CAMK/CAMK1
A0A3B6EKB6-71S	A0A1D6D0M4	S71	ATP-dependent 6-phosphofructokinase OS=Triticum aestivum OX=4565 GN=PFK PE=3 SV=1	PFK	LRALRNASATSLRDD	W5D4X8	Probable calcium-binding protein CML10(predicted)	TRAES_3BF089000150CFD_C1	CAMK/CAMK1
A0A3B6LJL1-163S	A0A3B6HPU7	S163	Calmodulin OS=Triticum aestivum OX=4565 GN=CaM11-5B PE=2 SV=1	CaM11-5B	EHGGGEHSGAEHSHN	A4K4Y8	Tubulin alpha chain	TUBA-4A	CK1/CK1
A0A3B6RG90-21S	A0A3B6QFM9	S21	Pyrophosphate--fructose 6-phosphate 1-phosphotransferase subunit beta OS=Triticum aestivum OX=4565 GN=PFP-BETA PE=3 SV=1	PFP-BETA	PVPGRLASVYSEVQT	A0A3B6LJL1	Calmodulin	CAM11-5B	CAMK/CAMK1
A0A3B6RG90-21S	A0A3B6QFM9	S21	Pyrophosphate--fructose 6-phosphate 1-phosphotransferase subunit beta OS=Triticum aestivum OX=4565 GN=PFP-BETA PE=3 SV=1	PFP-BETA	PVPGRLASVYSEVQT	W5D4X8	Probable calcium-binding protein CML10(predicted)	TRAES_3BF089000150CFD_C1	CAMK/CAMK1
A0A3B6S7Z1-475S	A0A3B6QH35	S475	ATP-dependent 6-phosphofructokinase OS=Triticum aestivum OX=4565 GN=PFK PE=3 SV=1	PFK	TAKLLDGSPSNPKVE	A0A077S011	E2_bind domain-containing protein	TRAES_3BF029600010CFD_C1	TKL/IRAK
A0A3B6S7Z1-475S	A0A3B6QH49	S475	ATP-dependent 6-phosphofructokinase OS=Triticum aestivum OX=4565 GN=PFK PE=3 SV=1	PFK	TAKLLDGSPSNPKVE	A0A096USR9	RNA helicase	DEAD1-B	TKL/IRAK
A0A3B6TPT6-520S	A0A3B6T9C7	S520	Pyrophosphate--fructose 6-phosphate 1-phosphotransferase subunit alpha OS=Triticum aestivum OX=4565 GN=PFP-ALPHA PE=3 SV=1	PFP-ALPHA	YELLRQNSSSLLMED	A0A3B6LJL1	Calmodulin	CAM11-5B	CAMK/CAMK1
A0A3B6TPT6-520S	A0A3B6T9C7	S520	Pyrophosphate--fructose 6-phosphate 1-phosphotransferase subunit alpha OS=Triticum aestivum OX=4565 GN=PFP-ALPHA PE=3 SV=1	PFP-ALPHA	YELLRQNSSSLLMED	W5D4X8	Probable calcium-binding protein CML10(predicted)	TRAES_3BF089000150CFD_C1	CAMK/CAMK1
A7J2I2-286S	A0A3B6TIK5	S286	Plasma membrane intrinsic protein OS=Triticum aestivum OX=4565 GN=AQP3 PE=2 SV=1	AQP3	TKFGSSASFGSR***	A0A3B6EHM7	Katanin p60 ATPase-containing subunit A1	KATNA1	CK1/CK1
A7J2I3-281S	A0A3B6TJX9	S281	Plasma membrane intrinsic protein OS=Triticum aestivum OX=4565 GN=AQP4 PE=2 SV=1	AQP4	ALGSFRSSRSN****	A0A3B6EHM7	Katanin p60 ATPase-containing subunit A1	KATNA1	CK1/CK1
A7J2I3-6S	A0A3B6TJX9	S6	Plasma membrane intrinsic protein OS=Triticum aestivum OX=4565 GN=AQP4 PE=2 SV=1	AQP4	**MAKEVSEEPEHAA	A0A077S290	Ras-related protein Rab11B(predicted)	TRAES_3BF022100020CFD_C1	TKL/IRAK
F4Y589-224S	A0A3B6TJX9	S224	Heat shock protein 90 OS=Triticum aestivum OX=4565 GN=Hsp90.1-A1 PE=2 SV=1	Hsp90.1-A1	KTTEKEISDDEDEDA	A0A1D6DI56	Putative ankyrin-kinase(predicted)	CAMPLR22A2D_LOCUS1441	TKL/MLK
G0WXH5-280S	A0A3B6TJX9	S280	Silicon transporter protein OS=Triticum aestivum OX=4565 GN=si1 PE=2 SV=1	si1	FKLRRLQSQSVAADD	A0A077S290	Ras-related protein Rab11B(predicted)	TRAES_3BF022100020CFD_C1	TKL/IRAK
G0WXH5-280S	A0A3B6TK04	S280	Silicon transporter protein OS=Triticum aestivum OX=4565 GN=si1 PE=2 SV=1	si1	FKLRRLQSQSVAADD	A7J2I3	Plasma membrane intrinsic protein	AQP4	TKL/IRAK
G0WXH5-280S	A0A3B6TK04	S280	Silicon transporter protein OS=Triticum aestivum OX=4565 GN=si1 PE=2 SV=1	si1	FKLRRLQSQSVAADD	G3E8E1	Aquaporin 7	AQP7	TKL/IRAK
G0Z6F1-264S	A0A3B6TKV0	S264	26s proteasome non-ATPase regulatory subunit OS=Triticum aestivum OX=4565 GN=TRAES_3BF102700120CFD_c1 PE=2 SV=1	TRAES_3BF102700120CFD_c1	VQEEDELSPEKLAIA	A0A3B6EHM7	Katanin p60 ATPase-containing subunit A1	KATNA1	CK1/CK1
G0Z6F1-264S	A0A3B6TL82	S264	26s proteasome non-ATPase regulatory subunit OS=Triticum aestivum OX=4565 GN=TRAES_3BF102700120CFD_c1 PE=2 SV=1	TRAES_3BF102700120CFD_c1	VQEEDELSPEKLAIA	W5C6F4	Zinc finger Ran-binding domain-containing protein 3(predicted)	CAMPLR22A2D_LOCUS1389	CMGC/CDK
G3E8E1-15S	A0A3B6TM78	S15	Aquaporin 7 OS=Triticum aestivum OX=4565 GN=AQP7 PE=2 SV=1	AQP7	APQGGEFSTKDYSDP	A0A3B6EHM7	Katanin p60 ATPase-containing subunit A1	KATNA1	CK1/CK1
G3E8E2-16S	A0A3B6TMZ0	S16	Aquaporin 8 OS=Triticum aestivum OX=4565 GN=AQP8 PE=2 SV=1	AQP8	RLGANKYSERQPIGT	A0A077S290	Ras-related protein Rab11B(predicted)	TRAES_3BF022100020CFD_C1	TKL/IRAK
I3RN54-26S	A0A3B6TMZ0	S26	Inorganic pyrophosphotase OS=Triticum aestivum OX=4565 GN=IPP1-1 PE=2 SV=1	IPP1-1	ALNERILSSMSQKHV	A0A3B5Z060	Type I inorganic proton-pumping pyrophosphatase 4-B	VP4-B	TKL/IRAK
I3RN54-26S	A0A3B6TMZ0	S26	Inorganic pyrophosphotase OS=Triticum aestivum OX=4565 GN=IPP1-1 PE=2 SV=1	IPP1-1	ALNERILSSMSQKHV	A0A3B6TRT4	Type I inorganic proton-pumping pyrophosphatase 2-D	VP2-D	TKL/IRAK
M4VSR0-155S	A0A3B6TMZ0	S155	Low temperature-responsive RNA-binding protein OS=Triticum aestivum OX=4565 GN=LTR PE=2 SV=1	LTR	YGGSRGGSGGGNWRE	W5A3G2	Hyperosmolality-gated Ca2+ permeable channel	OSCA1.4	CAMK/CAMKL
P80602-195S	A0A3B6TMZ0	S195	2-Cys peroxiredoxin BAS1, chloroplastic (Fragment) OS=Triticum aestivum OX=4565 GN=TSA PE=1 SV=2	TSA	GWKPGEKSMKPDPKG	A0A3B6EHM7	Katanin p60 ATPase-containing subunit A1	KATNA1	CK1/CK1
P80602-195S	A0A3B6TMZ0	S195	2-Cys peroxiredoxin BAS1, chloroplastic (Fragment) OS=Triticum aestivum OX=4565 GN=TSA PE=1 SV=2	TSA	GWKPGEKSMKPDPKG	A4K4Y8	Tubulin alpha chain	TUBA-4A	CK1/CK1
Q9FXQ9-262S	A0A3B6TNJ6	S262	TaWIN1 OS=Triticum aestivum OX=4565 GN=TaWIN1 PE=2 SV=1	TaWIN1	EAPAPKESGDGQ***	A4K4Y8	Tubulin alpha chain	TUBA-4A	CK1/CK1
V9HVX4-185S	A0A3B6TP74	S185	Transcription factor LIM OS=Triticum aestivum OX=4565 GN=LIM PE=2 SV=1	LIM	DHDKTSQSAGSVDDE	A0A077S290	Ras-related protein Rab11B(predicted)	TRAES_3BF022100020CFD_C1	TKL/IRAK
W4ZP75-154S	A0A3B6TPT6	S154	Early flowering 3-A1 OS=Triticum aestivum OX=4565 GN=ELF3-A1 PE=4 SV=1	ELF3-A1	SQRRDNNSNNNNNTK	A9J209	MIKC-type MADS-box transcription factor WM24A	WM24A	TKL/IRAK
W4ZP75-154S	A0A3B6TSK2	S154	Early flowering 3-A1 OS=Triticum aestivum OX=4565 GN=ELF3-A1 PE=4 SV=1	ELF3-A1	SQRRDNNSNNNNNTK	W5D4F5	WD_REPEATS_REGION domain-containing protein	TRAES_3BF007900030CFD_C1	TKL/IRAK
W5AP46-91S	A0A3B6TSK2	S91	60S acidic ribosomal protein P2A(predicted) OS=Triticum aestivum OX=4565 GN=CAMPLR22A2D_LOCUS2926 PE=1 SV=1	CAMPLR22A2D_LOCUS2926	AAAPAAESKKEEKVV	A0A096USR9	RNA helicase	DEAD1-B	TKL/IRAK
W5AP46-91S	A0A3B6TSY2	S91	60S acidic ribosomal protein P2A(predicted) OS=Triticum aestivum OX=4565 GN=CAMPLR22A2D_LOCUS2926 PE=1 SV=1	CAMPLR22A2D_LOCUS2926	AAAPAAESKKEEKVV	A0A1D6BIT2	ABP protein	ABP	TKL/IRAK
W5AP46-91S	A0A3B6TT92	S91	60S acidic ribosomal protein P2A(predicted) OS=Triticum aestivum OX=4565 GN=CAMPLR22A2D_LOCUS2926 PE=1 SV=1	CAMPLR22A2D_LOCUS2926	AAAPAAESKKEEKVV	A0A1D6D9Q7	DEAD-box ATP-dependent RNA helicase 53(predicted)	CAMPLR22A2D_LOCUS2504	TKL/IRAK
W5AP46-91S	A0A3B6TT92	S91	60S acidic ribosomal protein P2A(predicted) OS=Triticum aestivum OX=4565 GN=CAMPLR22A2D_LOCUS2926 PE=1 SV=1	CAMPLR22A2D_LOCUS2926	AAAPAAESKKEEKVV	A0A2X0TUN1	DEAD-box ATP-dependent RNA helicase 32(predicted)	CAMPLR22A2D_LOCUS2132	TKL/IRAK
W5AP46-91S	A0A3B6TTX7	S91	60S acidic ribosomal protein P2A(predicted) OS=Triticum aestivum OX=4565 GN=CAMPLR22A2D_LOCUS2926 PE=1 SV=1	CAMPLR22A2D_LOCUS2926	AAAPAAESKKEEKVV	E6Y3A2	Putative translation initiation factor	PTIF	TKL/IRAK
W5AP46-91S	A0A3B6TZ47	S91	60S acidic ribosomal protein P2A(predicted) OS=Triticum aestivum OX=4565 GN=CAMPLR22A2D_LOCUS2926 PE=1 SV=1	CAMPLR22A2D_LOCUS2926	AAAPAAESKKEEKVV	W5D4F5	WD_REPEATS_REGION domain-containing protein	TRAES_3BF007900030CFD_C1	TKL/IRAK
W5BRK9-196S	A0A3B6U5I2	S196	60S ribosomal protein L13a-4(predicted) OS=Triticum aestivum OX=4565 GN=CAMPLR22A2D_LOCUS2599 PE=3 SV=1	CAMPLR22A2D_LOCUS2599	AAEEKLGSQLDILAP	A0A077S011	E2_bind domain-containing protein	TRAES_3BF029600010CFD_C1	TKL/IRAK
W5BRK9-196S	A0A3B6U9V0	S196	60S ribosomal protein L13a-4(predicted) OS=Triticum aestivum OX=4565 GN=CAMPLR22A2D_LOCUS2599 PE=3 SV=1	CAMPLR22A2D_LOCUS2599	AAEEKLGSQLDILAP	A0A096USR9	RNA helicase	DEAD1-B	TKL/IRAK
W5BRK9-196S	A0A3B6U9V0	S196	60S ribosomal protein L13a-4(predicted) OS=Triticum aestivum OX=4565 GN=CAMPLR22A2D_LOCUS2599 PE=3 SV=1	CAMPLR22A2D_LOCUS2599	AAEEKLGSQLDILAP	A0A1D6BIT2	ABP protein	ABP	TKL/IRAK
W5BRK9-196S	A0A3B6UAS7	S196	60S ribosomal protein L13a-4(predicted) OS=Triticum aestivum OX=4565 GN=CAMPLR22A2D_LOCUS2599 PE=3 SV=1	CAMPLR22A2D_LOCUS2599	AAEEKLGSQLDILAP	A0A1D6D9Q7	DEAD-box ATP-dependent RNA helicase 53(predicted)	CAMPLR22A2D_LOCUS2504	TKL/IRAK
W5BRK9-196S	A7J2I3	S196	60S ribosomal protein L13a-4(predicted) OS=Triticum aestivum OX=4565 GN=CAMPLR22A2D_LOCUS2599 PE=3 SV=1	CAMPLR22A2D_LOCUS2599	AAEEKLGSQLDILAP	A0A2X0TUN1	DEAD-box ATP-dependent RNA helicase 32(predicted)	CAMPLR22A2D_LOCUS2132	TKL/IRAK
W5BRK9-196S	G0WXH5	S196	60S ribosomal protein L13a-4(predicted) OS=Triticum aestivum OX=4565 GN=CAMPLR22A2D_LOCUS2599 PE=3 SV=1	CAMPLR22A2D_LOCUS2599	AAEEKLGSQLDILAP	I3RN54	Inorganic pyrophosphotase	IPP1-1	TKL/IRAK
W5BRK9-196S	G0WXH5	S196	60S ribosomal protein L13a-4(predicted) OS=Triticum aestivum OX=4565 GN=CAMPLR22A2D_LOCUS2599 PE=3 SV=1	CAMPLR22A2D_LOCUS2599	AAEEKLGSQLDILAP	W5D4F5	WD_REPEATS_REGION domain-containing protein	TRAES_3BF007900030CFD_C1	TKL/IRAK
W5C0R0-141S	G0Z6F1	S141	MSP domain-containing protein OS=Triticum aestivum OX=4565 GN=CAMPLR22A2D_LOCUS3683 PE=4 SV=1	CAMPLR22A2D_LOCUS3683	PSPVREGSEEGSSPR	A0A077S290	Ras-related protein Rab11B(predicted)	TRAES_3BF022100020CFD_C1	TKL/IRAK
W5C4Q7-10S	I3RN54	S10	RRM domain-containing protein OS=Triticum aestivum OX=4565 GN=CAMPLR22A2D_LOCUS1424 PE=4 SV=1	CAMPLR22A2D_LOCUS1424	RGYSYSPSPPPRGYR	A0A096USR9	RNA helicase	DEAD1-B	TKL/IRAK
W5C4Q7-10S	P80602	S10	RRM domain-containing protein OS=Triticum aestivum OX=4565 GN=CAMPLR22A2D_LOCUS1424 PE=4 SV=1	CAMPLR22A2D_LOCUS1424	RGYSYSPSPPPRGYR	A0A1D6D9Q7	DEAD-box ATP-dependent RNA helicase 53(predicted)	CAMPLR22A2D_LOCUS2504	TKL/IRAK
W5C4Q7-10S	Q9ZR95	S10	RRM domain-containing protein OS=Triticum aestivum OX=4565 GN=CAMPLR22A2D_LOCUS1424 PE=4 SV=1	CAMPLR22A2D_LOCUS1424	RGYSYSPSPPPRGYR	A0A2X0TUN1	DEAD-box ATP-dependent RNA helicase 32(predicted)	CAMPLR22A2D_LOCUS2132	TKL/IRAK
W5C4Q7-10S	W4ZP75	S10	RRM domain-containing protein OS=Triticum aestivum OX=4565 GN=CAMPLR22A2D_LOCUS1424 PE=4 SV=1	CAMPLR22A2D_LOCUS1424	RGYSYSPSPPPRGYR	W5C6F4	Zinc finger Ran-binding domain-containing protein 3(predicted)	CAMPLR22A2D_LOCUS1389	CMGC/CDK
W5C4Q7-10S	W4ZR58	S10	RRM domain-containing protein OS=Triticum aestivum OX=4565 GN=CAMPLR22A2D_LOCUS1424 PE=4 SV=1	CAMPLR22A2D_LOCUS1424	RGYSYSPSPPPRGYR	W5D4F5	WD_REPEATS_REGION domain-containing protein	TRAES_3BF007900030CFD_C1	TKL/IRAK
W5C4Q7-171S	W4ZR58	S171	RRM domain-containing protein OS=Triticum aestivum OX=4565 GN=CAMPLR22A2D_LOCUS1424 PE=4 SV=1	CAMPLR22A2D_LOCUS1424	RRRFRDESPSRSRSP	W5C6F4	Zinc finger Ran-binding domain-containing protein 3(predicted)	CAMPLR22A2D_LOCUS1389	CMGC/CDK
W5C4Q7-183S	W5AP46	S183	RRM domain-containing protein OS=Triticum aestivum OX=4565 GN=CAMPLR22A2D_LOCUS1424 PE=4 SV=1	CAMPLR22A2D_LOCUS1424	RSPSGSRSASPLDGK	A0A096USR9	RNA helicase	DEAD1-B	TKL/IRAK
W5C4Q7-183S	W5AP46	S183	RRM domain-containing protein OS=Triticum aestivum OX=4565 GN=CAMPLR22A2D_LOCUS1424 PE=4 SV=1	CAMPLR22A2D_LOCUS1424	RSPSGSRSASPLDGK	A0A1D6D9Q7	DEAD-box ATP-dependent RNA helicase 53(predicted)	CAMPLR22A2D_LOCUS2504	TKL/IRAK
W5C4Q7-183S	W5AP46	S183	RRM domain-containing protein OS=Triticum aestivum OX=4565 GN=CAMPLR22A2D_LOCUS1424 PE=4 SV=1	CAMPLR22A2D_LOCUS1424	RSPSGSRSASPLDGK	A0A2X0TUN1	DEAD-box ATP-dependent RNA helicase 32(predicted)	CAMPLR22A2D_LOCUS2132	TKL/IRAK
W5C4Q7-183S	W5AP46	S183	RRM domain-containing protein OS=Triticum aestivum OX=4565 GN=CAMPLR22A2D_LOCUS1424 PE=4 SV=1	CAMPLR22A2D_LOCUS1424	RSPSGSRSASPLDGK	W5D4F5	WD_REPEATS_REGION domain-containing protein	TRAES_3BF007900030CFD_C1	TKL/IRAK
W5C4Q7-185S	W5AP46	S185	RRM domain-containing protein OS=Triticum aestivum OX=4565 GN=CAMPLR22A2D_LOCUS1424 PE=4 SV=1	CAMPLR22A2D_LOCUS1424	PSGSRSASPLDGKYG	W5C6F4	Zinc finger Ran-binding domain-containing protein 3(predicted)	CAMPLR22A2D_LOCUS1389	CMGC/CDK
W5C4Q7-8S	W5AY37	S8	RRM domain-containing protein OS=Triticum aestivum OX=4565 GN=CAMPLR22A2D_LOCUS1424 PE=4 SV=1	CAMPLR22A2D_LOCUS1424	MRRGYSYSPSPPPRG	W5C6F4	Zinc finger Ran-binding domain-containing protein 3(predicted)	CAMPLR22A2D_LOCUS1389	CMGC/CDK
W5CUA3-19S	W5C4Q7	S19	Meiotically up-regulated gene 70 protein(predicted) OS=Triticum aestivum OX=4565 GN=TRAES_3BF069300050CFD_c1 PE=4 SV=1	TRAES_3BF069300050CFD_c1	HPSRRSISSAAGPRR	A0A077RSJ4	SIT4 phosphatase-associated family protein(predicted)	TRAES_3BF021900050CFD_C1	TKL/IRAK
W5CUA3-19S	W5C4Q7	S19	Meiotically up-regulated gene 70 protein(predicted) OS=Triticum aestivum OX=4565 GN=TRAES_3BF069300050CFD_c1 PE=4 SV=1	TRAES_3BF069300050CFD_c1	HPSRRSISSAAGPRR	A0A077S290	Ras-related protein Rab11B(predicted)	TRAES_3BF022100020CFD_C1	TKL/IRAK
W5CUA3-19S	W5C4Q7	S19	Meiotically up-regulated gene 70 protein(predicted) OS=Triticum aestivum OX=4565 GN=TRAES_3BF069300050CFD_c1 PE=4 SV=1	TRAES_3BF069300050CFD_c1	HPSRRSISSAAGPRR	A0A3B5Z060	Type I inorganic proton-pumping pyrophosphatase 4-B	VP4-B	TKL/IRAK
W5CUA3-19S	W5C4Q7	S19	Meiotically up-regulated gene 70 protein(predicted) OS=Triticum aestivum OX=4565 GN=TRAES_3BF069300050CFD_c1 PE=4 SV=1	TRAES_3BF069300050CFD_c1	HPSRRSISSAAGPRR	A0A3B6TRT4	Type I inorganic proton-pumping pyrophosphatase 2-D	VP2-D	TKL/IRAK
W5CUA3-19S	W5C4Q7	S19	Meiotically up-regulated gene 70 protein(predicted) OS=Triticum aestivum OX=4565 GN=TRAES_3BF069300050CFD_c1 PE=4 SV=1	TRAES_3BF069300050CFD_c1	HPSRRSISSAAGPRR	I3RN54	Inorganic pyrophosphotase	IPP1-1	TKL/IRAK
W5CUA3-52S	W5C4Q7	S52	Meiotically up-regulated gene 70 protein(predicted) OS=Triticum aestivum OX=4565 GN=TRAES_3BF069300050CFD_c1 PE=4 SV=1	TRAES_3BF069300050CFD_c1	ATISRTTSMVTGERT	W5D3E6	Non-specific serine/threonine protein kinase	TRAES_3BF098500040CFD_C1	CAMK/CAMKL
W5CUZ3-212S	W5C5U5	S212	FVE OS=Triticum aestivum OX=4565 GN=FVE PE=4 SV=1	FVE	DSSKSETSPGASGSK	W5C6F4	Zinc finger Ran-binding domain-containing protein 3(predicted)	CAMPLR22A2D_LOCUS1389	CMGC/CDK
W5CUZ3-327S	W5C5U5	S327	FVE OS=Triticum aestivum OX=4565 GN=FVE PE=4 SV=1	FVE	LGPGGAGSPIHKFEG	W5C6F4	Zinc finger Ran-binding domain-containing protein 3(predicted)	CAMPLR22A2D_LOCUS1389	CMGC/CDK
W5CUZ3-452T	W5C5U5	T452	FVE OS=Triticum aestivum OX=4565 GN=FVE PE=4 SV=1	FVE	KSHLASCTPRA****	W5C6F4	Zinc finger Ran-binding domain-containing protein 3(predicted)	CAMPLR22A2D_LOCUS1389	CMGC/CDK
W5CUZ3-91S	W5C5U5	S91	FVE OS=Triticum aestivum OX=4565 GN=FVE PE=4 SV=1	FVE	VAAAEHISQFNEEAR	A0A077S011	E2_bind domain-containing protein	TRAES_3BF029600010CFD_C1	TKL/IRAK
W5CUZ3-91S	W5C5U5	S91	FVE OS=Triticum aestivum OX=4565 GN=FVE PE=4 SV=1	FVE	VAAAEHISQFNEEAR	A9J209	MIKC-type MADS-box transcription factor WM24A	WM24A	TKL/IRAK
W5CUZ3-91S	W5C5U5	S91	FVE OS=Triticum aestivum OX=4565 GN=FVE PE=4 SV=1	FVE	VAAAEHISQFNEEAR	I3NV43	Centromeric histone 3	CENH3	TKL/IRAK
W5CUZ3-91S	W5C5U5	S91	FVE OS=Triticum aestivum OX=4565 GN=FVE PE=4 SV=1	FVE	VAAAEHISQFNEEAR	I3RN54	Inorganic pyrophosphotase	IPP1-1	TKL/IRAK
W5CUZ3-99S	W5C5U5	S99	FVE OS=Triticum aestivum OX=4565 GN=FVE PE=4 SV=1	FVE	QFNEEARSPFVKKYK	W5C6F4	Zinc finger Ran-binding domain-containing protein 3(predicted)	CAMPLR22A2D_LOCUS1389	CMGC/CDK
W5CW18-8S	W5C5U5	S8	Rho GDP-dissociation inhibitor 1(predicted) OS=Triticum aestivum OX=4565 GN=TRAES_3BF077200090CFD_c1 PE=4 SV=1	TRAES_3BF077200090CFD_c1	MDHKDEHSAHPDQEV	A0A077S290	Ras-related protein Rab11B(predicted)	TRAES_3BF022100020CFD_C1	TKL/IRAK
W5CWR9-239S	W5C5U5	S239	Aldo_ket_red domain-containing protein OS=Triticum aestivum OX=4565 GN=TRAES_3BF020200010CFD_c1 PE=4 SV=1	TRAES_3BF020200010CFD_c1	LKGHPRFSAENLEKN	A0A077S290	Ras-related protein Rab11B(predicted)	TRAES_3BF022100020CFD_C1	TKL/IRAK
W5CWR9-239S	W5C5U5	S239	Aldo_ket_red domain-containing protein OS=Triticum aestivum OX=4565 GN=TRAES_3BF020200010CFD_c1 PE=4 SV=1	TRAES_3BF020200010CFD_c1	LKGHPRFSAENLEKN	W5A3G2	Hyperosmolality-gated Ca2+ permeable channel	OSCA1.4	CAMK/CAMKL
W5CWR9-327S	W5CUA3	S327	Aldo_ket_red domain-containing protein OS=Triticum aestivum OX=4565 GN=TRAES_3BF020200010CFD_c1 PE=4 SV=1	TRAES_3BF020200010CFD_c1	AGGRQYTSFAKFTWN	W5A3G2	Hyperosmolality-gated Ca2+ permeable channel	OSCA1.4	CAMK/CAMKL
W5D0Y2-190S	W5CUA3	S190	RNA-binding protein 5(predicted) OS=Triticum aestivum OX=4565 GN=TRAES_3BF114600120CFD_c1 PE=4 SV=1	TRAES_3BF114600120CFD_c1	RSRSRSWSPRGKSRN	A0A096USR9	RNA helicase	DEAD1-B	TKL/IRAK
W5D0Y2-190S	W5CUA3	S190	RNA-binding protein 5(predicted) OS=Triticum aestivum OX=4565 GN=TRAES_3BF114600120CFD_c1 PE=4 SV=1	TRAES_3BF114600120CFD_c1	RSRSRSWSPRGKSRN	A0A1D6BIT2	ABP protein	ABP	TKL/IRAK
W5D0Y2-190S	W5CUA3	S190	RNA-binding protein 5(predicted) OS=Triticum aestivum OX=4565 GN=TRAES_3BF114600120CFD_c1 PE=4 SV=1	TRAES_3BF114600120CFD_c1	RSRSRSWSPRGKSRN	A0A1D6D9Q7	DEAD-box ATP-dependent RNA helicase 53(predicted)	CAMPLR22A2D_LOCUS2504	TKL/IRAK
W5D0Y2-190S	W5CUA3	S190	RNA-binding protein 5(predicted) OS=Triticum aestivum OX=4565 GN=TRAES_3BF114600120CFD_c1 PE=4 SV=1	TRAES_3BF114600120CFD_c1	RSRSRSWSPRGKSRN	A0A2X0TUN1	DEAD-box ATP-dependent RNA helicase 32(predicted)	CAMPLR22A2D_LOCUS2132	TKL/IRAK
W5D2R4-14S	W5CUZ3	S14	Small ubiquitin-related modifier OS=Triticum aestivum OX=4565 GN=TRAES_3BF091100240CFD_c1 PE=3 SV=1	TRAES_3BF091100240CFD_c1	EEDKKPASAGGEGGG	A0A077S011	E2_bind domain-containing protein	TRAES_3BF029600010CFD_C1	TKL/IRAK
W5D2R4-14S	W5CUZ3	S14	Small ubiquitin-related modifier OS=Triticum aestivum OX=4565 GN=TRAES_3BF091100240CFD_c1 PE=3 SV=1	TRAES_3BF091100240CFD_c1	EEDKKPASAGGEGGG	A0A096USR9	RNA helicase	DEAD1-B	TKL/IRAK
W5D2R4-14S	W5CUZ3	S14	Small ubiquitin-related modifier OS=Triticum aestivum OX=4565 GN=TRAES_3BF091100240CFD_c1 PE=3 SV=1	TRAES_3BF091100240CFD_c1	EEDKKPASAGGEGGG	A0A1D6BIT2	ABP protein	ABP	TKL/IRAK
W5D2R4-14S	W5CUZ3	S14	Small ubiquitin-related modifier OS=Triticum aestivum OX=4565 GN=TRAES_3BF091100240CFD_c1 PE=3 SV=1	TRAES_3BF091100240CFD_c1	EEDKKPASAGGEGGG	A0A1D6D9Q7	DEAD-box ATP-dependent RNA helicase 53(predicted)	CAMPLR22A2D_LOCUS2504	TKL/IRAK
W5D2R4-14S	W5CUZ3	S14	Small ubiquitin-related modifier OS=Triticum aestivum OX=4565 GN=TRAES_3BF091100240CFD_c1 PE=3 SV=1	TRAES_3BF091100240CFD_c1	EEDKKPASAGGEGGG	A0A2X0TUN1	DEAD-box ATP-dependent RNA helicase 32(predicted)	CAMPLR22A2D_LOCUS2132	TKL/IRAK
W5D2R4-14S	W5CUZ3	S14	Small ubiquitin-related modifier OS=Triticum aestivum OX=4565 GN=TRAES_3BF091100240CFD_c1 PE=3 SV=1	TRAES_3BF091100240CFD_c1	EEDKKPASAGGEGGG	A0A3B6LJL1	Calmodulin	CAM11-5B	CAMK/CAMK1
W5D2R4-14S	W5CUZ3	S14	Small ubiquitin-related modifier OS=Triticum aestivum OX=4565 GN=TRAES_3BF091100240CFD_c1 PE=3 SV=1	TRAES_3BF091100240CFD_c1	EEDKKPASAGGEGGG	I3NV43	Centromeric histone 3	CENH3	TKL/IRAK
W5D2R4-14S	W5CWR9	S14	Small ubiquitin-related modifier OS=Triticum aestivum OX=4565 GN=TRAES_3BF091100240CFD_c1 PE=3 SV=1	TRAES_3BF091100240CFD_c1	EEDKKPASAGGEGGG	W5C421	RING-type domain-containing protein	CAMPLR22A2D_LOCUS211	TKL/IRAK
W5D2R4-14S	W5CWR9	S14	Small ubiquitin-related modifier OS=Triticum aestivum OX=4565 GN=TRAES_3BF091100240CFD_c1 PE=3 SV=1	TRAES_3BF091100240CFD_c1	EEDKKPASAGGEGGG	W5D4F5	WD_REPEATS_REGION domain-containing protein	TRAES_3BF007900030CFD_C1	TKL/IRAK
W5D2R4-14S	W5D0Y2	S14	Small ubiquitin-related modifier OS=Triticum aestivum OX=4565 GN=TRAES_3BF091100240CFD_c1 PE=3 SV=1	TRAES_3BF091100240CFD_c1	EEDKKPASAGGEGGG	W5D4X8	Probable calcium-binding protein CML10(predicted)	TRAES_3BF089000150CFD_C1	CAMK/CAMK1
W5D2R4-3T	W5D0Y2	T3	Small ubiquitin-related modifier OS=Triticum aestivum OX=4565 GN=TRAES_3BF091100240CFD_c1 PE=3 SV=1	TRAES_3BF091100240CFD_c1	*****MSTPGGEEDK	W5C6F4	Zinc finger Ran-binding domain-containing protein 3(predicted)	CAMPLR22A2D_LOCUS1389	CMGC/CDK
W5D4X8-22S	W5D0Y2	S22	Probable calcium-binding protein CML10(predicted) OS=Triticum aestivum OX=4565 GN=TRAES_3BF089000150CFD_c1 PE=4 SV=1	TRAES_3BF089000150CFD_c1	SSKSRSASPPPTPQE	A0A077RVS7	Calcium-dependent protein kinase(predicted)	TRAES_3BF009500070CFD_C1	CAMK/CAMK1
W5D4X8-22S	W5D2R4	S22	Probable calcium-binding protein CML10(predicted) OS=Triticum aestivum OX=4565 GN=TRAES_3BF089000150CFD_c1 PE=4 SV=1	TRAES_3BF089000150CFD_c1	SSKSRSASPPPTPQE	A0A1D5UK41	Calcium-dependent protein kinase(predicted)	CAMPLR22A2D_LOCUS4557	CAMK/CAMK1
W5ETU1-378S	W5D2R4	S378	Fructose-bisphosphate aldolase OS=Triticum aestivum OX=4565 GN=FBA6 PE=3 SV=1	FBA6	DGEAAEASENMFVKN	A0A077S011	E2_bind domain-containing protein	TRAES_3BF029600010CFD_C1	TKL/IRAK
W5ETU1-378S	W5D2R4	S378	Fructose-bisphosphate aldolase OS=Triticum aestivum OX=4565 GN=FBA6 PE=3 SV=1	FBA6	DGEAAEASENMFVKN	A0A3B6EHM7	Katanin p60 ATPase-containing subunit A1	KATNA1	CK1/CK1
W5ETU1-378S	W5D2R4	S378	Fructose-bisphosphate aldolase OS=Triticum aestivum OX=4565 GN=FBA6 PE=3 SV=1	FBA6	DGEAAEASENMFVKN	Q9FXQ9	TaWIN1	TAWIN1	TKL/IRAK
W5ETU1-75S	W5D2R4	S75	Fructose-bisphosphate aldolase OS=Triticum aestivum OX=4565 GN=FBA6 PE=3 SV=1	FBA6	TCGKRLASIGLENTE	A0A3B6LJL1	Calmodulin	CAM11-5B	CAMK/CAMK1
W5ETU1-75S	W5D2R4	S75	Fructose-bisphosphate aldolase OS=Triticum aestivum OX=4565 GN=FBA6 PE=3 SV=1	FBA6	TCGKRLASIGLENTE	W5D4X8	Probable calcium-binding protein CML10(predicted)	TRAES_3BF089000150CFD_C1	CAMK/CAMK1
W5G4A2-367S	W5G076	S367	Fructose-bisphosphate aldolase OS=Triticum aestivum OX=4565 GN=FBA9 PE=3 SV=1	FBA9	AQLGKYTSDGEAAEA	A0A3B6EHM7	Katanin p60 ATPase-containing subunit A1	KATNA1	CK1/CK1
W5G4A2-367S	W5G076	S367	Fructose-bisphosphate aldolase OS=Triticum aestivum OX=4565 GN=FBA9 PE=3 SV=1	FBA9	AQLGKYTSDGEAAEA	A0A3B6LJL1	Calmodulin	CAM11-5B	CAMK/CAMK1
W5G4A2-367S	W5G4A2	S367	Fructose-bisphosphate aldolase OS=Triticum aestivum OX=4565 GN=FBA9 PE=3 SV=1	FBA9	AQLGKYTSDGEAAEA	W5D4X8	Probable calcium-binding protein CML10(predicted)	TRAES_3BF089000150CFD_C1	CAMK/CAMK1
W5H2I7-289S	W5G4A2	S289	Phosphatidylinositol transfer protein Sec14p OS=Triticum aestivum OX=4565 GN=SEC14p-5 PE=2 SV=1	SEC14p-5	KELLKMGSLHVSIPE	W5A3G2	Hyperosmolality-gated Ca2+ permeable channel	OSCA1.4	CAMK/CAMKL
W5H2I7-289S	W5H2I7	S289	Phosphatidylinositol transfer protein Sec14p OS=Triticum aestivum OX=4565 GN=SEC14p-5 PE=2 SV=1	SEC14p-5	KELLKMGSLHVSIPE	W5CYL8	t-SNARE coiled-coil homology domain-containing protein	TRAES_3BF094200040CFD_C1	CAMK/CAMKL
A0A3B5ZRZ5-169S	A0A3B5ZRZ5	S169	Cellulose synthase OS=Triticum aestivum OX=4565 PE=3 SV=1	TraesCS1D02G146600.1	GKLNRDNSDDDDDDD	V9I1L7	Salt response protein	CAMPLR22A2D_LOCUS2919	AGC/RSK
A0A3B6CFZ2-234S	A0A3B6CFZ2	S234	Abhydrolase_2 domain-containing protein OS=Triticum aestivum OX=4565 PE=4 SV=1	TraesCS2B02G572900.1	TEAARPSSSSSSNHE	V9I1L7	Salt response protein	CAMPLR22A2D_LOCUS2919	AGC/RSK
A0A3B6FU20-127S	A0A3B6FU20	S127	Cellulose synthase, expressed(predicted) OS=Triticum aestivum OX=4565 PE=3 SV=1	TraesCS3B02G324500.1	IWKNRVDSWKEKKNE	V9I1L7	Salt response protein	CAMPLR22A2D_LOCUS2919	AGC/RSK
A0A3B6GQ38-2S	A0A3B6GQ38	S2	Abhydrolase_2 domain-containing protein OS=Triticum aestivum OX=4565 PE=4 SV=1	TraesCS3D02G128800.1	******MSFGGASSV	V9I1L7	Salt response protein	CAMPLR22A2D_LOCUS2919	AGC/RSK
A0A3B6GUM0-475S	A0A3B6GUM0	S475	DUF4005 domain-containing protein OS=Triticum aestivum OX=4565 PE=4 SV=1	TraesCS3D02G247300.3	LKTKRRSSFSNSEYP	V9I1L7	Salt response protein	CAMPLR22A2D_LOCUS2919	AGC/RSK
A0A3B6GUM0-531S	A0A3B6GUM0	S531	DUF4005 domain-containing protein OS=Triticum aestivum OX=4565 PE=4 SV=1	TraesCS3D02G247300.3	NAFTRRQSLPSAANN	V9I1L7	Salt response protein	CAMPLR22A2D_LOCUS2919	AGC/RSK
A0A3B6GUM0-84S	A0A3B6GUM0	S84	DUF4005 domain-containing protein OS=Triticum aestivum OX=4565 PE=4 SV=1	TraesCS3D02G247300.3	ENMVRVGSDTQISPE	V9I1L7	Salt response protein	CAMPLR22A2D_LOCUS2919	AGC/RSK
A0A3B6HLY4-341S	A0A3B6HLY4	S341	Protein kinase domain-containing protein OS=Triticum aestivum OX=4565 PE=4 SV=1	TraesCS4A02G005100.2	AKIERNKSFDDDDDF	V9I1L7	Salt response protein	CAMPLR22A2D_LOCUS2919	AGC/RSK
A0A3B6HVA1-470S	A0A3B6HVA1	S470	Protein kinase domain-containing protein OS=Triticum aestivum OX=4565 PE=3 SV=1	TraesCS4A02G178100.4	ERPPRPKSRPFSSK*	V9I1L7	Salt response protein	CAMPLR22A2D_LOCUS2919	AGC/RSK
A0A3B6HXT5-274S	A0A3B6HXT5	S274	Expressed protein(predicted) OS=Triticum aestivum OX=4565 PE=4 SV=1	TraesCS4A02G314800.1	PTLVRQASGQVAPEI	V9I1L7	Salt response protein	CAMPLR22A2D_LOCUS2919	AGC/RSK
A0A3B6TE44-17S	A0A3B6TE44	S17	Harpin-induced protein(predicted) OS=Triticum aestivum OX=4565 PE=4 SV=1	TraesCS7D02G121400.1	ITSLAASSPPRSPKR	V9I1L7	Salt response protein	CAMPLR22A2D_LOCUS2919	AGC/RSK
A0A3B6TI97-650S	A0A3B6TI97	S650	LSG(predicted) OS=Triticum aestivum OX=4565 PE=4 SV=1	TraesCS7D02G243400.1	AKLDRRASMVQRRGY	V9I1L7	Salt response protein	CAMPLR22A2D_LOCUS2919	AGC/RSK
A0A3B6TM83-80S	A0A3B6TM83	S80	Putative expressed protein(predicted) OS=Triticum aestivum OX=4565 PE=4 SV=1	TraesCS7D02G355000.1	AKPPRRHSIPTKPGV	V9I1L7	Salt response protein	CAMPLR22A2D_LOCUS2919	AGC/RSK
A0A3B5ZYT9-91S	A0A3B5ZYT9	S91	Nuclear pore complex protein NUP35 OS=Triticum aestivum OX=4565 PE=3 SV=1	TraesCS1D02G342600.1	DLLPVASSPSPRAGA	W5D2A3	Putative mitochondrial import receptor subunit TOM20(predicted)	TRAES_3BF092600010CFD_C1	Atypical/PIKK
A0A3B6GNH2-101S	A0A3B6GNH2	S101	Nuclear pore complex protein NUP35 OS=Triticum aestivum OX=4565 PE=3 SV=1	TraesCS3D02G141300.1	PSPAAWWSPSREEKA	W5D2A3	Putative mitochondrial import receptor subunit TOM20(predicted)	TRAES_3BF092600010CFD_C1	Atypical/PIKK
A0A3B6GNH2-302S	A0A3B6GNH2	S302	Nuclear pore complex protein NUP35 OS=Triticum aestivum OX=4565 PE=3 SV=1	TraesCS3D02G141300.1	GASGAIASPAKSVLS	W5D2A3	Putative mitochondrial import receptor subunit TOM20(predicted)	TRAES_3BF092600010CFD_C1	Atypical/PIKK
A0A3B6GSS9-243S	A0A3B6GSS9	S243	Ribosomal_TL5_C domain-containing protein OS=Triticum aestivum OX=4565 PE=4 SV=1	TraesCS3D02G215300.1	PALKLLQSPDQPICS	W5D2A3	Putative mitochondrial import receptor subunit TOM20(predicted)	TRAES_3BF092600010CFD_C1	Atypical/PIKK
A0A3B6LKT1-103S	A0A3B6LKT1	S103	GrpE protein homolog OS=Triticum aestivum OX=4565 PE=3 SV=1	TraesCS5B02G173300.1	ASKEDSGSPGSTEDL	W5D2A3	Putative mitochondrial import receptor subunit TOM20(predicted)	TRAES_3BF092600010CFD_C1	Atypical/PIKK
A0A1D5YJJ4-280S	A0A1D5YJJ4	S280	acidPPc domain-containing protein OS=Triticum aestivum OX=4565 PE=4 SV=1	TraesCS5A02G180300.2	GIALRDTSPILDTME	A0A077RSL7	AAA domain-containing protein	TRAES_3BF042900030CFD_C1	CMGC/MAPK
A0A3B6A0C0-328S	A0A3B6A0C0	S328	J domain-containing protein OS=Triticum aestivum OX=4565 PE=4 SV=1	TraesCS1D02G372000.1	ENSLRVESPMKEDGT	A0A077RSL7	AAA domain-containing protein	TRAES_3BF042900030CFD_C1	CMGC/MAPK
A0A3B6A3S4-149S	A0A3B6A3S4	S149	Nucleoside diphosphate kinase OS=Triticum aestivum OX=4565 PE=3 SV=1	TraesCS1D02G452300.1	FQPKELVSYTSNEEK	A0A077RSL7	AAA domain-containing protein	TRAES_3BF042900030CFD_C1	CMGC/MAPK
A0A3B6B1E4-259S	A0A3B6B1E4	S259	Prohibitin OS=Triticum aestivum OX=4565 PE=3 SV=1	TraesCS2A02G337100.1.cds1	IAAELARSPNVAYIP	A0A077RSL7	AAA domain-containing protein	TRAES_3BF042900030CFD_C1	CMGC/MAPK
A0A3B6CAQ5-197S	A0A3B6CAQ5	S197	HMA domain-containing protein OS=Triticum aestivum OX=4565 PE=4 SV=1	TraesCS2B02G417000.1	EATFSGLSPGKHGWS	A0A077RSL7	AAA domain-containing protein	TRAES_3BF042900030CFD_C1	CMGC/MAPK
A0A3B6FP86-21S	A0A3B6FP86	S21	ATP synthase subunit beta OS=Triticum aestivum OX=4565 PE=3 SV=1	TraesCS3B02G298000.1	ASRIRAASPSPCPRA	A0A077RSL7	AAA domain-containing protein	TRAES_3BF042900030CFD_C1	CMGC/MAPK
A0A3B6GT66-285S	A0A3B6GT66	S285	acidPPc domain-containing protein OS=Triticum aestivum OX=4565 PE=4 SV=1	TraesCS3D02G260400.1	SATHSDGSPKLGADR	A0A077RSL7	AAA domain-containing protein	TRAES_3BF042900030CFD_C1	CMGC/MAPK
A0A3B6GT66-3S	A0A3B6GT66	S3	acidPPc domain-containing protein OS=Triticum aestivum OX=4565 PE=4 SV=1	TraesCS3D02G260400.1	*****MPSPSAPIRV	A0A077RSL7	AAA domain-containing protein	TRAES_3BF042900030CFD_C1	CMGC/MAPK
A0A3B6GZ80-729T	A0A3B6GZ80	T729	PNPLA domain-containing protein OS=Triticum aestivum OX=4565 PE=4 SV=1	TraesCS3D02G298200.1	DNHPGPVTPGRTSGN	A0A077RSL7	AAA domain-containing protein	TRAES_3BF042900030CFD_C1	CMGC/MAPK
A0A3B6JFJ4-707S	A0A3B6JFJ4	S707	NADH dehydrogenase [ubiquinone] iron-sulfur protein 1, mitochondrial(predicted) OS=Triticum aestivum OX=4565 PE=3 SV=1	TraesCS4D02G047800.1	PPVKQQVSPAPFKAA	A0A077RSL7	AAA domain-containing protein	TRAES_3BF042900030CFD_C1	CMGC/MAPK
A0A3B6LHW2-121S	A0A3B6LHW2	S121	Nucleoside diphosphate kinase OS=Triticum aestivum OX=4565 PE=3 SV=1	TraesCS5B02G098300.1	NVVHGSDSPDNGKRE	A0A077RSL7	AAA domain-containing protein	TRAES_3BF042900030CFD_C1	CMGC/MAPK
A0A3B6LKT1-103S	A0A3B6LKT1	S103	GrpE protein homolog OS=Triticum aestivum OX=4565 PE=3 SV=1	TraesCS5B02G173300.1	ASKEDSGSPGSTEDL	A0A077RSL7	AAA domain-containing protein	TRAES_3BF042900030CFD_C1	CMGC/MAPK
A0A3B6LPA4-340S	A0A3B6LPA4	S340	J domain-containing protein OS=Triticum aestivum OX=4565 PE=4 SV=1	TraesCS5B02G272000.1	SDDNVGTSPDSSPRS	A0A077RSL7	AAA domain-containing protein	TRAES_3BF042900030CFD_C1	CMGC/MAPK
A0A3B6N2R9-22S	A0A3B6N2R9	S22	RuBisCO large subunit-binding protein subunit alpha, chloroplastic(predicted) OS=Triticum aestivum OX=4565 PE=3 SV=1	TraesCS5D02G550700.2	VVLDEFGSPKVVNDG	A0A077RSL7	AAA domain-containing protein	TRAES_3BF042900030CFD_C1	CMGC/MAPK
A0A3B6PJI3-30S	A0A3B6PJI3	S30	Bifunctional protein thiED(predicted) OS=Triticum aestivum OX=4565 PE=3 SV=1	TraesCS6B02G175200.1	SPRRPHLSPRTCPWR	A0A077RSL7	AAA domain-containing protein	TRAES_3BF042900030CFD_C1	CMGC/MAPK
A0A3B6TIG2-301S	A0A3B6TIG2	S301	DnaJ-X domain-containing protein OS=Triticum aestivum OX=4565 PE=4 SV=1	TraesCS7D02G249000.1	MDDNAGSSPDSSPKR	A0A077RSL7	AAA domain-containing protein	TRAES_3BF042900030CFD_C1	CMGC/MAPK
A0A3B6TIG2-305S	A0A3B6TIG2	S305	DnaJ-X domain-containing protein OS=Triticum aestivum OX=4565 PE=4 SV=1	TraesCS7D02G249000.1	AGSSPDSSPKREPSF	A0A077RSL7	AAA domain-containing protein	TRAES_3BF042900030CFD_C1	CMGC/MAPK
A0A3B6A258-79S	A0A3B6A258	S79	Sorting nexin-16(predicted) OS=Triticum aestivum OX=4565 PE=4 SV=1	TraesCS1D02G430600.1	RPLAKTKSIELSKPS	W5CXP9	Potassium transporter	TRAES_3BF072400210CFD_C1	Other/WNK
A0A3B6DCI5-416T	A0A3B6DCI5	T416	Non-specific serine/threonine protein kinase OS=Triticum aestivum OX=4565 PE=3 SV=1	TraesCS2D02G252600.1	LRKSNGDTLEFHKFY	A0A1D5UIS5	Potassium transporter	CAMPLR22A2D_LOCUS2879	Other/WNK
A0A3B6DCI5-416T	A0A3B6DCI5	T416	Non-specific serine/threonine protein kinase OS=Triticum aestivum OX=4565 PE=3 SV=1	TraesCS2D02G252600.1	LRKSNGDTLEFHKFY	A0A2X0SIN7	Potassium transporter	CAMPLR22A2D_LOCUS2880	Other/WNK
A0A3B6DCI5-416T	A0A3B6DCI5	T416	Non-specific serine/threonine protein kinase OS=Triticum aestivum OX=4565 PE=3 SV=1	TraesCS2D02G252600.1	LRKSNGDTLEFHKFY	W5CXP9	Potassium transporter	TRAES_3BF072400210CFD_C1	Other/WNK
A0A1D5UK41-548S	A0A1D5UK41	S548	Calcium-dependent protein kinase(predicted) OS=Triticum aestivum OX=4565 GN=CAMPLR22A2D_LOCUS4557 PE=4 SV=1	TraesCS2D02G456400.1	MRNSLNISMRDAPGA	A0A077RZG8	S-type anion channel SLAH3(predicted)	TRAES_3BF161200010CFD_C1	STE/STE11
A0A3B6JGJ8-42S	A0A3B6JGJ8	S42	SNF1-type serine-threonine protein kinase OS=Triticum aestivum OX=4565 PE=4 SV=1	TraesCS4D02G078100.1	VLHSQPKSTVGTPAY	A0A077RZG8	S-type anion channel SLAH3(predicted)	TRAES_3BF161200010CFD_C1	STE/STE11
A0A3B6JJ78-46S	A0A3B6JJ78	S46	Phosphoenolpyruvate carboxykinase(predicted) OS=Triticum aestivum OX=4565 PE=3 SV=1	TraesCS4D02G220500.1	QNIDELHSMQRKRSA	A0A077RZG8	S-type anion channel SLAH3(predicted)	TRAES_3BF161200010CFD_C1	STE/STE11
A0A3B6MZ20-84S	A0A3B6MZ20	S84	Calcium-dependent protein kinase 1(predicted) OS=Triticum aestivum OX=4565 PE=4 SV=1	TraesCS5D02G434800.1	AETQRQMSMAPTAKK	A0A077RZG8	S-type anion channel SLAH3(predicted)	TRAES_3BF161200010CFD_C1	STE/STE11

## Sheet: Sheet2
A0A077RU82-312S	H0311C03.6 protein(predicted) OS=Triticum aestivum OX=4565 GN=TRAES_3BF022400010CFD_c1 PE=4 SV=1	TRAES_3BF022400010CFD_c1	DDKKTAVSDDKGAPE	A0A077RSJ4	SIT4 phosphatase-associated family protein(predicted)	TRAES_3BF021900050CFD_C1	TKL/IRAK
A0A077RU82-312S	H0311C03.6 protein(predicted) OS=Triticum aestivum OX=4565 GN=TRAES_3BF022400010CFD_c1 PE=4 SV=1	TRAES_3BF022400010CFD_c1	DDKKTAVSDDKGAPE	I3NV43	Centromeric histone 3	CENH3	TKL/IRAK
A0A077RU82-366S	H0311C03.6 protein(predicted) OS=Triticum aestivum OX=4565 GN=TRAES_3BF022400010CFD_c1 PE=4 SV=1	TRAES_3BF022400010CFD_c1	DLASGELSPGANGGN	A0A077RSJ4	SIT4 phosphatase-associated family protein(predicted)	TRAES_3BF021900050CFD_C1	TKL/IRAK
A0A077RU82-366S	H0311C03.6 protein(predicted) OS=Triticum aestivum OX=4565 GN=TRAES_3BF022400010CFD_c1 PE=4 SV=1	TRAES_3BF022400010CFD_c1	DLASGELSPGANGGN	I3NV43	Centromeric histone 3	CENH3	TKL/IRAK
A0A077RU82-366S	H0311C03.6 protein(predicted) OS=Triticum aestivum OX=4565 GN=TRAES_3BF022400010CFD_c1 PE=4 SV=1	TRAES_3BF022400010CFD_c1	DLASGELSPGANGGN	W5C6F4	Zinc finger Ran-binding domain-containing protein 3(predicted)	CAMPLR22A2D_LOCUS1389	CMGC/CDK
A0A077RU82-625S	H0311C03.6 protein(predicted) OS=Triticum aestivum OX=4565 GN=TRAES_3BF022400010CFD_c1 PE=4 SV=1	TRAES_3BF022400010CFD_c1	GRRGKQDSTGDSNPS	A0A077RSJ4	SIT4 phosphatase-associated family protein(predicted)	TRAES_3BF021900050CFD_C1	TKL/IRAK
A0A077RU82-625S	H0311C03.6 protein(predicted) OS=Triticum aestivum OX=4565 GN=TRAES_3BF022400010CFD_c1 PE=4 SV=1	TRAES_3BF022400010CFD_c1	GRRGKQDSTGDSNPS	I3NV43	Centromeric histone 3	CENH3	TKL/IRAK
A0A077RU82-645S	H0311C03.6 protein(predicted) OS=Triticum aestivum OX=4565 GN=TRAES_3BF022400010CFD_c1 PE=4 SV=1	TRAES_3BF022400010CFD_c1	PKVVREDSPVTSAKS	W5C6F4	Zinc finger Ran-binding domain-containing protein 3(predicted)	CAMPLR22A2D_LOCUS1389	CMGC/CDK
A0A077RVS7-528S	Calcium-dependent protein kinase(predicted) OS=Triticum aestivum OX=4565 GN=TRAES_3BF009500070CFD_c1 PE=4 SV=1	TRAES_3BF009500070CFD_c1	RGRFNSLSMKLVKDG	A0A1D5UK41	Calcium-dependent protein kinase(predicted)	CAMPLR22A2D_LOCUS4557	CAMK/CAMK1
A0A077RVS7-528S	Calcium-dependent protein kinase(predicted) OS=Triticum aestivum OX=4565 GN=TRAES_3BF009500070CFD_c1 PE=4 SV=1	TRAES_3BF009500070CFD_c1	RGRFNSLSMKLVKDG	A0A3B6LJL1	Calmodulin	CAM11-5B	CAMK/CAMK1
A0A077RVS7-528S	Calcium-dependent protein kinase(predicted) OS=Triticum aestivum OX=4565 GN=TRAES_3BF009500070CFD_c1 PE=4 SV=1	TRAES_3BF009500070CFD_c1	RGRFNSLSMKLVKDG	W5D4X8	Probable calcium-binding protein CML10(predicted)	TRAES_3BF089000150CFD_C1	CAMK/CAMK1
A0A077RWP1-296S	TOM1-like protein 2(predicted) OS=Triticum aestivum OX=4565 GN=TRAES_3BF032200070CFD_c1 PE=4 SV=1	TRAES_3BF032200070CFD_c1	PVRETIESPREDPPA	A0A077S290	Ras-related protein Rab11B(predicted)	TRAES_3BF022100020CFD_C1	TKL/IRAK
A0A077RWP1-296S	TOM1-like protein 2(predicted) OS=Triticum aestivum OX=4565 GN=TRAES_3BF032200070CFD_c1 PE=4 SV=1	TRAES_3BF032200070CFD_c1	PVRETIESPREDPPA	W5CR66	AP-4 complex subunit epsilon	TRAES_3BF069400020CFD_C1	TKL/IRAK
A0A077RXZ6-180S	TPR_REGION domain-containing protein OS=Triticum aestivum OX=4565 GN=TRAES_3BF011300010CFD_c1 PE=4 SV=1	TRAES_3BF011300010CFD_c1	GSIIRSRSGGVAPEE	A0A3B6LJL1	Calmodulin	CAM11-5B	CAMK/CAMK1
A0A077RXZ6-180S	TPR_REGION domain-containing protein OS=Triticum aestivum OX=4565 GN=TRAES_3BF011300010CFD_c1 PE=4 SV=1	TRAES_3BF011300010CFD_c1	GSIIRSRSGGVAPEE	W5D4X8	Probable calcium-binding protein CML10(predicted)	TRAES_3BF089000150CFD_C1	CAMK/CAMK1
A0A077RXZ6-80S	TPR_REGION domain-containing protein OS=Triticum aestivum OX=4565 GN=TRAES_3BF011300010CFD_c1 PE=4 SV=1	TRAES_3BF011300010CFD_c1	FASRRSHSGEIPLPS	A0A3B6LJL1	Calmodulin	CAM11-5B	CAMK/CAMK1
A0A077RXZ6-80S	TPR_REGION domain-containing protein OS=Triticum aestivum OX=4565 GN=TRAES_3BF011300010CFD_c1 PE=4 SV=1	TRAES_3BF011300010CFD_c1	FASRRSHSGEIPLPS	W5CYL8	t-SNARE coiled-coil homology domain-containing protein	TRAES_3BF094200040CFD_C1	CAMK/CAMKL
A0A077RXZ6-80S	TPR_REGION domain-containing protein OS=Triticum aestivum OX=4565 GN=TRAES_3BF011300010CFD_c1 PE=4 SV=1	TRAES_3BF011300010CFD_c1	FASRRSHSGEIPLPS	W5D4X8	Probable calcium-binding protein CML10(predicted)	TRAES_3BF089000150CFD_C1	CAMK/CAMK1
A0A077RZT0-81S	J domain-containing protein OS=Triticum aestivum OX=4565 GN=TRAES_3BF029300040CFD_c1 PE=4 SV=1	TRAES_3BF029300040CFD_c1	PPPSRAASSAAGADG	W5C0R0	MSP domain-containing protein	CAMPLR22A2D_LOCUS3683	TKL/IRAK
A0A077RZT0-81S	J domain-containing protein OS=Triticum aestivum OX=4565 GN=TRAES_3BF029300040CFD_c1 PE=4 SV=1	TRAES_3BF029300040CFD_c1	PPPSRAASSAAGADG	W5D4F5	WD_REPEATS_REGION domain-containing protein	TRAES_3BF007900030CFD_C1	TKL/IRAK
A0A077S145-16S	NAC domain-containing protein OS=Triticum aestivum OX=4565 GN=TRAES_3BF094400050CFD_c1 PE=4 SV=1	TRAES_3BF094400050CFD_c1	EPTAAEGSSGRRDAE	W5C421	RING-type domain-containing protein	CAMPLR22A2D_LOCUS211	TKL/IRAK
A0A077S1V0-242S	Probable protein ABIL1(predicted) OS=Triticum aestivum OX=4565 GN=TRAES_3BF084900090CFD_c1 PE=4 SV=1	TRAES_3BF084900090CFD_c1	KRLQSNVSSSDIVTR	A0A077S290	Ras-related protein Rab11B(predicted)	TRAES_3BF022100020CFD_C1	TKL/IRAK
A0A077S290-138S	Ras-related protein Rab11B(predicted) OS=Triticum aestivum OX=4565 GN=TRAES_3BF022100020CFD_c1 PE=4 SV=1	TRAES_3BF022100020CFD_c1	LRHLRAVSPEEARAF	A0A077RVS7	Calcium-dependent protein kinase(predicted)	TRAES_3BF009500070CFD_C1	CAMK/CAMK1
A0A077S290-138S	Ras-related protein Rab11B(predicted) OS=Triticum aestivum OX=4565 GN=TRAES_3BF022100020CFD_c1 PE=4 SV=1	TRAES_3BF022100020CFD_c1	LRHLRAVSPEEARAF	A0A1D5UK41	Calcium-dependent protein kinase(predicted)	CAMPLR22A2D_LOCUS4557	CAMK/CAMK1
A0A077S290-138S	Ras-related protein Rab11B(predicted) OS=Triticum aestivum OX=4565 GN=TRAES_3BF022100020CFD_c1 PE=4 SV=1	TRAES_3BF022100020CFD_c1	LRHLRAVSPEEARAF	A0A3B6LJL1	Calmodulin	CAM11-5B	CAMK/CAMK1
A0A077S290-138S	Ras-related protein Rab11B(predicted) OS=Triticum aestivum OX=4565 GN=TRAES_3BF022100020CFD_c1 PE=4 SV=1	TRAES_3BF022100020CFD_c1	LRHLRAVSPEEARAF	W5D4X8	Probable calcium-binding protein CML10(predicted)	TRAES_3BF089000150CFD_C1	CAMK/CAMK1
A0A080YUW8-127S	Histone H2A OS=Triticum aestivum OX=4565 GN=TRAES_3BF065400180CFD_c1 PE=3 SV=1	TRAES_3BF065400180CFD_c1	KAEKEAQSPKSPRKK	W5C6F4	Zinc finger Ran-binding domain-containing protein 3(predicted)	CAMPLR22A2D_LOCUS1389	CMGC/CDK
A0A080YUW8-130S	Histone H2A OS=Triticum aestivum OX=4565 GN=TRAES_3BF065400180CFD_c1 PE=3 SV=1	TRAES_3BF065400180CFD_c1	KEAQSPKSPRKKTEK	W5C6F4	Zinc finger Ran-binding domain-containing protein 3(predicted)	CAMPLR22A2D_LOCUS1389	CMGC/CDK
A0A0C4BJ86-67S	40S ribosomal protein S21 OS=Triticum aestivum OX=4565 PE=3 SV=1	--	AQGDADGSLDRLWQQ	A0A096USR9	RNA helicase	DEAD1-B	TKL/IRAK
A0A0C4BJ86-67S	40S ribosomal protein S21 OS=Triticum aestivum OX=4565 PE=3 SV=1	--	AQGDADGSLDRLWQQ	A0A1D6BIT2	ABP protein	ABP	TKL/IRAK
A0A0C4BJ86-67S	40S ribosomal protein S21 OS=Triticum aestivum OX=4565 PE=3 SV=1	--	AQGDADGSLDRLWQQ	A0A1D6D9Q7	DEAD-box ATP-dependent RNA helicase 53(predicted)	CAMPLR22A2D_LOCUS2504	TKL/IRAK
A0A0C4BJ86-67S	40S ribosomal protein S21 OS=Triticum aestivum OX=4565 PE=3 SV=1	--	AQGDADGSLDRLWQQ	A0A2X0TUN1	DEAD-box ATP-dependent RNA helicase 32(predicted)	CAMPLR22A2D_LOCUS2132	TKL/IRAK
A0A0C4BJ86-67S	40S ribosomal protein S21 OS=Triticum aestivum OX=4565 PE=3 SV=1	--	AQGDADGSLDRLWQQ	E6Y3A2	Putative translation initiation factor	PTIF	TKL/IRAK
A0A0C4BJ86-67S	40S ribosomal protein S21 OS=Triticum aestivum OX=4565 PE=3 SV=1	--	AQGDADGSLDRLWQQ	I3NV43	Centromeric histone 3	CENH3	TKL/IRAK
A0A0C4BJ86-67S	40S ribosomal protein S21 OS=Triticum aestivum OX=4565 PE=3 SV=1	--	AQGDADGSLDRLWQQ	W5D4F5	WD_REPEATS_REGION domain-containing protein	TRAES_3BF007900030CFD_C1	TKL/IRAK
A0A0K1YXN8-170T	Non-specific serine/threonine protein kinase OS=Triticum aestivum OX=4565 PE=2 SV=1	--	RDGHFLKTSCGSPNY	A0A1D6DI56	Putative ankyrin-kinase(predicted)	CAMPLR22A2D_LOCUS1441	TKL/MLK
A0A1D5UK29-145S	Polyadenylate-binding protein 2(predicted) OS=Triticum aestivum OX=4565 GN=CAMPLR22A2D_LOCUS5832 PE=4 SV=1	CAMPLR22A2D_LOCUS5832	YEFVKKKSSTVQTFQ	A0A096USR9	RNA helicase	DEAD1-B	TKL/IRAK
A0A1D5UK29-145S	Polyadenylate-binding protein 2(predicted) OS=Triticum aestivum OX=4565 GN=CAMPLR22A2D_LOCUS5832 PE=4 SV=1	CAMPLR22A2D_LOCUS5832	YEFVKKKSSTVQTFQ	A0A1D6BIT2	ABP protein	ABP	TKL/IRAK
A0A1D5UK29-145S	Polyadenylate-binding protein 2(predicted) OS=Triticum aestivum OX=4565 GN=CAMPLR22A2D_LOCUS5832 PE=4 SV=1	CAMPLR22A2D_LOCUS5832	YEFVKKKSSTVQTFQ	A0A1D6D9Q7	DEAD-box ATP-dependent RNA helicase 53(predicted)	CAMPLR22A2D_LOCUS2504	TKL/IRAK
A0A1D5UK29-145S	Polyadenylate-binding protein 2(predicted) OS=Triticum aestivum OX=4565 GN=CAMPLR22A2D_LOCUS5832 PE=4 SV=1	CAMPLR22A2D_LOCUS5832	YEFVKKKSSTVQTFQ	A0A2X0TUN1	DEAD-box ATP-dependent RNA helicase 32(predicted)	CAMPLR22A2D_LOCUS2132	TKL/IRAK
A0A1D5UK29-145S	Polyadenylate-binding protein 2(predicted) OS=Triticum aestivum OX=4565 GN=CAMPLR22A2D_LOCUS5832 PE=4 SV=1	CAMPLR22A2D_LOCUS5832	YEFVKKKSSTVQTFQ	E6Y3A2	Putative translation initiation factor	PTIF	TKL/IRAK
A0A1D5UK29-145S	Polyadenylate-binding protein 2(predicted) OS=Triticum aestivum OX=4565 GN=CAMPLR22A2D_LOCUS5832 PE=4 SV=1	CAMPLR22A2D_LOCUS5832	YEFVKKKSSTVQTFQ	Q9FXQ9	TaWIN1	TAWIN1	TKL/IRAK
A0A1D5UK29-145S	Polyadenylate-binding protein 2(predicted) OS=Triticum aestivum OX=4565 GN=CAMPLR22A2D_LOCUS5832 PE=4 SV=1	CAMPLR22A2D_LOCUS5832	YEFVKKKSSTVQTFQ	W5D4F5	WD_REPEATS_REGION domain-containing protein	TRAES_3BF007900030CFD_C1	TKL/IRAK
A0A1D5UK41-16S	Calcium-dependent protein kinase(predicted) OS=Triticum aestivum OX=4565 GN=CAMPLR22A2D_LOCUS4557 PE=4 SV=1	CAMPLR22A2D_LOCUS4557	LRSKYLHSFKHPASQ	A0A077S290	Ras-related protein Rab11B(predicted)	TRAES_3BF022100020CFD_C1	TKL/IRAK
A0A1D5UK41-16S	Calcium-dependent protein kinase(predicted) OS=Triticum aestivum OX=4565 GN=CAMPLR22A2D_LOCUS4557 PE=4 SV=1	CAMPLR22A2D_LOCUS4557	LRSKYLHSFKHPASQ	Q9FXQ9	TaWIN1	TAWIN1	TKL/IRAK
A0A1D5UK41-548S	Calcium-dependent protein kinase(predicted) OS=Triticum aestivum OX=4565 GN=CAMPLR22A2D_LOCUS4557 PE=4 SV=1	CAMPLR22A2D_LOCUS4557	MRNSLNISMRDAPGA	A0A077RZG8	S-type anion channel SLAH3(predicted)	TRAES_3BF161200010CFD_C1	STE/STE11
A0A1D5UKZ7-256S	RanBD1 domain-containing protein OS=Triticum aestivum OX=4565 GN=CAMPLR22A2D_LOCUS5531 PE=4 SV=1	CAMPLR22A2D_LOCUS5531	AEAEQPSSPSVKKAE	A0A096USR9	RNA helicase	DEAD1-B	TKL/IRAK
A0A1D5UKZ7-256S	RanBD1 domain-containing protein OS=Triticum aestivum OX=4565 GN=CAMPLR22A2D_LOCUS5531 PE=4 SV=1	CAMPLR22A2D_LOCUS5531	AEAEQPSSPSVKKAE	A0A1D6BIT2	ABP protein	ABP	TKL/IRAK
A0A1D5UKZ7-256S	RanBD1 domain-containing protein OS=Triticum aestivum OX=4565 GN=CAMPLR22A2D_LOCUS5531 PE=4 SV=1	CAMPLR22A2D_LOCUS5531	AEAEQPSSPSVKKAE	A0A1D6D9Q7	DEAD-box ATP-dependent RNA helicase 53(predicted)	CAMPLR22A2D_LOCUS2504	TKL/IRAK
A0A1D5UKZ7-256S	RanBD1 domain-containing protein OS=Triticum aestivum OX=4565 GN=CAMPLR22A2D_LOCUS5531 PE=4 SV=1	CAMPLR22A2D_LOCUS5531	AEAEQPSSPSVKKAE	A0A2X0TUN1	DEAD-box ATP-dependent RNA helicase 32(predicted)	CAMPLR22A2D_LOCUS2132	TKL/IRAK
A0A1D5UKZ7-8S	RanBD1 domain-containing protein OS=Triticum aestivum OX=4565 GN=CAMPLR22A2D_LOCUS5531 PE=4 SV=1	CAMPLR22A2D_LOCUS5531	MDVHRAESPHTGAAA	A0A096USR9	RNA helicase	DEAD1-B	TKL/IRAK
A0A1D5UKZ7-8S	RanBD1 domain-containing protein OS=Triticum aestivum OX=4565 GN=CAMPLR22A2D_LOCUS5531 PE=4 SV=1	CAMPLR22A2D_LOCUS5531	MDVHRAESPHTGAAA	A0A1D6BIT2	ABP protein	ABP	TKL/IRAK
A0A1D5UKZ7-8S	RanBD1 domain-containing protein OS=Triticum aestivum OX=4565 GN=CAMPLR22A2D_LOCUS5531 PE=4 SV=1	CAMPLR22A2D_LOCUS5531	MDVHRAESPHTGAAA	A0A1D6D9Q7	DEAD-box ATP-dependent RNA helicase 53(predicted)	CAMPLR22A2D_LOCUS2504	TKL/IRAK
A0A1D5UKZ7-8S	RanBD1 domain-containing protein OS=Triticum aestivum OX=4565 GN=CAMPLR22A2D_LOCUS5531 PE=4 SV=1	CAMPLR22A2D_LOCUS5531	MDVHRAESPHTGAAA	A0A2X0TUN1	DEAD-box ATP-dependent RNA helicase 32(predicted)	CAMPLR22A2D_LOCUS2132	TKL/IRAK
A0A1D5ULA7-196S	Protein argonaute 2(predicted) OS=Triticum aestivum OX=4565 GN=CAMPLR22A2D_LOCUS4186 PE=3 SV=1	CAMPLR22A2D_LOCUS4186	LAPPVAVSPNGIRVP	A0A096USR9	RNA helicase	DEAD1-B	TKL/IRAK
A0A1D5ULA7-196S	Protein argonaute 2(predicted) OS=Triticum aestivum OX=4565 GN=CAMPLR22A2D_LOCUS4186 PE=3 SV=1	CAMPLR22A2D_LOCUS4186	LAPPVAVSPNGIRVP	A0A2X0TUN1	DEAD-box ATP-dependent RNA helicase 32(predicted)	CAMPLR22A2D_LOCUS2132	TKL/IRAK
A0A1D5ULA7-196S	Protein argonaute 2(predicted) OS=Triticum aestivum OX=4565 GN=CAMPLR22A2D_LOCUS4186 PE=3 SV=1	CAMPLR22A2D_LOCUS4186	LAPPVAVSPNGIRVP	I3NV43	Centromeric histone 3	CENH3	TKL/IRAK
A0A1D5ULA7-196S	Protein argonaute 2(predicted) OS=Triticum aestivum OX=4565 GN=CAMPLR22A2D_LOCUS4186 PE=3 SV=1	CAMPLR22A2D_LOCUS4186	LAPPVAVSPNGIRVP	W5D4F5	WD_REPEATS_REGION domain-containing protein	TRAES_3BF007900030CFD_C1	TKL/IRAK
A0A1D5UMG0-250S	RING-type domain-containing protein OS=Triticum aestivum OX=4565 GN=CAMPLR22A2D_LOCUS3286 PE=4 SV=1	CAMPLR22A2D_LOCUS3286	PSISKQSSFPARIGN	A0A096USR9	RNA helicase	DEAD1-B	TKL/IRAK
A0A1D5UMG0-250S	RING-type domain-containing protein OS=Triticum aestivum OX=4565 GN=CAMPLR22A2D_LOCUS3286 PE=4 SV=1	CAMPLR22A2D_LOCUS3286	PSISKQSSFPARIGN	A0A1D6BIT2	ABP protein	ABP	TKL/IRAK
A0A1D5UMG0-250S	RING-type domain-containing protein OS=Triticum aestivum OX=4565 GN=CAMPLR22A2D_LOCUS3286 PE=4 SV=1	CAMPLR22A2D_LOCUS3286	PSISKQSSFPARIGN	A0A1D6D9Q7	DEAD-box ATP-dependent RNA helicase 53(predicted)	CAMPLR22A2D_LOCUS2504	TKL/IRAK
A0A1D5UMG0-250S	RING-type domain-containing protein OS=Triticum aestivum OX=4565 GN=CAMPLR22A2D_LOCUS3286 PE=4 SV=1	CAMPLR22A2D_LOCUS3286	PSISKQSSFPARIGN	A0A2X0TUN1	DEAD-box ATP-dependent RNA helicase 32(predicted)	CAMPLR22A2D_LOCUS2132	TKL/IRAK
A0A1D5UPH0-12S	Branchpoint-bridging protein(predicted) OS=Triticum aestivum OX=4565 GN=CAMPLR22A2D_LOCUS2813 PE=4 SV=1	CAMPLR22A2D_LOCUS2813	ETLARSPSREPSSDP	A0A096USR9	RNA helicase	DEAD1-B	TKL/IRAK
A0A1D5UPH0-12S	Branchpoint-bridging protein(predicted) OS=Triticum aestivum OX=4565 GN=CAMPLR22A2D_LOCUS2813 PE=4 SV=1	CAMPLR22A2D_LOCUS2813	ETLARSPSREPSSDP	A0A1D6BIT2	ABP protein	ABP	TKL/IRAK
A0A1D5UPH0-12S	Branchpoint-bridging protein(predicted) OS=Triticum aestivum OX=4565 GN=CAMPLR22A2D_LOCUS2813 PE=4 SV=1	CAMPLR22A2D_LOCUS2813	ETLARSPSREPSSDP	A0A1D6D9Q7	DEAD-box ATP-dependent RNA helicase 53(predicted)	CAMPLR22A2D_LOCUS2504	TKL/IRAK
A0A1D5UPH0-12S	Branchpoint-bridging protein(predicted) OS=Triticum aestivum OX=4565 GN=CAMPLR22A2D_LOCUS2813 PE=4 SV=1	CAMPLR22A2D_LOCUS2813	ETLARSPSREPSSDP	A0A2X0TUN1	DEAD-box ATP-dependent RNA helicase 32(predicted)	CAMPLR22A2D_LOCUS2132	TKL/IRAK
A0A1D5UPH0-16S	Branchpoint-bridging protein(predicted) OS=Triticum aestivum OX=4565 GN=CAMPLR22A2D_LOCUS2813 PE=4 SV=1	CAMPLR22A2D_LOCUS2813	RSPSREPSSDPPRDA	A0A096USR9	RNA helicase	DEAD1-B	TKL/IRAK
A0A1D5UPH0-16S	Branchpoint-bridging protein(predicted) OS=Triticum aestivum OX=4565 GN=CAMPLR22A2D_LOCUS2813 PE=4 SV=1	CAMPLR22A2D_LOCUS2813	RSPSREPSSDPPRDA	A0A1D6BIT2	ABP protein	ABP	TKL/IRAK
A0A1D5UPH0-16S	Branchpoint-bridging protein(predicted) OS=Triticum aestivum OX=4565 GN=CAMPLR22A2D_LOCUS2813 PE=4 SV=1	CAMPLR22A2D_LOCUS2813	RSPSREPSSDPPRDA	A0A1D6D9Q7	DEAD-box ATP-dependent RNA helicase 53(predicted)	CAMPLR22A2D_LOCUS2504	TKL/IRAK
A0A1D5UPH0-16S	Branchpoint-bridging protein(predicted) OS=Triticum aestivum OX=4565 GN=CAMPLR22A2D_LOCUS2813 PE=4 SV=1	CAMPLR22A2D_LOCUS2813	RSPSREPSSDPPRDA	A0A2X0TUN1	DEAD-box ATP-dependent RNA helicase 32(predicted)	CAMPLR22A2D_LOCUS2132	TKL/IRAK
A0A1D5UPH0-17S	Branchpoint-bridging protein(predicted) OS=Triticum aestivum OX=4565 GN=CAMPLR22A2D_LOCUS2813 PE=4 SV=1	CAMPLR22A2D_LOCUS2813	SPSREPSSDPPRDAS	A0A096USR9	RNA helicase	DEAD1-B	TKL/IRAK
A0A1D5UPH0-17S	Branchpoint-bridging protein(predicted) OS=Triticum aestivum OX=4565 GN=CAMPLR22A2D_LOCUS2813 PE=4 SV=1	CAMPLR22A2D_LOCUS2813	SPSREPSSDPPRDAS	A0A1D6BIT2	ABP protein	ABP	TKL/IRAK
A0A1D5UPH0-17S	Branchpoint-bridging protein(predicted) OS=Triticum aestivum OX=4565 GN=CAMPLR22A2D_LOCUS2813 PE=4 SV=1	CAMPLR22A2D_LOCUS2813	SPSREPSSDPPRDAS	A0A1D6D9Q7	DEAD-box ATP-dependent RNA helicase 53(predicted)	CAMPLR22A2D_LOCUS2504	TKL/IRAK
A0A1D5UPH0-17S	Branchpoint-bridging protein(predicted) OS=Triticum aestivum OX=4565 GN=CAMPLR22A2D_LOCUS2813 PE=4 SV=1	CAMPLR22A2D_LOCUS2813	SPSREPSSDPPRDAS	A0A2X0TUN1	DEAD-box ATP-dependent RNA helicase 32(predicted)	CAMPLR22A2D_LOCUS2132	TKL/IRAK
A0A1D5UPW1-431S	FAD-binding FR-type domain-containing protein OS=Triticum aestivum OX=4565 GN=CAMPLR22A2D_LOCUS3127 PE=4 SV=1	CAMPLR22A2D_LOCUS3127	VQEQKSRSDSESDQS	A0A077RVS7	Calcium-dependent protein kinase(predicted)	TRAES_3BF009500070CFD_C1	CAMK/CAMK1
A0A1D5UPW1-431S	FAD-binding FR-type domain-containing protein OS=Triticum aestivum OX=4565 GN=CAMPLR22A2D_LOCUS3127 PE=4 SV=1	CAMPLR22A2D_LOCUS3127	VQEQKSRSDSESDQS	A0A1D5UK41	Calcium-dependent protein kinase(predicted)	CAMPLR22A2D_LOCUS4557	CAMK/CAMK1
A0A1D5UPW1-431S	FAD-binding FR-type domain-containing protein OS=Triticum aestivum OX=4565 GN=CAMPLR22A2D_LOCUS3127 PE=4 SV=1	CAMPLR22A2D_LOCUS3127	VQEQKSRSDSESDQS	A0A1D6DI56	Putative ankyrin-kinase(predicted)	CAMPLR22A2D_LOCUS1441	TKL/MLK
A0A1D5UQF7-284S	Aquaporin(predicted) OS=Triticum aestivum OX=4565 GN=CAMPLR22A2D_LOCUS3784 PE=3 SV=1	CAMPLR22A2D_LOCUS3784	SATKLGSSASFGRN*	A0A3B6EHM7	Katanin p60 ATPase-containing subunit A1	KATNA1	CK1/CK1
A0A1D5UQF7-286S	Aquaporin(predicted) OS=Triticum aestivum OX=4565 GN=CAMPLR22A2D_LOCUS3784 PE=3 SV=1	CAMPLR22A2D_LOCUS3784	TKLGSSASFGRN***	A0A3B6EHM7	Katanin p60 ATPase-containing subunit A1	KATNA1	CK1/CK1
A0A1D5V0U4-27S	Glycosyltransferases OS=Triticum aestivum OX=4565 GN=CAMPLR22A2D_LOCUS334 PE=3 SV=1	CAMPLR22A2D_LOCUS334	NHPFATASPPSSPLR	A0A1D5ZPS0	GXM1	GXM1	CMGC/CDK
A0A1D5VQ90-55S	Secretory carrier-associated membrane protein OS=Triticum aestivum OX=4565 PE=3 SV=1	--	TVDIPLGSSKDLKQK	A0A077S290	Ras-related protein Rab11B(predicted)	TRAES_3BF022100020CFD_C1	TKL/IRAK
A0A1D5VQ90-55S	Secretory carrier-associated membrane protein OS=Triticum aestivum OX=4565 PE=3 SV=1	--	TVDIPLGSSKDLKQK	W5C0R0	MSP domain-containing protein	CAMPLR22A2D_LOCUS3683	TKL/IRAK
A0A1D5W940-6S	PUA domain-containing protein OS=Triticum aestivum OX=4565 PE=4 SV=1	--	**MFKKFSSEDISGQ	E6Y3A2	Putative translation initiation factor	PTIF	TKL/IRAK
A0A1D5W940-6S	PUA domain-containing protein OS=Triticum aestivum OX=4565 PE=4 SV=1	--	**MFKKFSSEDISGQ	W5D4F5	WD_REPEATS_REGION domain-containing protein	TRAES_3BF007900030CFD_C1	TKL/IRAK
A0A1D5XVH4-213S	14-3-3 protein OS=Triticum aestivum OX=4565 PE=3 SV=1	--	DEIKEAASKPEGEGH	A4K4Y8	Tubulin alpha chain	TUBA-4A	CK1/CK1
A0A1D5YJJ4-280S	acidPPc domain-containing protein OS=Triticum aestivum OX=4565 PE=4 SV=1	--	GIALRDTSPILDTME	A0A077RSL7	AAA domain-containing protein	TRAES_3BF042900030CFD_C1	CMGC/MAPK
A0A1D6A818-10S	KH domain-containing protein OS=Triticum aestivum OX=4565 PE=4 SV=1	--	SGRYMAYSPSPSTTP	A0A096USR9	RNA helicase	DEAD1-B	TKL/IRAK
A0A1D6A818-10S	KH domain-containing protein OS=Triticum aestivum OX=4565 PE=4 SV=1	--	SGRYMAYSPSPSTTP	A0A1D6BIT2	ABP protein	ABP	TKL/IRAK
A0A1D6A818-10S	KH domain-containing protein OS=Triticum aestivum OX=4565 PE=4 SV=1	--	SGRYMAYSPSPSTTP	A0A1D6D9Q7	DEAD-box ATP-dependent RNA helicase 53(predicted)	CAMPLR22A2D_LOCUS2504	TKL/IRAK
A0A1D6A818-10S	KH domain-containing protein OS=Triticum aestivum OX=4565 PE=4 SV=1	--	SGRYMAYSPSPSTTP	A0A2X0TUN1	DEAD-box ATP-dependent RNA helicase 32(predicted)	CAMPLR22A2D_LOCUS2132	TKL/IRAK
A0A1D6A818-10S	KH domain-containing protein OS=Triticum aestivum OX=4565 PE=4 SV=1	--	SGRYMAYSPSPSTTP	Q9FXQ9	TaWIN1	TAWIN1	TKL/IRAK
A0A1D6A818-216S	KH domain-containing protein OS=Triticum aestivum OX=4565 PE=4 SV=1	--	EGMQRSGSASPFHNS	W5CYL8	t-SNARE coiled-coil homology domain-containing protein	TRAES_3BF094200040CFD_C1	CAMK/CAMKL
A0A1D6AM47-16S	Aquaporin OS=Triticum aestivum OX=4565 GN=PIP1 PE=3 SV=1	PIP1	RLGANRYSEHQPIGT	A0A077S290	Ras-related protein Rab11B(predicted)	TRAES_3BF022100020CFD_C1	TKL/IRAK
A0A1D6D0M4-134S	Pre-mRNA processing factor(predicted) OS=Triticum aestivum OX=4565 PE=4 SV=1	--	RSPRYRRSPSYSRRS	A0A096USR9	RNA helicase	DEAD1-B	TKL/IRAK
A0A1D6D0M4-134S	Pre-mRNA processing factor(predicted) OS=Triticum aestivum OX=4565 PE=4 SV=1	--	RSPRYRRSPSYSRRS	A0A1D6BIT2	ABP protein	ABP	TKL/IRAK
A0A1D6D0M4-134S	Pre-mRNA processing factor(predicted) OS=Triticum aestivum OX=4565 PE=4 SV=1	--	RSPRYRRSPSYSRRS	A0A1D6D9Q7	DEAD-box ATP-dependent RNA helicase 53(predicted)	CAMPLR22A2D_LOCUS2504	TKL/IRAK
A0A1D6D0M4-134S	Pre-mRNA processing factor(predicted) OS=Triticum aestivum OX=4565 PE=4 SV=1	--	RSPRYRRSPSYSRRS	A0A2X0TUN1	DEAD-box ATP-dependent RNA helicase 32(predicted)	CAMPLR22A2D_LOCUS2132	TKL/IRAK
A0A1D6D0M4-158S	Pre-mRNA processing factor(predicted) OS=Triticum aestivum OX=4565 PE=4 SV=1	--	VSPARGRSVSRSPVR	A0A096USR9	RNA helicase	DEAD1-B	TKL/IRAK
A0A1D6D0M4-158S	Pre-mRNA processing factor(predicted) OS=Triticum aestivum OX=4565 PE=4 SV=1	--	VSPARGRSVSRSPVR	A0A1D6BIT2	ABP protein	ABP	TKL/IRAK
A0A1D6D0M4-158S	Pre-mRNA processing factor(predicted) OS=Triticum aestivum OX=4565 PE=4 SV=1	--	VSPARGRSVSRSPVR	A0A1D6D9Q7	DEAD-box ATP-dependent RNA helicase 53(predicted)	CAMPLR22A2D_LOCUS2504	TKL/IRAK
A0A1D6D0M4-158S	Pre-mRNA processing factor(predicted) OS=Triticum aestivum OX=4565 PE=4 SV=1	--	VSPARGRSVSRSPVR	A0A2X0TUN1	DEAD-box ATP-dependent RNA helicase 32(predicted)	CAMPLR22A2D_LOCUS2132	TKL/IRAK
A0A1D6D0M4-160S	Pre-mRNA processing factor(predicted) OS=Triticum aestivum OX=4565 PE=4 SV=1	--	PARGRSVSRSPVRGR	A0A096USR9	RNA helicase	DEAD1-B	TKL/IRAK
A0A1D6D0M4-160S	Pre-mRNA processing factor(predicted) OS=Triticum aestivum OX=4565 PE=4 SV=1	--	PARGRSVSRSPVRGR	A0A1D6BIT2	ABP protein	ABP	TKL/IRAK
A0A1D6D0M4-160S	Pre-mRNA processing factor(predicted) OS=Triticum aestivum OX=4565 PE=4 SV=1	--	PARGRSVSRSPVRGR	A0A1D6D9Q7	DEAD-box ATP-dependent RNA helicase 53(predicted)	CAMPLR22A2D_LOCUS2504	TKL/IRAK
A0A1D6D0M4-160S	Pre-mRNA processing factor(predicted) OS=Triticum aestivum OX=4565 PE=4 SV=1	--	PARGRSVSRSPVRGR	A0A2X0TUN1	DEAD-box ATP-dependent RNA helicase 32(predicted)	CAMPLR22A2D_LOCUS2132	TKL/IRAK
A0A1D6D0M4-162S	Pre-mRNA processing factor(predicted) OS=Triticum aestivum OX=4565 PE=4 SV=1	--	RGRSVSRSPVRGRDE	A0A096USR9	RNA helicase	DEAD1-B	TKL/IRAK
A0A1D6D0M4-162S	Pre-mRNA processing factor(predicted) OS=Triticum aestivum OX=4565 PE=4 SV=1	--	RGRSVSRSPVRGRDE	A0A1D6BIT2	ABP protein	ABP	TKL/IRAK
A0A1D6D0M4-162S	Pre-mRNA processing factor(predicted) OS=Triticum aestivum OX=4565 PE=4 SV=1	--	RGRSVSRSPVRGRDE	A0A1D6D9Q7	DEAD-box ATP-dependent RNA helicase 53(predicted)	CAMPLR22A2D_LOCUS2504	TKL/IRAK
A0A1D6D0M4-162S	Pre-mRNA processing factor(predicted) OS=Triticum aestivum OX=4565 PE=4 SV=1	--	RGRSVSRSPVRGRDE	A0A2X0TUN1	DEAD-box ATP-dependent RNA helicase 32(predicted)	CAMPLR22A2D_LOCUS2132	TKL/IRAK
A0A1D6RP39-14S	OSJNBb0103I08.8 protein(predicted) OS=Triticum aestivum OX=4565 GN=CAMPLR22A2D_LOCUS3883 PE=4 SV=1	CAMPLR22A2D_LOCUS3883	GASTVSPSLRFLGFI	I3RN54	Inorganic pyrophosphotase	IPP1-1	TKL/IRAK
A0A1D6RPC5-259S	U3 small nucleolar RNA-associated protein 6-like protein(predicted) OS=Triticum aestivum OX=4565 GN=CAMPLR22A2D_LOCUS2610 PE=4 SV=1	CAMPLR22A2D_LOCUS2610	SLDEQGDSPKESGLE	A0A096USR9	RNA helicase	DEAD1-B	TKL/IRAK
A0A1D6RPC5-259S	U3 small nucleolar RNA-associated protein 6-like protein(predicted) OS=Triticum aestivum OX=4565 GN=CAMPLR22A2D_LOCUS2610 PE=4 SV=1	CAMPLR22A2D_LOCUS2610	SLDEQGDSPKESGLE	A0A1D6BIT2	ABP protein	ABP	TKL/IRAK
A0A1D6RPC5-259S	U3 small nucleolar RNA-associated protein 6-like protein(predicted) OS=Triticum aestivum OX=4565 GN=CAMPLR22A2D_LOCUS2610 PE=4 SV=1	CAMPLR22A2D_LOCUS2610	SLDEQGDSPKESGLE	A0A1D6D9Q7	DEAD-box ATP-dependent RNA helicase 53(predicted)	CAMPLR22A2D_LOCUS2504	TKL/IRAK
A0A1D6RPC5-259S	U3 small nucleolar RNA-associated protein 6-like protein(predicted) OS=Triticum aestivum OX=4565 GN=CAMPLR22A2D_LOCUS2610 PE=4 SV=1	CAMPLR22A2D_LOCUS2610	SLDEQGDSPKESGLE	A0A2X0TUN1	DEAD-box ATP-dependent RNA helicase 32(predicted)	CAMPLR22A2D_LOCUS2132	TKL/IRAK
A0A1D6RPC5-259S	U3 small nucleolar RNA-associated protein 6-like protein(predicted) OS=Triticum aestivum OX=4565 GN=CAMPLR22A2D_LOCUS2610 PE=4 SV=1	CAMPLR22A2D_LOCUS2610	SLDEQGDSPKESGLE	W5D4F5	WD_REPEATS_REGION domain-containing protein	TRAES_3BF007900030CFD_C1	TKL/IRAK
A0A2X0TUN1-711S	DEAD-box ATP-dependent RNA helicase 32(predicted) OS=Triticum aestivum OX=4565 GN=CAMPLR22A2D_LOCUS2132 PE=3 SV=1	CAMPLR22A2D_LOCUS2132	TDAVSDDSGSEPDRN	A0A077RSJ4	SIT4 phosphatase-associated family protein(predicted)	TRAES_3BF021900050CFD_C1	TKL/IRAK
A0A2X0TUN1-711S	DEAD-box ATP-dependent RNA helicase 32(predicted) OS=Triticum aestivum OX=4565 GN=CAMPLR22A2D_LOCUS2132 PE=3 SV=1	CAMPLR22A2D_LOCUS2132	TDAVSDDSGSEPDRN	A0A096USR9	RNA helicase	DEAD1-B	TKL/IRAK
A0A2X0TUN1-711S	DEAD-box ATP-dependent RNA helicase 32(predicted) OS=Triticum aestivum OX=4565 GN=CAMPLR22A2D_LOCUS2132 PE=3 SV=1	CAMPLR22A2D_LOCUS2132	TDAVSDDSGSEPDRN	A0A1D6BIT2	ABP protein	ABP	TKL/IRAK
A0A2X0TUN1-711S	DEAD-box ATP-dependent RNA helicase 32(predicted) OS=Triticum aestivum OX=4565 GN=CAMPLR22A2D_LOCUS2132 PE=3 SV=1	CAMPLR22A2D_LOCUS2132	TDAVSDDSGSEPDRN	A0A1D6D9Q7	DEAD-box ATP-dependent RNA helicase 53(predicted)	CAMPLR22A2D_LOCUS2504	TKL/IRAK
A0A2X0TUN1-711S	DEAD-box ATP-dependent RNA helicase 32(predicted) OS=Triticum aestivum OX=4565 GN=CAMPLR22A2D_LOCUS2132 PE=3 SV=1	CAMPLR22A2D_LOCUS2132	TDAVSDDSGSEPDRN	E6Y3A2	Putative translation initiation factor	PTIF	TKL/IRAK
A0A341Q720-178S	Nucleic acid binding protein, putative(predicted) OS=Triticum aestivum OX=4565 PE=4 SV=1	--	SRSKHAGSDSEEEGP	A9J209	MIKC-type MADS-box transcription factor WM24A	WM24A	TKL/IRAK
A0A341Q720-180S	Nucleic acid binding protein, putative(predicted) OS=Triticum aestivum OX=4565 PE=4 SV=1	--	SKHAGSDSEEEGPVR	A9J209	MIKC-type MADS-box transcription factor WM24A	WM24A	TKL/IRAK
A0A341RNA0-175S	14_3_3 domain-containing protein OS=Triticum aestivum OX=4565 PE=3 SV=1	--	TLWTSDISEDAAEEM	A4K4Y8	Tubulin alpha chain	TUBA-4A	CK1/CK1
A0A341VJ86-152S	Protein kinase domain-containing protein OS=Triticum aestivum OX=4565 PE=4 SV=1	--	KENAEQVSFSATEKA	W5CQV6	Protein kinase domain-containing protein	TRAES_3BF115300080CFD_C1	TKL/IRAK
A0A341YY56-738S	ADP-ribosylation factor GTPase-activating protein AGD3(predicted) OS=Triticum aestivum OX=4565 PE=4 SV=1	--	VSPRESLSPPSTSSH	A0A077S290	Ras-related protein Rab11B(predicted)	TRAES_3BF022100020CFD_C1	TKL/IRAK
A0A341YY56-738S	ADP-ribosylation factor GTPase-activating protein AGD3(predicted) OS=Triticum aestivum OX=4565 PE=4 SV=1	--	VSPRESLSPPSTSSH	Q9FXQ9	TaWIN1	TAWIN1	TKL/IRAK
A0A341YY56-738S	ADP-ribosylation factor GTPase-activating protein AGD3(predicted) OS=Triticum aestivum OX=4565 PE=4 SV=1	--	VSPRESLSPPSTSSH	W5CR66	AP-4 complex subunit epsilon	TRAES_3BF069400020CFD_C1	TKL/IRAK
A0A341ZHG0-190S	Ras-related protein RIC2(predicted) OS=Triticum aestivum OX=4565 PE=4 SV=1	--	AVEAGEDSAAGPGKG	A4K4Y8	Tubulin alpha chain	TUBA-4A	CK1/CK1
A0A3B5XT33-74S	RRM domain-containing protein OS=Triticum aestivum OX=4565 PE=4 SV=1	--	SPPPKKPSPPPPAPR	A0A096USR9	RNA helicase	DEAD1-B	TKL/IRAK
A0A3B5XT33-74S	RRM domain-containing protein OS=Triticum aestivum OX=4565 PE=4 SV=1	--	SPPPKKPSPPPPAPR	A0A1D6BIT2	ABP protein	ABP	TKL/IRAK
A0A3B5XT33-74S	RRM domain-containing protein OS=Triticum aestivum OX=4565 PE=4 SV=1	--	SPPPKKPSPPPPAPR	A0A1D6D9Q7	DEAD-box ATP-dependent RNA helicase 53(predicted)	CAMPLR22A2D_LOCUS2504	TKL/IRAK
A0A3B5XT33-74S	RRM domain-containing protein OS=Triticum aestivum OX=4565 PE=4 SV=1	--	SPPPKKPSPPPPAPR	A0A2X0TUN1	DEAD-box ATP-dependent RNA helicase 32(predicted)	CAMPLR22A2D_LOCUS2132	TKL/IRAK
A0A3B5XU06-293S	Replication protein A subunit OS=Triticum aestivum OX=4565 PE=3 SV=1	--	PGAGGGISPPGNVYG	W5C6F4	Zinc finger Ran-binding domain-containing protein 3(predicted)	CAMPLR22A2D_LOCUS1389	CMGC/CDK
A0A3B5XUF2-529S	Nuclear factor related to kappa-B-binding protein(predicted) OS=Triticum aestivum OX=4565 PE=4 SV=1	--	KANESLRSPESDRLA	W5C6F4	Zinc finger Ran-binding domain-containing protein 3(predicted)	CAMPLR22A2D_LOCUS1389	CMGC/CDK
A0A3B5XV79-171S	Zinc finger CCCH domain-containing protein 33(predicted) OS=Triticum aestivum OX=4565 PE=4 SV=1	--	LLKSPAVSPSSSPKK	A0A077S011	E2_bind domain-containing protein	TRAES_3BF029600010CFD_C1	TKL/IRAK
A0A3B5XV79-171S	Zinc finger CCCH domain-containing protein 33(predicted) OS=Triticum aestivum OX=4565 PE=4 SV=1	--	LLKSPAVSPSSSPKK	W5C421	RING-type domain-containing protein	CAMPLR22A2D_LOCUS211	TKL/IRAK
A0A3B5XV79-181S	Zinc finger CCCH domain-containing protein 33(predicted) OS=Triticum aestivum OX=4565 PE=4 SV=1	--	SSPKKSASPPAAMAA	A0A077S011	E2_bind domain-containing protein	TRAES_3BF029600010CFD_C1	TKL/IRAK
A0A3B5XV79-181S	Zinc finger CCCH domain-containing protein 33(predicted) OS=Triticum aestivum OX=4565 PE=4 SV=1	--	SSPKKSASPPAAMAA	W5C421	RING-type domain-containing protein	CAMPLR22A2D_LOCUS211	TKL/IRAK
A0A3B5XV79-333S	Zinc finger CCCH domain-containing protein 33(predicted) OS=Triticum aestivum OX=4565 PE=4 SV=1	--	VGMMQPVSPRSSPPN	A0A077S011	E2_bind domain-containing protein	TRAES_3BF029600010CFD_C1	TKL/IRAK
A0A3B5XV79-333S	Zinc finger CCCH domain-containing protein 33(predicted) OS=Triticum aestivum OX=4565 PE=4 SV=1	--	VGMMQPVSPRSSPPN	W5C421	RING-type domain-containing protein	CAMPLR22A2D_LOCUS211	TKL/IRAK
A0A3B5XV79-392S	Zinc finger CCCH domain-containing protein 33(predicted) OS=Triticum aestivum OX=4565 PE=4 SV=1	--	KVSSSAHSPRASWGA	A0A077S011	E2_bind domain-containing protein	TRAES_3BF029600010CFD_C1	TKL/IRAK
A0A3B5XV79-392S	Zinc finger CCCH domain-containing protein 33(predicted) OS=Triticum aestivum OX=4565 PE=4 SV=1	--	KVSSSAHSPRASWGA	W5C421	RING-type domain-containing protein	CAMPLR22A2D_LOCUS211	TKL/IRAK
A0A3B5XVT0-578S	Kinesin-like protein OS=Triticum aestivum OX=4565 PE=3 SV=1	--	DEKVTRVSPPRRKVI	A0A077S290	Ras-related protein Rab11B(predicted)	TRAES_3BF022100020CFD_C1	TKL/IRAK
A0A3B5XVT0-578S	Kinesin-like protein OS=Triticum aestivum OX=4565 PE=3 SV=1	--	DEKVTRVSPPRRKVI	I3NV43	Centromeric histone 3	CENH3	TKL/IRAK
A0A3B5XVT0-578S	Kinesin-like protein OS=Triticum aestivum OX=4565 PE=3 SV=1	--	DEKVTRVSPPRRKVI	Q9FXQ9	TaWIN1	TAWIN1	TKL/IRAK
A0A3B5XW63-297S	Phosphoinositide phospholipase C OS=Triticum aestivum OX=4565 PE=4 SV=1	--	VATARQVSEKDNYRY	A0A077RVS7	Calcium-dependent protein kinase(predicted)	TRAES_3BF009500070CFD_C1	CAMK/CAMK1
A0A3B5XW63-297S	Phosphoinositide phospholipase C OS=Triticum aestivum OX=4565 PE=4 SV=1	--	VATARQVSEKDNYRY	A0A077S290	Ras-related protein Rab11B(predicted)	TRAES_3BF022100020CFD_C1	TKL/IRAK
A0A3B5XW63-297S	Phosphoinositide phospholipase C OS=Triticum aestivum OX=4565 PE=4 SV=1	--	VATARQVSEKDNYRY	A0A1D5UK41	Calcium-dependent protein kinase(predicted)	CAMPLR22A2D_LOCUS4557	CAMK/CAMK1
A0A3B5XW63-297S	Phosphoinositide phospholipase C OS=Triticum aestivum OX=4565 PE=4 SV=1	--	VATARQVSEKDNYRY	A0A3B6LJL1	Calmodulin	CAM11-5B	CAMK/CAMK1
A0A3B5XW63-297S	Phosphoinositide phospholipase C OS=Triticum aestivum OX=4565 PE=4 SV=1	--	VATARQVSEKDNYRY	W5CQV6	Protein kinase domain-containing protein	TRAES_3BF115300080CFD_C1	TKL/IRAK
A0A3B5XW63-297S	Phosphoinositide phospholipase C OS=Triticum aestivum OX=4565 PE=4 SV=1	--	VATARQVSEKDNYRY	W5D4X8	Probable calcium-binding protein CML10(predicted)	TRAES_3BF089000150CFD_C1	CAMK/CAMK1
A0A3B5XWK3-46S	Serine/threonine protein phosphatase 2A regulatory subunit OS=Triticum aestivum OX=4565 PE=3 SV=1	--	QWDSMRASPPLAAIA	W5C6F4	Zinc finger Ran-binding domain-containing protein 3(predicted)	CAMPLR22A2D_LOCUS1389	CMGC/CDK
A0A3B5XWK6-391S	CRM domain-containing protein OS=Triticum aestivum OX=4565 PE=4 SV=1	--	FNRSYDNSDADDRTQ	A0A096USR9	RNA helicase	DEAD1-B	TKL/IRAK
A0A3B5XWK6-391S	CRM domain-containing protein OS=Triticum aestivum OX=4565 PE=4 SV=1	--	FNRSYDNSDADDRTQ	A0A1D6D9Q7	DEAD-box ATP-dependent RNA helicase 53(predicted)	CAMPLR22A2D_LOCUS2504	TKL/IRAK
A0A3B5XWK6-391S	CRM domain-containing protein OS=Triticum aestivum OX=4565 PE=4 SV=1	--	FNRSYDNSDADDRTQ	A0A2X0TUN1	DEAD-box ATP-dependent RNA helicase 32(predicted)	CAMPLR22A2D_LOCUS2132	TKL/IRAK
A0A3B5XXK2-299S	CBM20 domain-containing protein OS=Triticum aestivum OX=4565 PE=4 SV=1	--	SGMVESKSVGTLIQL	Q9FXQ9	TaWIN1	TAWIN1	TKL/IRAK
A0A3B5XXK2-299S	CBM20 domain-containing protein OS=Triticum aestivum OX=4565 PE=4 SV=1	--	SGMVESKSVGTLIQL	W5D3E6	Non-specific serine/threonine protein kinase	TRAES_3BF098500040CFD_C1	CAMK/CAMKL
A0A3B5XXK2-331S	CBM20 domain-containing protein OS=Triticum aestivum OX=4565 PE=4 SV=1	--	PKLGKSFSACSLASG	W5D3E6	Non-specific serine/threonine protein kinase	TRAES_3BF098500040CFD_C1	CAMK/CAMKL
A0A3B5XYR6-286S	CDT1 domain-containing protein OS=Triticum aestivum OX=4565 PE=4 SV=1	--	QSFQKLMSQKSITKV	A0A077S011	E2_bind domain-containing protein	TRAES_3BF029600010CFD_C1	TKL/IRAK
A0A3B5XYR6-286S	CDT1 domain-containing protein OS=Triticum aestivum OX=4565 PE=4 SV=1	--	QSFQKLMSQKSITKV	A0A096USR9	RNA helicase	DEAD1-B	TKL/IRAK
A0A3B5XYU6-304S	Microtubule-associated EB1 family protein, putative, expressed(predicted) OS=Triticum aestivum OX=4565 PE=4 SV=1	--	AAAHKRKSISDLEEF	A0A3B6LJL1	Calmodulin	CAM11-5B	CAMK/CAMK1
A0A3B5XYU6-304S	Microtubule-associated EB1 family protein, putative, expressed(predicted) OS=Triticum aestivum OX=4565 PE=4 SV=1	--	AAAHKRKSISDLEEF	W5D4X8	Probable calcium-binding protein CML10(predicted)	TRAES_3BF089000150CFD_C1	CAMK/CAMK1
A0A3B5XZE8-477S	BHLH domain-containing protein OS=Triticum aestivum OX=4565 PE=4 SV=1	--	AKSESDHSDLEASVR	W5CW28	GRAS domain-containing protein	TRAES_3BF021600230CFD_C1	TKL/IRAK
A0A3B5XZN2-1322S	p-loop containing nucleoside triphosphate hydrolase superfamily protein(predicted) OS=Triticum aestivum OX=4565 PE=4 SV=1	--	CKPESSYSPRQDNTL	W5C6F4	Zinc finger Ran-binding domain-containing protein 3(predicted)	CAMPLR22A2D_LOCUS1389	CMGC/CDK
A0A3B5XZY3-381S	MFS domain-containing protein OS=Triticum aestivum OX=4565 PE=3 SV=1	--	LISRQATSVEGKEIA	W5CR66	AP-4 complex subunit epsilon	TRAES_3BF069400020CFD_C1	TKL/IRAK
A0A3B5XZY3-393S	MFS domain-containing protein OS=Triticum aestivum OX=4565 PE=3 SV=1	--	EIAAPHGSIMGGVGR	W5CR66	AP-4 complex subunit epsilon	TRAES_3BF069400020CFD_C1	TKL/IRAK
A0A3B5Y006-998S	Zinc finger CCCH domain-containing protein 44(predicted) OS=Triticum aestivum OX=4565 PE=4 SV=1	--	QETGGLCSPTPAPKI	W5C6F4	Zinc finger Ran-binding domain-containing protein 3(predicted)	CAMPLR22A2D_LOCUS1389	CMGC/CDK
A0A3B5Y072-120S	Nucleoside diphosphate kinase OS=Triticum aestivum OX=4565 PE=3 SV=1	--	NVIHGSDSVESARKE	A0A3B6EHM7	Katanin p60 ATPase-containing subunit A1	KATNA1	CK1/CK1
A0A3B5Y072-120S	Nucleoside diphosphate kinase OS=Triticum aestivum OX=4565 PE=3 SV=1	--	NVIHGSDSVESARKE	A4K4Y8	Tubulin alpha chain	TUBA-4A	CK1/CK1
A0A3B5Y0G0-239S	Poly(RC)-binding protein 3(predicted) OS=Triticum aestivum OX=4565 PE=4 SV=1	--	EKTNAPVSQDRSAET	A0A096USR9	RNA helicase	DEAD1-B	TKL/IRAK
A0A3B5Y0G0-239S	Poly(RC)-binding protein 3(predicted) OS=Triticum aestivum OX=4565 PE=4 SV=1	--	EKTNAPVSQDRSAET	A0A1D6D9Q7	DEAD-box ATP-dependent RNA helicase 53(predicted)	CAMPLR22A2D_LOCUS2504	TKL/IRAK
A0A3B5Y0G0-239S	Poly(RC)-binding protein 3(predicted) OS=Triticum aestivum OX=4565 PE=4 SV=1	--	EKTNAPVSQDRSAET	A0A2X0TUN1	DEAD-box ATP-dependent RNA helicase 32(predicted)	CAMPLR22A2D_LOCUS2132	TKL/IRAK
A0A3B5Y0G0-239S	Poly(RC)-binding protein 3(predicted) OS=Triticum aestivum OX=4565 PE=4 SV=1	--	EKTNAPVSQDRSAET	W5D4F5	WD_REPEATS_REGION domain-containing protein	TRAES_3BF007900030CFD_C1	TKL/IRAK
A0A3B5Y0G7-424S	RanBD1 domain-containing protein OS=Triticum aestivum OX=4565 PE=4 SV=1	--	TPKTHEGSPKAPDV*	W5C6F4	Zinc finger Ran-binding domain-containing protein 3(predicted)	CAMPLR22A2D_LOCUS1389	CMGC/CDK
A0A3B5Y0Q5-3S	RPOLD domain-containing protein OS=Triticum aestivum OX=4565 PE=4 SV=1	--	*****MESPDGSSLP	W5C6F4	Zinc finger Ran-binding domain-containing protein 3(predicted)	CAMPLR22A2D_LOCUS1389	CMGC/CDK
A0A3B5Y0U8-1047S	Agenet domain containing protein, expressed(predicted) OS=Triticum aestivum OX=4565 PE=4 SV=1	--	KIFQNQKSPVAGLET	W5C6F4	Zinc finger Ran-binding domain-containing protein 3(predicted)	CAMPLR22A2D_LOCUS1389	CMGC/CDK
A0A3B5Y0U8-1245S	Agenet domain containing protein, expressed(predicted) OS=Triticum aestivum OX=4565 PE=4 SV=1	--	KRKKASASQEQQPDI	W5CR66	AP-4 complex subunit epsilon	TRAES_3BF069400020CFD_C1	TKL/IRAK
A0A3B5Y0U8-1289S	Agenet domain containing protein, expressed(predicted) OS=Triticum aestivum OX=4565 PE=4 SV=1	--	GFTLSTRSPSNVLGS	W5C6F4	Zinc finger Ran-binding domain-containing protein 3(predicted)	CAMPLR22A2D_LOCUS1389	CMGC/CDK
A0A3B5Y0U8-1784S	Agenet domain containing protein, expressed(predicted) OS=Triticum aestivum OX=4565 PE=4 SV=1	--	DKSNKGDSPYEKRQR	W5C6F4	Zinc finger Ran-binding domain-containing protein 3(predicted)	CAMPLR22A2D_LOCUS1389	CMGC/CDK
A0A3B5Y0U8-1935S	Agenet domain containing protein, expressed(predicted) OS=Triticum aestivum OX=4565 PE=4 SV=1	--	GDQSDRISEGSASTR	W5CR66	AP-4 complex subunit epsilon	TRAES_3BF069400020CFD_C1	TKL/IRAK
A0A3B5Y0U8-843S	Agenet domain containing protein, expressed(predicted) OS=Triticum aestivum OX=4565 PE=4 SV=1	--	PTASAGASPSSEDCS	W5C6F4	Zinc finger Ran-binding domain-containing protein 3(predicted)	CAMPLR22A2D_LOCUS1389	CMGC/CDK
A0A3B5Y2A7-81S	60S acidic ribosomal protein P2B(predicted) OS=Triticum aestivum OX=4565 PE=3 SV=1	--	VGAPAAASGGAAAPA	A0A096USR9	RNA helicase	DEAD1-B	TKL/IRAK
A0A3B5Y2A7-81S	60S acidic ribosomal protein P2B(predicted) OS=Triticum aestivum OX=4565 PE=3 SV=1	--	VGAPAAASGGAAAPA	A0A1D6BIT2	ABP protein	ABP	TKL/IRAK
A0A3B5Y2A7-81S	60S acidic ribosomal protein P2B(predicted) OS=Triticum aestivum OX=4565 PE=3 SV=1	--	VGAPAAASGGAAAPA	A0A1D6D9Q7	DEAD-box ATP-dependent RNA helicase 53(predicted)	CAMPLR22A2D_LOCUS2504	TKL/IRAK
A0A3B5Y2A7-81S	60S acidic ribosomal protein P2B(predicted) OS=Triticum aestivum OX=4565 PE=3 SV=1	--	VGAPAAASGGAAAPA	A0A2X0TUN1	DEAD-box ATP-dependent RNA helicase 32(predicted)	CAMPLR22A2D_LOCUS2132	TKL/IRAK
A0A3B5Y2A7-81S	60S acidic ribosomal protein P2B(predicted) OS=Triticum aestivum OX=4565 PE=3 SV=1	--	VGAPAAASGGAAAPA	E6Y3A2	Putative translation initiation factor	PTIF	TKL/IRAK
A0A3B5Y2A7-81S	60S acidic ribosomal protein P2B(predicted) OS=Triticum aestivum OX=4565 PE=3 SV=1	--	VGAPAAASGGAAAPA	W5D4F5	WD_REPEATS_REGION domain-containing protein	TRAES_3BF007900030CFD_C1	TKL/IRAK
A0A3B5Y2A7-91S	60S acidic ribosomal protein P2B(predicted) OS=Triticum aestivum OX=4565 PE=3 SV=1	--	AAAPAAESKKEEKVE	A0A096USR9	RNA helicase	DEAD1-B	TKL/IRAK
A0A3B5Y2A7-91S	60S acidic ribosomal protein P2B(predicted) OS=Triticum aestivum OX=4565 PE=3 SV=1	--	AAAPAAESKKEEKVE	A0A1D6BIT2	ABP protein	ABP	TKL/IRAK
A0A3B5Y2A7-91S	60S acidic ribosomal protein P2B(predicted) OS=Triticum aestivum OX=4565 PE=3 SV=1	--	AAAPAAESKKEEKVE	A0A1D6D9Q7	DEAD-box ATP-dependent RNA helicase 53(predicted)	CAMPLR22A2D_LOCUS2504	TKL/IRAK
A0A3B5Y2A7-91S	60S acidic ribosomal protein P2B(predicted) OS=Triticum aestivum OX=4565 PE=3 SV=1	--	AAAPAAESKKEEKVE	A0A2X0TUN1	DEAD-box ATP-dependent RNA helicase 32(predicted)	CAMPLR22A2D_LOCUS2132	TKL/IRAK
A0A3B5Y2A7-91S	60S acidic ribosomal protein P2B(predicted) OS=Triticum aestivum OX=4565 PE=3 SV=1	--	AAAPAAESKKEEKVE	E6Y3A2	Putative translation initiation factor	PTIF	TKL/IRAK
A0A3B5Y2A7-91S	60S acidic ribosomal protein P2B(predicted) OS=Triticum aestivum OX=4565 PE=3 SV=1	--	AAAPAAESKKEEKVE	W5D4F5	WD_REPEATS_REGION domain-containing protein	TRAES_3BF007900030CFD_C1	TKL/IRAK
A0A3B5Y2T4-79S	Delta-1-pyrroline-5-carboxylate synthase OS=Triticum aestivum OX=4565 PE=3 SV=1	--	YRKLVNSSFADLQKP	A0A1D5UQF7	Aquaporin(predicted)	CAMPLR22A2D_LOCUS3784	TKL/IRAK
A0A3B5Y2T4-79S	Delta-1-pyrroline-5-carboxylate synthase OS=Triticum aestivum OX=4565 PE=3 SV=1	--	YRKLVNSSFADLQKP	A0A1D6AM47	Aquaporin	PIP1	TKL/IRAK
A0A3B5Y2T4-79S	Delta-1-pyrroline-5-carboxylate synthase OS=Triticum aestivum OX=4565 PE=3 SV=1	--	YRKLVNSSFADLQKP	A0A3B6LJL1	Calmodulin	CAM11-5B	CAMK/CAMK1
A0A3B5Y2T4-79S	Delta-1-pyrroline-5-carboxylate synthase OS=Triticum aestivum OX=4565 PE=3 SV=1	--	YRKLVNSSFADLQKP	A7J2I2	Plasma membrane intrinsic protein	AQP3	TKL/IRAK
A0A3B5Y2T4-79S	Delta-1-pyrroline-5-carboxylate synthase OS=Triticum aestivum OX=4565 PE=3 SV=1	--	YRKLVNSSFADLQKP	A7J2I3	Plasma membrane intrinsic protein	AQP4	TKL/IRAK
A0A3B5Y2T4-79S	Delta-1-pyrroline-5-carboxylate synthase OS=Triticum aestivum OX=4565 PE=3 SV=1	--	YRKLVNSSFADLQKP	E6Y3A2	Putative translation initiation factor	PTIF	TKL/IRAK
A0A3B5Y2T4-79S	Delta-1-pyrroline-5-carboxylate synthase OS=Triticum aestivum OX=4565 PE=3 SV=1	--	YRKLVNSSFADLQKP	G3E8E1	Aquaporin 7	AQP7	TKL/IRAK
A0A3B5Y2T4-79S	Delta-1-pyrroline-5-carboxylate synthase OS=Triticum aestivum OX=4565 PE=3 SV=1	--	YRKLVNSSFADLQKP	G3E8E2	Aquaporin 8	AQP8	TKL/IRAK
A0A3B5Y2T4-79S	Delta-1-pyrroline-5-carboxylate synthase OS=Triticum aestivum OX=4565 PE=3 SV=1	--	YRKLVNSSFADLQKP	W5D4X8	Probable calcium-binding protein CML10(predicted)	TRAES_3BF089000150CFD_C1	CAMK/CAMK1
A0A3B5Y4C1-201S	Protein kinase domain-containing protein OS=Triticum aestivum OX=4565 PE=4 SV=1	--	KPKRRAKSPIPARVI	W5D3E6	Non-specific serine/threonine protein kinase	TRAES_3BF098500040CFD_C1	CAMK/CAMKL
A0A3B5Y512-427S	SANT domain-containing protein OS=Triticum aestivum OX=4565 PE=4 SV=1	--	GRFDGPPSPTQGKRP	W5C6F4	Zinc finger Ran-binding domain-containing protein 3(predicted)	CAMPLR22A2D_LOCUS1389	CMGC/CDK
A0A3B5Y5A8-21S	Methyltransf_11 domain-containing protein OS=Triticum aestivum OX=4565 PE=4 SV=1	--	SVPAAVGSREMSLSG	A0A077S290	Ras-related protein Rab11B(predicted)	TRAES_3BF022100020CFD_C1	TKL/IRAK
A0A3B5Y5A8-21S	Methyltransf_11 domain-containing protein OS=Triticum aestivum OX=4565 PE=4 SV=1	--	SVPAAVGSREMSLSG	I3NV43	Centromeric histone 3	CENH3	TKL/IRAK
A0A3B5Y5M8-220S	MPN domain-containing protein OS=Triticum aestivum OX=4565 PE=4 SV=1	--	PSLDTNHSARHLPIE	W5CYL8	t-SNARE coiled-coil homology domain-containing protein	TRAES_3BF094200040CFD_C1	CAMK/CAMKL
A0A3B5Y5V9-346S	Ribosomal L1 domain-containing protein 1(predicted) OS=Triticum aestivum OX=4565 PE=4 SV=1	--	KESVEELSAGEDLKT	A0A1D6BIT2	ABP protein	ABP	TKL/IRAK
A0A3B5Y5V9-346S	Ribosomal L1 domain-containing protein 1(predicted) OS=Triticum aestivum OX=4565 PE=4 SV=1	--	KESVEELSAGEDLKT	A0A1D6D9Q7	DEAD-box ATP-dependent RNA helicase 53(predicted)	CAMPLR22A2D_LOCUS2504	TKL/IRAK
A0A3B5Y5V9-346S	Ribosomal L1 domain-containing protein 1(predicted) OS=Triticum aestivum OX=4565 PE=4 SV=1	--	KESVEELSAGEDLKT	A0A2X0TUN1	DEAD-box ATP-dependent RNA helicase 32(predicted)	CAMPLR22A2D_LOCUS2132	TKL/IRAK
A0A3B5Y5V9-373S	Ribosomal L1 domain-containing protein 1(predicted) OS=Triticum aestivum OX=4565 PE=4 SV=1	--	KEVEDDASPAEKKGK	A0A1D6BIT2	ABP protein	ABP	TKL/IRAK
A0A3B5Y5V9-373S	Ribosomal L1 domain-containing protein 1(predicted) OS=Triticum aestivum OX=4565 PE=4 SV=1	--	KEVEDDASPAEKKGK	A0A1D6D9Q7	DEAD-box ATP-dependent RNA helicase 53(predicted)	CAMPLR22A2D_LOCUS2504	TKL/IRAK
A0A3B5Y5V9-373S	Ribosomal L1 domain-containing protein 1(predicted) OS=Triticum aestivum OX=4565 PE=4 SV=1	--	KEVEDDASPAEKKGK	A0A2X0TUN1	DEAD-box ATP-dependent RNA helicase 32(predicted)	CAMPLR22A2D_LOCUS2132	TKL/IRAK
A0A3B5Y6L7-255S	Splicing factor U2af small subunit B(predicted) OS=Triticum aestivum OX=4565 PE=4 SV=1	--	SPPARENSEERRAKI	A0A096USR9	RNA helicase	DEAD1-B	TKL/IRAK
A0A3B5Y6L7-255S	Splicing factor U2af small subunit B(predicted) OS=Triticum aestivum OX=4565 PE=4 SV=1	--	SPPARENSEERRAKI	A0A1D6BIT2	ABP protein	ABP	TKL/IRAK
A0A3B5Y6L7-255S	Splicing factor U2af small subunit B(predicted) OS=Triticum aestivum OX=4565 PE=4 SV=1	--	SPPARENSEERRAKI	A0A1D6D9Q7	DEAD-box ATP-dependent RNA helicase 53(predicted)	CAMPLR22A2D_LOCUS2504	TKL/IRAK
A0A3B5Y6L7-255S	Splicing factor U2af small subunit B(predicted) OS=Triticum aestivum OX=4565 PE=4 SV=1	--	SPPARENSEERRAKI	A0A2X0TUN1	DEAD-box ATP-dependent RNA helicase 32(predicted)	CAMPLR22A2D_LOCUS2132	TKL/IRAK
A0A3B5Y758-152S	TMF_TATA_bd domain-containing protein OS=Triticum aestivum OX=4565 PE=4 SV=1	--	EQSATPHSPTRSSAA	A0A077S011	E2_bind domain-containing protein	TRAES_3BF029600010CFD_C1	TKL/IRAK
A0A3B5Y758-152S	TMF_TATA_bd domain-containing protein OS=Triticum aestivum OX=4565 PE=4 SV=1	--	EQSATPHSPTRSSAA	A0A077S290	Ras-related protein Rab11B(predicted)	TRAES_3BF022100020CFD_C1	TKL/IRAK
A0A3B5Y758-152S	TMF_TATA_bd domain-containing protein OS=Triticum aestivum OX=4565 PE=4 SV=1	--	EQSATPHSPTRSSAA	W5CR66	AP-4 complex subunit epsilon	TRAES_3BF069400020CFD_C1	TKL/IRAK
A0A3B5Y777-21S	Abhydrolase_3 domain-containing protein OS=Triticum aestivum OX=4565 PE=4 SV=1	--	PRLRKRDSSAPSTPR	A0A077S290	Ras-related protein Rab11B(predicted)	TRAES_3BF022100020CFD_C1	TKL/IRAK
A0A3B5Y777-22S	Abhydrolase_3 domain-containing protein OS=Triticum aestivum OX=4565 PE=4 SV=1	--	RLRKRDSSAPSTPRA	A0A077S290	Ras-related protein Rab11B(predicted)	TRAES_3BF022100020CFD_C1	TKL/IRAK
A0A3B5YQ33-23S	AMPKBI domain-containing protein OS=Triticum aestivum OX=4565 PE=4 SV=1	--	VGFEVPSSPDSSYSN	A0A077S290	Ras-related protein Rab11B(predicted)	TRAES_3BF022100020CFD_C1	TKL/IRAK
A0A3B5YQ33-23S	AMPKBI domain-containing protein OS=Triticum aestivum OX=4565 PE=4 SV=1	--	VGFEVPSSPDSSYSN	W5CR66	AP-4 complex subunit epsilon	TRAES_3BF069400020CFD_C1	TKL/IRAK
A0A3B5YS02-96S	WEB family protein(predicted) OS=Triticum aestivum OX=4565 PE=4 SV=1	--	PRLSFDRSPRSADAK	W5CQV6	Protein kinase domain-containing protein	TRAES_3BF115300080CFD_C1	TKL/IRAK
A0A3B5YSG5-80S	J domain-containing protein OS=Triticum aestivum OX=4565 PE=4 SV=1	--	KAGVAPPSPSAAPAH	W5C0R0	MSP domain-containing protein	CAMPLR22A2D_LOCUS3683	TKL/IRAK
A0A3B5YSG5-80S	J domain-containing protein OS=Triticum aestivum OX=4565 PE=4 SV=1	--	KAGVAPPSPSAAPAH	W5D4F5	WD_REPEATS_REGION domain-containing protein	TRAES_3BF007900030CFD_C1	TKL/IRAK
A0A3B5YTV5-182S	RNA polymerase II-associated protein 3(predicted) OS=Triticum aestivum OX=4565 PE=4 SV=1	--	DSFMEVDSPGRAAAG	A0A077S011	E2_bind domain-containing protein	TRAES_3BF029600010CFD_C1	TKL/IRAK
A0A3B5YU57-339S	Serine/threonine-protein phosphatase OS=Triticum aestivum OX=4565 PE=3 SV=1	--	GCLVRQLSLDQFENE	A0A077RVS7	Calcium-dependent protein kinase(predicted)	TRAES_3BF009500070CFD_C1	CAMK/CAMK1
A0A3B5YU57-339S	Serine/threonine-protein phosphatase OS=Triticum aestivum OX=4565 PE=3 SV=1	--	GCLVRQLSLDQFENE	A0A1D5UK41	Calcium-dependent protein kinase(predicted)	CAMPLR22A2D_LOCUS4557	CAMK/CAMK1
A0A3B5YU57-339S	Serine/threonine-protein phosphatase OS=Triticum aestivum OX=4565 PE=3 SV=1	--	GCLVRQLSLDQFENE	A0A3B6LJL1	Calmodulin	CAM11-5B	CAMK/CAMK1
A0A3B5YU57-339S	Serine/threonine-protein phosphatase OS=Triticum aestivum OX=4565 PE=3 SV=1	--	GCLVRQLSLDQFENE	W5D3E6	Non-specific serine/threonine protein kinase	TRAES_3BF098500040CFD_C1	CAMK/CAMKL
A0A3B5YU57-339S	Serine/threonine-protein phosphatase OS=Triticum aestivum OX=4565 PE=3 SV=1	--	GCLVRQLSLDQFENE	W5D4X8	Probable calcium-binding protein CML10(predicted)	TRAES_3BF089000150CFD_C1	CAMK/CAMK1
A0A3B5YU57-370S	Serine/threonine-protein phosphatase OS=Triticum aestivum OX=4565 PE=3 SV=1	--	KALNRQRSPQGLHKK	A0A077RVS7	Calcium-dependent protein kinase(predicted)	TRAES_3BF009500070CFD_C1	CAMK/CAMK1
A0A3B5YU57-370S	Serine/threonine-protein phosphatase OS=Triticum aestivum OX=4565 PE=3 SV=1	--	KALNRQRSPQGLHKK	A0A1D5UK41	Calcium-dependent protein kinase(predicted)	CAMPLR22A2D_LOCUS4557	CAMK/CAMK1
A0A3B5YU57-370S	Serine/threonine-protein phosphatase OS=Triticum aestivum OX=4565 PE=3 SV=1	--	KALNRQRSPQGLHKK	A0A1D6DI56	Putative ankyrin-kinase(predicted)	CAMPLR22A2D_LOCUS1441	TKL/MLK
A0A3B5YU57-370S	Serine/threonine-protein phosphatase OS=Triticum aestivum OX=4565 PE=3 SV=1	--	KALNRQRSPQGLHKK	A0A3B6LJL1	Calmodulin	CAM11-5B	CAMK/CAMK1
A0A3B5YU57-370S	Serine/threonine-protein phosphatase OS=Triticum aestivum OX=4565 PE=3 SV=1	--	KALNRQRSPQGLHKK	W5C6F4	Zinc finger Ran-binding domain-containing protein 3(predicted)	CAMPLR22A2D_LOCUS1389	CMGC/CDK
A0A3B5YU57-370S	Serine/threonine-protein phosphatase OS=Triticum aestivum OX=4565 PE=3 SV=1	--	KALNRQRSPQGLHKK	W5D3E6	Non-specific serine/threonine protein kinase	TRAES_3BF098500040CFD_C1	CAMK/CAMKL
A0A3B5YU57-370S	Serine/threonine-protein phosphatase OS=Triticum aestivum OX=4565 PE=3 SV=1	--	KALNRQRSPQGLHKK	W5D4X8	Probable calcium-binding protein CML10(predicted)	TRAES_3BF089000150CFD_C1	CAMK/CAMK1
A0A3B5YU57-687S	Serine/threonine-protein phosphatase OS=Triticum aestivum OX=4565 PE=3 SV=1	--	PLPPPVNSPESSPER	W5C6F4	Zinc finger Ran-binding domain-containing protein 3(predicted)	CAMPLR22A2D_LOCUS1389	CMGC/CDK
A0A3B5YU57-711T	Serine/threonine-protein phosphatase OS=Triticum aestivum OX=4565 PE=3 SV=1	--	LNIQRPPTPTRGRPH	A0A077RVS7	Calcium-dependent protein kinase(predicted)	TRAES_3BF009500070CFD_C1	CAMK/CAMK1
A0A3B5YU57-711T	Serine/threonine-protein phosphatase OS=Triticum aestivum OX=4565 PE=3 SV=1	--	LNIQRPPTPTRGRPH	A0A1D5UK41	Calcium-dependent protein kinase(predicted)	CAMPLR22A2D_LOCUS4557	CAMK/CAMK1
A0A3B5YU57-711T	Serine/threonine-protein phosphatase OS=Triticum aestivum OX=4565 PE=3 SV=1	--	LNIQRPPTPTRGRPH	A0A3B6LJL1	Calmodulin	CAM11-5B	CAMK/CAMK1
A0A3B5YU57-711T	Serine/threonine-protein phosphatase OS=Triticum aestivum OX=4565 PE=3 SV=1	--	LNIQRPPTPTRGRPH	W5C6F4	Zinc finger Ran-binding domain-containing protein 3(predicted)	CAMPLR22A2D_LOCUS1389	CMGC/CDK
A0A3B5YU57-711T	Serine/threonine-protein phosphatase OS=Triticum aestivum OX=4565 PE=3 SV=1	--	LNIQRPPTPTRGRPH	W5D3E6	Non-specific serine/threonine protein kinase	TRAES_3BF098500040CFD_C1	CAMK/CAMKL
A0A3B5YU57-711T	Serine/threonine-protein phosphatase OS=Triticum aestivum OX=4565 PE=3 SV=1	--	LNIQRPPTPTRGRPH	W5D4X8	Probable calcium-binding protein CML10(predicted)	TRAES_3BF089000150CFD_C1	CAMK/CAMK1
A0A3B5YUG5-230S	Putative calcium-binding protein CML22(predicted) OS=Triticum aestivum OX=4565 PE=4 SV=1	--	GDESNDTSP******	A4K4Y8	Tubulin alpha chain	TUBA-4A	CK1/CK1
A0A3B5YUX5-124S	ATP synthase subunit gamma(predicted) OS=Triticum aestivum OX=4565 PE=4 SV=1	--	KVQLIRDSRKHIEMT	A0A077S011	E2_bind domain-containing protein	TRAES_3BF029600010CFD_C1	TKL/IRAK
A0A3B5YUX5-124S	ATP synthase subunit gamma(predicted) OS=Triticum aestivum OX=4565 PE=4 SV=1	--	KVQLIRDSRKHIEMT	A0A3B5Z060	Type I inorganic proton-pumping pyrophosphatase 4-B	VP4-B	TKL/IRAK
A0A3B5YUX5-124S	ATP synthase subunit gamma(predicted) OS=Triticum aestivum OX=4565 PE=4 SV=1	--	KVQLIRDSRKHIEMT	A0A3B6TRT4	Type I inorganic proton-pumping pyrophosphatase 2-D	VP2-D	TKL/IRAK
A0A3B5YUX5-124S	ATP synthase subunit gamma(predicted) OS=Triticum aestivum OX=4565 PE=4 SV=1	--	KVQLIRDSRKHIEMT	I3RN54	Inorganic pyrophosphotase	IPP1-1	TKL/IRAK
A0A3B5YVN4-232S	Proteasome subunit beta OS=Triticum aestivum OX=4565 PE=3 SV=1	--	LKPEVADSDAMEE**	A0A3B6EHM7	Katanin p60 ATPase-containing subunit A1	KATNA1	CK1/CK1
A0A3B5YVU3-507S	KH domain-containing protein(predicted) OS=Triticum aestivum OX=4565 PE=4 SV=1	--	YGRPANDSPYQRRLA	A0A096USR9	RNA helicase	DEAD1-B	TKL/IRAK
A0A3B5YVU3-507S	KH domain-containing protein(predicted) OS=Triticum aestivum OX=4565 PE=4 SV=1	--	YGRPANDSPYQRRLA	A0A1D6D9Q7	DEAD-box ATP-dependent RNA helicase 53(predicted)	CAMPLR22A2D_LOCUS2504	TKL/IRAK
A0A3B5YVU3-507S	KH domain-containing protein(predicted) OS=Triticum aestivum OX=4565 PE=4 SV=1	--	YGRPANDSPYQRRLA	A0A2X0TUN1	DEAD-box ATP-dependent RNA helicase 32(predicted)	CAMPLR22A2D_LOCUS2132	TKL/IRAK
A0A3B5YVU3-507S	KH domain-containing protein(predicted) OS=Triticum aestivum OX=4565 PE=4 SV=1	--	YGRPANDSPYQRRLA	W5D4F5	WD_REPEATS_REGION domain-containing protein	TRAES_3BF007900030CFD_C1	TKL/IRAK
A0A3B5YVU3-605S	KH domain-containing protein(predicted) OS=Triticum aestivum OX=4565 PE=4 SV=1	--	RREYPSGSPFASDAP	A0A096USR9	RNA helicase	DEAD1-B	TKL/IRAK
A0A3B5YVU3-605S	KH domain-containing protein(predicted) OS=Triticum aestivum OX=4565 PE=4 SV=1	--	RREYPSGSPFASDAP	A0A1D6D9Q7	DEAD-box ATP-dependent RNA helicase 53(predicted)	CAMPLR22A2D_LOCUS2504	TKL/IRAK
A0A3B5YVU3-605S	KH domain-containing protein(predicted) OS=Triticum aestivum OX=4565 PE=4 SV=1	--	RREYPSGSPFASDAP	A0A2X0TUN1	DEAD-box ATP-dependent RNA helicase 32(predicted)	CAMPLR22A2D_LOCUS2132	TKL/IRAK
A0A3B5YVU3-605S	KH domain-containing protein(predicted) OS=Triticum aestivum OX=4565 PE=4 SV=1	--	RREYPSGSPFASDAP	W5D4F5	WD_REPEATS_REGION domain-containing protein	TRAES_3BF007900030CFD_C1	TKL/IRAK
A0A3B5YVX5-389S	Transcription initiation factor IIF subunit alpha OS=Triticum aestivum OX=4565 PE=3 SV=1	--	KDEPVDNSPAKPTPS	W5C6F4	Zinc finger Ran-binding domain-containing protein 3(predicted)	CAMPLR22A2D_LOCUS1389	CMGC/CDK
A0A3B5YWB2-477S	2-Hacid_dh_C domain-containing protein OS=Triticum aestivum OX=4565 PE=4 SV=1	--	SSSSRFASPEESKNK	A0A3B6EHM7	Katanin p60 ATPase-containing subunit A1	KATNA1	CK1/CK1
A0A3B5YWB2-477S	2-Hacid_dh_C domain-containing protein OS=Triticum aestivum OX=4565 PE=4 SV=1	--	SSSSRFASPEESKNK	A0A3B6LJL1	Calmodulin	CAM11-5B	CAMK/CAMK1
A0A3B5YWB2-477S	2-Hacid_dh_C domain-containing protein OS=Triticum aestivum OX=4565 PE=4 SV=1	--	SSSSRFASPEESKNK	I3RN54	Inorganic pyrophosphotase	IPP1-1	TKL/IRAK
A0A3B5YWB2-477S	2-Hacid_dh_C domain-containing protein OS=Triticum aestivum OX=4565 PE=4 SV=1	--	SSSSRFASPEESKNK	W5D4X8	Probable calcium-binding protein CML10(predicted)	TRAES_3BF089000150CFD_C1	CAMK/CAMK1
A0A3B5YWS8-206S	Arf-GAP domain-containing protein OS=Triticum aestivum OX=4565 PE=4 SV=1	--	GNNSGPPSPVAASQT	A0A077S290	Ras-related protein Rab11B(predicted)	TRAES_3BF022100020CFD_C1	TKL/IRAK
A0A3B5YWS8-206S	Arf-GAP domain-containing protein OS=Triticum aestivum OX=4565 PE=4 SV=1	--	GNNSGPPSPVAASQT	W5CR66	AP-4 complex subunit epsilon	TRAES_3BF069400020CFD_C1	TKL/IRAK
A0A3B5YWS8-380S	Arf-GAP domain-containing protein OS=Triticum aestivum OX=4565 PE=4 SV=1	--	FSNAKSISSSQFFGD	A0A077S290	Ras-related protein Rab11B(predicted)	TRAES_3BF022100020CFD_C1	TKL/IRAK
A0A3B5YWS8-380S	Arf-GAP domain-containing protein OS=Triticum aestivum OX=4565 PE=4 SV=1	--	FSNAKSISSSQFFGD	W5CR66	AP-4 complex subunit epsilon	TRAES_3BF069400020CFD_C1	TKL/IRAK
A0A3B5YWZ3-125S	40S ribosomal protein S17-4(predicted) OS=Triticum aestivum OX=4565 PE=3 SV=1	--	ERAPEVTSSAAPYRQ	A0A096USR9	RNA helicase	DEAD1-B	TKL/IRAK
A0A3B5YWZ3-125S	40S ribosomal protein S17-4(predicted) OS=Triticum aestivum OX=4565 PE=3 SV=1	--	ERAPEVTSSAAPYRQ	A0A1D6BIT2	ABP protein	ABP	TKL/IRAK
A0A3B5YWZ3-125S	40S ribosomal protein S17-4(predicted) OS=Triticum aestivum OX=4565 PE=3 SV=1	--	ERAPEVTSSAAPYRQ	A0A1D6D9Q7	DEAD-box ATP-dependent RNA helicase 53(predicted)	CAMPLR22A2D_LOCUS2504	TKL/IRAK
A0A3B5YWZ3-125S	40S ribosomal protein S17-4(predicted) OS=Triticum aestivum OX=4565 PE=3 SV=1	--	ERAPEVTSSAAPYRQ	A0A2X0TUN1	DEAD-box ATP-dependent RNA helicase 32(predicted)	CAMPLR22A2D_LOCUS2132	TKL/IRAK
A0A3B5YWZ3-125S	40S ribosomal protein S17-4(predicted) OS=Triticum aestivum OX=4565 PE=3 SV=1	--	ERAPEVTSSAAPYRQ	E6Y3A2	Putative translation initiation factor	PTIF	TKL/IRAK
A0A3B5YWZ3-125S	40S ribosomal protein S17-4(predicted) OS=Triticum aestivum OX=4565 PE=3 SV=1	--	ERAPEVTSSAAPYRQ	W5D4F5	WD_REPEATS_REGION domain-containing protein	TRAES_3BF007900030CFD_C1	TKL/IRAK
A0A3B5YXH1-1801S	Transcriptional regulator, putative, expressed(predicted) OS=Triticum aestivum OX=4565 PE=4 SV=1	--	KLAIRPGSPESLQQL	A0A096USR9	RNA helicase	DEAD1-B	TKL/IRAK
A0A3B5YXH1-1801S	Transcriptional regulator, putative, expressed(predicted) OS=Triticum aestivum OX=4565 PE=4 SV=1	--	KLAIRPGSPESLQQL	A0A1D6BIT2	ABP protein	ABP	TKL/IRAK
A0A3B5YXH1-1801S	Transcriptional regulator, putative, expressed(predicted) OS=Triticum aestivum OX=4565 PE=4 SV=1	--	KLAIRPGSPESLQQL	A0A1D6D9Q7	DEAD-box ATP-dependent RNA helicase 53(predicted)	CAMPLR22A2D_LOCUS2504	TKL/IRAK
A0A3B5YXH1-1801S	Transcriptional regulator, putative, expressed(predicted) OS=Triticum aestivum OX=4565 PE=4 SV=1	--	KLAIRPGSPESLQQL	A0A2X0TUN1	DEAD-box ATP-dependent RNA helicase 32(predicted)	CAMPLR22A2D_LOCUS2132	TKL/IRAK
A0A3B5YY68-2557S	J domain-containing protein OS=Triticum aestivum OX=4565 PE=4 SV=1	--	PSLVRLPSSSPPPPT	A0A077S290	Ras-related protein Rab11B(predicted)	TRAES_3BF022100020CFD_C1	TKL/IRAK
A0A3B5YY68-2557S	J domain-containing protein OS=Triticum aestivum OX=4565 PE=4 SV=1	--	PSLVRLPSSSPPPPT	W5CR66	AP-4 complex subunit epsilon	TRAES_3BF069400020CFD_C1	TKL/IRAK
A0A3B5YY68-2557S	J domain-containing protein OS=Triticum aestivum OX=4565 PE=4 SV=1	--	PSLVRLPSSSPPPPT	W5CYL8	t-SNARE coiled-coil homology domain-containing protein	TRAES_3BF094200040CFD_C1	CAMK/CAMKL
A0A3B5YYP7-27S	Probable calcium-binding protein CML15(predicted) OS=Triticum aestivum OX=4565 PE=4 SV=1	--	SSSSKSSSMPPSPAR	A0A077RVS7	Calcium-dependent protein kinase(predicted)	TRAES_3BF009500070CFD_C1	CAMK/CAMK1
A0A3B5YYP7-27S	Probable calcium-binding protein CML15(predicted) OS=Triticum aestivum OX=4565 PE=4 SV=1	--	SSSSKSSSMPPSPAR	A0A1D5UK41	Calcium-dependent protein kinase(predicted)	CAMPLR22A2D_LOCUS4557	CAMK/CAMK1
A0A3B5YYP7-31S	Probable calcium-binding protein CML15(predicted) OS=Triticum aestivum OX=4565 PE=4 SV=1	--	KSSSMPPSPARSPSV	A0A077S290	Ras-related protein Rab11B(predicted)	TRAES_3BF022100020CFD_C1	TKL/IRAK
A0A3B5YYP7-31S	Probable calcium-binding protein CML15(predicted) OS=Triticum aestivum OX=4565 PE=4 SV=1	--	KSSSMPPSPARSPSV	A0A096USR9	RNA helicase	DEAD1-B	TKL/IRAK
A0A3B5YYP7-31S	Probable calcium-binding protein CML15(predicted) OS=Triticum aestivum OX=4565 PE=4 SV=1	--	KSSSMPPSPARSPSV	Q9FXQ9	TaWIN1	TAWIN1	TKL/IRAK
A0A3B5YYP7-37S	Probable calcium-binding protein CML15(predicted) OS=Triticum aestivum OX=4565 PE=4 SV=1	--	PSPARSPSVREDEME	A0A077S290	Ras-related protein Rab11B(predicted)	TRAES_3BF022100020CFD_C1	TKL/IRAK
A0A3B5YYP7-37S	Probable calcium-binding protein CML15(predicted) OS=Triticum aestivum OX=4565 PE=4 SV=1	--	PSPARSPSVREDEME	A0A096USR9	RNA helicase	DEAD1-B	TKL/IRAK
A0A3B5YYP7-37S	Probable calcium-binding protein CML15(predicted) OS=Triticum aestivum OX=4565 PE=4 SV=1	--	PSPARSPSVREDEME	Q9FXQ9	TaWIN1	TAWIN1	TKL/IRAK
A0A3B5YZ17-177S	A_deaminase domain-containing protein OS=Triticum aestivum OX=4565 PE=4 SV=1	--	TLESAEGSDDDAATK	A0A3B6EHM7	Katanin p60 ATPase-containing subunit A1	KATNA1	CK1/CK1
A0A3B5YZ17-177S	A_deaminase domain-containing protein OS=Triticum aestivum OX=4565 PE=4 SV=1	--	TLESAEGSDDDAATK	A4K4Y8	Tubulin alpha chain	TUBA-4A	CK1/CK1
A0A3B5YZ17-228S	A_deaminase domain-containing protein OS=Triticum aestivum OX=4565 PE=4 SV=1	--	KNMTRSHSISNDLHA	A0A3B6LJL1	Calmodulin	CAM11-5B	CAMK/CAMK1
A0A3B5YZ17-228S	A_deaminase domain-containing protein OS=Triticum aestivum OX=4565 PE=4 SV=1	--	KNMTRSHSISNDLHA	W5D4X8	Probable calcium-binding protein CML10(predicted)	TRAES_3BF089000150CFD_C1	CAMK/CAMK1
A0A3B5YZ63-189S	Phospholipase OS=Triticum aestivum OX=4565 PE=3 SV=1	--	PALGRQHSISDRAKV	A0A077RVS7	Calcium-dependent protein kinase(predicted)	TRAES_3BF009500070CFD_C1	CAMK/CAMK1
A0A3B5YZ63-189S	Phospholipase OS=Triticum aestivum OX=4565 PE=3 SV=1	--	PALGRQHSISDRAKV	A0A077S290	Ras-related protein Rab11B(predicted)	TRAES_3BF022100020CFD_C1	TKL/IRAK
A0A3B5YZ63-189S	Phospholipase OS=Triticum aestivum OX=4565 PE=3 SV=1	--	PALGRQHSISDRAKV	A0A1D5UK41	Calcium-dependent protein kinase(predicted)	CAMPLR22A2D_LOCUS4557	CAMK/CAMK1
A0A3B5YZ63-189S	Phospholipase OS=Triticum aestivum OX=4565 PE=3 SV=1	--	PALGRQHSISDRAKV	W5C0R0	MSP domain-containing protein	CAMPLR22A2D_LOCUS3683	TKL/IRAK
A0A3B5YZ63-189S	Phospholipase OS=Triticum aestivum OX=4565 PE=3 SV=1	--	PALGRQHSISDRAKV	W5CYL8	t-SNARE coiled-coil homology domain-containing protein	TRAES_3BF094200040CFD_C1	CAMK/CAMKL
A0A3B5YZ63-51S	Phospholipase OS=Triticum aestivum OX=4565 PE=3 SV=1	--	EVLAASASFRLSEAT	A0A077S290	Ras-related protein Rab11B(predicted)	TRAES_3BF022100020CFD_C1	TKL/IRAK
A0A3B5YZ63-51S	Phospholipase OS=Triticum aestivum OX=4565 PE=3 SV=1	--	EVLAASASFRLSEAT	W5C0R0	MSP domain-containing protein	CAMPLR22A2D_LOCUS3683	TKL/IRAK
A0A3B5YZN5-167S	Protein kinase domain-containing protein OS=Triticum aestivum OX=4565 PE=3 SV=1	--	GLARIFGSPERNFTH	W5C6F4	Zinc finger Ran-binding domain-containing protein 3(predicted)	CAMPLR22A2D_LOCUS1389	CMGC/CDK
A0A3B5YZN5-173T	Protein kinase domain-containing protein OS=Triticum aestivum OX=4565 PE=3 SV=1	--	GSPERNFTHQVFARW	W5C6F4	Zinc finger Ran-binding domain-containing protein 3(predicted)	CAMPLR22A2D_LOCUS1389	CMGC/CDK
A0A3B5YZN5-337S	Protein kinase domain-containing protein OS=Triticum aestivum OX=4565 PE=3 SV=1	--	QGGPVVVSPPRKLRR	W5C6F4	Zinc finger Ran-binding domain-containing protein 3(predicted)	CAMPLR22A2D_LOCUS1389	CMGC/CDK
A0A3B5YZW2-88S	ANK_REP_REGION domain-containing protein OS=Triticum aestivum OX=4565 PE=4 SV=1	--	HLLEIPRSPPASPEN	A0A1D6DI56	Putative ankyrin-kinase(predicted)	CAMPLR22A2D_LOCUS1441	TKL/MLK
A0A3B5Z037-794S	HECT domain-containing protein OS=Triticum aestivum OX=4565 PE=4 SV=1	--	DPQERDSSPESSPSS	A0A3B6EHM7	Katanin p60 ATPase-containing subunit A1	KATNA1	CK1/CK1
A0A3B5Z0T1-319S	Protein kinase domain-containing protein OS=Triticum aestivum OX=4565 PE=3 SV=1	--	YGYADELSDDEETNA	Q9FXQ9	TaWIN1	TAWIN1	TKL/IRAK
A0A3B5Z1X0-17S	Soluble inorganic pyrophosphatase 1(predicted) OS=Triticum aestivum OX=4565 PE=3 SV=1	--	KLNQRVVSSLSKRTV	A0A3B5Z060	Type I inorganic proton-pumping pyrophosphatase 4-B	VP4-B	TKL/IRAK
A0A3B5Z1X0-17S	Soluble inorganic pyrophosphatase 1(predicted) OS=Triticum aestivum OX=4565 PE=3 SV=1	--	KLNQRVVSSLSKRTV	A0A3B6TRT4	Type I inorganic proton-pumping pyrophosphatase 2-D	VP2-D	TKL/IRAK
A0A3B5Z1X0-17S	Soluble inorganic pyrophosphatase 1(predicted) OS=Triticum aestivum OX=4565 PE=3 SV=1	--	KLNQRVVSSLSKRTV	I3RN54	Inorganic pyrophosphotase	IPP1-1	TKL/IRAK
A0A3B5Z229-57S	RING-type domain-containing protein OS=Triticum aestivum OX=4565 PE=4 SV=1	--	AQQQQHHSGRHGAAS	A0A077S011	E2_bind domain-containing protein	TRAES_3BF029600010CFD_C1	TKL/IRAK
A0A3B5Z2C1-332S	RING-type domain-containing protein OS=Triticum aestivum OX=4565 PE=4 SV=1	--	ARDILATSPLRGEML	W5C6F4	Zinc finger Ran-binding domain-containing protein 3(predicted)	CAMPLR22A2D_LOCUS1389	CMGC/CDK
A0A3B5Z2Q2-12S	Non-specific serine/threonine protein kinase OS=Triticum aestivum OX=4565 PE=3 SV=1	--	PPSSRDPSPQPRRPA	Q9FXQ9	TaWIN1	TAWIN1	TKL/IRAK
A0A3B5Z350-393S	MPN domain-containing protein OS=Triticum aestivum OX=4565 PE=4 SV=1	--	GRQGGPISPSSSSRR	A0A077S011	E2_bind domain-containing protein	TRAES_3BF029600010CFD_C1	TKL/IRAK
A0A3B5Z350-393S	MPN domain-containing protein OS=Triticum aestivum OX=4565 PE=4 SV=1	--	GRQGGPISPSSSSRR	A0A096USR9	RNA helicase	DEAD1-B	TKL/IRAK
A0A3B5Z350-393S	MPN domain-containing protein OS=Triticum aestivum OX=4565 PE=4 SV=1	--	GRQGGPISPSSSSRR	A0A1D6BIT2	ABP protein	ABP	TKL/IRAK
A0A3B5Z350-393S	MPN domain-containing protein OS=Triticum aestivum OX=4565 PE=4 SV=1	--	GRQGGPISPSSSSRR	A0A1D6D9Q7	DEAD-box ATP-dependent RNA helicase 53(predicted)	CAMPLR22A2D_LOCUS2504	TKL/IRAK
A0A3B5Z350-393S	MPN domain-containing protein OS=Triticum aestivum OX=4565 PE=4 SV=1	--	GRQGGPISPSSSSRR	A0A2X0TUN1	DEAD-box ATP-dependent RNA helicase 32(predicted)	CAMPLR22A2D_LOCUS2132	TKL/IRAK
A0A3B5Z350-393S	MPN domain-containing protein OS=Triticum aestivum OX=4565 PE=4 SV=1	--	GRQGGPISPSSSSRR	A0A3B6EHM7	Katanin p60 ATPase-containing subunit A1	KATNA1	CK1/CK1
A0A3B5Z350-393S	MPN domain-containing protein OS=Triticum aestivum OX=4565 PE=4 SV=1	--	GRQGGPISPSSSSRR	E6Y3A2	Putative translation initiation factor	PTIF	TKL/IRAK
A0A3B5Z350-393S	MPN domain-containing protein OS=Triticum aestivum OX=4565 PE=4 SV=1	--	GRQGGPISPSSSSRR	W5C0R0	MSP domain-containing protein	CAMPLR22A2D_LOCUS3683	TKL/IRAK
A0A3B5Z350-393S	MPN domain-containing protein OS=Triticum aestivum OX=4565 PE=4 SV=1	--	GRQGGPISPSSSSRR	W5C6F4	Zinc finger Ran-binding domain-containing protein 3(predicted)	CAMPLR22A2D_LOCUS1389	CMGC/CDK
A0A3B5Z350-393S	MPN domain-containing protein OS=Triticum aestivum OX=4565 PE=4 SV=1	--	GRQGGPISPSSSSRR	W5D4F5	WD_REPEATS_REGION domain-containing protein	TRAES_3BF007900030CFD_C1	TKL/IRAK
A0A3B5Z432-546S	Nop domain-containing protein OS=Triticum aestivum OX=4565 PE=4 SV=1	--	APMEIDVSAKKDKKK	A0A096USR9	RNA helicase	DEAD1-B	TKL/IRAK
A0A3B5Z432-546S	Nop domain-containing protein OS=Triticum aestivum OX=4565 PE=4 SV=1	--	APMEIDVSAKKDKKK	A0A1D6BIT2	ABP protein	ABP	TKL/IRAK
A0A3B5Z432-546S	Nop domain-containing protein OS=Triticum aestivum OX=4565 PE=4 SV=1	--	APMEIDVSAKKDKKK	A0A1D6D9Q7	DEAD-box ATP-dependent RNA helicase 53(predicted)	CAMPLR22A2D_LOCUS2504	TKL/IRAK
A0A3B5Z432-546S	Nop domain-containing protein OS=Triticum aestivum OX=4565 PE=4 SV=1	--	APMEIDVSAKKDKKK	A0A2X0TUN1	DEAD-box ATP-dependent RNA helicase 32(predicted)	CAMPLR22A2D_LOCUS2132	TKL/IRAK
A0A3B5Z432-546S	Nop domain-containing protein OS=Triticum aestivum OX=4565 PE=4 SV=1	--	APMEIDVSAKKDKKK	W5D4F5	WD_REPEATS_REGION domain-containing protein	TRAES_3BF007900030CFD_C1	TKL/IRAK
A0A3B5Z490-12S	CRAL-TRIO domain-containing protein OS=Triticum aestivum OX=4565 PE=4 SV=1	--	LDRLARPSFEGFTHN	W5A3G2	Hyperosmolality-gated Ca2+ permeable channel	OSCA1.4	CAMK/CAMKL
A0A3B5Z490-12S	CRAL-TRIO domain-containing protein OS=Triticum aestivum OX=4565 PE=4 SV=1	--	LDRLARPSFEGFTHN	W5CYL8	t-SNARE coiled-coil homology domain-containing protein	TRAES_3BF094200040CFD_C1	CAMK/CAMKL
A0A3B5Z5X1-40T	Protein kinase domain-containing protein OS=Triticum aestivum OX=4565 PE=4 SV=1	--	RHLARAWTMDKPKRG	A0A1D5UK41	Calcium-dependent protein kinase(predicted)	CAMPLR22A2D_LOCUS4557	CAMK/CAMK1
A0A3B5Z5X1-40T	Protein kinase domain-containing protein OS=Triticum aestivum OX=4565 PE=4 SV=1	--	RHLARAWTMDKPKRG	W5D3E6	Non-specific serine/threonine protein kinase	TRAES_3BF098500040CFD_C1	CAMK/CAMKL
A0A3B5Z6R8-109S	Lysine-specific demethylase 5B(predicted) OS=Triticum aestivum OX=4565 PE=4 SV=1	--	YSRFDSMSDEDSDVE	A0A3B5Z060	Type I inorganic proton-pumping pyrophosphatase 4-B	VP4-B	TKL/IRAK
A0A3B5Z6R8-109S	Lysine-specific demethylase 5B(predicted) OS=Triticum aestivum OX=4565 PE=4 SV=1	--	YSRFDSMSDEDSDVE	A0A3B6TRT4	Type I inorganic proton-pumping pyrophosphatase 2-D	VP2-D	TKL/IRAK
A0A3B5Z6R8-109S	Lysine-specific demethylase 5B(predicted) OS=Triticum aestivum OX=4565 PE=4 SV=1	--	YSRFDSMSDEDSDVE	I3NV43	Centromeric histone 3	CENH3	TKL/IRAK
A0A3B5Z6R8-109S	Lysine-specific demethylase 5B(predicted) OS=Triticum aestivum OX=4565 PE=4 SV=1	--	YSRFDSMSDEDSDVE	I3RN54	Inorganic pyrophosphotase	IPP1-1	TKL/IRAK
A0A3B5Z6R8-109S	Lysine-specific demethylase 5B(predicted) OS=Triticum aestivum OX=4565 PE=4 SV=1	--	YSRFDSMSDEDSDVE	W5D4F5	WD_REPEATS_REGION domain-containing protein	TRAES_3BF007900030CFD_C1	TKL/IRAK
A0A3B5ZN79-373S	Poly [ADP-ribose] polymerase OS=Triticum aestivum OX=4565 PE=4 SV=1	--	ERVLPPMSPQKSVGQ	W5C6F4	Zinc finger Ran-binding domain-containing protein 3(predicted)	CAMPLR22A2D_LOCUS1389	CMGC/CDK
A0A3B5ZN79-420S	Poly [ADP-ribose] polymerase OS=Triticum aestivum OX=4565 PE=4 SV=1	--	KLAGAHFSPRVTKDI	W5C6F4	Zinc finger Ran-binding domain-containing protein 3(predicted)	CAMPLR22A2D_LOCUS1389	CMGC/CDK
A0A3B5ZN99-3S	Glucose-6-phosphate isomerase OS=Triticum aestivum OX=4565 PE=3 SV=1	--	*****MASPALISDT	A0A077S011	E2_bind domain-containing protein	TRAES_3BF029600010CFD_C1	TKL/IRAK
A0A3B5ZN99-3S	Glucose-6-phosphate isomerase OS=Triticum aestivum OX=4565 PE=3 SV=1	--	*****MASPALISDT	A0A096USR9	RNA helicase	DEAD1-B	TKL/IRAK
A0A3B5ZN99-3S	Glucose-6-phosphate isomerase OS=Triticum aestivum OX=4565 PE=3 SV=1	--	*****MASPALISDT	A0A1D6BIT2	ABP protein	ABP	TKL/IRAK
A0A3B5ZN99-3S	Glucose-6-phosphate isomerase OS=Triticum aestivum OX=4565 PE=3 SV=1	--	*****MASPALISDT	A0A1D6D9Q7	DEAD-box ATP-dependent RNA helicase 53(predicted)	CAMPLR22A2D_LOCUS2504	TKL/IRAK
A0A3B5ZN99-3S	Glucose-6-phosphate isomerase OS=Triticum aestivum OX=4565 PE=3 SV=1	--	*****MASPALISDT	A0A2X0TUN1	DEAD-box ATP-dependent RNA helicase 32(predicted)	CAMPLR22A2D_LOCUS2132	TKL/IRAK
A0A3B5ZN99-3S	Glucose-6-phosphate isomerase OS=Triticum aestivum OX=4565 PE=3 SV=1	--	*****MASPALISDT	Q9FXQ9	TaWIN1	TAWIN1	TKL/IRAK
A0A3B5ZN99-3S	Glucose-6-phosphate isomerase OS=Triticum aestivum OX=4565 PE=3 SV=1	--	*****MASPALISDT	W5D4F5	WD_REPEATS_REGION domain-containing protein	TRAES_3BF007900030CFD_C1	TKL/IRAK
A0A3B5ZN99-517S	Glucose-6-phosphate isomerase OS=Triticum aestivum OX=4565 PE=3 SV=1	--	WGVELGKSLASTVRK	A0A3B6EHM7	Katanin p60 ATPase-containing subunit A1	KATNA1	CK1/CK1
A0A3B5ZND4-17S	MAP kinase phosphatase(predicted) OS=Triticum aestivum OX=4565 PE=4 SV=1	--	RKFWRSASWSASRAA	A0A077S011	E2_bind domain-containing protein	TRAES_3BF029600010CFD_C1	TKL/IRAK
A0A3B5ZND4-17S	MAP kinase phosphatase(predicted) OS=Triticum aestivum OX=4565 PE=4 SV=1	--	RKFWRSASWSASRAA	A0A077S290	Ras-related protein Rab11B(predicted)	TRAES_3BF022100020CFD_C1	TKL/IRAK
A0A3B5ZND4-17S	MAP kinase phosphatase(predicted) OS=Triticum aestivum OX=4565 PE=4 SV=1	--	RKFWRSASWSASRAA	A0A1D6BIT2	ABP protein	ABP	TKL/IRAK
A0A3B5ZND4-17S	MAP kinase phosphatase(predicted) OS=Triticum aestivum OX=4565 PE=4 SV=1	--	RKFWRSASWSASRAA	A0A1D6D9Q7	DEAD-box ATP-dependent RNA helicase 53(predicted)	CAMPLR22A2D_LOCUS2504	TKL/IRAK
A0A3B5ZND4-17S	MAP kinase phosphatase(predicted) OS=Triticum aestivum OX=4565 PE=4 SV=1	--	RKFWRSASWSASRAA	A0A3B6LJL1	Calmodulin	CAM11-5B	CAMK/CAMK1
A0A3B5ZND4-17S	MAP kinase phosphatase(predicted) OS=Triticum aestivum OX=4565 PE=4 SV=1	--	RKFWRSASWSASRAA	Q9FXQ9	TaWIN1	TAWIN1	TKL/IRAK
A0A3B5ZND4-17S	MAP kinase phosphatase(predicted) OS=Triticum aestivum OX=4565 PE=4 SV=1	--	RKFWRSASWSASRAA	W5CR66	AP-4 complex subunit epsilon	TRAES_3BF069400020CFD_C1	TKL/IRAK
A0A3B5ZND4-17S	MAP kinase phosphatase(predicted) OS=Triticum aestivum OX=4565 PE=4 SV=1	--	RKFWRSASWSASRAA	W5D3E6	Non-specific serine/threonine protein kinase	TRAES_3BF098500040CFD_C1	CAMK/CAMKL
A0A3B5ZND4-17S	MAP kinase phosphatase(predicted) OS=Triticum aestivum OX=4565 PE=4 SV=1	--	RKFWRSASWSASRAA	W5D4X8	Probable calcium-binding protein CML10(predicted)	TRAES_3BF089000150CFD_C1	CAMK/CAMK1
A0A3B5ZND4-458S	MAP kinase phosphatase(predicted) OS=Triticum aestivum OX=4565 PE=4 SV=1	--	RSLSRVYSDSALIRD	A0A3B6LJL1	Calmodulin	CAM11-5B	CAMK/CAMK1
A0A3B5ZND4-458S	MAP kinase phosphatase(predicted) OS=Triticum aestivum OX=4565 PE=4 SV=1	--	RSLSRVYSDSALIRD	W5D3E6	Non-specific serine/threonine protein kinase	TRAES_3BF098500040CFD_C1	CAMK/CAMKL
A0A3B5ZND4-458S	MAP kinase phosphatase(predicted) OS=Triticum aestivum OX=4565 PE=4 SV=1	--	RSLSRVYSDSALIRD	W5D4X8	Probable calcium-binding protein CML10(predicted)	TRAES_3BF089000150CFD_C1	CAMK/CAMK1
A0A3B5ZNU6-11S	HDAC_interact domain-containing protein OS=Triticum aestivum OX=4565 PE=4 SV=1	--	PPASPALSAQKLTTN	I3NV43	Centromeric histone 3	CENH3	TKL/IRAK
A0A3B5ZNU6-11S	HDAC_interact domain-containing protein OS=Triticum aestivum OX=4565 PE=4 SV=1	--	PPASPALSAQKLTTN	Q9FXQ9	TaWIN1	TAWIN1	TKL/IRAK
A0A3B5ZNU6-218S	HDAC_interact domain-containing protein OS=Triticum aestivum OX=4565 PE=4 SV=1	--	STAERDSSVDRPDLE	I3NV43	Centromeric histone 3	CENH3	TKL/IRAK
A0A3B5ZNU6-218S	HDAC_interact domain-containing protein OS=Triticum aestivum OX=4565 PE=4 SV=1	--	STAERDSSVDRPDLE	Q9FXQ9	TaWIN1	TAWIN1	TKL/IRAK
A0A3B5ZNU6-725T	HDAC_interact domain-containing protein OS=Triticum aestivum OX=4565 PE=4 SV=1	--	ILGVQPRTPAVEDAS	W5C6F4	Zinc finger Ran-binding domain-containing protein 3(predicted)	CAMPLR22A2D_LOCUS1389	CMGC/CDK
A0A3B5ZNU6-7S	HDAC_interact domain-containing protein OS=Triticum aestivum OX=4565 PE=4 SV=1	--	*MSPPPASPALSAQK	W5C6F4	Zinc finger Ran-binding domain-containing protein 3(predicted)	CAMPLR22A2D_LOCUS1389	CMGC/CDK
A0A3B5ZPA4-67S	RRP15-like protein(predicted) OS=Triticum aestivum OX=4565 PE=4 SV=1	--	KRARDYNSDDDDDAP	A0A096USR9	RNA helicase	DEAD1-B	TKL/IRAK
A0A3B5ZPA4-67S	RRP15-like protein(predicted) OS=Triticum aestivum OX=4565 PE=4 SV=1	--	KRARDYNSDDDDDAP	A0A1D6BIT2	ABP protein	ABP	TKL/IRAK
A0A3B5ZPA4-67S	RRP15-like protein(predicted) OS=Triticum aestivum OX=4565 PE=4 SV=1	--	KRARDYNSDDDDDAP	A0A1D6D9Q7	DEAD-box ATP-dependent RNA helicase 53(predicted)	CAMPLR22A2D_LOCUS2504	TKL/IRAK
A0A3B5ZPA4-67S	RRP15-like protein(predicted) OS=Triticum aestivum OX=4565 PE=4 SV=1	--	KRARDYNSDDDDDAP	A0A2X0TUN1	DEAD-box ATP-dependent RNA helicase 32(predicted)	CAMPLR22A2D_LOCUS2132	TKL/IRAK
A0A3B5ZPR4-276S	Nuclear receptor corepressor 1(predicted) OS=Triticum aestivum OX=4565 PE=4 SV=1	--	AEPVAEGSPGGVEQK	W5C6F4	Zinc finger Ran-binding domain-containing protein 3(predicted)	CAMPLR22A2D_LOCUS1389	CMGC/CDK
A0A3B5ZPR4-486S	Nuclear receptor corepressor 1(predicted) OS=Triticum aestivum OX=4565 PE=4 SV=1	--	EICGTSSSPKEQGVL	W5C6F4	Zinc finger Ran-binding domain-containing protein 3(predicted)	CAMPLR22A2D_LOCUS1389	CMGC/CDK
A0A3B5ZPR4-55S	Nuclear receptor corepressor 1(predicted) OS=Triticum aestivum OX=4565 PE=4 SV=1	--	LRDHARPSPRRTASS	W5C6F4	Zinc finger Ran-binding domain-containing protein 3(predicted)	CAMPLR22A2D_LOCUS1389	CMGC/CDK
A0A3B5ZRL7-121S	F-box domain-containing protein OS=Triticum aestivum OX=4565 PE=4 SV=1	--	NVEEEEGSEDGDRDL	I3NV43	Centromeric histone 3	CENH3	TKL/IRAK
A0A3B5ZRZ5-169S	Cellulose synthase OS=Triticum aestivum OX=4565 PE=3 SV=1	--	GKLNRDNSDDDDDDD	V9I1L7	Salt response protein	CAMPLR22A2D_LOCUS2919	AGC/RSK
A0A3B5ZS30-13S	Non-lysosomal glucosylceramidase OS=Triticum aestivum OX=4565 PE=3 SV=1	--	LFHCRKNSWPPEEYV	A0A077S290	Ras-related protein Rab11B(predicted)	TRAES_3BF022100020CFD_C1	TKL/IRAK
A0A3B5ZS30-880S	Non-lysosomal glucosylceramidase OS=Triticum aestivum OX=4565 PE=3 SV=1	--	LMDRIHISPQAVRAV	A0A077S290	Ras-related protein Rab11B(predicted)	TRAES_3BF022100020CFD_C1	TKL/IRAK
A0A3B5ZS68-120S	Splicing factor, arginine/serine-rich 4(predicted) OS=Triticum aestivum OX=4565 PE=4 SV=1	--	LKRGRSYSRSPPPHR	A0A096USR9	RNA helicase	DEAD1-B	TKL/IRAK
A0A3B5ZS68-120S	Splicing factor, arginine/serine-rich 4(predicted) OS=Triticum aestivum OX=4565 PE=4 SV=1	--	LKRGRSYSRSPPPHR	A0A1D6BIT2	ABP protein	ABP	TKL/IRAK
A0A3B5ZS68-120S	Splicing factor, arginine/serine-rich 4(predicted) OS=Triticum aestivum OX=4565 PE=4 SV=1	--	LKRGRSYSRSPPPHR	A0A1D6D9Q7	DEAD-box ATP-dependent RNA helicase 53(predicted)	CAMPLR22A2D_LOCUS2504	TKL/IRAK
A0A3B5ZS68-120S	Splicing factor, arginine/serine-rich 4(predicted) OS=Triticum aestivum OX=4565 PE=4 SV=1	--	LKRGRSYSRSPPPHR	A0A2X0TUN1	DEAD-box ATP-dependent RNA helicase 32(predicted)	CAMPLR22A2D_LOCUS2132	TKL/IRAK
A0A3B5ZS68-165S	Splicing factor, arginine/serine-rich 4(predicted) OS=Triticum aestivum OX=4565 PE=4 SV=1	--	SSYSPRRSASPSGLN	A0A096USR9	RNA helicase	DEAD1-B	TKL/IRAK
A0A3B5ZS68-165S	Splicing factor, arginine/serine-rich 4(predicted) OS=Triticum aestivum OX=4565 PE=4 SV=1	--	SSYSPRRSASPSGLN	A0A1D6BIT2	ABP protein	ABP	TKL/IRAK
A0A3B5ZS68-165S	Splicing factor, arginine/serine-rich 4(predicted) OS=Triticum aestivum OX=4565 PE=4 SV=1	--	SSYSPRRSASPSGLN	A0A1D6D9Q7	DEAD-box ATP-dependent RNA helicase 53(predicted)	CAMPLR22A2D_LOCUS2504	TKL/IRAK
A0A3B5ZS68-165S	Splicing factor, arginine/serine-rich 4(predicted) OS=Triticum aestivum OX=4565 PE=4 SV=1	--	SSYSPRRSASPSGLN	A0A2X0TUN1	DEAD-box ATP-dependent RNA helicase 32(predicted)	CAMPLR22A2D_LOCUS2132	TKL/IRAK
A0A3B5ZS68-193S	Splicing factor, arginine/serine-rich 4(predicted) OS=Triticum aestivum OX=4565 PE=4 SV=1	--	EQAEVNGSHNGVRGN	A0A096USR9	RNA helicase	DEAD1-B	TKL/IRAK
A0A3B5ZS68-193S	Splicing factor, arginine/serine-rich 4(predicted) OS=Triticum aestivum OX=4565 PE=4 SV=1	--	EQAEVNGSHNGVRGN	A0A1D6BIT2	ABP protein	ABP	TKL/IRAK
A0A3B5ZS68-193S	Splicing factor, arginine/serine-rich 4(predicted) OS=Triticum aestivum OX=4565 PE=4 SV=1	--	EQAEVNGSHNGVRGN	A0A1D6D9Q7	DEAD-box ATP-dependent RNA helicase 53(predicted)	CAMPLR22A2D_LOCUS2504	TKL/IRAK
A0A3B5ZS68-193S	Splicing factor, arginine/serine-rich 4(predicted) OS=Triticum aestivum OX=4565 PE=4 SV=1	--	EQAEVNGSHNGVRGN	A0A2X0TUN1	DEAD-box ATP-dependent RNA helicase 32(predicted)	CAMPLR22A2D_LOCUS2132	TKL/IRAK
A0A3B5ZSX8-124S	DNA ligase OS=Triticum aestivum OX=4565 PE=3 SV=1	--	PAASGVPSPKKPRTK	W5C6F4	Zinc finger Ran-binding domain-containing protein 3(predicted)	CAMPLR22A2D_LOCUS1389	CMGC/CDK
A0A3B5ZSX8-151S	DNA ligase OS=Triticum aestivum OX=4565 PE=3 SV=1	--	AVDEKPPSPAKSPVK	I3NV43	Centromeric histone 3	CENH3	TKL/IRAK
A0A3B5ZSX8-151S	DNA ligase OS=Triticum aestivum OX=4565 PE=3 SV=1	--	AVDEKPPSPAKSPVK	W5C6F4	Zinc finger Ran-binding domain-containing protein 3(predicted)	CAMPLR22A2D_LOCUS1389	CMGC/CDK
A0A3B5ZSX8-155S	DNA ligase OS=Triticum aestivum OX=4565 PE=3 SV=1	--	KPPSPAKSPVKSKRP	W5C6F4	Zinc finger Ran-binding domain-containing protein 3(predicted)	CAMPLR22A2D_LOCUS1389	CMGC/CDK
A0A3B5ZSX8-205S	DNA ligase OS=Triticum aestivum OX=4565 PE=3 SV=1	--	EAAEKPLSPKRAKTL	W5C6F4	Zinc finger Ran-binding domain-containing protein 3(predicted)	CAMPLR22A2D_LOCUS1389	CMGC/CDK
A0A3B5ZTA0-13S	DAGKc domain-containing protein OS=Triticum aestivum OX=4565 PE=4 SV=1	--	HHEQNLTSPRGLIHK	A0A077S290	Ras-related protein Rab11B(predicted)	TRAES_3BF022100020CFD_C1	TKL/IRAK
A0A3B5ZTA0-13S	DAGKc domain-containing protein OS=Triticum aestivum OX=4565 PE=4 SV=1	--	HHEQNLTSPRGLIHK	A0A2X0TUN1	DEAD-box ATP-dependent RNA helicase 32(predicted)	CAMPLR22A2D_LOCUS2132	TKL/IRAK
A0A3B5ZTA0-13S	DAGKc domain-containing protein OS=Triticum aestivum OX=4565 PE=4 SV=1	--	HHEQNLTSPRGLIHK	W5CR66	AP-4 complex subunit epsilon	TRAES_3BF069400020CFD_C1	TKL/IRAK
A0A3B5ZTD3-312T	Transcription initiation factor IIA subunit 1(predicted) OS=Triticum aestivum OX=4565 PE=4 SV=1	--	TPTPAVATPKPRNDT	W5C6F4	Zinc finger Ran-binding domain-containing protein 3(predicted)	CAMPLR22A2D_LOCUS1389	CMGC/CDK
A0A3B5ZTI4-604S	WD_REPEATS_REGION domain-containing protein OS=Triticum aestivum OX=4565 PE=4 SV=1	--	PETVFAESDSDGEEK	A0A3B6EHM7	Katanin p60 ATPase-containing subunit A1	KATNA1	CK1/CK1
A0A3B5ZTI4-606S	WD_REPEATS_REGION domain-containing protein OS=Triticum aestivum OX=4565 PE=4 SV=1	--	TVFAESDSDGEEKK*	A0A3B6EHM7	Katanin p60 ATPase-containing subunit A1	KATNA1	CK1/CK1
A0A3B5ZTV7-363S	PCI domain-containing protein OS=Triticum aestivum OX=4565 PE=4 SV=1	--	ALRERLDSWVGKVHT	A0A077S011	E2_bind domain-containing protein	TRAES_3BF029600010CFD_C1	TKL/IRAK
A0A3B5ZTV7-363S	PCI domain-containing protein OS=Triticum aestivum OX=4565 PE=4 SV=1	--	ALRERLDSWVGKVHT	A0A096USR9	RNA helicase	DEAD1-B	TKL/IRAK
A0A3B5ZTV7-363S	PCI domain-containing protein OS=Triticum aestivum OX=4565 PE=4 SV=1	--	ALRERLDSWVGKVHT	A0A1D6D9Q7	DEAD-box ATP-dependent RNA helicase 53(predicted)	CAMPLR22A2D_LOCUS2504	TKL/IRAK
A0A3B5ZTV7-363S	PCI domain-containing protein OS=Triticum aestivum OX=4565 PE=4 SV=1	--	ALRERLDSWVGKVHT	A0A3B6EHM7	Katanin p60 ATPase-containing subunit A1	KATNA1	CK1/CK1
A0A3B5ZTV7-363S	PCI domain-containing protein OS=Triticum aestivum OX=4565 PE=4 SV=1	--	ALRERLDSWVGKVHT	A0A3B6LJL1	Calmodulin	CAM11-5B	CAMK/CAMK1
A0A3B5ZTV7-363S	PCI domain-containing protein OS=Triticum aestivum OX=4565 PE=4 SV=1	--	ALRERLDSWVGKVHT	W5D4X8	Probable calcium-binding protein CML10(predicted)	TRAES_3BF089000150CFD_C1	CAMK/CAMK1
A0A3B5ZU21-776S	U2-associated protein SR140(predicted) OS=Triticum aestivum OX=4565 PE=4 SV=1	--	SSKKRPHSPSRSHSP	A0A096USR9	RNA helicase	DEAD1-B	TKL/IRAK
A0A3B5ZU21-776S	U2-associated protein SR140(predicted) OS=Triticum aestivum OX=4565 PE=4 SV=1	--	SSKKRPHSPSRSHSP	A0A1D6BIT2	ABP protein	ABP	TKL/IRAK
A0A3B5ZU21-776S	U2-associated protein SR140(predicted) OS=Triticum aestivum OX=4565 PE=4 SV=1	--	SSKKRPHSPSRSHSP	A0A1D6D9Q7	DEAD-box ATP-dependent RNA helicase 53(predicted)	CAMPLR22A2D_LOCUS2504	TKL/IRAK
A0A3B5ZU21-776S	U2-associated protein SR140(predicted) OS=Triticum aestivum OX=4565 PE=4 SV=1	--	SSKKRPHSPSRSHSP	A0A2X0TUN1	DEAD-box ATP-dependent RNA helicase 32(predicted)	CAMPLR22A2D_LOCUS2132	TKL/IRAK
A0A3B5ZU43-12S	Ubiquitin-like domain-containing protein OS=Triticum aestivum OX=4565 PE=4 SV=1	--	GDGEGAGSESPPSGA	A0A3B6EHM7	Katanin p60 ATPase-containing subunit A1	KATNA1	CK1/CK1
A0A3B5ZU43-14S	Ubiquitin-like domain-containing protein OS=Triticum aestivum OX=4565 PE=4 SV=1	--	GEGAGSESPPSGARA	A0A3B6EHM7	Katanin p60 ATPase-containing subunit A1	KATNA1	CK1/CK1
A0A3B5ZU43-335S	Ubiquitin-like domain-containing protein OS=Triticum aestivum OX=4565 PE=4 SV=1	--	TRSGPAASPRAGATG	A0A3B6EHM7	Katanin p60 ATPase-containing subunit A1	KATNA1	CK1/CK1
A0A3B5ZU86-402S	J domain-containing protein OS=Triticum aestivum OX=4565 PE=4 SV=1	--	KTLEKMDSLSTQLTE	W5CYL8	t-SNARE coiled-coil homology domain-containing protein	TRAES_3BF094200040CFD_C1	CAMK/CAMKL
A0A3B5ZUS8-3S	Peptidase_M24 domain-containing protein OS=Triticum aestivum OX=4565 PE=4 SV=1	--	*****MSSDEEVREE	A0A077RSJ4	SIT4 phosphatase-associated family protein(predicted)	TRAES_3BF021900050CFD_C1	TKL/IRAK
A0A3B5ZUS8-3S	Peptidase_M24 domain-containing protein OS=Triticum aestivum OX=4565 PE=4 SV=1	--	*****MSSDEEVREE	A0A1D6BIT2	ABP protein	ABP	TKL/IRAK
A0A3B5ZUS8-3S	Peptidase_M24 domain-containing protein OS=Triticum aestivum OX=4565 PE=4 SV=1	--	*****MSSDEEVREE	A0A1D6D9Q7	DEAD-box ATP-dependent RNA helicase 53(predicted)	CAMPLR22A2D_LOCUS2504	TKL/IRAK
A0A3B5ZUS8-3S	Peptidase_M24 domain-containing protein OS=Triticum aestivum OX=4565 PE=4 SV=1	--	*****MSSDEEVREE	A0A2X0TUN1	DEAD-box ATP-dependent RNA helicase 32(predicted)	CAMPLR22A2D_LOCUS2132	TKL/IRAK
A0A3B5ZUS8-3S	Peptidase_M24 domain-containing protein OS=Triticum aestivum OX=4565 PE=4 SV=1	--	*****MSSDEEVREE	W5D4F5	WD_REPEATS_REGION domain-containing protein	TRAES_3BF007900030CFD_C1	TKL/IRAK
A0A3B5ZUU7-420T	RanBD1 domain-containing protein OS=Triticum aestivum OX=4565 PE=4 SV=1	--	KASDTPKTPEGSPKA	W5C6F4	Zinc finger Ran-binding domain-containing protein 3(predicted)	CAMPLR22A2D_LOCUS1389	CMGC/CDK
A0A3B5ZUU7-424S	RanBD1 domain-containing protein OS=Triticum aestivum OX=4565 PE=4 SV=1	--	TPKTPEGSPKASDV*	W5C6F4	Zinc finger Ran-binding domain-containing protein 3(predicted)	CAMPLR22A2D_LOCUS1389	CMGC/CDK
A0A3B5ZUX6-349S	PlsC domain-containing protein OS=Triticum aestivum OX=4565 PE=4 SV=1	--	AALNGNNSLPRALHK	A0A077S290	Ras-related protein Rab11B(predicted)	TRAES_3BF022100020CFD_C1	TKL/IRAK
A0A3B5ZUX6-349S	PlsC domain-containing protein OS=Triticum aestivum OX=4565 PE=4 SV=1	--	AALNGNNSLPRALHK	W5A3G2	Hyperosmolality-gated Ca2+ permeable channel	OSCA1.4	CAMK/CAMKL
A0A3B5ZUX6-349S	PlsC domain-containing protein OS=Triticum aestivum OX=4565 PE=4 SV=1	--	AALNGNNSLPRALHK	W5C0R0	MSP domain-containing protein	CAMPLR22A2D_LOCUS3683	TKL/IRAK
A0A3B5ZV39-270S	Protein kinase domain-containing protein OS=Triticum aestivum OX=4565 PE=4 SV=1	--	SEYQRGVSAWHFDIE	W5D3E6	Non-specific serine/threonine protein kinase	TRAES_3BF098500040CFD_C1	CAMK/CAMKL
A0A3B5ZV39-495S	Protein kinase domain-containing protein OS=Triticum aestivum OX=4565 PE=4 SV=1	--	IQLRKSASVGDWIVN	W5D3E6	Non-specific serine/threonine protein kinase	TRAES_3BF098500040CFD_C1	CAMK/CAMKL
A0A3B5ZVK9-15S	MFS domain-containing protein OS=Triticum aestivum OX=4565 PE=3 SV=1	--	DVEIHVSSPPPDDRD	W5CR66	AP-4 complex subunit epsilon	TRAES_3BF069400020CFD_C1	TKL/IRAK
A0A3B5ZVV3-355S	PPM-type phosphatase domain-containing protein OS=Triticum aestivum OX=4565 PE=3 SV=1	--	FRVRRSISMEGLHML	W5D3E6	Non-specific serine/threonine protein kinase	TRAES_3BF098500040CFD_C1	CAMK/CAMKL
A0A3B5ZWE0-69S	D-3-phosphoglycerate dehydrogenase OS=Triticum aestivum OX=4565 PE=4 SV=1	--	RRISRSVSDSAPLAK	A0A3B6LJL1	Calmodulin	CAM11-5B	CAMK/CAMK1
A0A3B5ZWE0-69S	D-3-phosphoglycerate dehydrogenase OS=Triticum aestivum OX=4565 PE=4 SV=1	--	RRISRSVSDSAPLAK	I3RN54	Inorganic pyrophosphotase	IPP1-1	TKL/IRAK
A0A3B5ZWE0-69S	D-3-phosphoglycerate dehydrogenase OS=Triticum aestivum OX=4565 PE=4 SV=1	--	RRISRSVSDSAPLAK	W5D4X8	Probable calcium-binding protein CML10(predicted)	TRAES_3BF089000150CFD_C1	CAMK/CAMK1
A0A3B5ZWH8-10S	SAGA-associated factor 11 OS=Triticum aestivum OX=4565 PE=3 SV=1	--	SSNDAPVSPRSQLVL	W5C6F4	Zinc finger Ran-binding domain-containing protein 3(predicted)	CAMPLR22A2D_LOCUS1389	CMGC/CDK
A0A3B5ZWU8-143S	Peptidylprolyl isomerase OS=Triticum aestivum OX=4565 PE=4 SV=1	--	CKPRKGSSLGSVSDE	A0A096USR9	RNA helicase	DEAD1-B	TKL/IRAK
A0A3B5ZWU8-143S	Peptidylprolyl isomerase OS=Triticum aestivum OX=4565 PE=4 SV=1	--	CKPRKGSSLGSVSDE	A0A1D6D9Q7	DEAD-box ATP-dependent RNA helicase 53(predicted)	CAMPLR22A2D_LOCUS2504	TKL/IRAK
A0A3B5ZWU8-143S	Peptidylprolyl isomerase OS=Triticum aestivum OX=4565 PE=4 SV=1	--	CKPRKGSSLGSVSDE	Q9FXQ9	TaWIN1	TAWIN1	TKL/IRAK
A0A3B5ZX80-336S	Coatomer subunit delta OS=Triticum aestivum OX=4565 PE=3 SV=1	--	NKDVPGLSFKTHPNI	A0A077S290	Ras-related protein Rab11B(predicted)	TRAES_3BF022100020CFD_C1	TKL/IRAK
A0A3B5ZX80-336S	Coatomer subunit delta OS=Triticum aestivum OX=4565 PE=3 SV=1	--	NKDVPGLSFKTHPNI	W5CR66	AP-4 complex subunit epsilon	TRAES_3BF069400020CFD_C1	TKL/IRAK
A0A3B5ZYN7-606S	FAD-binding FR-type domain-containing protein OS=Triticum aestivum OX=4565 PE=4 SV=1	--	ALIAMLQSLHYAKNG	W5CYL8	t-SNARE coiled-coil homology domain-containing protein	TRAES_3BF094200040CFD_C1	CAMK/CAMKL
A0A3B5ZYS7-163S	Protein kinase domain-containing protein OS=Triticum aestivum OX=4565 PE=4 SV=1	--	LRLQRVCSSPGPYFA	Q9FXQ9	TaWIN1	TAWIN1	TKL/IRAK
A0A3B5ZYS7-163S	Protein kinase domain-containing protein OS=Triticum aestivum OX=4565 PE=4 SV=1	--	LRLQRVCSSPGPYFA	W5D3E6	Non-specific serine/threonine protein kinase	TRAES_3BF098500040CFD_C1	CAMK/CAMKL
A0A3B5ZYS7-163S	Protein kinase domain-containing protein OS=Triticum aestivum OX=4565 PE=4 SV=1	--	LRLQRVCSSPGPYFA	W5D4F5	WD_REPEATS_REGION domain-containing protein	TRAES_3BF007900030CFD_C1	TKL/IRAK
A0A3B5ZYS7-201S	Protein kinase domain-containing protein OS=Triticum aestivum OX=4565 PE=4 SV=1	--	KPKKRAKSPIPTRVI	W5D3E6	Non-specific serine/threonine protein kinase	TRAES_3BF098500040CFD_C1	CAMK/CAMKL
A0A3B5ZYT9-91S	Nuclear pore complex protein NUP35 OS=Triticum aestivum OX=4565 PE=3 SV=1	--	DLLPVASSPSPRAGA	A0A1D6BIT2	ABP protein	ABP	TKL/IRAK
A0A3B5ZYT9-91S	Nuclear pore complex protein NUP35 OS=Triticum aestivum OX=4565 PE=3 SV=1	--	DLLPVASSPSPRAGA	W5D2A3	Putative mitochondrial import receptor subunit TOM20(predicted)	TRAES_3BF092600010CFD_C1	Atypical/PIKK
A0A3B5ZYV4-66S	Putative respiratory burst oxidase-H-like protein(predicted) OS=Triticum aestivum OX=4565 PE=4 SV=1	--	MGLKRTHSSAQPALK	A0A077RVS7	Calcium-dependent protein kinase(predicted)	TRAES_3BF009500070CFD_C1	CAMK/CAMK1
A0A3B5ZYV4-66S	Putative respiratory burst oxidase-H-like protein(predicted) OS=Triticum aestivum OX=4565 PE=4 SV=1	--	MGLKRTHSSAQPALK	A0A1D5UK41	Calcium-dependent protein kinase(predicted)	CAMPLR22A2D_LOCUS4557	CAMK/CAMK1
A0A3B5ZYV4-66S	Putative respiratory burst oxidase-H-like protein(predicted) OS=Triticum aestivum OX=4565 PE=4 SV=1	--	MGLKRTHSSAQPALK	W5CYL8	t-SNARE coiled-coil homology domain-containing protein	TRAES_3BF094200040CFD_C1	CAMK/CAMKL
A0A3B5ZYW2-17S	Soluble inorganic pyrophosphatase(predicted) OS=Triticum aestivum OX=4565 PE=4 SV=1	--	KLNQRMVSSLSKRTA	A0A3B5Z060	Type I inorganic proton-pumping pyrophosphatase 4-B	VP4-B	TKL/IRAK
A0A3B5ZYW2-17S	Soluble inorganic pyrophosphatase(predicted) OS=Triticum aestivum OX=4565 PE=4 SV=1	--	KLNQRMVSSLSKRTA	A0A3B6TRT4	Type I inorganic proton-pumping pyrophosphatase 2-D	VP2-D	TKL/IRAK
A0A3B5ZYW2-17S	Soluble inorganic pyrophosphatase(predicted) OS=Triticum aestivum OX=4565 PE=4 SV=1	--	KLNQRMVSSLSKRTA	I3RN54	Inorganic pyrophosphotase	IPP1-1	TKL/IRAK
A0A3B5ZZQ7-6S	ALA-interacting subunit OS=Triticum aestivum OX=4565 PE=3 SV=1	--	**MSVSGSESAASAN	A0A077S290	Ras-related protein Rab11B(predicted)	TRAES_3BF022100020CFD_C1	TKL/IRAK
A0A3B5ZZQ7-6S	ALA-interacting subunit OS=Triticum aestivum OX=4565 PE=3 SV=1	--	**MSVSGSESAASAN	W5C0R0	MSP domain-containing protein	CAMPLR22A2D_LOCUS3683	TKL/IRAK
A0A3B5ZZX9-475S	Protein kinase domain-containing protein OS=Triticum aestivum OX=4565 PE=3 SV=1	--	IVRTISESMDELTSQ	A0A3B6EHM7	Katanin p60 ATPase-containing subunit A1	KATNA1	CK1/CK1
A0A3B5ZZX9-475S	Protein kinase domain-containing protein OS=Triticum aestivum OX=4565 PE=3 SV=1	--	IVRTISESMDELTSQ	A0A3B6LJL1	Calmodulin	CAM11-5B	CAMK/CAMK1
A0A3B5ZZX9-475S	Protein kinase domain-containing protein OS=Triticum aestivum OX=4565 PE=3 SV=1	--	IVRTISESMDELTSQ	A4K4Y8	Tubulin alpha chain	TUBA-4A	CK1/CK1
A0A3B5ZZX9-475S	Protein kinase domain-containing protein OS=Triticum aestivum OX=4565 PE=3 SV=1	--	IVRTISESMDELTSQ	W5D3E6	Non-specific serine/threonine protein kinase	TRAES_3BF098500040CFD_C1	CAMK/CAMKL
A0A3B5ZZX9-475S	Protein kinase domain-containing protein OS=Triticum aestivum OX=4565 PE=3 SV=1	--	IVRTISESMDELTSQ	W5D4X8	Probable calcium-binding protein CML10(predicted)	TRAES_3BF089000150CFD_C1	CAMK/CAMK1
A0A3B5ZZX9-485S	Protein kinase domain-containing protein OS=Triticum aestivum OX=4565 PE=3 SV=1	--	ELTSQRKSIWWSRWI	A0A3B6LJL1	Calmodulin	CAM11-5B	CAMK/CAMK1
A0A3B5ZZX9-485S	Protein kinase domain-containing protein OS=Triticum aestivum OX=4565 PE=3 SV=1	--	ELTSQRKSIWWSRWI	W5D4X8	Probable calcium-binding protein CML10(predicted)	TRAES_3BF089000150CFD_C1	CAMK/CAMK1
A0A3B6A005-263S	DNA-damage-repair/toleration protein DRT102(predicted) OS=Triticum aestivum OX=4565 PE=4 SV=1	--	AELGVVDSEK*****	A0A3B6EHM7	Katanin p60 ATPase-containing subunit A1	KATNA1	CK1/CK1
A0A3B6A0C0-328S	J domain-containing protein OS=Triticum aestivum OX=4565 PE=4 SV=1	--	ENSLRVESPMKEDGT	A0A077RSL7	AAA domain-containing protein	TRAES_3BF042900030CFD_C1	CMGC/MAPK
A0A3B6A0H7-660S	Homeobox protein HOX1A(predicted) OS=Triticum aestivum OX=4565 PE=4 SV=1	--	EEGIRQHSPVKQDTD	W5C6F4	Zinc finger Ran-binding domain-containing protein 3(predicted)	CAMPLR22A2D_LOCUS1389	CMGC/CDK
A0A3B6A0Q5-31S	ATP-dependent 6-phosphofructokinase OS=Triticum aestivum OX=4565 GN=PFK PE=3 SV=1	PFK	NDGGGSGSGGDGEQQ	A0A077S011	E2_bind domain-containing protein	TRAES_3BF029600010CFD_C1	TKL/IRAK
A0A3B6A0Q5-31S	ATP-dependent 6-phosphofructokinase OS=Triticum aestivum OX=4565 GN=PFK PE=3 SV=1	PFK	NDGGGSGSGGDGEQQ	A0A096USR9	RNA helicase	DEAD1-B	TKL/IRAK
A0A3B6A0Q5-31S	ATP-dependent 6-phosphofructokinase OS=Triticum aestivum OX=4565 GN=PFK PE=3 SV=1	PFK	NDGGGSGSGGDGEQQ	A0A3B6EHM7	Katanin p60 ATPase-containing subunit A1	KATNA1	CK1/CK1
A0A3B6A0Q5-73S	ATP-dependent 6-phosphofructokinase OS=Triticum aestivum OX=4565 GN=PFK PE=3 SV=1	PFK	LRALRNASHASLTDA	A0A3B6LJL1	Calmodulin	CAM11-5B	CAMK/CAMK1
A0A3B6A0Q5-73S	ATP-dependent 6-phosphofructokinase OS=Triticum aestivum OX=4565 GN=PFK PE=3 SV=1	PFK	LRALRNASHASLTDA	W5D4X8	Probable calcium-binding protein CML10(predicted)	TRAES_3BF089000150CFD_C1	CAMK/CAMK1
A0A3B6A1Y9-21S	Abhydrolase_3 domain-containing protein OS=Triticum aestivum OX=4565 PE=4 SV=1	--	PRLRKRDSSAPNTPR	A0A077S290	Ras-related protein Rab11B(predicted)	TRAES_3BF022100020CFD_C1	TKL/IRAK
A0A3B6A229-3S	Anaphase-promoting complex subunit 10 OS=Triticum aestivum OX=4565 PE=3 SV=1	--	*****MESDGEEEAA	A0A077S011	E2_bind domain-containing protein	TRAES_3BF029600010CFD_C1	TKL/IRAK
A0A3B6A229-3S	Anaphase-promoting complex subunit 10 OS=Triticum aestivum OX=4565 PE=3 SV=1	--	*****MESDGEEEAA	A0A077S290	Ras-related protein Rab11B(predicted)	TRAES_3BF022100020CFD_C1	TKL/IRAK
A0A3B6A229-3S	Anaphase-promoting complex subunit 10 OS=Triticum aestivum OX=4565 PE=3 SV=1	--	*****MESDGEEEAA	Q9FXQ9	TaWIN1	TAWIN1	TKL/IRAK
A0A3B6A258-79S	Sorting nexin-16(predicted) OS=Triticum aestivum OX=4565 PE=4 SV=1	--	RPLAKTKSIELSKPS	W5CXP9	Potassium transporter	TRAES_3BF072400210CFD_C1	Other/WNK
A0A3B6A287-449S	Calcium-dependent protein kinase 3(predicted) OS=Triticum aestivum OX=4565 PE=3 SV=1	--	VAMMKNNSPEIVPNR	A0A077RVS7	Calcium-dependent protein kinase(predicted)	TRAES_3BF009500070CFD_C1	CAMK/CAMK1
A0A3B6A287-449S	Calcium-dependent protein kinase 3(predicted) OS=Triticum aestivum OX=4565 PE=3 SV=1	--	VAMMKNNSPEIVPNR	A0A077S290	Ras-related protein Rab11B(predicted)	TRAES_3BF022100020CFD_C1	TKL/IRAK
A0A3B6A287-449S	Calcium-dependent protein kinase 3(predicted) OS=Triticum aestivum OX=4565 PE=3 SV=1	--	VAMMKNNSPEIVPNR	A0A1D5UK41	Calcium-dependent protein kinase(predicted)	CAMPLR22A2D_LOCUS4557	CAMK/CAMK1
A0A3B6A287-449S	Calcium-dependent protein kinase 3(predicted) OS=Triticum aestivum OX=4565 PE=3 SV=1	--	VAMMKNNSPEIVPNR	A0A3B6LJL1	Calmodulin	CAM11-5B	CAMK/CAMK1
A0A3B6A287-449S	Calcium-dependent protein kinase 3(predicted) OS=Triticum aestivum OX=4565 PE=3 SV=1	--	VAMMKNNSPEIVPNR	Q9FXQ9	TaWIN1	TAWIN1	TKL/IRAK
A0A3B6A287-449S	Calcium-dependent protein kinase 3(predicted) OS=Triticum aestivum OX=4565 PE=3 SV=1	--	VAMMKNNSPEIVPNR	W5D4X8	Probable calcium-binding protein CML10(predicted)	TRAES_3BF089000150CFD_C1	CAMK/CAMK1
A0A3B6A304-19S	MFS domain-containing protein OS=Triticum aestivum OX=4565 PE=3 SV=1	--	GSGGRSSSASDLRKP	W5D3E6	Non-specific serine/threonine protein kinase	TRAES_3BF098500040CFD_C1	CAMK/CAMKL
A0A3B6A304-37S	MFS domain-containing protein OS=Triticum aestivum OX=4565 PE=3 SV=1	--	TGSWYRMSAAGGGAM	W5CR66	AP-4 complex subunit epsilon	TRAES_3BF069400020CFD_C1	TKL/IRAK
A0A3B6A3S4-149S	Nucleoside diphosphate kinase OS=Triticum aestivum OX=4565 PE=3 SV=1	--	FQPKELVSYTSNEEK	A0A077RSL7	AAA domain-containing protein	TRAES_3BF042900030CFD_C1	CMGC/MAPK
A0A3B6A3U0-173S	Protein argonaute 4B(predicted) OS=Triticum aestivum OX=4565 PE=4 SV=1	--	SPGGNNGSPGGGDQK	A0A096USR9	RNA helicase	DEAD1-B	TKL/IRAK
A0A3B6A3U0-173S	Protein argonaute 4B(predicted) OS=Triticum aestivum OX=4565 PE=4 SV=1	--	SPGGNNGSPGGGDQK	A0A2X0TUN1	DEAD-box ATP-dependent RNA helicase 32(predicted)	CAMPLR22A2D_LOCUS2132	TKL/IRAK
A0A3B6A3U0-173S	Protein argonaute 4B(predicted) OS=Triticum aestivum OX=4565 PE=4 SV=1	--	SPGGNNGSPGGGDQK	I3NV43	Centromeric histone 3	CENH3	TKL/IRAK
A0A3B6A3U0-173S	Protein argonaute 4B(predicted) OS=Triticum aestivum OX=4565 PE=4 SV=1	--	SPGGNNGSPGGGDQK	W5D4F5	WD_REPEATS_REGION domain-containing protein	TRAES_3BF007900030CFD_C1	TKL/IRAK
A0A3B6AQN5-119S	Putative beta-actin(predicted) OS=Triticum aestivum OX=4565 PE=3 SV=1	--	SIERSVNSDADEDPS	A0A077S011	E2_bind domain-containing protein	TRAES_3BF029600010CFD_C1	TKL/IRAK
A0A3B6AQN5-119S	Putative beta-actin(predicted) OS=Triticum aestivum OX=4565 PE=3 SV=1	--	SIERSVNSDADEDPS	A0A077S290	Ras-related protein Rab11B(predicted)	TRAES_3BF022100020CFD_C1	TKL/IRAK
A0A3B6AQN5-119S	Putative beta-actin(predicted) OS=Triticum aestivum OX=4565 PE=3 SV=1	--	SIERSVNSDADEDPS	A0A096USR9	RNA helicase	DEAD1-B	TKL/IRAK
A0A3B6AQN5-119S	Putative beta-actin(predicted) OS=Triticum aestivum OX=4565 PE=3 SV=1	--	SIERSVNSDADEDPS	A0A1D6D9Q7	DEAD-box ATP-dependent RNA helicase 53(predicted)	CAMPLR22A2D_LOCUS2504	TKL/IRAK
A0A3B6AQN5-119S	Putative beta-actin(predicted) OS=Triticum aestivum OX=4565 PE=3 SV=1	--	SIERSVNSDADEDPS	Q9FXQ9	TaWIN1	TAWIN1	TKL/IRAK
A0A3B6AQN5-119S	Putative beta-actin(predicted) OS=Triticum aestivum OX=4565 PE=3 SV=1	--	SIERSVNSDADEDPS	W5CR66	AP-4 complex subunit epsilon	TRAES_3BF069400020CFD_C1	TKL/IRAK
A0A3B6AQN5-69S	Putative beta-actin(predicted) OS=Triticum aestivum OX=4565 PE=3 SV=1	--	IPFLGEVSPSENQPL	A0A3B6EHM7	Katanin p60 ATPase-containing subunit A1	KATNA1	CK1/CK1
A0A3B6AQN5-69S	Putative beta-actin(predicted) OS=Triticum aestivum OX=4565 PE=3 SV=1	--	IPFLGEVSPSENQPL	A4K4Y8	Tubulin alpha chain	TUBA-4A	CK1/CK1
A0A3B6AS24-54S	AMPKBI domain-containing protein OS=Triticum aestivum OX=4565 PE=4 SV=1	--	GGGGGSSSPGSPPRP	A0A1D6DI56	Putative ankyrin-kinase(predicted)	CAMPLR22A2D_LOCUS1441	TKL/MLK
A0A3B6AS24-63S	AMPKBI domain-containing protein OS=Triticum aestivum OX=4565 PE=4 SV=1	--	GSPPRPHSPRMFVPQ	W5D3E6	Non-specific serine/threonine protein kinase	TRAES_3BF098500040CFD_C1	CAMK/CAMKL
A0A3B6ASI2-69T	DNA-directed RNA polymerases I, II, and III subunit rpabc3(predicted) OS=Triticum aestivum OX=4565 PE=4 SV=1	--	PTLNLDGTPDTGYYT	W5C6F4	Zinc finger Ran-binding domain-containing protein 3(predicted)	CAMPLR22A2D_LOCUS1389	CMGC/CDK
A0A3B6ASM2-800S	ATP-dependent DNA helicase OS=Triticum aestivum OX=4565 PE=3 SV=1	--	ISGTCDSSPSTKRSQ	W5C6F4	Zinc finger Ran-binding domain-containing protein 3(predicted)	CAMPLR22A2D_LOCUS1389	CMGC/CDK
A0A3B6AUZ9-433S	FYVE-type domain-containing protein OS=Triticum aestivum OX=4565 PE=4 SV=1	--	NRSTTVQSHGDLAKK	A0A077S290	Ras-related protein Rab11B(predicted)	TRAES_3BF022100020CFD_C1	TKL/IRAK
A0A3B6AUZ9-433S	FYVE-type domain-containing protein OS=Triticum aestivum OX=4565 PE=4 SV=1	--	NRSTTVQSHGDLAKK	W5CYL8	t-SNARE coiled-coil homology domain-containing protein	TRAES_3BF094200040CFD_C1	CAMK/CAMKL
A0A3B6AUZ9-433S	FYVE-type domain-containing protein OS=Triticum aestivum OX=4565 PE=4 SV=1	--	NRSTTVQSHGDLAKK	W5D4F5	WD_REPEATS_REGION domain-containing protein	TRAES_3BF007900030CFD_C1	TKL/IRAK
A0A3B6AV52-516S	PUA domain-containing protein OS=Triticum aestivum OX=4565 PE=4 SV=1	--	KDKGEPGSAVSEAVK	A0A096USR9	RNA helicase	DEAD1-B	TKL/IRAK
A0A3B6AV52-516S	PUA domain-containing protein OS=Triticum aestivum OX=4565 PE=4 SV=1	--	KDKGEPGSAVSEAVK	A0A1D6BIT2	ABP protein	ABP	TKL/IRAK
A0A3B6AV52-516S	PUA domain-containing protein OS=Triticum aestivum OX=4565 PE=4 SV=1	--	KDKGEPGSAVSEAVK	A0A1D6D9Q7	DEAD-box ATP-dependent RNA helicase 53(predicted)	CAMPLR22A2D_LOCUS2504	TKL/IRAK
A0A3B6AV52-516S	PUA domain-containing protein OS=Triticum aestivum OX=4565 PE=4 SV=1	--	KDKGEPGSAVSEAVK	A0A2X0TUN1	DEAD-box ATP-dependent RNA helicase 32(predicted)	CAMPLR22A2D_LOCUS2132	TKL/IRAK
A0A3B6AV52-516S	PUA domain-containing protein OS=Triticum aestivum OX=4565 PE=4 SV=1	--	KDKGEPGSAVSEAVK	W5D4F5	WD_REPEATS_REGION domain-containing protein	TRAES_3BF007900030CFD_C1	TKL/IRAK
A0A3B6AV52-583S	PUA domain-containing protein OS=Triticum aestivum OX=4565 PE=4 SV=1	--	GDDVATESEVEKSEK	A0A096USR9	RNA helicase	DEAD1-B	TKL/IRAK
A0A3B6AV52-583S	PUA domain-containing protein OS=Triticum aestivum OX=4565 PE=4 SV=1	--	GDDVATESEVEKSEK	A0A1D6BIT2	ABP protein	ABP	TKL/IRAK
A0A3B6AV52-583S	PUA domain-containing protein OS=Triticum aestivum OX=4565 PE=4 SV=1	--	GDDVATESEVEKSEK	A0A1D6D9Q7	DEAD-box ATP-dependent RNA helicase 53(predicted)	CAMPLR22A2D_LOCUS2504	TKL/IRAK
A0A3B6AV52-583S	PUA domain-containing protein OS=Triticum aestivum OX=4565 PE=4 SV=1	--	GDDVATESEVEKSEK	A0A2X0TUN1	DEAD-box ATP-dependent RNA helicase 32(predicted)	CAMPLR22A2D_LOCUS2132	TKL/IRAK
A0A3B6AV52-583S	PUA domain-containing protein OS=Triticum aestivum OX=4565 PE=4 SV=1	--	GDDVATESEVEKSEK	W5D4F5	WD_REPEATS_REGION domain-containing protein	TRAES_3BF007900030CFD_C1	TKL/IRAK
A0A3B6AVB8-173S	Formin-like protein OS=Triticum aestivum OX=4565 PE=3 SV=1	--	EVRHHRSSPDLRPLQ	A0A077S290	Ras-related protein Rab11B(predicted)	TRAES_3BF022100020CFD_C1	TKL/IRAK
A0A3B6AW75-322S	Pre-mRNA-splicing factor ATP-dependent RNA helicase PRP16(predicted) OS=Triticum aestivum OX=4565 PE=4 SV=1	--	NDAEADRSPSAADRN	A0A096USR9	RNA helicase	DEAD1-B	TKL/IRAK
A0A3B6AW75-322S	Pre-mRNA-splicing factor ATP-dependent RNA helicase PRP16(predicted) OS=Triticum aestivum OX=4565 PE=4 SV=1	--	NDAEADRSPSAADRN	A0A1D6BIT2	ABP protein	ABP	TKL/IRAK
A0A3B6AW75-322S	Pre-mRNA-splicing factor ATP-dependent RNA helicase PRP16(predicted) OS=Triticum aestivum OX=4565 PE=4 SV=1	--	NDAEADRSPSAADRN	A0A1D6D9Q7	DEAD-box ATP-dependent RNA helicase 53(predicted)	CAMPLR22A2D_LOCUS2504	TKL/IRAK
A0A3B6AW75-322S	Pre-mRNA-splicing factor ATP-dependent RNA helicase PRP16(predicted) OS=Triticum aestivum OX=4565 PE=4 SV=1	--	NDAEADRSPSAADRN	A0A2X0TUN1	DEAD-box ATP-dependent RNA helicase 32(predicted)	CAMPLR22A2D_LOCUS2132	TKL/IRAK
A0A3B6AWB0-28S	Putative DNA repair and recombination protein RAD26-like protein(predicted) OS=Triticum aestivum OX=4565 PE=4 SV=1	--	QSQPRSPSPPRPPRR	A0A1D6D9Q7	DEAD-box ATP-dependent RNA helicase 53(predicted)	CAMPLR22A2D_LOCUS2504	TKL/IRAK
A0A3B6AWB0-28S	Putative DNA repair and recombination protein RAD26-like protein(predicted) OS=Triticum aestivum OX=4565 PE=4 SV=1	--	QSQPRSPSPPRPPRR	I3NV43	Centromeric histone 3	CENH3	TKL/IRAK
A0A3B6AWB0-28S	Putative DNA repair and recombination protein RAD26-like protein(predicted) OS=Triticum aestivum OX=4565 PE=4 SV=1	--	QSQPRSPSPPRPPRR	W5C6F4	Zinc finger Ran-binding domain-containing protein 3(predicted)	CAMPLR22A2D_LOCUS1389	CMGC/CDK
A0A3B6AWR0-302S	RRM domain-containing protein OS=Triticum aestivum OX=4565 PE=4 SV=1	--	SPPARHRSRSPGSPE	A0A077RVS7	Calcium-dependent protein kinase(predicted)	TRAES_3BF009500070CFD_C1	CAMK/CAMK1
A0A3B6AWR0-302S	RRM domain-containing protein OS=Triticum aestivum OX=4565 PE=4 SV=1	--	SPPARHRSRSPGSPE	A0A077S290	Ras-related protein Rab11B(predicted)	TRAES_3BF022100020CFD_C1	TKL/IRAK
A0A3B6AWR0-302S	RRM domain-containing protein OS=Triticum aestivum OX=4565 PE=4 SV=1	--	SPPARHRSRSPGSPE	A0A077S8J7	LOB domain-containing protein	TRAES_3BF113300120CFD_C1	TKL/IRAK
A0A3B6AWR0-302S	RRM domain-containing protein OS=Triticum aestivum OX=4565 PE=4 SV=1	--	SPPARHRSRSPGSPE	A0A096USR9	RNA helicase	DEAD1-B	TKL/IRAK
A0A3B6AWR0-302S	RRM domain-containing protein OS=Triticum aestivum OX=4565 PE=4 SV=1	--	SPPARHRSRSPGSPE	A0A1D5UK41	Calcium-dependent protein kinase(predicted)	CAMPLR22A2D_LOCUS4557	CAMK/CAMK1
A0A3B6AWR0-302S	RRM domain-containing protein OS=Triticum aestivum OX=4565 PE=4 SV=1	--	SPPARHRSRSPGSPE	A0A1D6BIT2	ABP protein	ABP	TKL/IRAK
A0A3B6AWR0-302S	RRM domain-containing protein OS=Triticum aestivum OX=4565 PE=4 SV=1	--	SPPARHRSRSPGSPE	A0A1D6D9Q7	DEAD-box ATP-dependent RNA helicase 53(predicted)	CAMPLR22A2D_LOCUS2504	TKL/IRAK
A0A3B6AWR0-302S	RRM domain-containing protein OS=Triticum aestivum OX=4565 PE=4 SV=1	--	SPPARHRSRSPGSPE	A0A2X0TUN1	DEAD-box ATP-dependent RNA helicase 32(predicted)	CAMPLR22A2D_LOCUS2132	TKL/IRAK
A0A3B6AWR0-302S	RRM domain-containing protein OS=Triticum aestivum OX=4565 PE=4 SV=1	--	SPPARHRSRSPGSPE	A0A3B6LJL1	Calmodulin	CAM11-5B	CAMK/CAMK1
A0A3B6AWR0-302S	RRM domain-containing protein OS=Triticum aestivum OX=4565 PE=4 SV=1	--	SPPARHRSRSPGSPE	W5CQV6	Protein kinase domain-containing protein	TRAES_3BF115300080CFD_C1	TKL/IRAK
A0A3B6AWR0-302S	RRM domain-containing protein OS=Triticum aestivum OX=4565 PE=4 SV=1	--	SPPARHRSRSPGSPE	W5D4X8	Probable calcium-binding protein CML10(predicted)	TRAES_3BF089000150CFD_C1	CAMK/CAMK1
A0A3B6AWR0-304S	RRM domain-containing protein OS=Triticum aestivum OX=4565 PE=4 SV=1	--	PARHRSRSPGSPENH	A0A1D6DI56	Putative ankyrin-kinase(predicted)	CAMPLR22A2D_LOCUS1441	TKL/MLK
A0A3B6AWR0-307S	RRM domain-containing protein OS=Triticum aestivum OX=4565 PE=4 SV=1	--	HRSRSPGSPENHDTN	A0A077S290	Ras-related protein Rab11B(predicted)	TRAES_3BF022100020CFD_C1	TKL/IRAK
A0A3B6AWR0-307S	RRM domain-containing protein OS=Triticum aestivum OX=4565 PE=4 SV=1	--	HRSRSPGSPENHDTN	A0A077S8J7	LOB domain-containing protein	TRAES_3BF113300120CFD_C1	TKL/IRAK
A0A3B6AWR0-307S	RRM domain-containing protein OS=Triticum aestivum OX=4565 PE=4 SV=1	--	HRSRSPGSPENHDTN	A0A096USR9	RNA helicase	DEAD1-B	TKL/IRAK
A0A3B6AWR0-307S	RRM domain-containing protein OS=Triticum aestivum OX=4565 PE=4 SV=1	--	HRSRSPGSPENHDTN	A0A1D6BIT2	ABP protein	ABP	TKL/IRAK
A0A3B6AWR0-307S	RRM domain-containing protein OS=Triticum aestivum OX=4565 PE=4 SV=1	--	HRSRSPGSPENHDTN	A0A1D6D9Q7	DEAD-box ATP-dependent RNA helicase 53(predicted)	CAMPLR22A2D_LOCUS2504	TKL/IRAK
A0A3B6AWR0-307S	RRM domain-containing protein OS=Triticum aestivum OX=4565 PE=4 SV=1	--	HRSRSPGSPENHDTN	A0A2X0TUN1	DEAD-box ATP-dependent RNA helicase 32(predicted)	CAMPLR22A2D_LOCUS2132	TKL/IRAK
A0A3B6AWR0-307S	RRM domain-containing protein OS=Triticum aestivum OX=4565 PE=4 SV=1	--	HRSRSPGSPENHDTN	W5CQV6	Protein kinase domain-containing protein	TRAES_3BF115300080CFD_C1	TKL/IRAK
A0A3B6AWW2-1349S	SEC7 domain-containing protein OS=Triticum aestivum OX=4565 PE=4 SV=1	--	MDDAAPPSPAKTPEA	A0A077S290	Ras-related protein Rab11B(predicted)	TRAES_3BF022100020CFD_C1	TKL/IRAK
A0A3B6AWW2-1349S	SEC7 domain-containing protein OS=Triticum aestivum OX=4565 PE=4 SV=1	--	MDDAAPPSPAKTPEA	W5CR66	AP-4 complex subunit epsilon	TRAES_3BF069400020CFD_C1	TKL/IRAK
A0A3B6AX40-1076S	MI domain-containing protein OS=Triticum aestivum OX=4565 PE=4 SV=1	--	PKLESSDSGNQASAV	A0A096USR9	RNA helicase	DEAD1-B	TKL/IRAK
A0A3B6AX40-1076S	MI domain-containing protein OS=Triticum aestivum OX=4565 PE=4 SV=1	--	PKLESSDSGNQASAV	A0A1D6BIT2	ABP protein	ABP	TKL/IRAK
A0A3B6AX40-1076S	MI domain-containing protein OS=Triticum aestivum OX=4565 PE=4 SV=1	--	PKLESSDSGNQASAV	A0A1D6D9Q7	DEAD-box ATP-dependent RNA helicase 53(predicted)	CAMPLR22A2D_LOCUS2504	TKL/IRAK
A0A3B6AX40-1076S	MI domain-containing protein OS=Triticum aestivum OX=4565 PE=4 SV=1	--	PKLESSDSGNQASAV	A0A2X0TUN1	DEAD-box ATP-dependent RNA helicase 32(predicted)	CAMPLR22A2D_LOCUS2132	TKL/IRAK
A0A3B6AX40-1076S	MI domain-containing protein OS=Triticum aestivum OX=4565 PE=4 SV=1	--	PKLESSDSGNQASAV	E6Y3A2	Putative translation initiation factor	PTIF	TKL/IRAK
A0A3B6AX40-1076S	MI domain-containing protein OS=Triticum aestivum OX=4565 PE=4 SV=1	--	PKLESSDSGNQASAV	W5D4F5	WD_REPEATS_REGION domain-containing protein	TRAES_3BF007900030CFD_C1	TKL/IRAK
A0A3B6AXR3-263S	OSIGBa0092O07.5 protein(predicted) OS=Triticum aestivum OX=4565 PE=4 SV=1	--	VKHRRADSPEREPPK	Q9FXQ9	TaWIN1	TAWIN1	TKL/IRAK
A0A3B6AY46-6S	ANK_REP_REGION domain-containing protein OS=Triticum aestivum OX=4565 PE=4 SV=1	--	**MEPSVSPPGAPKQ	A0A077S011	E2_bind domain-containing protein	TRAES_3BF029600010CFD_C1	TKL/IRAK
A0A3B6AY46-6S	ANK_REP_REGION domain-containing protein OS=Triticum aestivum OX=4565 PE=4 SV=1	--	**MEPSVSPPGAPKQ	W5C421	RING-type domain-containing protein	CAMPLR22A2D_LOCUS211	TKL/IRAK
A0A3B6AYR7-211S	Aldo_ket_red domain-containing protein OS=Triticum aestivum OX=4565 PE=4 SV=1	--	AKLVDSLSDQDFRKV	A0A077S290	Ras-related protein Rab11B(predicted)	TRAES_3BF022100020CFD_C1	TKL/IRAK
A0A3B6AYR7-211S	Aldo_ket_red domain-containing protein OS=Triticum aestivum OX=4565 PE=4 SV=1	--	AKLVDSLSDQDFRKV	W5A3G2	Hyperosmolality-gated Ca2+ permeable channel	OSCA1.4	CAMK/CAMKL
A0A3B6AYS6-1002S	Exocyst complex component SEC5 OS=Triticum aestivum OX=4565 PE=3 SV=1	--	HPQAQVSSPSFRRQQ	A0A077S290	Ras-related protein Rab11B(predicted)	TRAES_3BF022100020CFD_C1	TKL/IRAK
A0A3B6AYS6-103S	Exocyst complex component SEC5 OS=Triticum aestivum OX=4565 PE=3 SV=1	--	AGARRAASRDDADLD	W5CYL8	t-SNARE coiled-coil homology domain-containing protein	TRAES_3BF094200040CFD_C1	CAMK/CAMKL
A0A3B6B0R2-48S	Plant intracellular Ras-group-related LRR protein 3-like(predicted) OS=Triticum aestivum OX=4565 PE=4 SV=1	--	TPSPRSPSVGEFELV	A0A077S011	E2_bind domain-containing protein	TRAES_3BF029600010CFD_C1	TKL/IRAK
A0A3B6B0R2-48S	Plant intracellular Ras-group-related LRR protein 3-like(predicted) OS=Triticum aestivum OX=4565 PE=4 SV=1	--	TPSPRSPSVGEFELV	Q9FXQ9	TaWIN1	TAWIN1	TKL/IRAK
A0A3B6B191-10S	Glutamate decarboxylase OS=Triticum aestivum OX=4565 PE=3 SV=1	--	LSRAQTNSGESLISS	A0A3B6LJL1	Calmodulin	CAM11-5B	CAMK/CAMK1
A0A3B6B191-10S	Glutamate decarboxylase OS=Triticum aestivum OX=4565 PE=3 SV=1	--	LSRAQTNSGESLISS	W5D4X8	Probable calcium-binding protein CML10(predicted)	TRAES_3BF089000150CFD_C1	CAMK/CAMK1
A0A3B6B195-366S	H0311C03.6 protein(predicted) OS=Triticum aestivum OX=4565 PE=4 SV=1	--	DLASGELSPGANDGN	A0A077RSJ4	SIT4 phosphatase-associated family protein(predicted)	TRAES_3BF021900050CFD_C1	TKL/IRAK
A0A3B6B195-366S	H0311C03.6 protein(predicted) OS=Triticum aestivum OX=4565 PE=4 SV=1	--	DLASGELSPGANDGN	I3NV43	Centromeric histone 3	CENH3	TKL/IRAK
A0A3B6B195-366S	H0311C03.6 protein(predicted) OS=Triticum aestivum OX=4565 PE=4 SV=1	--	DLASGELSPGANDGN	W5C6F4	Zinc finger Ran-binding domain-containing protein 3(predicted)	CAMPLR22A2D_LOCUS1389	CMGC/CDK
A0A3B6B195-646S	H0311C03.6 protein(predicted) OS=Triticum aestivum OX=4565 PE=4 SV=1	--	PKVVREDSPVSSAKS	W5C6F4	Zinc finger Ran-binding domain-containing protein 3(predicted)	CAMPLR22A2D_LOCUS1389	CMGC/CDK
A0A3B6B1E4-259S	Prohibitin OS=Triticum aestivum OX=4565 PE=3 SV=1	--	IAAELARSPNVAYIP	A0A077RSL7	AAA domain-containing protein	TRAES_3BF042900030CFD_C1	CMGC/MAPK
A0A3B6B1H7-1036S	CLIP-associating protein 1(predicted) OS=Triticum aestivum OX=4565 PE=4 SV=1	--	KERPRPKSYDQADFG	A0A3B6LJL1	Calmodulin	CAM11-5B	CAMK/CAMK1
A0A3B6B1H7-1036S	CLIP-associating protein 1(predicted) OS=Triticum aestivum OX=4565 PE=4 SV=1	--	KERPRPKSYDQADFG	W5D4X8	Probable calcium-binding protein CML10(predicted)	TRAES_3BF089000150CFD_C1	CAMK/CAMK1
A0A3B6B1H7-1153T	CLIP-associating protein 1(predicted) OS=Triticum aestivum OX=4565 PE=4 SV=1	--	DGETAMSTPRLDFSQ	W5C6F4	Zinc finger Ran-binding domain-containing protein 3(predicted)	CAMPLR22A2D_LOCUS1389	CMGC/CDK
A0A3B6B1H7-504S	CLIP-associating protein 1(predicted) OS=Triticum aestivum OX=4565 PE=4 SV=1	--	GVHKRYASPSLREKV	W5C6F4	Zinc finger Ran-binding domain-containing protein 3(predicted)	CAMPLR22A2D_LOCUS1389	CMGC/CDK
A0A3B6B1H7-606S	CLIP-associating protein 1(predicted) OS=Triticum aestivum OX=4565 PE=4 SV=1	--	FSVARSTSLDLGVDA	A0A3B6LJL1	Calmodulin	CAM11-5B	CAMK/CAMK1
A0A3B6B1H7-606S	CLIP-associating protein 1(predicted) OS=Triticum aestivum OX=4565 PE=4 SV=1	--	FSVARSTSLDLGVDA	W5D4X8	Probable calcium-binding protein CML10(predicted)	TRAES_3BF089000150CFD_C1	CAMK/CAMK1
A0A3B6B1X5-42S	Plant UBX domain-containing protein 4(predicted) OS=Triticum aestivum OX=4565 PE=4 SV=1	--	PGAGGSGSDSDEPQE	A0A3B6EHM7	Katanin p60 ATPase-containing subunit A1	KATNA1	CK1/CK1
A0A3B6B1X5-44S	Plant UBX domain-containing protein 4(predicted) OS=Triticum aestivum OX=4565 PE=4 SV=1	--	AGGSGSDSDEPQEYY	A0A3B6EHM7	Katanin p60 ATPase-containing subunit A1	KATNA1	CK1/CK1
A0A3B6B2A2-171S	Protein kinase domain-containing protein OS=Triticum aestivum OX=4565 PE=4 SV=1	--	LRKKKVLSPADSAEL	Q9FXQ9	TaWIN1	TAWIN1	TKL/IRAK
A0A3B6B2J3-175S	LIM domain-containing protein PLIM2c(predicted) OS=Triticum aestivum OX=4565 PE=4 SV=1	--	YSHMKKKSPSQEVLP	A0A3B6LJL1	Calmodulin	CAM11-5B	CAMK/CAMK1
A0A3B6B2J3-175S	LIM domain-containing protein PLIM2c(predicted) OS=Triticum aestivum OX=4565 PE=4 SV=1	--	YSHMKKKSPSQEVLP	W5D4X8	Probable calcium-binding protein CML10(predicted)	TRAES_3BF089000150CFD_C1	CAMK/CAMK1
A0A3B6B2J3-177S	LIM domain-containing protein PLIM2c(predicted) OS=Triticum aestivum OX=4565 PE=4 SV=1	--	HMKKKSPSQEVLPDL	A0A077S290	Ras-related protein Rab11B(predicted)	TRAES_3BF022100020CFD_C1	TKL/IRAK
A0A3B6B2J3-93S	LIM domain-containing protein PLIM2c(predicted) OS=Triticum aestivum OX=4565 PE=4 SV=1	--	NELSRVPSKLSAAFS	A0A3B6LJL1	Calmodulin	CAM11-5B	CAMK/CAMK1
A0A3B6B2J3-93S	LIM domain-containing protein PLIM2c(predicted) OS=Triticum aestivum OX=4565 PE=4 SV=1	--	NELSRVPSKLSAAFS	W5D4X8	Probable calcium-binding protein CML10(predicted)	TRAES_3BF089000150CFD_C1	CAMK/CAMK1
A0A3B6B3E0-110S	HMG box domain-containing protein OS=Triticum aestivum OX=4565 PE=4 SV=1	--	TDADEEGSDVEDDGE	A0A3B6EHM7	Katanin p60 ATPase-containing subunit A1	KATNA1	CK1/CK1
A0A3B6B3I4-398S	Protein kinase domain-containing protein OS=Triticum aestivum OX=4565 PE=4 SV=1	--	GRTENPPSPGSRWKK	A0A077S011	E2_bind domain-containing protein	TRAES_3BF029600010CFD_C1	TKL/IRAK
A0A3B6B3I4-398S	Protein kinase domain-containing protein OS=Triticum aestivum OX=4565 PE=4 SV=1	--	GRTENPPSPGSRWKK	A0A077S290	Ras-related protein Rab11B(predicted)	TRAES_3BF022100020CFD_C1	TKL/IRAK
A0A3B6B3I4-398S	Protein kinase domain-containing protein OS=Triticum aestivum OX=4565 PE=4 SV=1	--	GRTENPPSPGSRWKK	Q9FXQ9	TaWIN1	TAWIN1	TKL/IRAK
A0A3B6B3I4-398S	Protein kinase domain-containing protein OS=Triticum aestivum OX=4565 PE=4 SV=1	--	GRTENPPSPGSRWKK	W5CQV6	Protein kinase domain-containing protein	TRAES_3BF115300080CFD_C1	TKL/IRAK
A0A3B6B3P8-280S	ATG13 domain-containing protein OS=Triticum aestivum OX=4565 PE=4 SV=1	--	PAQQTRFSPPPLHYA	A0A077S011	E2_bind domain-containing protein	TRAES_3BF029600010CFD_C1	TKL/IRAK
A0A3B6B4E2-21S	Cell differentiation protein RCD1(predicted) OS=Triticum aestivum OX=4565 PE=4 SV=1	--	FAGASPPSPSSIGGG	A0A096USR9	RNA helicase	DEAD1-B	TKL/IRAK
A0A3B6B4E2-21S	Cell differentiation protein RCD1(predicted) OS=Triticum aestivum OX=4565 PE=4 SV=1	--	FAGASPPSPSSIGGG	A0A1D6BIT2	ABP protein	ABP	TKL/IRAK
A0A3B6B4E2-21S	Cell differentiation protein RCD1(predicted) OS=Triticum aestivum OX=4565 PE=4 SV=1	--	FAGASPPSPSSIGGG	A0A1D6D9Q7	DEAD-box ATP-dependent RNA helicase 53(predicted)	CAMPLR22A2D_LOCUS2504	TKL/IRAK
A0A3B6B4E2-21S	Cell differentiation protein RCD1(predicted) OS=Triticum aestivum OX=4565 PE=4 SV=1	--	FAGASPPSPSSIGGG	A0A2X0TUN1	DEAD-box ATP-dependent RNA helicase 32(predicted)	CAMPLR22A2D_LOCUS2132	TKL/IRAK
A0A3B6B510-521S	ABCC7 (Fragment)(predicted) OS=Triticum aestivum OX=4565 PE=4 SV=1	--	QGIIKQESEHDVSQG	W5D3E6	Non-specific serine/threonine protein kinase	TRAES_3BF098500040CFD_C1	CAMK/CAMKL
A0A3B6B5Z1-555S	Protein IQ-DOMAIN 32(predicted) OS=Triticum aestivum OX=4565 PE=4 SV=1	--	PRSLGGTSPKQNIET	A0A080YUQ6	DUF4005 domain-containing protein	TRAES_3BF024600020CFD_C1	TKL/IRAK
A0A3B6B8K0-158S	Protein kinase domain-containing protein OS=Triticum aestivum OX=4565 PE=3 SV=1	--	VLHSRPKSTVGTPAY	A0A1D6DI56	Putative ankyrin-kinase(predicted)	CAMPLR22A2D_LOCUS1441	TKL/MLK
A0A3B6B8K0-158S	Protein kinase domain-containing protein OS=Triticum aestivum OX=4565 PE=3 SV=1	--	VLHSRPKSTVGTPAY	Q9FXQ9	TaWIN1	TAWIN1	TKL/IRAK
A0A3B6B8K0-158S	Protein kinase domain-containing protein OS=Triticum aestivum OX=4565 PE=3 SV=1	--	VLHSRPKSTVGTPAY	W5CQV6	Protein kinase domain-containing protein	TRAES_3BF115300080CFD_C1	TKL/IRAK
A0A3B6B961-2S	Soluble inorganic pyrophosphatase(predicted) OS=Triticum aestivum OX=4565 PE=3 SV=1	--	******MSEEDSTSA	A0A3B5Z060	Type I inorganic proton-pumping pyrophosphatase 4-B	VP4-B	TKL/IRAK
A0A3B6B961-2S	Soluble inorganic pyrophosphatase(predicted) OS=Triticum aestivum OX=4565 PE=3 SV=1	--	******MSEEDSTSA	A0A3B6TRT4	Type I inorganic proton-pumping pyrophosphatase 2-D	VP2-D	TKL/IRAK
A0A3B6B961-2S	Soluble inorganic pyrophosphatase(predicted) OS=Triticum aestivum OX=4565 PE=3 SV=1	--	******MSEEDSTSA	I3RN54	Inorganic pyrophosphotase	IPP1-1	TKL/IRAK
A0A3B6BX53-447S	Ethylene receptor OS=Triticum aestivum OX=4565 PE=3 SV=1	--	TMDREHLSLVRRPFS	A0A1D6DI56	Putative ankyrin-kinase(predicted)	CAMPLR22A2D_LOCUS1441	TKL/MLK
A0A3B6BYZ5-542S	MHD domain-containing protein OS=Triticum aestivum OX=4565 PE=3 SV=1	--	DPTLLNVSPKAVLNR	A0A077S290	Ras-related protein Rab11B(predicted)	TRAES_3BF022100020CFD_C1	TKL/IRAK
A0A3B6BYZ5-542S	MHD domain-containing protein OS=Triticum aestivum OX=4565 PE=3 SV=1	--	DPTLLNVSPKAVLNR	W5CR66	AP-4 complex subunit epsilon	TRAES_3BF069400020CFD_C1	TKL/IRAK
A0A3B6C1L3-325S	PCI domain-containing protein OS=Triticum aestivum OX=4565 PE=4 SV=1	--	SISKRSRSPTLSYQD	A0A3B6LJL1	Calmodulin	CAM11-5B	CAMK/CAMK1
A0A3B6C1L3-325S	PCI domain-containing protein OS=Triticum aestivum OX=4565 PE=4 SV=1	--	SISKRSRSPTLSYQD	W5D4X8	Probable calcium-binding protein CML10(predicted)	TRAES_3BF089000150CFD_C1	CAMK/CAMK1
A0A3B6C1N2-405S	PPM-type phosphatase domain-containing protein OS=Triticum aestivum OX=4565 PE=3 SV=1	--	AAELRRPSSSGSPSE	W5D3E6	Non-specific serine/threonine protein kinase	TRAES_3BF098500040CFD_C1	CAMK/CAMKL
A0A3B6C1N2-409S	PPM-type phosphatase domain-containing protein OS=Triticum aestivum OX=4565 PE=3 SV=1	--	RRPSSSGSPSERRLS	W5C0R0	MSP domain-containing protein	CAMPLR22A2D_LOCUS3683	TKL/IRAK
A0A3B6C2B2-171S	RRM domain-containing protein OS=Triticum aestivum OX=4565 PE=4 SV=1	--	RRRFRDESPTRSRSP	W5C6F4	Zinc finger Ran-binding domain-containing protein 3(predicted)	CAMPLR22A2D_LOCUS1389	CMGC/CDK
A0A3B6C2B5-429S	PPM-type phosphatase domain-containing protein OS=Triticum aestivum OX=4565 PE=4 SV=1	--	AMEGKRPSCSTACR*	W5D3E6	Non-specific serine/threonine protein kinase	TRAES_3BF098500040CFD_C1	CAMK/CAMKL
A0A3B6C328-93S	AAA domain-containing protein OS=Triticum aestivum OX=4565 PE=4 SV=1	--	VIESSQLSAPAVERS	A0A077S011	E2_bind domain-containing protein	TRAES_3BF029600010CFD_C1	TKL/IRAK
A0A3B6C3J9-526S	Calcium-dependent protein kinase 7-D(predicted) OS=Triticum aestivum OX=4565 PE=4 SV=1	--	YSRERFTSLSLKLQK	A0A077RVS7	Calcium-dependent protein kinase(predicted)	TRAES_3BF009500070CFD_C1	CAMK/CAMK1
A0A3B6C3J9-526S	Calcium-dependent protein kinase 7-D(predicted) OS=Triticum aestivum OX=4565 PE=4 SV=1	--	YSRERFTSLSLKLQK	A0A1D5UK41	Calcium-dependent protein kinase(predicted)	CAMPLR22A2D_LOCUS4557	CAMK/CAMK1
A0A3B6C3J9-526S	Calcium-dependent protein kinase 7-D(predicted) OS=Triticum aestivum OX=4565 PE=4 SV=1	--	YSRERFTSLSLKLQK	A0A3B6LJL1	Calmodulin	CAM11-5B	CAMK/CAMK1
A0A3B6C3J9-526S	Calcium-dependent protein kinase 7-D(predicted) OS=Triticum aestivum OX=4565 PE=4 SV=1	--	YSRERFTSLSLKLQK	W5D4X8	Probable calcium-binding protein CML10(predicted)	TRAES_3BF089000150CFD_C1	CAMK/CAMK1
A0A3B6C3J9-536S	Calcium-dependent protein kinase 7-D(predicted) OS=Triticum aestivum OX=4565 PE=4 SV=1	--	LKLQKDGSLQITSTQ	A0A077RVS7	Calcium-dependent protein kinase(predicted)	TRAES_3BF009500070CFD_C1	CAMK/CAMK1
A0A3B6C3J9-536S	Calcium-dependent protein kinase 7-D(predicted) OS=Triticum aestivum OX=4565 PE=4 SV=1	--	LKLQKDGSLQITSTQ	A0A1D5UK41	Calcium-dependent protein kinase(predicted)	CAMPLR22A2D_LOCUS4557	CAMK/CAMK1
A0A3B6C3J9-536S	Calcium-dependent protein kinase 7-D(predicted) OS=Triticum aestivum OX=4565 PE=4 SV=1	--	LKLQKDGSLQITSTQ	A0A3B6LJL1	Calmodulin	CAM11-5B	CAMK/CAMK1
A0A3B6C3J9-536S	Calcium-dependent protein kinase 7-D(predicted) OS=Triticum aestivum OX=4565 PE=4 SV=1	--	LKLQKDGSLQITSTQ	W5D4X8	Probable calcium-binding protein CML10(predicted)	TRAES_3BF089000150CFD_C1	CAMK/CAMK1
A0A3B6C3V6-251S	Serine/arginine repetitive matrix protein 1-like isoform X1(predicted) OS=Triticum aestivum OX=4565 PE=4 SV=1	--	KAGERGDSPPPLPDN	W5C6F4	Zinc finger Ran-binding domain-containing protein 3(predicted)	CAMPLR22A2D_LOCUS1389	CMGC/CDK
A0A3B6C3V6-326S	Serine/arginine repetitive matrix protein 1-like isoform X1(predicted) OS=Triticum aestivum OX=4565 PE=4 SV=1	--	RLNLAPESPKATRDL	W5C6F4	Zinc finger Ran-binding domain-containing protein 3(predicted)	CAMPLR22A2D_LOCUS1389	CMGC/CDK
A0A3B6C3V6-466S	Serine/arginine repetitive matrix protein 1-like isoform X1(predicted) OS=Triticum aestivum OX=4565 PE=4 SV=1	--	KGGMQKESPAGQGKL	W5C6F4	Zinc finger Ran-binding domain-containing protein 3(predicted)	CAMPLR22A2D_LOCUS1389	CMGC/CDK
A0A3B6C3V6-640S	Serine/arginine repetitive matrix protein 1-like isoform X1(predicted) OS=Triticum aestivum OX=4565 PE=4 SV=1	--	KDAQVHSSPLAESNG	W5C6F4	Zinc finger Ran-binding domain-containing protein 3(predicted)	CAMPLR22A2D_LOCUS1389	CMGC/CDK
A0A3B6C4E0-617S	Microtubule-associated protein TORTIFOLIA1(predicted) OS=Triticum aestivum OX=4565 PE=4 SV=1	--	GMASGVRSPSWRPDS	A0A3B6EHM7	Katanin p60 ATPase-containing subunit A1	KATNA1	CK1/CK1
A0A3B6C4E0-617S	Microtubule-associated protein TORTIFOLIA1(predicted) OS=Triticum aestivum OX=4565 PE=4 SV=1	--	GMASGVRSPSWRPDS	A4K4Y8	Tubulin alpha chain	TUBA-4A	CK1/CK1
A0A3B6C4I9-16S	Mitotic checkpoint serine/threonine-protein kinase BUB1(predicted) OS=Triticum aestivum OX=4565 PE=4 SV=1	--	CAGAAPFSPLQRSTP	I3NV43	Centromeric histone 3	CENH3	TKL/IRAK
A0A3B6C4I9-16S	Mitotic checkpoint serine/threonine-protein kinase BUB1(predicted) OS=Triticum aestivum OX=4565 PE=4 SV=1	--	CAGAAPFSPLQRSTP	W5C6F4	Zinc finger Ran-binding domain-containing protein 3(predicted)	CAMPLR22A2D_LOCUS1389	CMGC/CDK
A0A3B6C4I9-30S	Mitotic checkpoint serine/threonine-protein kinase BUB1(predicted) OS=Triticum aestivum OX=4565 PE=4 SV=1	--	PRASREASPPSDPIL	W5C6F4	Zinc finger Ran-binding domain-containing protein 3(predicted)	CAMPLR22A2D_LOCUS1389	CMGC/CDK
A0A3B6C4T6-559S	Protein kinase domain-containing protein OS=Triticum aestivum OX=4565 PE=4 SV=1	--	GRKSRQPSDGQSAPR	A0A077S290	Ras-related protein Rab11B(predicted)	TRAES_3BF022100020CFD_C1	TKL/IRAK
A0A3B6C4T6-559S	Protein kinase domain-containing protein OS=Triticum aestivum OX=4565 PE=4 SV=1	--	GRKSRQPSDGQSAPR	A0A3B6LJL1	Calmodulin	CAM11-5B	CAMK/CAMK1
A0A3B6C4T6-559S	Protein kinase domain-containing protein OS=Triticum aestivum OX=4565 PE=4 SV=1	--	GRKSRQPSDGQSAPR	Q9FXQ9	TaWIN1	TAWIN1	TKL/IRAK
A0A3B6C4T6-559S	Protein kinase domain-containing protein OS=Triticum aestivum OX=4565 PE=4 SV=1	--	GRKSRQPSDGQSAPR	W5D3E6	Non-specific serine/threonine protein kinase	TRAES_3BF098500040CFD_C1	CAMK/CAMKL
A0A3B6C4T6-559S	Protein kinase domain-containing protein OS=Triticum aestivum OX=4565 PE=4 SV=1	--	GRKSRQPSDGQSAPR	W5D4X8	Probable calcium-binding protein CML10(predicted)	TRAES_3BF089000150CFD_C1	CAMK/CAMK1
A0A3B6C4Y7-206S	Chromatin remodeling protein EBS(predicted) OS=Triticum aestivum OX=4565 PE=4 SV=1	--	SHEATAESEERPVES	A0A077S011	E2_bind domain-containing protein	TRAES_3BF029600010CFD_C1	TKL/IRAK
A0A3B6C4Y7-206S	Chromatin remodeling protein EBS(predicted) OS=Triticum aestivum OX=4565 PE=4 SV=1	--	SHEATAESEERPVES	I3NV43	Centromeric histone 3	CENH3	TKL/IRAK
A0A3B6C4Y7-206S	Chromatin remodeling protein EBS(predicted) OS=Triticum aestivum OX=4565 PE=4 SV=1	--	SHEATAESEERPVES	I3RN54	Inorganic pyrophosphotase	IPP1-1	TKL/IRAK
A0A3B6C4Y7-206S	Chromatin remodeling protein EBS(predicted) OS=Triticum aestivum OX=4565 PE=4 SV=1	--	SHEATAESEERPVES	W5C421	RING-type domain-containing protein	CAMPLR22A2D_LOCUS211	TKL/IRAK
A0A3B6C500-468T	PPIase cyclophilin-type domain-containing protein OS=Triticum aestivum OX=4565 PE=4 SV=1	--	SFARRYRTPSPECSH	A0A3B6LJL1	Calmodulin	CAM11-5B	CAMK/CAMK1
A0A3B6C500-468T	PPIase cyclophilin-type domain-containing protein OS=Triticum aestivum OX=4565 PE=4 SV=1	--	SFARRYRTPSPECSH	W5D4X8	Probable calcium-binding protein CML10(predicted)	TRAES_3BF089000150CFD_C1	CAMK/CAMK1
A0A3B6C500-470S	PPIase cyclophilin-type domain-containing protein OS=Triticum aestivum OX=4565 PE=4 SV=1	--	ARRYRTPSPECSHVR	A0A3B6LJL1	Calmodulin	CAM11-5B	CAMK/CAMK1
A0A3B6C500-470S	PPIase cyclophilin-type domain-containing protein OS=Triticum aestivum OX=4565 PE=4 SV=1	--	ARRYRTPSPECSHVR	W5D4X8	Probable calcium-binding protein CML10(predicted)	TRAES_3BF089000150CFD_C1	CAMK/CAMK1
A0A3B6C550-340S	Speckle-type POZ (Fragment)(predicted) OS=Triticum aestivum OX=4565 PE=4 SV=1	--	GCEEPCSSGGKSQSV	A0A3B6EHM7	Katanin p60 ATPase-containing subunit A1	KATNA1	CK1/CK1
A0A3B6C5A4-731S	Exo84_C domain-containing protein OS=Triticum aestivum OX=4565 PE=4 SV=1	--	MNPDRALSPVNLAV*	W5CYL8	t-SNARE coiled-coil homology domain-containing protein	TRAES_3BF094200040CFD_C1	CAMK/CAMKL
A0A3B6C5C9-254S	Putative G3BP-like protein(predicted) OS=Triticum aestivum OX=4565 PE=4 SV=1	--	EVAPTPASAQKDVIK	A0A1D6BIT2	ABP protein	ABP	TKL/IRAK
A0A3B6C5C9-254S	Putative G3BP-like protein(predicted) OS=Triticum aestivum OX=4565 PE=4 SV=1	--	EVAPTPASAQKDVIK	A0A2X0TUN1	DEAD-box ATP-dependent RNA helicase 32(predicted)	CAMPLR22A2D_LOCUS2132	TKL/IRAK
A0A3B6C5C9-254S	Putative G3BP-like protein(predicted) OS=Triticum aestivum OX=4565 PE=4 SV=1	--	EVAPTPASAQKDVIK	W5D4F5	WD_REPEATS_REGION domain-containing protein	TRAES_3BF007900030CFD_C1	TKL/IRAK
A0A3B6C6E8-29S	SnRK1 gamma subunit(predicted) OS=Triticum aestivum OX=4565 PE=4 SV=1	--	EVAQPQLSPSEKLNS	A0A1D6DI56	Putative ankyrin-kinase(predicted)	CAMPLR22A2D_LOCUS1441	TKL/MLK
A0A3B6C6E8-3T	SnRK1 gamma subunit(predicted) OS=Triticum aestivum OX=4565 PE=4 SV=1	--	*****METDSPRSPE	A0A1D6DI56	Putative ankyrin-kinase(predicted)	CAMPLR22A2D_LOCUS1441	TKL/MLK
A0A3B6C6G0-141S	40S ribosomal protein S8 OS=Triticum aestivum OX=4565 PE=3 SV=1	--	DAAEGQESEVAAAAT	A0A096USR9	RNA helicase	DEAD1-B	TKL/IRAK
A0A3B6C6G0-141S	40S ribosomal protein S8 OS=Triticum aestivum OX=4565 PE=3 SV=1	--	DAAEGQESEVAAAAT	A0A1D6BIT2	ABP protein	ABP	TKL/IRAK
A0A3B6C6G0-141S	40S ribosomal protein S8 OS=Triticum aestivum OX=4565 PE=3 SV=1	--	DAAEGQESEVAAAAT	A0A1D6D9Q7	DEAD-box ATP-dependent RNA helicase 53(predicted)	CAMPLR22A2D_LOCUS2504	TKL/IRAK
A0A3B6C6G0-141S	40S ribosomal protein S8 OS=Triticum aestivum OX=4565 PE=3 SV=1	--	DAAEGQESEVAAAAT	A0A2X0TUN1	DEAD-box ATP-dependent RNA helicase 32(predicted)	CAMPLR22A2D_LOCUS2132	TKL/IRAK
A0A3B6C6G0-141S	40S ribosomal protein S8 OS=Triticum aestivum OX=4565 PE=3 SV=1	--	DAAEGQESEVAAAAT	E6Y3A2	Putative translation initiation factor	PTIF	TKL/IRAK
A0A3B6C6G0-141S	40S ribosomal protein S8 OS=Triticum aestivum OX=4565 PE=3 SV=1	--	DAAEGQESEVAAAAT	I3NV43	Centromeric histone 3	CENH3	TKL/IRAK
A0A3B6C6G0-141S	40S ribosomal protein S8 OS=Triticum aestivum OX=4565 PE=3 SV=1	--	DAAEGQESEVAAAAT	W5D4F5	WD_REPEATS_REGION domain-containing protein	TRAES_3BF007900030CFD_C1	TKL/IRAK
A0A3B6C852-680S	ATP-dependent RNA helicase SUPV3L1, mitochondrial(predicted) OS=Triticum aestivum OX=4565 PE=4 SV=1	--	RREEKEESDSNAEQV	A0A096USR9	RNA helicase	DEAD1-B	TKL/IRAK
A0A3B6C852-680S	ATP-dependent RNA helicase SUPV3L1, mitochondrial(predicted) OS=Triticum aestivum OX=4565 PE=4 SV=1	--	RREEKEESDSNAEQV	A0A1D6BIT2	ABP protein	ABP	TKL/IRAK
A0A3B6C852-680S	ATP-dependent RNA helicase SUPV3L1, mitochondrial(predicted) OS=Triticum aestivum OX=4565 PE=4 SV=1	--	RREEKEESDSNAEQV	A0A2X0TUN1	DEAD-box ATP-dependent RNA helicase 32(predicted)	CAMPLR22A2D_LOCUS2132	TKL/IRAK
A0A3B6C852-688S	ATP-dependent RNA helicase SUPV3L1, mitochondrial(predicted) OS=Triticum aestivum OX=4565 PE=4 SV=1	--	DSNAEQVSDDDAKNV	A0A096USR9	RNA helicase	DEAD1-B	TKL/IRAK
A0A3B6C852-688S	ATP-dependent RNA helicase SUPV3L1, mitochondrial(predicted) OS=Triticum aestivum OX=4565 PE=4 SV=1	--	DSNAEQVSDDDAKNV	A0A1D6BIT2	ABP protein	ABP	TKL/IRAK
A0A3B6C852-688S	ATP-dependent RNA helicase SUPV3L1, mitochondrial(predicted) OS=Triticum aestivum OX=4565 PE=4 SV=1	--	DSNAEQVSDDDAKNV	A0A2X0TUN1	DEAD-box ATP-dependent RNA helicase 32(predicted)	CAMPLR22A2D_LOCUS2132	TKL/IRAK
A0A3B6C8S8-18S	Cyclin-T1-3(predicted) OS=Triticum aestivum OX=4565 PE=3 SV=1	--	HHGIVENSPYTTPYD	A0A3B6LJL1	Calmodulin	CAM11-5B	CAMK/CAMK1
A0A3B6C8S8-18S	Cyclin-T1-3(predicted) OS=Triticum aestivum OX=4565 PE=3 SV=1	--	HHGIVENSPYTTPYD	W5C6F4	Zinc finger Ran-binding domain-containing protein 3(predicted)	CAMPLR22A2D_LOCUS1389	CMGC/CDK
A0A3B6C8S8-18S	Cyclin-T1-3(predicted) OS=Triticum aestivum OX=4565 PE=3 SV=1	--	HHGIVENSPYTTPYD	W5D4X8	Probable calcium-binding protein CML10(predicted)	TRAES_3BF089000150CFD_C1	CAMK/CAMK1
A0A3B6C8S8-423S	Cyclin-T1-3(predicted) OS=Triticum aestivum OX=4565 PE=3 SV=1	--	KKHDRRQSWPHPAHR	A0A3B6LJL1	Calmodulin	CAM11-5B	CAMK/CAMK1
A0A3B6C8S8-423S	Cyclin-T1-3(predicted) OS=Triticum aestivum OX=4565 PE=3 SV=1	--	KKHDRRQSWPHPAHR	W5D4X8	Probable calcium-binding protein CML10(predicted)	TRAES_3BF089000150CFD_C1	CAMK/CAMK1
A0A3B6C8S8-457S	Cyclin-T1-3(predicted) OS=Triticum aestivum OX=4565 PE=3 SV=1	--	LDGQEYRSPGPDNRK	W5C6F4	Zinc finger Ran-binding domain-containing protein 3(predicted)	CAMPLR22A2D_LOCUS1389	CMGC/CDK
A0A3B6C9A0-355S	PPM-type phosphatase domain-containing protein OS=Triticum aestivum OX=4565 PE=3 SV=1	--	GKRKSKASMELGVMD	A0A1D6DI56	Putative ankyrin-kinase(predicted)	CAMPLR22A2D_LOCUS1441	TKL/MLK
A0A3B6C9U5-175S	LIM domain-containing protein PLIM2c(predicted) OS=Triticum aestivum OX=4565 PE=4 SV=1	--	YSHMKKKSPSQEVLP	A0A3B6LJL1	Calmodulin	CAM11-5B	CAMK/CAMK1
A0A3B6C9U5-175S	LIM domain-containing protein PLIM2c(predicted) OS=Triticum aestivum OX=4565 PE=4 SV=1	--	YSHMKKKSPSQEVLP	W5D4X8	Probable calcium-binding protein CML10(predicted)	TRAES_3BF089000150CFD_C1	CAMK/CAMK1
A0A3B6CA47-26S	Histone-lysine N-methyltransferase SUVR2(predicted) OS=Triticum aestivum OX=4565 PE=4 SV=1	--	GFPKKQVSPVLKHLY	W5C6F4	Zinc finger Ran-binding domain-containing protein 3(predicted)	CAMPLR22A2D_LOCUS1389	CMGC/CDK
A0A3B6CAQ5-197S	HMA domain-containing protein OS=Triticum aestivum OX=4565 PE=4 SV=1	--	EATFSGLSPGKHGWS	A0A077RSL7	AAA domain-containing protein	TRAES_3BF042900030CFD_C1	CMGC/MAPK
A0A3B6CAW5-389S	Protein kinase domain-containing protein OS=Triticum aestivum OX=4565 PE=4 SV=1	--	SPISVPRSPGRPENP	A0A077S011	E2_bind domain-containing protein	TRAES_3BF029600010CFD_C1	TKL/IRAK
A0A3B6CAW5-389S	Protein kinase domain-containing protein OS=Triticum aestivum OX=4565 PE=4 SV=1	--	SPISVPRSPGRPENP	A0A077S290	Ras-related protein Rab11B(predicted)	TRAES_3BF022100020CFD_C1	TKL/IRAK
A0A3B6CAW5-389S	Protein kinase domain-containing protein OS=Triticum aestivum OX=4565 PE=4 SV=1	--	SPISVPRSPGRPENP	Q9FXQ9	TaWIN1	TAWIN1	TKL/IRAK
A0A3B6CAW5-389S	Protein kinase domain-containing protein OS=Triticum aestivum OX=4565 PE=4 SV=1	--	SPISVPRSPGRPENP	W5CQV6	Protein kinase domain-containing protein	TRAES_3BF115300080CFD_C1	TKL/IRAK
A0A3B6CAW5-743S	Protein kinase domain-containing protein OS=Triticum aestivum OX=4565 PE=4 SV=1	--	SPLLRSRSPQHTNGR	A0A1D6DI56	Putative ankyrin-kinase(predicted)	CAMPLR22A2D_LOCUS1441	TKL/MLK
A0A3B6CAW5-754S	Protein kinase domain-containing protein OS=Triticum aestivum OX=4565 PE=4 SV=1	--	TNGRMSPSPISSPRT	A0A077S011	E2_bind domain-containing protein	TRAES_3BF029600010CFD_C1	TKL/IRAK
A0A3B6CAW5-754S	Protein kinase domain-containing protein OS=Triticum aestivum OX=4565 PE=4 SV=1	--	TNGRMSPSPISSPRT	A0A077S290	Ras-related protein Rab11B(predicted)	TRAES_3BF022100020CFD_C1	TKL/IRAK
A0A3B6CAW5-754S	Protein kinase domain-containing protein OS=Triticum aestivum OX=4565 PE=4 SV=1	--	TNGRMSPSPISSPRT	A0A1D6DI56	Putative ankyrin-kinase(predicted)	CAMPLR22A2D_LOCUS1441	TKL/MLK
A0A3B6CAW5-754S	Protein kinase domain-containing protein OS=Triticum aestivum OX=4565 PE=4 SV=1	--	TNGRMSPSPISSPRT	Q9FXQ9	TaWIN1	TAWIN1	TKL/IRAK
A0A3B6CAW5-754S	Protein kinase domain-containing protein OS=Triticum aestivum OX=4565 PE=4 SV=1	--	TNGRMSPSPISSPRT	W5CQV6	Protein kinase domain-containing protein	TRAES_3BF115300080CFD_C1	TKL/IRAK
A0A3B6CAY9-11S	Protein argonaute 1B(predicted) OS=Triticum aestivum OX=4565 PE=3 SV=1	--	KKRTGPGSPGESSGE	A0A096USR9	RNA helicase	DEAD1-B	TKL/IRAK
A0A3B6CAY9-11S	Protein argonaute 1B(predicted) OS=Triticum aestivum OX=4565 PE=3 SV=1	--	KKRTGPGSPGESSGE	A0A2X0TUN1	DEAD-box ATP-dependent RNA helicase 32(predicted)	CAMPLR22A2D_LOCUS2132	TKL/IRAK
A0A3B6CAY9-11S	Protein argonaute 1B(predicted) OS=Triticum aestivum OX=4565 PE=3 SV=1	--	KKRTGPGSPGESSGE	I3NV43	Centromeric histone 3	CENH3	TKL/IRAK
A0A3B6CAY9-11S	Protein argonaute 1B(predicted) OS=Triticum aestivum OX=4565 PE=3 SV=1	--	KKRTGPGSPGESSGE	W5D4F5	WD_REPEATS_REGION domain-containing protein	TRAES_3BF007900030CFD_C1	TKL/IRAK
A0A3B6CB57-2642S	BEACH domain-containing protein lvsC(predicted) OS=Triticum aestivum OX=4565 PE=4 SV=1	--	PLPTSPSSMSNLLET	A0A077S011	E2_bind domain-containing protein	TRAES_3BF029600010CFD_C1	TKL/IRAK
A0A3B6CB57-2642S	BEACH domain-containing protein lvsC(predicted) OS=Triticum aestivum OX=4565 PE=4 SV=1	--	PLPTSPSSMSNLLET	A0A077S290	Ras-related protein Rab11B(predicted)	TRAES_3BF022100020CFD_C1	TKL/IRAK
A0A3B6CBW7-18S	Calcium-transporting ATPase OS=Triticum aestivum OX=4565 PE=3 SV=1	--	SKARRSGSWGSVGGG	A0A3B5Z060	Type I inorganic proton-pumping pyrophosphatase 4-B	VP4-B	TKL/IRAK
A0A3B6CBW7-18S	Calcium-transporting ATPase OS=Triticum aestivum OX=4565 PE=3 SV=1	--	SKARRSGSWGSVGGG	A0A3B6LJL1	Calmodulin	CAM11-5B	CAMK/CAMK1
A0A3B6CBW7-18S	Calcium-transporting ATPase OS=Triticum aestivum OX=4565 PE=3 SV=1	--	SKARRSGSWGSVGGG	A0A3B6TRT4	Type I inorganic proton-pumping pyrophosphatase 2-D	VP2-D	TKL/IRAK
A0A3B6CBW7-18S	Calcium-transporting ATPase OS=Triticum aestivum OX=4565 PE=3 SV=1	--	SKARRSGSWGSVGGG	I3RN54	Inorganic pyrophosphotase	IPP1-1	TKL/IRAK
A0A3B6CBW7-18S	Calcium-transporting ATPase OS=Triticum aestivum OX=4565 PE=3 SV=1	--	SKARRSGSWGSVGGG	Q9FXQ9	TaWIN1	TAWIN1	TKL/IRAK
A0A3B6CBW7-18S	Calcium-transporting ATPase OS=Triticum aestivum OX=4565 PE=3 SV=1	--	SKARRSGSWGSVGGG	W5A3G2	Hyperosmolality-gated Ca2+ permeable channel	OSCA1.4	CAMK/CAMKL
A0A3B6CBW7-18S	Calcium-transporting ATPase OS=Triticum aestivum OX=4565 PE=3 SV=1	--	SKARRSGSWGSVGGG	W5C0R0	MSP domain-containing protein	CAMPLR22A2D_LOCUS3683	TKL/IRAK
A0A3B6CBW7-18S	Calcium-transporting ATPase OS=Triticum aestivum OX=4565 PE=3 SV=1	--	SKARRSGSWGSVGGG	W5CYL8	t-SNARE coiled-coil homology domain-containing protein	TRAES_3BF094200040CFD_C1	CAMK/CAMKL
A0A3B6CBW7-18S	Calcium-transporting ATPase OS=Triticum aestivum OX=4565 PE=3 SV=1	--	SKARRSGSWGSVGGG	W5D4X8	Probable calcium-binding protein CML10(predicted)	TRAES_3BF089000150CFD_C1	CAMK/CAMK1
A0A3B6CBW7-5S	Calcium-transporting ATPase OS=Triticum aestivum OX=4565 PE=3 SV=1	--	***MESSSSGGGASK	A0A3B5Z060	Type I inorganic proton-pumping pyrophosphatase 4-B	VP4-B	TKL/IRAK
A0A3B6CBW7-5S	Calcium-transporting ATPase OS=Triticum aestivum OX=4565 PE=3 SV=1	--	***MESSSSGGGASK	A0A3B6TRT4	Type I inorganic proton-pumping pyrophosphatase 2-D	VP2-D	TKL/IRAK
A0A3B6CBW7-5S	Calcium-transporting ATPase OS=Triticum aestivum OX=4565 PE=3 SV=1	--	***MESSSSGGGASK	I3RN54	Inorganic pyrophosphotase	IPP1-1	TKL/IRAK
A0A3B6CBW7-5S	Calcium-transporting ATPase OS=Triticum aestivum OX=4565 PE=3 SV=1	--	***MESSSSGGGASK	Q9FXQ9	TaWIN1	TAWIN1	TKL/IRAK
A0A3B6CBW7-5S	Calcium-transporting ATPase OS=Triticum aestivum OX=4565 PE=3 SV=1	--	***MESSSSGGGASK	W5C0R0	MSP domain-containing protein	CAMPLR22A2D_LOCUS3683	TKL/IRAK
A0A3B6CBW7-6S	Calcium-transporting ATPase OS=Triticum aestivum OX=4565 PE=3 SV=1	--	**MESSSSGGGASKA	A0A3B6LJL1	Calmodulin	CAM11-5B	CAMK/CAMK1
A0A3B6CBW7-6S	Calcium-transporting ATPase OS=Triticum aestivum OX=4565 PE=3 SV=1	--	**MESSSSGGGASKA	W5D4X8	Probable calcium-binding protein CML10(predicted)	TRAES_3BF089000150CFD_C1	CAMK/CAMK1
A0A3B6CBZ9-893S	DNA ligase OS=Triticum aestivum OX=4565 PE=3 SV=1	--	SRMEEDNSDKDQRPP	A0A3B6EHM7	Katanin p60 ATPase-containing subunit A1	KATNA1	CK1/CK1
A0A3B6CBZ9-952S	DNA ligase OS=Triticum aestivum OX=4565 PE=3 SV=1	--	VVKMEEDSLDEDQGP	A0A3B6EHM7	Katanin p60 ATPase-containing subunit A1	KATNA1	CK1/CK1
A0A3B6CBZ9-987S	DNA ligase OS=Triticum aestivum OX=4565 PE=3 SV=1	--	AAEDTTTSPKFESKG	W5C6F4	Zinc finger Ran-binding domain-containing protein 3(predicted)	CAMPLR22A2D_LOCUS1389	CMGC/CDK
A0A3B6CCF6-38S	Vacuolar cation/proton exchanger OS=Triticum aestivum OX=4565 PE=3 SV=1	--	SSSLRKKSDTSLVRK	A0A3B6LJL1	Calmodulin	CAM11-5B	CAMK/CAMK1
A0A3B6CD64-305S	DUF4005 domain-containing protein OS=Triticum aestivum OX=4565 PE=4 SV=1	--	SYATMPDSPSRDSTT	A0A080YUQ6	DUF4005 domain-containing protein	TRAES_3BF024600020CFD_C1	TKL/IRAK
A0A3B6CDZ9-1198S	Putative kinesin motor domain-containing protein(predicted) OS=Triticum aestivum OX=4565 PE=3 SV=1	--	KEQAGKRSEGDELEE	A0A3B6EHM7	Katanin p60 ATPase-containing subunit A1	KATNA1	CK1/CK1
A0A3B6CDZ9-1198S	Putative kinesin motor domain-containing protein(predicted) OS=Triticum aestivum OX=4565 PE=3 SV=1	--	KEQAGKRSEGDELEE	A4K4Y8	Tubulin alpha chain	TUBA-4A	CK1/CK1
A0A3B6CE87-384S	Serine hydroxymethyltransferase OS=Triticum aestivum OX=4565 PE=3 SV=1	--	FGDSSALSPGGVRIG	A0A3B6EHM7	Katanin p60 ATPase-containing subunit A1	KATNA1	CK1/CK1
A0A3B6CED7-13S	60S ribosomal protein L7-4(predicted) OS=Triticum aestivum OX=4565 PE=4 SV=1	--	AKVPVPESVNFKRKR	A0A096USR9	RNA helicase	DEAD1-B	TKL/IRAK
A0A3B6CED7-13S	60S ribosomal protein L7-4(predicted) OS=Triticum aestivum OX=4565 PE=4 SV=1	--	AKVPVPESVNFKRKR	A0A1D6BIT2	ABP protein	ABP	TKL/IRAK
A0A3B6CED7-13S	60S ribosomal protein L7-4(predicted) OS=Triticum aestivum OX=4565 PE=4 SV=1	--	AKVPVPESVNFKRKR	A0A1D6D9Q7	DEAD-box ATP-dependent RNA helicase 53(predicted)	CAMPLR22A2D_LOCUS2504	TKL/IRAK
A0A3B6CED7-13S	60S ribosomal protein L7-4(predicted) OS=Triticum aestivum OX=4565 PE=4 SV=1	--	AKVPVPESVNFKRKR	A0A2X0TUN1	DEAD-box ATP-dependent RNA helicase 32(predicted)	CAMPLR22A2D_LOCUS2132	TKL/IRAK
A0A3B6CED7-13S	60S ribosomal protein L7-4(predicted) OS=Triticum aestivum OX=4565 PE=4 SV=1	--	AKVPVPESVNFKRKR	W5D4F5	WD_REPEATS_REGION domain-containing protein	TRAES_3BF007900030CFD_C1	TKL/IRAK
A0A3B6CEX0-82S	Mitochondrial glycoprotein(predicted) OS=Triticum aestivum OX=4565 PE=4 SV=1	--	VRLRRALSAEEEIRV	W5D4F5	WD_REPEATS_REGION domain-containing protein	TRAES_3BF007900030CFD_C1	TKL/IRAK
A0A3B6CFZ2-234S	Abhydrolase_2 domain-containing protein OS=Triticum aestivum OX=4565 PE=4 SV=1	--	TEAARPSSSSSSNHE	V9I1L7	Salt response protein	CAMPLR22A2D_LOCUS2919	AGC/RSK
A0A3B6CG04-11S	Probable phytol kinase, chloroplastic(predicted) OS=Triticum aestivum OX=4565 PE=4 SV=1	--	ARPALPSSPTSLLLS	A0A3B6EHM7	Katanin p60 ATPase-containing subunit A1	KATNA1	CK1/CK1
A0A3B6CG35-269S	UBX domain-containing protein OS=Triticum aestivum OX=4565 PE=4 SV=1	--	RKVDQETSMVRQGKT	A0A077S011	E2_bind domain-containing protein	TRAES_3BF029600010CFD_C1	TKL/IRAK
A0A3B6CG35-269S	UBX domain-containing protein OS=Triticum aestivum OX=4565 PE=4 SV=1	--	RKVDQETSMVRQGKT	W5C421	RING-type domain-containing protein	CAMPLR22A2D_LOCUS211	TKL/IRAK
A0A3B6CGX7-542S	Exocyst subunit Exo70 family protein OS=Triticum aestivum OX=4565 PE=3 SV=1	--	VGSEGGNSSGASRTA	A0A077S290	Ras-related protein Rab11B(predicted)	TRAES_3BF022100020CFD_C1	TKL/IRAK
A0A3B6CHQ6-222S	RBR-type E3 ubiquitin transferase OS=Triticum aestivum OX=4565 PE=3 SV=1	--	ETRRERGSSPTPRPQ	A0A1D6DI56	Putative ankyrin-kinase(predicted)	CAMPLR22A2D_LOCUS1441	TKL/MLK
A0A3B6CIE2-398S	Zinc finger CCCH domain-containing protein 32(predicted) OS=Triticum aestivum OX=4565 PE=4 SV=1	--	RRRKINGSPGVSPER	A0A096USR9	RNA helicase	DEAD1-B	TKL/IRAK
A0A3B6CIE2-398S	Zinc finger CCCH domain-containing protein 32(predicted) OS=Triticum aestivum OX=4565 PE=4 SV=1	--	RRRKINGSPGVSPER	A0A1D6BIT2	ABP protein	ABP	TKL/IRAK
A0A3B6CIE2-398S	Zinc finger CCCH domain-containing protein 32(predicted) OS=Triticum aestivum OX=4565 PE=4 SV=1	--	RRRKINGSPGVSPER	A0A1D6D9Q7	DEAD-box ATP-dependent RNA helicase 53(predicted)	CAMPLR22A2D_LOCUS2504	TKL/IRAK
A0A3B6CIE2-398S	Zinc finger CCCH domain-containing protein 32(predicted) OS=Triticum aestivum OX=4565 PE=4 SV=1	--	RRRKINGSPGVSPER	A0A2X0TUN1	DEAD-box ATP-dependent RNA helicase 32(predicted)	CAMPLR22A2D_LOCUS2132	TKL/IRAK
A0A3B6CIR4-381S	Pyruvate kinase OS=Triticum aestivum OX=4565 PE=3 SV=1	--	KAAPLPMSPLESLAS	W5C6F4	Zinc finger Ran-binding domain-containing protein 3(predicted)	CAMPLR22A2D_LOCUS1389	CMGC/CDK
A0A3B6D496-205S	Arginine/serine-rich-splicing factor RSP31(predicted) OS=Triticum aestivum OX=4565 PE=4 SV=1	--	VSPMYRRSRPSPDYG	A0A096USR9	RNA helicase	DEAD1-B	TKL/IRAK
A0A3B6D496-205S	Arginine/serine-rich-splicing factor RSP31(predicted) OS=Triticum aestivum OX=4565 PE=4 SV=1	--	VSPMYRRSRPSPDYG	A0A1D6BIT2	ABP protein	ABP	TKL/IRAK
A0A3B6D496-205S	Arginine/serine-rich-splicing factor RSP31(predicted) OS=Triticum aestivum OX=4565 PE=4 SV=1	--	VSPMYRRSRPSPDYG	A0A1D6D9Q7	DEAD-box ATP-dependent RNA helicase 53(predicted)	CAMPLR22A2D_LOCUS2504	TKL/IRAK
A0A3B6D496-205S	Arginine/serine-rich-splicing factor RSP31(predicted) OS=Triticum aestivum OX=4565 PE=4 SV=1	--	VSPMYRRSRPSPDYG	A0A2X0TUN1	DEAD-box ATP-dependent RNA helicase 32(predicted)	CAMPLR22A2D_LOCUS2132	TKL/IRAK
A0A3B6D496-205S	Arginine/serine-rich-splicing factor RSP31(predicted) OS=Triticum aestivum OX=4565 PE=4 SV=1	--	VSPMYRRSRPSPDYG	A0A3B5Z060	Type I inorganic proton-pumping pyrophosphatase 4-B	VP4-B	TKL/IRAK
A0A3B6D496-205S	Arginine/serine-rich-splicing factor RSP31(predicted) OS=Triticum aestivum OX=4565 PE=4 SV=1	--	VSPMYRRSRPSPDYG	A0A3B6TRT4	Type I inorganic proton-pumping pyrophosphatase 2-D	VP2-D	TKL/IRAK
A0A3B6D496-205S	Arginine/serine-rich-splicing factor RSP31(predicted) OS=Triticum aestivum OX=4565 PE=4 SV=1	--	VSPMYRRSRPSPDYG	W5C421	RING-type domain-containing protein	CAMPLR22A2D_LOCUS211	TKL/IRAK
A0A3B6D496-208S	Arginine/serine-rich-splicing factor RSP31(predicted) OS=Triticum aestivum OX=4565 PE=4 SV=1	--	MYRRSRPSPDYGRPA	A0A096USR9	RNA helicase	DEAD1-B	TKL/IRAK
A0A3B6D496-208S	Arginine/serine-rich-splicing factor RSP31(predicted) OS=Triticum aestivum OX=4565 PE=4 SV=1	--	MYRRSRPSPDYGRPA	A0A1D6BIT2	ABP protein	ABP	TKL/IRAK
A0A3B6D496-208S	Arginine/serine-rich-splicing factor RSP31(predicted) OS=Triticum aestivum OX=4565 PE=4 SV=1	--	MYRRSRPSPDYGRPA	A0A1D6D9Q7	DEAD-box ATP-dependent RNA helicase 53(predicted)	CAMPLR22A2D_LOCUS2504	TKL/IRAK
A0A3B6D496-208S	Arginine/serine-rich-splicing factor RSP31(predicted) OS=Triticum aestivum OX=4565 PE=4 SV=1	--	MYRRSRPSPDYGRPA	A0A2X0TUN1	DEAD-box ATP-dependent RNA helicase 32(predicted)	CAMPLR22A2D_LOCUS2132	TKL/IRAK
A0A3B6D496-208S	Arginine/serine-rich-splicing factor RSP31(predicted) OS=Triticum aestivum OX=4565 PE=4 SV=1	--	MYRRSRPSPDYGRPA	A0A3B5Z060	Type I inorganic proton-pumping pyrophosphatase 4-B	VP4-B	TKL/IRAK
A0A3B6D496-208S	Arginine/serine-rich-splicing factor RSP31(predicted) OS=Triticum aestivum OX=4565 PE=4 SV=1	--	MYRRSRPSPDYGRPA	A0A3B6TRT4	Type I inorganic proton-pumping pyrophosphatase 2-D	VP2-D	TKL/IRAK
A0A3B6D496-208S	Arginine/serine-rich-splicing factor RSP31(predicted) OS=Triticum aestivum OX=4565 PE=4 SV=1	--	MYRRSRPSPDYGRPA	W5C421	RING-type domain-containing protein	CAMPLR22A2D_LOCUS211	TKL/IRAK
A0A3B6D496-237S	Arginine/serine-rich-splicing factor RSP31(predicted) OS=Triticum aestivum OX=4565 PE=4 SV=1	--	RDRYRSRSPVQRSRS	A0A096USR9	RNA helicase	DEAD1-B	TKL/IRAK
A0A3B6D496-237S	Arginine/serine-rich-splicing factor RSP31(predicted) OS=Triticum aestivum OX=4565 PE=4 SV=1	--	RDRYRSRSPVQRSRS	A0A1D6BIT2	ABP protein	ABP	TKL/IRAK
A0A3B6D496-237S	Arginine/serine-rich-splicing factor RSP31(predicted) OS=Triticum aestivum OX=4565 PE=4 SV=1	--	RDRYRSRSPVQRSRS	A0A1D6D9Q7	DEAD-box ATP-dependent RNA helicase 53(predicted)	CAMPLR22A2D_LOCUS2504	TKL/IRAK
A0A3B6D496-237S	Arginine/serine-rich-splicing factor RSP31(predicted) OS=Triticum aestivum OX=4565 PE=4 SV=1	--	RDRYRSRSPVQRSRS	A0A2X0TUN1	DEAD-box ATP-dependent RNA helicase 32(predicted)	CAMPLR22A2D_LOCUS2132	TKL/IRAK
A0A3B6D496-237S	Arginine/serine-rich-splicing factor RSP31(predicted) OS=Triticum aestivum OX=4565 PE=4 SV=1	--	RDRYRSRSPVQRSRS	A0A3B5Z060	Type I inorganic proton-pumping pyrophosphatase 4-B	VP4-B	TKL/IRAK
A0A3B6D496-237S	Arginine/serine-rich-splicing factor RSP31(predicted) OS=Triticum aestivum OX=4565 PE=4 SV=1	--	RDRYRSRSPVQRSRS	A0A3B6TRT4	Type I inorganic proton-pumping pyrophosphatase 2-D	VP2-D	TKL/IRAK
A0A3B6D496-237S	Arginine/serine-rich-splicing factor RSP31(predicted) OS=Triticum aestivum OX=4565 PE=4 SV=1	--	RDRYRSRSPVQRSRS	W5C421	RING-type domain-containing protein	CAMPLR22A2D_LOCUS211	TKL/IRAK
A0A3B6D5U9-49S	CPSF_A domain-containing protein OS=Triticum aestivum OX=4565 PE=4 SV=1	--	ASSSGADSDADSSAA	A0A1D6BIT2	ABP protein	ABP	TKL/IRAK
A0A3B6D5U9-49S	CPSF_A domain-containing protein OS=Triticum aestivum OX=4565 PE=4 SV=1	--	ASSSGADSDADSSAA	A0A2X0TUN1	DEAD-box ATP-dependent RNA helicase 32(predicted)	CAMPLR22A2D_LOCUS2132	TKL/IRAK
A0A3B6D5W5-40S	Tr-type G domain-containing protein OS=Triticum aestivum OX=4565 PE=4 SV=1	--	HAAPAEESPEAADAP	A0A096USR9	RNA helicase	DEAD1-B	TKL/IRAK
A0A3B6D5W5-40S	Tr-type G domain-containing protein OS=Triticum aestivum OX=4565 PE=4 SV=1	--	HAAPAEESPEAADAP	A0A1D6BIT2	ABP protein	ABP	TKL/IRAK
A0A3B6D5W5-40S	Tr-type G domain-containing protein OS=Triticum aestivum OX=4565 PE=4 SV=1	--	HAAPAEESPEAADAP	A0A1D6D9Q7	DEAD-box ATP-dependent RNA helicase 53(predicted)	CAMPLR22A2D_LOCUS2504	TKL/IRAK
A0A3B6D5W5-40S	Tr-type G domain-containing protein OS=Triticum aestivum OX=4565 PE=4 SV=1	--	HAAPAEESPEAADAP	A0A2X0TUN1	DEAD-box ATP-dependent RNA helicase 32(predicted)	CAMPLR22A2D_LOCUS2132	TKL/IRAK
A0A3B6D5W5-40S	Tr-type G domain-containing protein OS=Triticum aestivum OX=4565 PE=4 SV=1	--	HAAPAEESPEAADAP	E6Y3A2	Putative translation initiation factor	PTIF	TKL/IRAK
A0A3B6D5W5-40S	Tr-type G domain-containing protein OS=Triticum aestivum OX=4565 PE=4 SV=1	--	HAAPAEESPEAADAP	W5D4F5	WD_REPEATS_REGION domain-containing protein	TRAES_3BF007900030CFD_C1	TKL/IRAK
A0A3B6D600-217S	40S ribosomal protein S6 OS=Triticum aestivum OX=4565 PE=3 SV=1	--	ESMAKRRSKLSAATK	A0A096USR9	RNA helicase	DEAD1-B	TKL/IRAK
A0A3B6D600-217S	40S ribosomal protein S6 OS=Triticum aestivum OX=4565 PE=3 SV=1	--	ESMAKRRSKLSAATK	A0A1D6BIT2	ABP protein	ABP	TKL/IRAK
A0A3B6D600-217S	40S ribosomal protein S6 OS=Triticum aestivum OX=4565 PE=3 SV=1	--	ESMAKRRSKLSAATK	A0A1D6D9Q7	DEAD-box ATP-dependent RNA helicase 53(predicted)	CAMPLR22A2D_LOCUS2504	TKL/IRAK
A0A3B6D600-217S	40S ribosomal protein S6 OS=Triticum aestivum OX=4565 PE=3 SV=1	--	ESMAKRRSKLSAATK	A0A2X0TUN1	DEAD-box ATP-dependent RNA helicase 32(predicted)	CAMPLR22A2D_LOCUS2132	TKL/IRAK
A0A3B6D600-217S	40S ribosomal protein S6 OS=Triticum aestivum OX=4565 PE=3 SV=1	--	ESMAKRRSKLSAATK	E6Y3A2	Putative translation initiation factor	PTIF	TKL/IRAK
A0A3B6D600-217S	40S ribosomal protein S6 OS=Triticum aestivum OX=4565 PE=3 SV=1	--	ESMAKRRSKLSAATK	W5D4F5	WD_REPEATS_REGION domain-containing protein	TRAES_3BF007900030CFD_C1	TKL/IRAK
A0A3B6D600-220S	40S ribosomal protein S6 OS=Triticum aestivum OX=4565 PE=3 SV=1	--	AKRRSKLSAATKAPA	A0A096USR9	RNA helicase	DEAD1-B	TKL/IRAK
A0A3B6D600-220S	40S ribosomal protein S6 OS=Triticum aestivum OX=4565 PE=3 SV=1	--	AKRRSKLSAATKAPA	A0A1D6BIT2	ABP protein	ABP	TKL/IRAK
A0A3B6D600-220S	40S ribosomal protein S6 OS=Triticum aestivum OX=4565 PE=3 SV=1	--	AKRRSKLSAATKAPA	A0A1D6D9Q7	DEAD-box ATP-dependent RNA helicase 53(predicted)	CAMPLR22A2D_LOCUS2504	TKL/IRAK
A0A3B6D600-220S	40S ribosomal protein S6 OS=Triticum aestivum OX=4565 PE=3 SV=1	--	AKRRSKLSAATKAPA	A0A2X0TUN1	DEAD-box ATP-dependent RNA helicase 32(predicted)	CAMPLR22A2D_LOCUS2132	TKL/IRAK
A0A3B6D600-220S	40S ribosomal protein S6 OS=Triticum aestivum OX=4565 PE=3 SV=1	--	AKRRSKLSAATKAPA	E6Y3A2	Putative translation initiation factor	PTIF	TKL/IRAK
A0A3B6D600-220S	40S ribosomal protein S6 OS=Triticum aestivum OX=4565 PE=3 SV=1	--	AKRRSKLSAATKAPA	W5D4F5	WD_REPEATS_REGION domain-containing protein	TRAES_3BF007900030CFD_C1	TKL/IRAK
A0A3B6D6Q2-279S	HTH myb-type domain-containing protein OS=Triticum aestivum OX=4565 PE=4 SV=1	--	AIVYQWDSGDSDSER	W5CWW5	NAB domain-containing protein	TRAES_3BF009700050CFD_C1	TKL/IRAK
A0A3B6D770-19S	Putative calcium-binding protein CML32(predicted) OS=Triticum aestivum OX=4565 PE=4 SV=1	--	AKALSKGSPSPSFRL	A0A077RVS7	Calcium-dependent protein kinase(predicted)	TRAES_3BF009500070CFD_C1	CAMK/CAMK1
A0A3B6D770-19S	Putative calcium-binding protein CML32(predicted) OS=Triticum aestivum OX=4565 PE=4 SV=1	--	AKALSKGSPSPSFRL	A0A077S290	Ras-related protein Rab11B(predicted)	TRAES_3BF022100020CFD_C1	TKL/IRAK
A0A3B6D770-19S	Putative calcium-binding protein CML32(predicted) OS=Triticum aestivum OX=4565 PE=4 SV=1	--	AKALSKGSPSPSFRL	A0A096USR9	RNA helicase	DEAD1-B	TKL/IRAK
A0A3B6D770-19S	Putative calcium-binding protein CML32(predicted) OS=Triticum aestivum OX=4565 PE=4 SV=1	--	AKALSKGSPSPSFRL	A0A1D5UK41	Calcium-dependent protein kinase(predicted)	CAMPLR22A2D_LOCUS4557	CAMK/CAMK1
A0A3B6D770-19S	Putative calcium-binding protein CML32(predicted) OS=Triticum aestivum OX=4565 PE=4 SV=1	--	AKALSKGSPSPSFRL	A4K4Y8	Tubulin alpha chain	TUBA-4A	CK1/CK1
A0A3B6D770-19S	Putative calcium-binding protein CML32(predicted) OS=Triticum aestivum OX=4565 PE=4 SV=1	--	AKALSKGSPSPSFRL	Q9FXQ9	TaWIN1	TAWIN1	TKL/IRAK
A0A3B6D7J8-449T	Nop domain-containing protein OS=Triticum aestivum OX=4565 PE=4 SV=1	--	LGQTTEETPKKSEVA	W5C6F4	Zinc finger Ran-binding domain-containing protein 3(predicted)	CAMPLR22A2D_LOCUS1389	CMGC/CDK
A0A3B6D7Z6-187S	PCI domain-containing protein OS=Triticum aestivum OX=4565 PE=4 SV=1	--	SISKRSRSPTLSYED	A0A3B6LJL1	Calmodulin	CAM11-5B	CAMK/CAMK1
A0A3B6D7Z6-187S	PCI domain-containing protein OS=Triticum aestivum OX=4565 PE=4 SV=1	--	SISKRSRSPTLSYED	W5D4X8	Probable calcium-binding protein CML10(predicted)	TRAES_3BF089000150CFD_C1	CAMK/CAMK1
A0A3B6D9W6-577S	Protein kinase domain-containing protein OS=Triticum aestivum OX=4565 PE=4 SV=1	--	LKRAIHPSLDFDNTT	W5D4F5	WD_REPEATS_REGION domain-containing protein	TRAES_3BF007900030CFD_C1	TKL/IRAK
A0A3B6DAC5-691S	Cellulose synthase OS=Triticum aestivum OX=4565 PE=3 SV=1	--	SVLMSQMSLEKRFGQ	A0A080YUQ6	DUF4005 domain-containing protein	TRAES_3BF024600020CFD_C1	TKL/IRAK
A0A3B6DAC5-691S	Cellulose synthase OS=Triticum aestivum OX=4565 PE=3 SV=1	--	SVLMSQMSLEKRFGQ	A0A1D5UKN6	LEA_2 domain-containing protein	CAMPLR22A2D_LOCUS3034	TKL/IRAK
A0A3B6DAC5-691S	Cellulose synthase OS=Triticum aestivum OX=4565 PE=3 SV=1	--	SVLMSQMSLEKRFGQ	I3RN54	Inorganic pyrophosphotase	IPP1-1	TKL/IRAK
A0A3B6DAC5-691S	Cellulose synthase OS=Triticum aestivum OX=4565 PE=3 SV=1	--	SVLMSQMSLEKRFGQ	W5CQV6	Protein kinase domain-containing protein	TRAES_3BF115300080CFD_C1	TKL/IRAK
A0A3B6DAC5-691S	Cellulose synthase OS=Triticum aestivum OX=4565 PE=3 SV=1	--	SVLMSQMSLEKRFGQ	W5CR66	AP-4 complex subunit epsilon	TRAES_3BF069400020CFD_C1	TKL/IRAK
A0A3B6DAK9-95S	RNA-binding protein Musashi-like protein 1(predicted) OS=Triticum aestivum OX=4565 PE=4 SV=1	--	IASKNNGSSIGSPGP	A0A096USR9	RNA helicase	DEAD1-B	TKL/IRAK
A0A3B6DAK9-95S	RNA-binding protein Musashi-like protein 1(predicted) OS=Triticum aestivum OX=4565 PE=4 SV=1	--	IASKNNGSSIGSPGP	A0A1D6D9Q7	DEAD-box ATP-dependent RNA helicase 53(predicted)	CAMPLR22A2D_LOCUS2504	TKL/IRAK
A0A3B6DAK9-99S	RNA-binding protein Musashi-like protein 1(predicted) OS=Triticum aestivum OX=4565 PE=4 SV=1	--	NNGSSIGSPGPVRTR	A0A096USR9	RNA helicase	DEAD1-B	TKL/IRAK
A0A3B6DAK9-99S	RNA-binding protein Musashi-like protein 1(predicted) OS=Triticum aestivum OX=4565 PE=4 SV=1	--	NNGSSIGSPGPVRTR	A0A1D6D9Q7	DEAD-box ATP-dependent RNA helicase 53(predicted)	CAMPLR22A2D_LOCUS2504	TKL/IRAK
A0A3B6DAL9-1409S	SEC7 domain-containing protein OS=Triticum aestivum OX=4565 PE=4 SV=1	--	QEGHQETSPRIGLEN	A0A077S290	Ras-related protein Rab11B(predicted)	TRAES_3BF022100020CFD_C1	TKL/IRAK
A0A3B6DAL9-1409S	SEC7 domain-containing protein OS=Triticum aestivum OX=4565 PE=4 SV=1	--	QEGHQETSPRIGLEN	W5CR66	AP-4 complex subunit epsilon	TRAES_3BF069400020CFD_C1	TKL/IRAK
A0A3B6DAL9-1470S	SEC7 domain-containing protein OS=Triticum aestivum OX=4565 PE=4 SV=1	--	MDDVAPPSPAKTPEA	A0A077S290	Ras-related protein Rab11B(predicted)	TRAES_3BF022100020CFD_C1	TKL/IRAK
A0A3B6DAL9-1470S	SEC7 domain-containing protein OS=Triticum aestivum OX=4565 PE=4 SV=1	--	MDDVAPPSPAKTPEA	W5CR66	AP-4 complex subunit epsilon	TRAES_3BF069400020CFD_C1	TKL/IRAK
A0A3B6DAL9-590S	SEC7 domain-containing protein OS=Triticum aestivum OX=4565 PE=4 SV=1	--	KLIENKASSVAQFLK	A0A077S290	Ras-related protein Rab11B(predicted)	TRAES_3BF022100020CFD_C1	TKL/IRAK
A0A3B6DAL9-590S	SEC7 domain-containing protein OS=Triticum aestivum OX=4565 PE=4 SV=1	--	KLIENKASSVAQFLK	W5CR66	AP-4 complex subunit epsilon	TRAES_3BF069400020CFD_C1	TKL/IRAK
A0A3B6DB31-249S	WD40-repeat protein A OS=Triticum aestivum OX=4565 GN=HOS15-A PE=2 SV=1	HOS15-A	PCGSIQSSPASGHVL	A0A3B6EHM7	Katanin p60 ATPase-containing subunit A1	KATNA1	CK1/CK1
A0A3B6DBA0-37S	HRDC domain-containing protein OS=Triticum aestivum OX=4565 PE=4 SV=1	--	RRRGRGISPTSPRRV	W5C6F4	Zinc finger Ran-binding domain-containing protein 3(predicted)	CAMPLR22A2D_LOCUS1389	CMGC/CDK
A0A3B6DBF0-431T	DNA-binding protein-like(predicted) OS=Triticum aestivum OX=4565 PE=3 SV=1	--	GLAKRKRTPTLEDEK	W5C6F4	Zinc finger Ran-binding domain-containing protein 3(predicted)	CAMPLR22A2D_LOCUS1389	CMGC/CDK
A0A3B6DBY0-156S	RRM domain-containing protein OS=Triticum aestivum OX=4565 PE=4 SV=1	--	RDYQFSNSGDDDDEI	A0A1D6DI56	Putative ankyrin-kinase(predicted)	CAMPLR22A2D_LOCUS1441	TKL/MLK
A0A3B6DBY0-255T	RRM domain-containing protein OS=Triticum aestivum OX=4565 PE=4 SV=1	--	SAGLEKGTPSPARRV	A0A1D6DI56	Putative ankyrin-kinase(predicted)	CAMPLR22A2D_LOCUS1441	TKL/MLK
A0A3B6DBY0-263S	RRM domain-containing protein OS=Triticum aestivum OX=4565 PE=4 SV=1	--	PSPARRVSLSVERSP	A0A077RVS7	Calcium-dependent protein kinase(predicted)	TRAES_3BF009500070CFD_C1	CAMK/CAMK1
A0A3B6DBY0-263S	RRM domain-containing protein OS=Triticum aestivum OX=4565 PE=4 SV=1	--	PSPARRVSLSVERSP	A0A1D5UK41	Calcium-dependent protein kinase(predicted)	CAMPLR22A2D_LOCUS4557	CAMK/CAMK1
A0A3B6DBY0-263S	RRM domain-containing protein OS=Triticum aestivum OX=4565 PE=4 SV=1	--	PSPARRVSLSVERSP	A0A3B6LJL1	Calmodulin	CAM11-5B	CAMK/CAMK1
A0A3B6DBY0-263S	RRM domain-containing protein OS=Triticum aestivum OX=4565 PE=4 SV=1	--	PSPARRVSLSVERSP	W5D4X8	Probable calcium-binding protein CML10(predicted)	TRAES_3BF089000150CFD_C1	CAMK/CAMK1
A0A3B6DBY0-265S	RRM domain-containing protein OS=Triticum aestivum OX=4565 PE=4 SV=1	--	PARRVSLSVERSPHA	A0A077RVS7	Calcium-dependent protein kinase(predicted)	TRAES_3BF009500070CFD_C1	CAMK/CAMK1
A0A3B6DBY0-265S	RRM domain-containing protein OS=Triticum aestivum OX=4565 PE=4 SV=1	--	PARRVSLSVERSPHA	A0A077S290	Ras-related protein Rab11B(predicted)	TRAES_3BF022100020CFD_C1	TKL/IRAK
A0A3B6DBY0-265S	RRM domain-containing protein OS=Triticum aestivum OX=4565 PE=4 SV=1	--	PARRVSLSVERSPHA	A0A077S8J7	LOB domain-containing protein	TRAES_3BF113300120CFD_C1	TKL/IRAK
A0A3B6DBY0-265S	RRM domain-containing protein OS=Triticum aestivum OX=4565 PE=4 SV=1	--	PARRVSLSVERSPHA	A0A096USR9	RNA helicase	DEAD1-B	TKL/IRAK
A0A3B6DBY0-265S	RRM domain-containing protein OS=Triticum aestivum OX=4565 PE=4 SV=1	--	PARRVSLSVERSPHA	A0A1D5UK41	Calcium-dependent protein kinase(predicted)	CAMPLR22A2D_LOCUS4557	CAMK/CAMK1
A0A3B6DBY0-265S	RRM domain-containing protein OS=Triticum aestivum OX=4565 PE=4 SV=1	--	PARRVSLSVERSPHA	A0A1D6BIT2	ABP protein	ABP	TKL/IRAK
A0A3B6DBY0-265S	RRM domain-containing protein OS=Triticum aestivum OX=4565 PE=4 SV=1	--	PARRVSLSVERSPHA	A0A1D6D9Q7	DEAD-box ATP-dependent RNA helicase 53(predicted)	CAMPLR22A2D_LOCUS2504	TKL/IRAK
A0A3B6DBY0-265S	RRM domain-containing protein OS=Triticum aestivum OX=4565 PE=4 SV=1	--	PARRVSLSVERSPHA	A0A2X0TUN1	DEAD-box ATP-dependent RNA helicase 32(predicted)	CAMPLR22A2D_LOCUS2132	TKL/IRAK
A0A3B6DBY0-265S	RRM domain-containing protein OS=Triticum aestivum OX=4565 PE=4 SV=1	--	PARRVSLSVERSPHA	A0A3B6LJL1	Calmodulin	CAM11-5B	CAMK/CAMK1
A0A3B6DBY0-265S	RRM domain-containing protein OS=Triticum aestivum OX=4565 PE=4 SV=1	--	PARRVSLSVERSPHA	W5CQV6	Protein kinase domain-containing protein	TRAES_3BF115300080CFD_C1	TKL/IRAK
A0A3B6DBY0-265S	RRM domain-containing protein OS=Triticum aestivum OX=4565 PE=4 SV=1	--	PARRVSLSVERSPHA	W5D4X8	Probable calcium-binding protein CML10(predicted)	TRAES_3BF089000150CFD_C1	CAMK/CAMK1
A0A3B6DBY0-269S	RRM domain-containing protein OS=Triticum aestivum OX=4565 PE=4 SV=1	--	VSLSVERSPHAHSSE	A0A077RVS7	Calcium-dependent protein kinase(predicted)	TRAES_3BF009500070CFD_C1	CAMK/CAMK1
A0A3B6DBY0-269S	RRM domain-containing protein OS=Triticum aestivum OX=4565 PE=4 SV=1	--	VSLSVERSPHAHSSE	A0A077S290	Ras-related protein Rab11B(predicted)	TRAES_3BF022100020CFD_C1	TKL/IRAK
A0A3B6DBY0-269S	RRM domain-containing protein OS=Triticum aestivum OX=4565 PE=4 SV=1	--	VSLSVERSPHAHSSE	A0A077S8J7	LOB domain-containing protein	TRAES_3BF113300120CFD_C1	TKL/IRAK
A0A3B6DBY0-269S	RRM domain-containing protein OS=Triticum aestivum OX=4565 PE=4 SV=1	--	VSLSVERSPHAHSSE	A0A096USR9	RNA helicase	DEAD1-B	TKL/IRAK
A0A3B6DBY0-269S	RRM domain-containing protein OS=Triticum aestivum OX=4565 PE=4 SV=1	--	VSLSVERSPHAHSSE	A0A1D5UK41	Calcium-dependent protein kinase(predicted)	CAMPLR22A2D_LOCUS4557	CAMK/CAMK1
A0A3B6DBY0-269S	RRM domain-containing protein OS=Triticum aestivum OX=4565 PE=4 SV=1	--	VSLSVERSPHAHSSE	A0A1D6BIT2	ABP protein	ABP	TKL/IRAK
A0A3B6DBY0-269S	RRM domain-containing protein OS=Triticum aestivum OX=4565 PE=4 SV=1	--	VSLSVERSPHAHSSE	A0A1D6D9Q7	DEAD-box ATP-dependent RNA helicase 53(predicted)	CAMPLR22A2D_LOCUS2504	TKL/IRAK
A0A3B6DBY0-269S	RRM domain-containing protein OS=Triticum aestivum OX=4565 PE=4 SV=1	--	VSLSVERSPHAHSSE	A0A2X0TUN1	DEAD-box ATP-dependent RNA helicase 32(predicted)	CAMPLR22A2D_LOCUS2132	TKL/IRAK
A0A3B6DBY0-269S	RRM domain-containing protein OS=Triticum aestivum OX=4565 PE=4 SV=1	--	VSLSVERSPHAHSSE	A0A3B6LJL1	Calmodulin	CAM11-5B	CAMK/CAMK1
A0A3B6DBY0-269S	RRM domain-containing protein OS=Triticum aestivum OX=4565 PE=4 SV=1	--	VSLSVERSPHAHSSE	W5CQV6	Protein kinase domain-containing protein	TRAES_3BF115300080CFD_C1	TKL/IRAK
A0A3B6DBY0-269S	RRM domain-containing protein OS=Triticum aestivum OX=4565 PE=4 SV=1	--	VSLSVERSPHAHSSE	W5D4X8	Probable calcium-binding protein CML10(predicted)	TRAES_3BF089000150CFD_C1	CAMK/CAMK1
A0A3B6DBY0-320S	RRM domain-containing protein OS=Triticum aestivum OX=4565 PE=4 SV=1	--	TNRRRAPSHELSPHA	A0A077RVS7	Calcium-dependent protein kinase(predicted)	TRAES_3BF009500070CFD_C1	CAMK/CAMK1
A0A3B6DBY0-320S	RRM domain-containing protein OS=Triticum aestivum OX=4565 PE=4 SV=1	--	TNRRRAPSHELSPHA	A0A1D5UK41	Calcium-dependent protein kinase(predicted)	CAMPLR22A2D_LOCUS4557	CAMK/CAMK1
A0A3B6DBY0-320S	RRM domain-containing protein OS=Triticum aestivum OX=4565 PE=4 SV=1	--	TNRRRAPSHELSPHA	A0A3B6LJL1	Calmodulin	CAM11-5B	CAMK/CAMK1
A0A3B6DBY0-320S	RRM domain-containing protein OS=Triticum aestivum OX=4565 PE=4 SV=1	--	TNRRRAPSHELSPHA	W5D4X8	Probable calcium-binding protein CML10(predicted)	TRAES_3BF089000150CFD_C1	CAMK/CAMK1
A0A3B6DBY0-467S	RRM domain-containing protein OS=Triticum aestivum OX=4565 PE=4 SV=1	--	GSPRRRDSPTRRDSS	A0A077RVS7	Calcium-dependent protein kinase(predicted)	TRAES_3BF009500070CFD_C1	CAMK/CAMK1
A0A3B6DBY0-467S	RRM domain-containing protein OS=Triticum aestivum OX=4565 PE=4 SV=1	--	GSPRRRDSPTRRDSS	A0A1D5UK41	Calcium-dependent protein kinase(predicted)	CAMPLR22A2D_LOCUS4557	CAMK/CAMK1
A0A3B6DBY0-467S	RRM domain-containing protein OS=Triticum aestivum OX=4565 PE=4 SV=1	--	GSPRRRDSPTRRDSS	A0A3B6LJL1	Calmodulin	CAM11-5B	CAMK/CAMK1
A0A3B6DBY0-467S	RRM domain-containing protein OS=Triticum aestivum OX=4565 PE=4 SV=1	--	GSPRRRDSPTRRDSS	W5D4X8	Probable calcium-binding protein CML10(predicted)	TRAES_3BF089000150CFD_C1	CAMK/CAMK1
A0A3B6DBY0-580S	RRM domain-containing protein OS=Triticum aestivum OX=4565 PE=4 SV=1	--	RHSPRHRSPPARHHS	A0A077RVS7	Calcium-dependent protein kinase(predicted)	TRAES_3BF009500070CFD_C1	CAMK/CAMK1
A0A3B6DBY0-580S	RRM domain-containing protein OS=Triticum aestivum OX=4565 PE=4 SV=1	--	RHSPRHRSPPARHHS	A0A1D5UK41	Calcium-dependent protein kinase(predicted)	CAMPLR22A2D_LOCUS4557	CAMK/CAMK1
A0A3B6DBY0-580S	RRM domain-containing protein OS=Triticum aestivum OX=4565 PE=4 SV=1	--	RHSPRHRSPPARHHS	A0A3B6LJL1	Calmodulin	CAM11-5B	CAMK/CAMK1
A0A3B6DBY0-580S	RRM domain-containing protein OS=Triticum aestivum OX=4565 PE=4 SV=1	--	RHSPRHRSPPARHHS	W5D4X8	Probable calcium-binding protein CML10(predicted)	TRAES_3BF089000150CFD_C1	CAMK/CAMK1
A0A3B6DCF5-80S	Calcium-dependent protein kinase 2(predicted) OS=Triticum aestivum OX=4565 PE=4 SV=1	--	PKVKRVQSAGLIAES	A0A077RVS7	Calcium-dependent protein kinase(predicted)	TRAES_3BF009500070CFD_C1	CAMK/CAMK1
A0A3B6DCF5-80S	Calcium-dependent protein kinase 2(predicted) OS=Triticum aestivum OX=4565 PE=4 SV=1	--	PKVKRVQSAGLIAES	A0A077S290	Ras-related protein Rab11B(predicted)	TRAES_3BF022100020CFD_C1	TKL/IRAK
A0A3B6DCF5-80S	Calcium-dependent protein kinase 2(predicted) OS=Triticum aestivum OX=4565 PE=4 SV=1	--	PKVKRVQSAGLIAES	A0A1D5UK41	Calcium-dependent protein kinase(predicted)	CAMPLR22A2D_LOCUS4557	CAMK/CAMK1
A0A3B6DCF5-80S	Calcium-dependent protein kinase 2(predicted) OS=Triticum aestivum OX=4565 PE=4 SV=1	--	PKVKRVQSAGLIAES	A0A3B6LJL1	Calmodulin	CAM11-5B	CAMK/CAMK1
A0A3B6DCF5-80S	Calcium-dependent protein kinase 2(predicted) OS=Triticum aestivum OX=4565 PE=4 SV=1	--	PKVKRVQSAGLIAES	Q9FXQ9	TaWIN1	TAWIN1	TKL/IRAK
A0A3B6DCF5-80S	Calcium-dependent protein kinase 2(predicted) OS=Triticum aestivum OX=4565 PE=4 SV=1	--	PKVKRVQSAGLIAES	W5D4X8	Probable calcium-binding protein CML10(predicted)	TRAES_3BF089000150CFD_C1	CAMK/CAMK1
A0A3B6DCI5-416T	Non-specific serine/threonine protein kinase OS=Triticum aestivum OX=4565 PE=3 SV=1	--	LRKSNGDTLEFHKFY	A0A1D5UIS5	Potassium transporter	CAMPLR22A2D_LOCUS2879	Other/WNK
A0A3B6DCI5-416T	Non-specific serine/threonine protein kinase OS=Triticum aestivum OX=4565 PE=3 SV=1	--	LRKSNGDTLEFHKFY	A0A2X0SIN7	Potassium transporter	CAMPLR22A2D_LOCUS2880	Other/WNK
A0A3B6DCI5-416T	Non-specific serine/threonine protein kinase OS=Triticum aestivum OX=4565 PE=3 SV=1	--	LRKSNGDTLEFHKFY	W5CXP9	Potassium transporter	TRAES_3BF072400210CFD_C1	Other/WNK
A0A3B6DCI5-427S	Non-specific serine/threonine protein kinase OS=Triticum aestivum OX=4565 PE=3 SV=1	--	HKFYHSISNGLKDVM	Q9FXQ9	TaWIN1	TAWIN1	TKL/IRAK
A0A3B6DCQ5-436S	TPR domain containing protein(predicted) OS=Triticum aestivum OX=4565 PE=4 SV=1	--	KRLAADDSPSVKCDS	I3NV43	Centromeric histone 3	CENH3	TKL/IRAK
A0A3B6DD84-6S	Putative ribose-5-phosphate isomerase 2(predicted) OS=Triticum aestivum OX=4565 PE=3 SV=1	--	**MGSAASPPRALDA	A0A3B6EHM7	Katanin p60 ATPase-containing subunit A1	KATNA1	CK1/CK1
A0A3B6DF46-376S	Putative E3 ubiquitin-protein ligase HERC4(predicted) OS=Triticum aestivum OX=4565 PE=4 SV=1	--	FAAKIWVSPSERYAL	A0A077S011	E2_bind domain-containing protein	TRAES_3BF029600010CFD_C1	TKL/IRAK
A0A3B6DF46-376S	Putative E3 ubiquitin-protein ligase HERC4(predicted) OS=Triticum aestivum OX=4565 PE=4 SV=1	--	FAAKIWVSPSERYAL	W5C421	RING-type domain-containing protein	CAMPLR22A2D_LOCUS211	TKL/IRAK
A0A3B6DFQ9-176S	LIM domain-containing protein PLIM2c(predicted) OS=Triticum aestivum OX=4565 PE=4 SV=1	--	YSHMKKKSPSQEVLP	A0A3B6LJL1	Calmodulin	CAM11-5B	CAMK/CAMK1
A0A3B6DFQ9-176S	LIM domain-containing protein PLIM2c(predicted) OS=Triticum aestivum OX=4565 PE=4 SV=1	--	YSHMKKKSPSQEVLP	W5D4X8	Probable calcium-binding protein CML10(predicted)	TRAES_3BF089000150CFD_C1	CAMK/CAMK1
A0A3B6DFQ9-178S	LIM domain-containing protein PLIM2c(predicted) OS=Triticum aestivum OX=4565 PE=4 SV=1	--	HMKKKSPSQEVLPDL	A0A077S290	Ras-related protein Rab11B(predicted)	TRAES_3BF022100020CFD_C1	TKL/IRAK
A0A3B6DFQ9-178S	LIM domain-containing protein PLIM2c(predicted) OS=Triticum aestivum OX=4565 PE=4 SV=1	--	HMKKKSPSQEVLPDL	A0A3B6LJL1	Calmodulin	CAM11-5B	CAMK/CAMK1
A0A3B6DFQ9-178S	LIM domain-containing protein PLIM2c(predicted) OS=Triticum aestivum OX=4565 PE=4 SV=1	--	HMKKKSPSQEVLPDL	W5D4X8	Probable calcium-binding protein CML10(predicted)	TRAES_3BF089000150CFD_C1	CAMK/CAMK1
A0A3B6DFQ9-94S	LIM domain-containing protein PLIM2c(predicted) OS=Triticum aestivum OX=4565 PE=4 SV=1	--	NELSRAPSKLSAAFS	A0A3B6LJL1	Calmodulin	CAM11-5B	CAMK/CAMK1
A0A3B6DFQ9-94S	LIM domain-containing protein PLIM2c(predicted) OS=Triticum aestivum OX=4565 PE=4 SV=1	--	NELSRAPSKLSAAFS	W5D4X8	Probable calcium-binding protein CML10(predicted)	TRAES_3BF089000150CFD_C1	CAMK/CAMK1
A0A3B6DFZ7-255S	H0311C03.6 protein(predicted) OS=Triticum aestivum OX=4565 PE=4 SV=1	--	VASSVESSSDAGRDN	A0A077RSJ4	SIT4 phosphatase-associated family protein(predicted)	TRAES_3BF021900050CFD_C1	TKL/IRAK
A0A3B6DFZ7-255S	H0311C03.6 protein(predicted) OS=Triticum aestivum OX=4565 PE=4 SV=1	--	VASSVESSSDAGRDN	I3NV43	Centromeric histone 3	CENH3	TKL/IRAK
A0A3B6DFZ7-256S	H0311C03.6 protein(predicted) OS=Triticum aestivum OX=4565 PE=4 SV=1	--	ASSVESSSDAGRDNN	A0A077RSJ4	SIT4 phosphatase-associated family protein(predicted)	TRAES_3BF021900050CFD_C1	TKL/IRAK
A0A3B6DFZ7-256S	H0311C03.6 protein(predicted) OS=Triticum aestivum OX=4565 PE=4 SV=1	--	ASSVESSSDAGRDNN	I3NV43	Centromeric histone 3	CENH3	TKL/IRAK
A0A3B6DFZ7-284S	H0311C03.6 protein(predicted) OS=Triticum aestivum OX=4565 PE=4 SV=1	--	EKDGQDGSPTYSTPN	W5C6F4	Zinc finger Ran-binding domain-containing protein 3(predicted)	CAMPLR22A2D_LOCUS1389	CMGC/CDK
A0A3B6DFZ7-365S	H0311C03.6 protein(predicted) OS=Triticum aestivum OX=4565 PE=4 SV=1	--	DLASGELSPGTNGGN	A0A077RSJ4	SIT4 phosphatase-associated family protein(predicted)	TRAES_3BF021900050CFD_C1	TKL/IRAK
A0A3B6DFZ7-365S	H0311C03.6 protein(predicted) OS=Triticum aestivum OX=4565 PE=4 SV=1	--	DLASGELSPGTNGGN	I3NV43	Centromeric histone 3	CENH3	TKL/IRAK
A0A3B6DFZ7-365S	H0311C03.6 protein(predicted) OS=Triticum aestivum OX=4565 PE=4 SV=1	--	DLASGELSPGTNGGN	W5C6F4	Zinc finger Ran-binding domain-containing protein 3(predicted)	CAMPLR22A2D_LOCUS1389	CMGC/CDK
A0A3B6DFZ7-422S	H0311C03.6 protein(predicted) OS=Triticum aestivum OX=4565 PE=4 SV=1	--	GRPPAVKSQEKKPVG	A0A077RSJ4	SIT4 phosphatase-associated family protein(predicted)	TRAES_3BF021900050CFD_C1	TKL/IRAK
A0A3B6DFZ7-422S	H0311C03.6 protein(predicted) OS=Triticum aestivum OX=4565 PE=4 SV=1	--	GRPPAVKSQEKKPVG	I3NV43	Centromeric histone 3	CENH3	TKL/IRAK
A0A3B6DFZ7-479S	H0311C03.6 protein(predicted) OS=Triticum aestivum OX=4565 PE=4 SV=1	--	SKKQPTASPDLRKED	W5C6F4	Zinc finger Ran-binding domain-containing protein 3(predicted)	CAMPLR22A2D_LOCUS1389	CMGC/CDK
A0A3B6DFZ7-504S	H0311C03.6 protein(predicted) OS=Triticum aestivum OX=4565 PE=4 SV=1	--	LSLKEMASPKSLTKT	W5C6F4	Zinc finger Ran-binding domain-containing protein 3(predicted)	CAMPLR22A2D_LOCUS1389	CMGC/CDK
A0A3B6DFZ7-624S	H0311C03.6 protein(predicted) OS=Triticum aestivum OX=4565 PE=4 SV=1	--	GRRGKQDSTVDSNPS	A0A077RSJ4	SIT4 phosphatase-associated family protein(predicted)	TRAES_3BF021900050CFD_C1	TKL/IRAK
A0A3B6DFZ7-624S	H0311C03.6 protein(predicted) OS=Triticum aestivum OX=4565 PE=4 SV=1	--	GRRGKQDSTVDSNPS	I3NV43	Centromeric histone 3	CENH3	TKL/IRAK
A0A3B6DFZ7-644S	H0311C03.6 protein(predicted) OS=Triticum aestivum OX=4565 PE=4 SV=1	--	PKIVREDSPVSSAKS	W5C6F4	Zinc finger Ran-binding domain-containing protein 3(predicted)	CAMPLR22A2D_LOCUS1389	CMGC/CDK
A0A3B6DFZ7-647S	H0311C03.6 protein(predicted) OS=Triticum aestivum OX=4565 PE=4 SV=1	--	VREDSPVSSAKSKVK	W5C6F4	Zinc finger Ran-binding domain-containing protein 3(predicted)	CAMPLR22A2D_LOCUS1389	CMGC/CDK
A0A3B6DFZ7-714S	H0311C03.6 protein(predicted) OS=Triticum aestivum OX=4565 PE=4 SV=1	--	PKEKVAESSDEEEEE	A0A077RSJ4	SIT4 phosphatase-associated family protein(predicted)	TRAES_3BF021900050CFD_C1	TKL/IRAK
A0A3B6DFZ7-714S	H0311C03.6 protein(predicted) OS=Triticum aestivum OX=4565 PE=4 SV=1	--	PKEKVAESSDEEEEE	I3NV43	Centromeric histone 3	CENH3	TKL/IRAK
A0A3B6DIG6-82S	HMG box domain-containing protein OS=Triticum aestivum OX=4565 PE=4 SV=1	--	TDADEEGSDVEDDAE	A0A3B6EHM7	Katanin p60 ATPase-containing subunit A1	KATNA1	CK1/CK1
A0A3B6DII7-981S	ABC transporter C family member 9(predicted) OS=Triticum aestivum OX=4565 PE=4 SV=1	--	QGIIKQESEHDVSQG	W5D3E6	Non-specific serine/threonine protein kinase	TRAES_3BF098500040CFD_C1	CAMK/CAMKL
A0A3B6DJQ6-13S	Zinc finger CCCH domain-containing protein 31(predicted) OS=Triticum aestivum OX=4565 PE=4 SV=1	--	RKRSRPESANGGAAG	A0A096USR9	RNA helicase	DEAD1-B	TKL/IRAK
A0A3B6DJQ6-13S	Zinc finger CCCH domain-containing protein 31(predicted) OS=Triticum aestivum OX=4565 PE=4 SV=1	--	RKRSRPESANGGAAG	Q9FXQ9	TaWIN1	TAWIN1	TKL/IRAK
A0A3B6DJV8-455S	Protein RCC2(predicted) OS=Triticum aestivum OX=4565 PE=4 SV=1	--	GRPKKTESPAESSGR	A0A077S011	E2_bind domain-containing protein	TRAES_3BF029600010CFD_C1	TKL/IRAK
A0A3B6DJV8-455S	Protein RCC2(predicted) OS=Triticum aestivum OX=4565 PE=4 SV=1	--	GRPKKTESPAESSGR	I3NV43	Centromeric histone 3	CENH3	TKL/IRAK
A0A3B6DK69-241S	Transcription factor GTE7-like(predicted) OS=Triticum aestivum OX=4565 PE=4 SV=1	--	EECRRLPSPVPVPVP	A0A077RSJ4	SIT4 phosphatase-associated family protein(predicted)	TRAES_3BF021900050CFD_C1	TKL/IRAK
A0A3B6DK69-241S	Transcription factor GTE7-like(predicted) OS=Triticum aestivum OX=4565 PE=4 SV=1	--	EECRRLPSPVPVPVP	A0A1D6D9Q7	DEAD-box ATP-dependent RNA helicase 53(predicted)	CAMPLR22A2D_LOCUS2504	TKL/IRAK
A0A3B6DK69-241S	Transcription factor GTE7-like(predicted) OS=Triticum aestivum OX=4565 PE=4 SV=1	--	EECRRLPSPVPVPVP	A0A2X0TUN1	DEAD-box ATP-dependent RNA helicase 32(predicted)	CAMPLR22A2D_LOCUS2132	TKL/IRAK
A0A3B6DK69-241S	Transcription factor GTE7-like(predicted) OS=Triticum aestivum OX=4565 PE=4 SV=1	--	EECRRLPSPVPVPVP	A9J209	MIKC-type MADS-box transcription factor WM24A	WM24A	TKL/IRAK
A0A3B6DK69-241S	Transcription factor GTE7-like(predicted) OS=Triticum aestivum OX=4565 PE=4 SV=1	--	EECRRLPSPVPVPVP	I3NV43	Centromeric histone 3	CENH3	TKL/IRAK
A0A3B6DK69-241S	Transcription factor GTE7-like(predicted) OS=Triticum aestivum OX=4565 PE=4 SV=1	--	EECRRLPSPVPVPVP	W5C6F4	Zinc finger Ran-binding domain-containing protein 3(predicted)	CAMPLR22A2D_LOCUS1389	CMGC/CDK
A0A3B6DKQ4-207S	Endoglucanase(predicted) OS=Triticum aestivum OX=4565 PE=4 SV=1	--	DVLRRALSSGHSYSL	A0A077RVS7	Calcium-dependent protein kinase(predicted)	TRAES_3BF009500070CFD_C1	CAMK/CAMK1
A0A3B6DKQ4-207S	Endoglucanase(predicted) OS=Triticum aestivum OX=4565 PE=4 SV=1	--	DVLRRALSSGHSYSL	A0A1D5UK41	Calcium-dependent protein kinase(predicted)	CAMPLR22A2D_LOCUS4557	CAMK/CAMK1
A0A3B6DKQ4-207S	Endoglucanase(predicted) OS=Triticum aestivum OX=4565 PE=4 SV=1	--	DVLRRALSSGHSYSL	W5D3E6	Non-specific serine/threonine protein kinase	TRAES_3BF098500040CFD_C1	CAMK/CAMKL
A0A3B6DL31-365S	Protein kinase domain-containing protein OS=Triticum aestivum OX=4565 PE=3 SV=1	--	RPRHRRASPEEDRES	A0A077RVS7	Calcium-dependent protein kinase(predicted)	TRAES_3BF009500070CFD_C1	CAMK/CAMK1
A0A3B6DLE8-83S	WD_REPEATS_REGION domain-containing protein OS=Triticum aestivum OX=4565 PE=4 SV=1	--	SQLPPSHSPDAEPTP	W5C6F4	Zinc finger Ran-binding domain-containing protein 3(predicted)	CAMPLR22A2D_LOCUS1389	CMGC/CDK
A0A3B6DLZ0-305S	MPN domain-containing protein OS=Triticum aestivum OX=4565 PE=4 SV=1	--	RKKEQEESPLAKVTR	W5C6F4	Zinc finger Ran-binding domain-containing protein 3(predicted)	CAMPLR22A2D_LOCUS1389	CMGC/CDK
A0A3B6DLZ0-355S	MPN domain-containing protein OS=Triticum aestivum OX=4565 PE=4 SV=1	--	ASGTAPDSPVPEPMV	W5C6F4	Zinc finger Ran-binding domain-containing protein 3(predicted)	CAMPLR22A2D_LOCUS1389	CMGC/CDK
A0A3B6DN22-189S	Clathrin light chain OS=Triticum aestivum OX=4565 PE=3 SV=1	--	SQEKFHASADKQYWK	W5CR66	AP-4 complex subunit epsilon	TRAES_3BF069400020CFD_C1	TKL/IRAK
A0A3B6DPC0-328S	RING-type domain-containing protein OS=Triticum aestivum OX=4565 PE=4 SV=1	--	RPISRRPSSQSISRV	A0A077S011	E2_bind domain-containing protein	TRAES_3BF029600010CFD_C1	TKL/IRAK
A0A3B6DPC0-328S	RING-type domain-containing protein OS=Triticum aestivum OX=4565 PE=4 SV=1	--	RPISRRPSSQSISRV	W5C421	RING-type domain-containing protein	CAMPLR22A2D_LOCUS211	TKL/IRAK
A0A3B6DPC2-314S	Glucose-6-phosphate 1-epimerase OS=Triticum aestivum OX=4565 PE=3 SV=1	--	AVPSSYYSGQLDPDR	E6Y3A2	Putative translation initiation factor	PTIF	TKL/IRAK
A0A3B6ECD2-40S	BZIP domain-containing protein OS=Triticum aestivum OX=4565 PE=4 SV=1	--	LKKGGAESDEEIRRV	I3NV43	Centromeric histone 3	CENH3	TKL/IRAK
A0A3B6ECX4-25S	RRM domain-containing protein OS=Triticum aestivum OX=4565 PE=4 SV=1	--	MKLQKQKSATNQLRV	A0A096USR9	RNA helicase	DEAD1-B	TKL/IRAK
A0A3B6ECX4-25S	RRM domain-containing protein OS=Triticum aestivum OX=4565 PE=4 SV=1	--	MKLQKQKSATNQLRV	A0A1D6BIT2	ABP protein	ABP	TKL/IRAK
A0A3B6ECX4-25S	RRM domain-containing protein OS=Triticum aestivum OX=4565 PE=4 SV=1	--	MKLQKQKSATNQLRV	A0A1D6D9Q7	DEAD-box ATP-dependent RNA helicase 53(predicted)	CAMPLR22A2D_LOCUS2504	TKL/IRAK
A0A3B6ECX4-25S	RRM domain-containing protein OS=Triticum aestivum OX=4565 PE=4 SV=1	--	MKLQKQKSATNQLRV	A0A2X0TUN1	DEAD-box ATP-dependent RNA helicase 32(predicted)	CAMPLR22A2D_LOCUS2132	TKL/IRAK
A0A3B6ECX8-318S	E3 ubiquitin-protein ligase OS=Triticum aestivum OX=4565 PE=4 SV=1	--	KLLFPDYSSDDDDDV	W5C421	RING-type domain-containing protein	CAMPLR22A2D_LOCUS211	TKL/IRAK
A0A3B6EDZ1-289S	DNA polymerase delta subunit 3(predicted) OS=Triticum aestivum OX=4565 PE=4 SV=1	--	KEEADADSSDDEKGA	A0A3B6EHM7	Katanin p60 ATPase-containing subunit A1	KATNA1	CK1/CK1
A0A3B6EDZ1-290S	DNA polymerase delta subunit 3(predicted) OS=Triticum aestivum OX=4565 PE=4 SV=1	--	EEADADSSDDEKGAH	A0A3B6EHM7	Katanin p60 ATPase-containing subunit A1	KATNA1	CK1/CK1
A0A3B6EDZ1-417S	DNA polymerase delta subunit 3(predicted) OS=Triticum aestivum OX=4565 PE=4 SV=1	--	AAETTSTSPKRRKVL	W5C6F4	Zinc finger Ran-binding domain-containing protein 3(predicted)	CAMPLR22A2D_LOCUS1389	CMGC/CDK
A0A3B6EEK4-883S	ABC subfamily C transporter(predicted) OS=Triticum aestivum OX=4565 PE=4 SV=1	--	LSLSRSLSSSEEKDK	W5D3E6	Non-specific serine/threonine protein kinase	TRAES_3BF098500040CFD_C1	CAMK/CAMKL
A0A3B6EF84-630S	SMK-1 domain-containing protein OS=Triticum aestivum OX=4565 PE=4 SV=1	--	ADMKLSASVPDMRKK	A0A077RSJ4	SIT4 phosphatase-associated family protein(predicted)	TRAES_3BF021900050CFD_C1	TKL/IRAK
A0A3B6EFR2-287S	PPIase cyclophilin-type domain-containing protein OS=Triticum aestivum OX=4565 PE=4 SV=1	--	HDPENDDSPEDENEE	A0A3B6EHM7	Katanin p60 ATPase-containing subunit A1	KATNA1	CK1/CK1
A0A3B6EFS7-482S	FACT complex subunit SSRP1 OS=Triticum aestivum OX=4565 PE=3 SV=1	--	QAASSEDSDEEDEDF	A0A3B6EHM7	Katanin p60 ATPase-containing subunit A1	KATNA1	CK1/CK1
A0A3B6EFV0-19S	UBP1-associated protein 2C(predicted) OS=Triticum aestivum OX=4565 PE=4 SV=1	--	ENGAVAASPAAGAAA	A0A096USR9	RNA helicase	DEAD1-B	TKL/IRAK
A0A3B6EFV0-19S	UBP1-associated protein 2C(predicted) OS=Triticum aestivum OX=4565 PE=4 SV=1	--	ENGAVAASPAAGAAA	A0A1D6D9Q7	DEAD-box ATP-dependent RNA helicase 53(predicted)	CAMPLR22A2D_LOCUS2504	TKL/IRAK
A0A3B6EFV0-19S	UBP1-associated protein 2C(predicted) OS=Triticum aestivum OX=4565 PE=4 SV=1	--	ENGAVAASPAAGAAA	A0A2X0TUN1	DEAD-box ATP-dependent RNA helicase 32(predicted)	CAMPLR22A2D_LOCUS2132	TKL/IRAK
A0A3B6EFV0-19S	UBP1-associated protein 2C(predicted) OS=Triticum aestivum OX=4565 PE=4 SV=1	--	ENGAVAASPAAGAAA	W5D4F5	WD_REPEATS_REGION domain-containing protein	TRAES_3BF007900030CFD_C1	TKL/IRAK
A0A3B6EFV0-422S	UBP1-associated protein 2C(predicted) OS=Triticum aestivum OX=4565 PE=4 SV=1	--	GQDPQGMSPGPGGRA	A0A096USR9	RNA helicase	DEAD1-B	TKL/IRAK
A0A3B6EFV0-422S	UBP1-associated protein 2C(predicted) OS=Triticum aestivum OX=4565 PE=4 SV=1	--	GQDPQGMSPGPGGRA	A0A1D6D9Q7	DEAD-box ATP-dependent RNA helicase 53(predicted)	CAMPLR22A2D_LOCUS2504	TKL/IRAK
A0A3B6EFV0-422S	UBP1-associated protein 2C(predicted) OS=Triticum aestivum OX=4565 PE=4 SV=1	--	GQDPQGMSPGPGGRA	A0A2X0TUN1	DEAD-box ATP-dependent RNA helicase 32(predicted)	CAMPLR22A2D_LOCUS2132	TKL/IRAK
A0A3B6EFV0-422S	UBP1-associated protein 2C(predicted) OS=Triticum aestivum OX=4565 PE=4 SV=1	--	GQDPQGMSPGPGGRA	W5D4F5	WD_REPEATS_REGION domain-containing protein	TRAES_3BF007900030CFD_C1	TKL/IRAK
A0A3B6EFY0-385S	PlsC domain-containing protein OS=Triticum aestivum OX=4565 PE=4 SV=1	--	HAALNGNSPRALHQK	A0A077S290	Ras-related protein Rab11B(predicted)	TRAES_3BF022100020CFD_C1	TKL/IRAK
A0A3B6EFY0-385S	PlsC domain-containing protein OS=Triticum aestivum OX=4565 PE=4 SV=1	--	HAALNGNSPRALHQK	W5C0R0	MSP domain-containing protein	CAMPLR22A2D_LOCUS3683	TKL/IRAK
A0A3B6EFY8-201S	LisH domain and HEAT repeat-containing-like protein(predicted) OS=Triticum aestivum OX=4565 PE=4 SV=1	--	VNTEIVESPSIHKSS	W5C6F4	Zinc finger Ran-binding domain-containing protein 3(predicted)	CAMPLR22A2D_LOCUS1389	CMGC/CDK
A0A3B6EFZ7-639S	ABC transporter B family member 11(predicted) OS=Triticum aestivum OX=4565 PE=4 SV=1	--	GRSMSRYSPQGGSRR	Q9FXQ9	TaWIN1	TAWIN1	TKL/IRAK
A0A3B6EG00-106S	Protein HASTY 1(predicted) OS=Triticum aestivum OX=4565 PE=4 SV=1	--	ARVSGDTSPAGNFGS	W5C6F4	Zinc finger Ran-binding domain-containing protein 3(predicted)	CAMPLR22A2D_LOCUS1389	CMGC/CDK
A0A3B6EG49-26S	Serine/threonine protein phosphatase 2A regulatory subunit OS=Triticum aestivum OX=4565 PE=3 SV=1	--	GGGGGGGSPTAKSNP	W5C6F4	Zinc finger Ran-binding domain-containing protein 3(predicted)	CAMPLR22A2D_LOCUS1389	CMGC/CDK
A0A3B6EG49-35S	Serine/threonine protein phosphatase 2A regulatory subunit OS=Triticum aestivum OX=4565 PE=3 SV=1	--	TAKSNPMSPRENGAF	W5C6F4	Zinc finger Ran-binding domain-containing protein 3(predicted)	CAMPLR22A2D_LOCUS1389	CMGC/CDK
A0A3B6EG49-51S	Serine/threonine protein phosphatase 2A regulatory subunit OS=Triticum aestivum OX=4565 PE=3 SV=1	--	KPPASPRSPSGAAGA	W5C6F4	Zinc finger Ran-binding domain-containing protein 3(predicted)	CAMPLR22A2D_LOCUS1389	CMGC/CDK
A0A3B6EG50-34S	Condensin complex subunit 2 OS=Triticum aestivum OX=4565 PE=4 SV=1	--	GSRLLLQSPPPAFPL	W5C6F4	Zinc finger Ran-binding domain-containing protein 3(predicted)	CAMPLR22A2D_LOCUS1389	CMGC/CDK
A0A3B6EGR8-89S	Crossover junction endonuclease mus81(predicted) OS=Triticum aestivum OX=4565 PE=4 SV=1	--	PASSPDLSPPKWKKI	W5C6F4	Zinc finger Ran-binding domain-containing protein 3(predicted)	CAMPLR22A2D_LOCUS1389	CMGC/CDK
A0A3B6EH14-352S	Protein kinase domain-containing protein OS=Triticum aestivum OX=4565 PE=3 SV=1	--	RAPPPIASVGTSNKQ	A0A077RSJ4	SIT4 phosphatase-associated family protein(predicted)	TRAES_3BF021900050CFD_C1	TKL/IRAK
A0A3B6EH14-352S	Protein kinase domain-containing protein OS=Triticum aestivum OX=4565 PE=3 SV=1	--	RAPPPIASVGTSNKQ	A0A077S290	Ras-related protein Rab11B(predicted)	TRAES_3BF022100020CFD_C1	TKL/IRAK
A0A3B6EH14-352S	Protein kinase domain-containing protein OS=Triticum aestivum OX=4565 PE=3 SV=1	--	RAPPPIASVGTSNKQ	A0A1D6BIT2	ABP protein	ABP	TKL/IRAK
A0A3B6EH14-352S	Protein kinase domain-containing protein OS=Triticum aestivum OX=4565 PE=3 SV=1	--	RAPPPIASVGTSNKQ	A0A2X0TUN1	DEAD-box ATP-dependent RNA helicase 32(predicted)	CAMPLR22A2D_LOCUS2132	TKL/IRAK
A0A3B6EH14-352S	Protein kinase domain-containing protein OS=Triticum aestivum OX=4565 PE=3 SV=1	--	RAPPPIASVGTSNKQ	I3NV43	Centromeric histone 3	CENH3	TKL/IRAK
A0A3B6EH14-352S	Protein kinase domain-containing protein OS=Triticum aestivum OX=4565 PE=3 SV=1	--	RAPPPIASVGTSNKQ	Q9FXQ9	TaWIN1	TAWIN1	TKL/IRAK
A0A3B6EH14-429S	Protein kinase domain-containing protein OS=Triticum aestivum OX=4565 PE=3 SV=1	--	RTSGAQRSPPVDSAE	A0A077RSJ4	SIT4 phosphatase-associated family protein(predicted)	TRAES_3BF021900050CFD_C1	TKL/IRAK
A0A3B6EH14-429S	Protein kinase domain-containing protein OS=Triticum aestivum OX=4565 PE=3 SV=1	--	RTSGAQRSPPVDSAE	A0A077S290	Ras-related protein Rab11B(predicted)	TRAES_3BF022100020CFD_C1	TKL/IRAK
A0A3B6EH14-429S	Protein kinase domain-containing protein OS=Triticum aestivum OX=4565 PE=3 SV=1	--	RTSGAQRSPPVDSAE	A0A1D6BIT2	ABP protein	ABP	TKL/IRAK
A0A3B6EH14-429S	Protein kinase domain-containing protein OS=Triticum aestivum OX=4565 PE=3 SV=1	--	RTSGAQRSPPVDSAE	A0A2X0TUN1	DEAD-box ATP-dependent RNA helicase 32(predicted)	CAMPLR22A2D_LOCUS2132	TKL/IRAK
A0A3B6EH14-429S	Protein kinase domain-containing protein OS=Triticum aestivum OX=4565 PE=3 SV=1	--	RTSGAQRSPPVDSAE	I3NV43	Centromeric histone 3	CENH3	TKL/IRAK
A0A3B6EH14-429S	Protein kinase domain-containing protein OS=Triticum aestivum OX=4565 PE=3 SV=1	--	RTSGAQRSPPVDSAE	Q9FXQ9	TaWIN1	TAWIN1	TKL/IRAK
A0A3B6EI60-269S	Autophagy-related protein 7c OS=Triticum aestivum OX=4565 PE=4 SV=1	--	EINLESMSPERRDEE	A0A077S011	E2_bind domain-containing protein	TRAES_3BF029600010CFD_C1	TKL/IRAK
A0A3B6EI60-269S	Autophagy-related protein 7c OS=Triticum aestivum OX=4565 PE=4 SV=1	--	EINLESMSPERRDEE	A0A096USR9	RNA helicase	DEAD1-B	TKL/IRAK
A0A3B6EI60-269S	Autophagy-related protein 7c OS=Triticum aestivum OX=4565 PE=4 SV=1	--	EINLESMSPERRDEE	Q9FXQ9	TaWIN1	TAWIN1	TKL/IRAK
A0A3B6EI60-269S	Autophagy-related protein 7c OS=Triticum aestivum OX=4565 PE=4 SV=1	--	EINLESMSPERRDEE	W5C421	RING-type domain-containing protein	CAMPLR22A2D_LOCUS211	TKL/IRAK
A0A3B6EIC0-10S	VIP1 protein(predicted) OS=Triticum aestivum OX=4565 PE=4 SV=1	--	NGDETLVSPTAEAEK	W5D4F5	WD_REPEATS_REGION domain-containing protein	TRAES_3BF007900030CFD_C1	TKL/IRAK
A0A3B6EIP9-50S	PP28 domain-containing protein OS=Triticum aestivum OX=4565 PE=4 SV=1	--	EEEEVEESEDEESED	A0A3B6EHM7	Katanin p60 ATPase-containing subunit A1	KATNA1	CK1/CK1
A0A3B6EIP9-55S	PP28 domain-containing protein OS=Triticum aestivum OX=4565 PE=4 SV=1	--	EESEDEESEDDGEEK	A0A3B6EHM7	Katanin p60 ATPase-containing subunit A1	KATNA1	CK1/CK1
A0A3B6EIS7-19S	Eukaryotic translation initiation factor 3 subunit 10(predicted) OS=Triticum aestivum OX=4565 PE=4 SV=1	--	RSHRRGGSAERSESE	A0A096USR9	RNA helicase	DEAD1-B	TKL/IRAK
A0A3B6EIS7-19S	Eukaryotic translation initiation factor 3 subunit 10(predicted) OS=Triticum aestivum OX=4565 PE=4 SV=1	--	RSHRRGGSAERSESE	A0A1D6BIT2	ABP protein	ABP	TKL/IRAK
A0A3B6EIS7-19S	Eukaryotic translation initiation factor 3 subunit 10(predicted) OS=Triticum aestivum OX=4565 PE=4 SV=1	--	RSHRRGGSAERSESE	A0A1D6D9Q7	DEAD-box ATP-dependent RNA helicase 53(predicted)	CAMPLR22A2D_LOCUS2504	TKL/IRAK
A0A3B6EIS7-19S	Eukaryotic translation initiation factor 3 subunit 10(predicted) OS=Triticum aestivum OX=4565 PE=4 SV=1	--	RSHRRGGSAERSESE	A0A2X0TUN1	DEAD-box ATP-dependent RNA helicase 32(predicted)	CAMPLR22A2D_LOCUS2132	TKL/IRAK
A0A3B6EIS7-19S	Eukaryotic translation initiation factor 3 subunit 10(predicted) OS=Triticum aestivum OX=4565 PE=4 SV=1	--	RSHRRGGSAERSESE	E6Y3A2	Putative translation initiation factor	PTIF	TKL/IRAK
A0A3B6EIS7-19S	Eukaryotic translation initiation factor 3 subunit 10(predicted) OS=Triticum aestivum OX=4565 PE=4 SV=1	--	RSHRRGGSAERSESE	I3NV43	Centromeric histone 3	CENH3	TKL/IRAK
A0A3B6EIS7-598S	Eukaryotic translation initiation factor 3 subunit 10(predicted) OS=Triticum aestivum OX=4565 PE=4 SV=1	--	PKQLSDKSPSSNDQR	A0A096USR9	RNA helicase	DEAD1-B	TKL/IRAK
A0A3B6EIS7-598S	Eukaryotic translation initiation factor 3 subunit 10(predicted) OS=Triticum aestivum OX=4565 PE=4 SV=1	--	PKQLSDKSPSSNDQR	A0A1D6BIT2	ABP protein	ABP	TKL/IRAK
A0A3B6EIS7-598S	Eukaryotic translation initiation factor 3 subunit 10(predicted) OS=Triticum aestivum OX=4565 PE=4 SV=1	--	PKQLSDKSPSSNDQR	A0A1D6D9Q7	DEAD-box ATP-dependent RNA helicase 53(predicted)	CAMPLR22A2D_LOCUS2504	TKL/IRAK
A0A3B6EIS7-598S	Eukaryotic translation initiation factor 3 subunit 10(predicted) OS=Triticum aestivum OX=4565 PE=4 SV=1	--	PKQLSDKSPSSNDQR	A0A2X0TUN1	DEAD-box ATP-dependent RNA helicase 32(predicted)	CAMPLR22A2D_LOCUS2132	TKL/IRAK
A0A3B6EIS7-598S	Eukaryotic translation initiation factor 3 subunit 10(predicted) OS=Triticum aestivum OX=4565 PE=4 SV=1	--	PKQLSDKSPSSNDQR	E6Y3A2	Putative translation initiation factor	PTIF	TKL/IRAK
A0A3B6EIS7-598S	Eukaryotic translation initiation factor 3 subunit 10(predicted) OS=Triticum aestivum OX=4565 PE=4 SV=1	--	PKQLSDKSPSSNDQR	I3NV43	Centromeric histone 3	CENH3	TKL/IRAK
A0A3B6EIV5-723S	USP domain-containing protein OS=Triticum aestivum OX=4565 PE=3 SV=1	--	RANQNRHSFEKPVKI	A0A1D6DI56	Putative ankyrin-kinase(predicted)	CAMPLR22A2D_LOCUS1441	TKL/MLK
A0A3B6EJK3-220S	Protein kinase domain-containing protein OS=Triticum aestivum OX=4565 PE=4 SV=1	--	GQKRGRGSHEEDEQP	A0A3B6EHM7	Katanin p60 ATPase-containing subunit A1	KATNA1	CK1/CK1
A0A3B6EJK3-220S	Protein kinase domain-containing protein OS=Triticum aestivum OX=4565 PE=4 SV=1	--	GQKRGRGSHEEDEQP	A4K4Y8	Tubulin alpha chain	TUBA-4A	CK1/CK1
A0A3B6EKB6-71S	ATP-dependent 6-phosphofructokinase OS=Triticum aestivum OX=4565 GN=PFK PE=3 SV=1	PFK	LRALRNASATSLRDD	A0A3B6LJL1	Calmodulin	CAM11-5B	CAMK/CAMK1
A0A3B6EKB6-71S	ATP-dependent 6-phosphofructokinase OS=Triticum aestivum OX=4565 GN=PFK PE=3 SV=1	PFK	LRALRNASATSLRDD	W5D4X8	Probable calcium-binding protein CML10(predicted)	TRAES_3BF089000150CFD_C1	CAMK/CAMK1
A0A3B6EKG5-69S	Protein kinase domain-containing protein OS=Triticum aestivum OX=4565 PE=4 SV=1	--	AALKHTASLPSLRAS	W5D3E6	Non-specific serine/threonine protein kinase	TRAES_3BF098500040CFD_C1	CAMK/CAMKL
A0A3B6EKG5-96S	Protein kinase domain-containing protein OS=Triticum aestivum OX=4565 PE=4 SV=1	--	MSLEIPLSPPAKSEK	Q9FXQ9	TaWIN1	TAWIN1	TKL/IRAK
A0A3B6EKG5-96S	Protein kinase domain-containing protein OS=Triticum aestivum OX=4565 PE=4 SV=1	--	MSLEIPLSPPAKSEK	W5D4F5	WD_REPEATS_REGION domain-containing protein	TRAES_3BF007900030CFD_C1	TKL/IRAK
A0A3B6EKL0-622S	Katanin p80 WD40 repeat-containing subunit B1 homolog OS=Triticum aestivum OX=4565 PE=3 SV=1	--	SSSIDCSSPTGSSGD	A0A3B6EHM7	Katanin p60 ATPase-containing subunit A1	KATNA1	CK1/CK1
A0A3B6EMZ5-344S	Protein PAT1-1-like protein(predicted) OS=Triticum aestivum OX=4565 PE=4 SV=1	--	GRFESATSLPSSRDK	W5CR66	AP-4 complex subunit epsilon	TRAES_3BF069400020CFD_C1	TKL/IRAK
A0A3B6END9-58S	DNA repair protein recA-like protein 3, mitochondrial(predicted) OS=Triticum aestivum OX=4565 PE=3 SV=1	--	SKSSGTDSGEENMSK	A0A3B6EHM7	Katanin p60 ATPase-containing subunit A1	KATNA1	CK1/CK1
A0A3B6EPC6-510S	PHD domain-containing protein OS=Triticum aestivum OX=4565 PE=4 SV=1	--	YDESAPESPPNPILL	W5C6F4	Zinc finger Ran-binding domain-containing protein 3(predicted)	CAMPLR22A2D_LOCUS1389	CMGC/CDK
A0A3B6EPN9-245S	Putative G3BP-like protein(predicted) OS=Triticum aestivum OX=4565 PE=4 SV=1	--	KKTPVAASPPPPSPA	A0A2X0TUN1	DEAD-box ATP-dependent RNA helicase 32(predicted)	CAMPLR22A2D_LOCUS2132	TKL/IRAK
A0A3B6EPN9-245S	Putative G3BP-like protein(predicted) OS=Triticum aestivum OX=4565 PE=4 SV=1	--	KKTPVAASPPPPSPA	W5D4F5	WD_REPEATS_REGION domain-containing protein	TRAES_3BF007900030CFD_C1	TKL/IRAK
A0A3B6EPN9-250S	Putative G3BP-like protein(predicted) OS=Triticum aestivum OX=4565 PE=4 SV=1	--	AASPPPPSPAQKDVT	A0A2X0TUN1	DEAD-box ATP-dependent RNA helicase 32(predicted)	CAMPLR22A2D_LOCUS2132	TKL/IRAK
A0A3B6EPN9-250S	Putative G3BP-like protein(predicted) OS=Triticum aestivum OX=4565 PE=4 SV=1	--	AASPPPPSPAQKDVT	W5D4F5	WD_REPEATS_REGION domain-containing protein	TRAES_3BF007900030CFD_C1	TKL/IRAK
A0A3B6EQ13-708S	Rab-GAP TBC domain-containing protein OS=Triticum aestivum OX=4565 PE=4 SV=1	--	QLPSPSPSPRTPTRD	A0A077S290	Ras-related protein Rab11B(predicted)	TRAES_3BF022100020CFD_C1	TKL/IRAK
A0A3B6EQ13-708S	Rab-GAP TBC domain-containing protein OS=Triticum aestivum OX=4565 PE=4 SV=1	--	QLPSPSPSPRTPTRD	Q9FXQ9	TaWIN1	TAWIN1	TKL/IRAK
A0A3B6EQ13-708S	Rab-GAP TBC domain-containing protein OS=Triticum aestivum OX=4565 PE=4 SV=1	--	QLPSPSPSPRTPTRD	W5CR66	AP-4 complex subunit epsilon	TRAES_3BF069400020CFD_C1	TKL/IRAK
A0A3B6ER09-119S	DEK_C domain-containing protein OS=Triticum aestivum OX=4565 PE=4 SV=1	--	HFLKRNLSQFSGFVW	A0A1D6DI56	Putative ankyrin-kinase(predicted)	CAMPLR22A2D_LOCUS1441	TKL/MLK
A0A3B6ESH7-13S	CML79(predicted) OS=Triticum aestivum OX=4565 PE=4 SV=1	--	QSLARKLSIPSPKRG	A0A077RVS7	Calcium-dependent protein kinase(predicted)	TRAES_3BF009500070CFD_C1	CAMK/CAMK1
A0A3B6ESH7-13S	CML79(predicted) OS=Triticum aestivum OX=4565 PE=4 SV=1	--	QSLARKLSIPSPKRG	A0A1D5UK41	Calcium-dependent protein kinase(predicted)	CAMPLR22A2D_LOCUS4557	CAMK/CAMK1
A0A3B6ESH7-13S	CML79(predicted) OS=Triticum aestivum OX=4565 PE=4 SV=1	--	QSLARKLSIPSPKRG	W5D3E6	Non-specific serine/threonine protein kinase	TRAES_3BF098500040CFD_C1	CAMK/CAMKL
A0A3B6ESH7-13S	CML79(predicted) OS=Triticum aestivum OX=4565 PE=4 SV=1	--	QSLARKLSIPSPKRG	W5D4X8	Probable calcium-binding protein CML10(predicted)	TRAES_3BF089000150CFD_C1	CAMK/CAMK1
A0A3B6ESH7-16S	CML79(predicted) OS=Triticum aestivum OX=4565 PE=4 SV=1	--	ARKLSIPSPKRGKKQ	A0A096USR9	RNA helicase	DEAD1-B	TKL/IRAK
A0A3B6ESH7-16S	CML79(predicted) OS=Triticum aestivum OX=4565 PE=4 SV=1	--	ARKLSIPSPKRGKKQ	Q9FXQ9	TaWIN1	TAWIN1	TKL/IRAK
A0A3B6ESQ3-1064S	THO complex subunit 2(predicted) OS=Triticum aestivum OX=4565 PE=4 SV=1	--	LEENAPLSQDDGKHR	A0A096USR9	RNA helicase	DEAD1-B	TKL/IRAK
A0A3B6ESQ3-1064S	THO complex subunit 2(predicted) OS=Triticum aestivum OX=4565 PE=4 SV=1	--	LEENAPLSQDDGKHR	A0A1D6BIT2	ABP protein	ABP	TKL/IRAK
A0A3B6ESQ3-1064S	THO complex subunit 2(predicted) OS=Triticum aestivum OX=4565 PE=4 SV=1	--	LEENAPLSQDDGKHR	A0A1D6D9Q7	DEAD-box ATP-dependent RNA helicase 53(predicted)	CAMPLR22A2D_LOCUS2504	TKL/IRAK
A0A3B6ESQ3-1064S	THO complex subunit 2(predicted) OS=Triticum aestivum OX=4565 PE=4 SV=1	--	LEENAPLSQDDGKHR	A0A2X0TUN1	DEAD-box ATP-dependent RNA helicase 32(predicted)	CAMPLR22A2D_LOCUS2132	TKL/IRAK
A0A3B6ETC6-105S	CBFD_NFYB_HMF domain-containing protein OS=Triticum aestivum OX=4565 PE=4 SV=1	--	HKLETLDSPKATKFT	W5C6F4	Zinc finger Ran-binding domain-containing protein 3(predicted)	CAMPLR22A2D_LOCUS1389	CMGC/CDK
A0A3B6ETX4-828S	E3 SUMO-protein ligase SIZ1(predicted) OS=Triticum aestivum OX=4565 PE=4 SV=1	--	TEPADALSPQAQVTV	W5C6F4	Zinc finger Ran-binding domain-containing protein 3(predicted)	CAMPLR22A2D_LOCUS1389	CMGC/CDK
A0A3B6FFJ2-971S	Cyclic nucleotide-binding domain-containing protein OS=Triticum aestivum OX=4565 PE=4 SV=1	--	SDLQRSASLLSPALG	A0A3B6LJL1	Calmodulin	CAM11-5B	CAMK/CAMK1
A0A3B6FFJ2-971S	Cyclic nucleotide-binding domain-containing protein OS=Triticum aestivum OX=4565 PE=4 SV=1	--	SDLQRSASLLSPALG	W5D4X8	Probable calcium-binding protein CML10(predicted)	TRAES_3BF089000150CFD_C1	CAMK/CAMK1
A0A3B6FHB5-455S	Superoxide dismutase [Cu-Zn](predicted) OS=Triticum aestivum OX=4565 PE=4 SV=1	--	VARDDDDSPNRWPVP	A0A3B6EHM7	Katanin p60 ATPase-containing subunit A1	KATNA1	CK1/CK1
A0A3B6FHK1-267S	Fructose-bisphosphate aldolase OS=Triticum aestivum OX=4565 PE=3 SV=1	--	AEHKEKASPEAIAKN	A0A3B6EHM7	Katanin p60 ATPase-containing subunit A1	KATNA1	CK1/CK1
A0A3B6FJH0-137S	KH domain-containing protein(predicted) OS=Triticum aestivum OX=4565 PE=4 SV=1	--	SKEEKDDSDNAHGKE	A0A096USR9	RNA helicase	DEAD1-B	TKL/IRAK
A0A3B6FJH0-137S	KH domain-containing protein(predicted) OS=Triticum aestivum OX=4565 PE=4 SV=1	--	SKEEKDDSDNAHGKE	A0A1D6D9Q7	DEAD-box ATP-dependent RNA helicase 53(predicted)	CAMPLR22A2D_LOCUS2504	TKL/IRAK
A0A3B6FJH0-137S	KH domain-containing protein(predicted) OS=Triticum aestivum OX=4565 PE=4 SV=1	--	SKEEKDDSDNAHGKE	A0A2X0TUN1	DEAD-box ATP-dependent RNA helicase 32(predicted)	CAMPLR22A2D_LOCUS2132	TKL/IRAK
A0A3B6FJH0-137S	KH domain-containing protein(predicted) OS=Triticum aestivum OX=4565 PE=4 SV=1	--	SKEEKDDSDNAHGKE	W5D4F5	WD_REPEATS_REGION domain-containing protein	TRAES_3BF007900030CFD_C1	TKL/IRAK
A0A3B6FJY2-1078S	Topless-related protein 2(predicted) OS=Triticum aestivum OX=4565 PE=4 SV=1	--	APASSATSNPATDQN	A0A077S011	E2_bind domain-containing protein	TRAES_3BF029600010CFD_C1	TKL/IRAK
A0A3B6FJY2-1078S	Topless-related protein 2(predicted) OS=Triticum aestivum OX=4565 PE=4 SV=1	--	APASSATSNPATDQN	A0A077S290	Ras-related protein Rab11B(predicted)	TRAES_3BF022100020CFD_C1	TKL/IRAK
A0A3B6FJY2-1078S	Topless-related protein 2(predicted) OS=Triticum aestivum OX=4565 PE=4 SV=1	--	APASSATSNPATDQN	I3NV43	Centromeric histone 3	CENH3	TKL/IRAK
A0A3B6FLL2-11S	DEAD-box ATP-dependent RNA helicase 35A(predicted) OS=Triticum aestivum OX=4565 PE=4 SV=1	--	GAAVAAKSDDEDDYE	A0A1D6D9Q7	DEAD-box ATP-dependent RNA helicase 53(predicted)	CAMPLR22A2D_LOCUS2504	TKL/IRAK
A0A3B6FM60-289S	DNA polymerase delta subunit 3(predicted) OS=Triticum aestivum OX=4565 PE=4 SV=1	--	KEEADADSSDDEKSA	A0A3B6EHM7	Katanin p60 ATPase-containing subunit A1	KATNA1	CK1/CK1
A0A3B6FM60-290S	DNA polymerase delta subunit 3(predicted) OS=Triticum aestivum OX=4565 PE=4 SV=1	--	EEADADSSDDEKSAH	A0A3B6EHM7	Katanin p60 ATPase-containing subunit A1	KATNA1	CK1/CK1
A0A3B6FM60-419S	DNA polymerase delta subunit 3(predicted) OS=Triticum aestivum OX=4565 PE=4 SV=1	--	AAETASTSPKRRKVL	W5C6F4	Zinc finger Ran-binding domain-containing protein 3(predicted)	CAMPLR22A2D_LOCUS1389	CMGC/CDK
A0A3B6FMH7-10S	Growth regulator like protein(predicted) OS=Triticum aestivum OX=4565 PE=4 SV=1	--	RGLSSETSLRRHRAR	W5C643	Calcium ion binding(predicted)	CAMPLR22A2D_LOCUS1340	CAMK/CAMK1
A0A3B6FNG0-378S	Alpha-amylase OS=Triticum aestivum OX=4565 PE=3 SV=1	--	TRVEQFGSTQEPHKA	A0A1D5UKN6	LEA_2 domain-containing protein	CAMPLR22A2D_LOCUS3034	TKL/IRAK
A0A3B6FNP9-638T	Peptidase S59 domain-containing protein OS=Triticum aestivum OX=4565 PE=4 SV=1	--	DDEESPATPKADAFF	W5C6F4	Zinc finger Ran-binding domain-containing protein 3(predicted)	CAMPLR22A2D_LOCUS1389	CMGC/CDK
A0A3B6FNP9-698S	Peptidase S59 domain-containing protein OS=Triticum aestivum OX=4565 PE=4 SV=1	--	ERGKAVVSPARSGSV	A0A096USR9	RNA helicase	DEAD1-B	TKL/IRAK
A0A3B6FNP9-698S	Peptidase S59 domain-containing protein OS=Triticum aestivum OX=4565 PE=4 SV=1	--	ERGKAVVSPARSGSV	A0A1D6BIT2	ABP protein	ABP	TKL/IRAK
A0A3B6FNP9-698S	Peptidase S59 domain-containing protein OS=Triticum aestivum OX=4565 PE=4 SV=1	--	ERGKAVVSPARSGSV	A0A1D6D9Q7	DEAD-box ATP-dependent RNA helicase 53(predicted)	CAMPLR22A2D_LOCUS2504	TKL/IRAK
A0A3B6FNP9-698S	Peptidase S59 domain-containing protein OS=Triticum aestivum OX=4565 PE=4 SV=1	--	ERGKAVVSPARSGSV	A0A2X0TUN1	DEAD-box ATP-dependent RNA helicase 32(predicted)	CAMPLR22A2D_LOCUS2132	TKL/IRAK
A0A3B6FNP9-698S	Peptidase S59 domain-containing protein OS=Triticum aestivum OX=4565 PE=4 SV=1	--	ERGKAVVSPARSGSV	I3NV43	Centromeric histone 3	CENH3	TKL/IRAK
A0A3B6FNP9-698S	Peptidase S59 domain-containing protein OS=Triticum aestivum OX=4565 PE=4 SV=1	--	ERGKAVVSPARSGSV	W5C6F4	Zinc finger Ran-binding domain-containing protein 3(predicted)	CAMPLR22A2D_LOCUS1389	CMGC/CDK
A0A3B6FNP9-704S	Peptidase S59 domain-containing protein OS=Triticum aestivum OX=4565 PE=4 SV=1	--	VSPARSGSVENGTYR	A0A096USR9	RNA helicase	DEAD1-B	TKL/IRAK
A0A3B6FNP9-704S	Peptidase S59 domain-containing protein OS=Triticum aestivum OX=4565 PE=4 SV=1	--	VSPARSGSVENGTYR	A0A1D6BIT2	ABP protein	ABP	TKL/IRAK
A0A3B6FNP9-704S	Peptidase S59 domain-containing protein OS=Triticum aestivum OX=4565 PE=4 SV=1	--	VSPARSGSVENGTYR	A0A1D6D9Q7	DEAD-box ATP-dependent RNA helicase 53(predicted)	CAMPLR22A2D_LOCUS2504	TKL/IRAK
A0A3B6FNP9-704S	Peptidase S59 domain-containing protein OS=Triticum aestivum OX=4565 PE=4 SV=1	--	VSPARSGSVENGTYR	A0A2X0TUN1	DEAD-box ATP-dependent RNA helicase 32(predicted)	CAMPLR22A2D_LOCUS2132	TKL/IRAK
A0A3B6FNP9-704S	Peptidase S59 domain-containing protein OS=Triticum aestivum OX=4565 PE=4 SV=1	--	VSPARSGSVENGTYR	I3NV43	Centromeric histone 3	CENH3	TKL/IRAK
A0A3B6FNS6-26S	Glycosyltransferases OS=Triticum aestivum OX=4565 PE=3 SV=1	--	SEFDPSPSPKMAYSQ	A0A1D5ZPS0	GXM1	GXM1	CMGC/CDK
A0A3B6FP86-21S	ATP synthase subunit beta OS=Triticum aestivum OX=4565 PE=3 SV=1	--	ASRIRAASPSPCPRA	A0A077RSL7	AAA domain-containing protein	TRAES_3BF042900030CFD_C1	CMGC/MAPK
A0A3B6FPE9-95S	PPR_long domain-containing protein OS=Triticum aestivum OX=4565 PE=4 SV=1	--	DDLEDGFSDLEVPPE	A0A2X0TUN1	DEAD-box ATP-dependent RNA helicase 32(predicted)	CAMPLR22A2D_LOCUS2132	TKL/IRAK
A0A3B6FPE9-95S	PPR_long domain-containing protein OS=Triticum aestivum OX=4565 PE=4 SV=1	--	DDLEDGFSDLEVPPE	W5D4F5	WD_REPEATS_REGION domain-containing protein	TRAES_3BF007900030CFD_C1	TKL/IRAK
A0A3B6FPF2-45S	Dynein light chain OS=Triticum aestivum OX=4565 PE=3 SV=1	--	SATAALGSPPPAAAS	W5C6F4	Zinc finger Ran-binding domain-containing protein 3(predicted)	CAMPLR22A2D_LOCUS1389	CMGC/CDK
A0A3B6FPJ3-638S	Kinesin-like protein OS=Triticum aestivum OX=4565 PE=3 SV=1	--	EDKVTKVSPPRRKPN	A0A077S290	Ras-related protein Rab11B(predicted)	TRAES_3BF022100020CFD_C1	TKL/IRAK
A0A3B6FPJ3-638S	Kinesin-like protein OS=Triticum aestivum OX=4565 PE=3 SV=1	--	EDKVTKVSPPRRKPN	I3NV43	Centromeric histone 3	CENH3	TKL/IRAK
A0A3B6FPJ3-638S	Kinesin-like protein OS=Triticum aestivum OX=4565 PE=3 SV=1	--	EDKVTKVSPPRRKPN	Q9FXQ9	TaWIN1	TAWIN1	TKL/IRAK
A0A3B6FPQ8-125S	Bifunctional polynucleotide phosphatase/kinase(predicted) OS=Triticum aestivum OX=4565 PE=4 SV=1	--	KSDQTAVSPLEVPSP	A0A3B5Z060	Type I inorganic proton-pumping pyrophosphatase 4-B	VP4-B	TKL/IRAK
A0A3B6FPQ8-125S	Bifunctional polynucleotide phosphatase/kinase(predicted) OS=Triticum aestivum OX=4565 PE=4 SV=1	--	KSDQTAVSPLEVPSP	A0A3B6TRT4	Type I inorganic proton-pumping pyrophosphatase 2-D	VP2-D	TKL/IRAK
A0A3B6FPQ8-125S	Bifunctional polynucleotide phosphatase/kinase(predicted) OS=Triticum aestivum OX=4565 PE=4 SV=1	--	KSDQTAVSPLEVPSP	W5C421	RING-type domain-containing protein	CAMPLR22A2D_LOCUS211	TKL/IRAK
A0A3B6FPQ8-125S	Bifunctional polynucleotide phosphatase/kinase(predicted) OS=Triticum aestivum OX=4565 PE=4 SV=1	--	KSDQTAVSPLEVPSP	W5C6F4	Zinc finger Ran-binding domain-containing protein 3(predicted)	CAMPLR22A2D_LOCUS1389	CMGC/CDK
A0A3B6FPQ8-131S	Bifunctional polynucleotide phosphatase/kinase(predicted) OS=Triticum aestivum OX=4565 PE=4 SV=1	--	VSPLEVPSPKKAKVS	W5C6F4	Zinc finger Ran-binding domain-containing protein 3(predicted)	CAMPLR22A2D_LOCUS1389	CMGC/CDK
A0A3B6FPQ8-244S	Bifunctional polynucleotide phosphatase/kinase(predicted) OS=Triticum aestivum OX=4565 PE=4 SV=1	--	VSPLEVPSPKKAKVL	W5C6F4	Zinc finger Ran-binding domain-containing protein 3(predicted)	CAMPLR22A2D_LOCUS1389	CMGC/CDK
A0A3B6FPQ8-357S	Bifunctional polynucleotide phosphatase/kinase(predicted) OS=Triticum aestivum OX=4565 PE=4 SV=1	--	VGPVELSSPNKGNSH	W5C6F4	Zinc finger Ran-binding domain-containing protein 3(predicted)	CAMPLR22A2D_LOCUS1389	CMGC/CDK
A0A3B6FPQ8-390S	Bifunctional polynucleotide phosphatase/kinase(predicted) OS=Triticum aestivum OX=4565 PE=4 SV=1	--	VGTAIPFSPSDIKKT	W5C6F4	Zinc finger Ran-binding domain-containing protein 3(predicted)	CAMPLR22A2D_LOCUS1389	CMGC/CDK
A0A3B6FPT6-45S	DNA_pol3_gamma3 domain-containing protein OS=Triticum aestivum OX=4565 PE=4 SV=1	--	SSSGRRRSPASAALM	W5C6F4	Zinc finger Ran-binding domain-containing protein 3(predicted)	CAMPLR22A2D_LOCUS1389	CMGC/CDK
A0A3B6FQ55-362S	Protein kinase domain-containing protein OS=Triticum aestivum OX=4565 PE=3 SV=1	--	GSLAKQKSPVRPDVS	A0A3B6LJL1	Calmodulin	CAM11-5B	CAMK/CAMK1
A0A3B6FQ55-362S	Protein kinase domain-containing protein OS=Triticum aestivum OX=4565 PE=3 SV=1	--	GSLAKQKSPVRPDVS	W5D4X8	Probable calcium-binding protein CML10(predicted)	TRAES_3BF089000150CFD_C1	CAMK/CAMK1
A0A3B6FQA7-347S	PPM-type phosphatase domain-containing protein OS=Triticum aestivum OX=4565 PE=4 SV=1	--	DQTIRPLSPPKKMNK	W5D3E6	Non-specific serine/threonine protein kinase	TRAES_3BF098500040CFD_C1	CAMK/CAMKL
A0A3B6FQH6-69S	WD_REPEATS_REGION domain-containing protein OS=Triticum aestivum OX=4565 PE=4 SV=1	--	GKLSRTLSVSSKHSE	W5D3E6	Non-specific serine/threonine protein kinase	TRAES_3BF098500040CFD_C1	CAMK/CAMKL
A0A3B6FR90-140S	Eukaryotic translation initiation factor 3 subunit 10(predicted) OS=Triticum aestivum OX=4565 PE=4 SV=1	--	SSRRTAGSDERVEEV	A0A096USR9	RNA helicase	DEAD1-B	TKL/IRAK
A0A3B6FR90-140S	Eukaryotic translation initiation factor 3 subunit 10(predicted) OS=Triticum aestivum OX=4565 PE=4 SV=1	--	SSRRTAGSDERVEEV	A0A1D6BIT2	ABP protein	ABP	TKL/IRAK
A0A3B6FR90-140S	Eukaryotic translation initiation factor 3 subunit 10(predicted) OS=Triticum aestivum OX=4565 PE=4 SV=1	--	SSRRTAGSDERVEEV	A0A1D6D9Q7	DEAD-box ATP-dependent RNA helicase 53(predicted)	CAMPLR22A2D_LOCUS2504	TKL/IRAK
A0A3B6FR90-140S	Eukaryotic translation initiation factor 3 subunit 10(predicted) OS=Triticum aestivum OX=4565 PE=4 SV=1	--	SSRRTAGSDERVEEV	A0A2X0TUN1	DEAD-box ATP-dependent RNA helicase 32(predicted)	CAMPLR22A2D_LOCUS2132	TKL/IRAK
A0A3B6FR90-140S	Eukaryotic translation initiation factor 3 subunit 10(predicted) OS=Triticum aestivum OX=4565 PE=4 SV=1	--	SSRRTAGSDERVEEV	E6Y3A2	Putative translation initiation factor	PTIF	TKL/IRAK
A0A3B6FR90-140S	Eukaryotic translation initiation factor 3 subunit 10(predicted) OS=Triticum aestivum OX=4565 PE=4 SV=1	--	SSRRTAGSDERVEEV	I3NV43	Centromeric histone 3	CENH3	TKL/IRAK
A0A3B6FS01-236S	HMG box domain-containing protein OS=Triticum aestivum OX=4565 PE=4 SV=1	--	KKMNGELSEESE***	A0A3B6EHM7	Katanin p60 ATPase-containing subunit A1	KATNA1	CK1/CK1
A0A3B6FS01-239S	HMG box domain-containing protein OS=Triticum aestivum OX=4565 PE=4 SV=1	--	NGELSEESE******	A0A3B6EHM7	Katanin p60 ATPase-containing subunit A1	KATNA1	CK1/CK1
A0A3B6FT83-296S	PUM-HD domain-containing protein OS=Triticum aestivum OX=4565 PE=4 SV=1	--	HYIPRVPSPGLPPVG	A0A096USR9	RNA helicase	DEAD1-B	TKL/IRAK
A0A3B6FT83-296S	PUM-HD domain-containing protein OS=Triticum aestivum OX=4565 PE=4 SV=1	--	HYIPRVPSPGLPPVG	W5CR66	AP-4 complex subunit epsilon	TRAES_3BF069400020CFD_C1	TKL/IRAK
A0A3B6FTQ2-290S	Heat shock 70 kDa protein, mitochondrial(predicted) OS=Triticum aestivum OX=4565 PE=4 SV=1	--	EQQITIRSSGGLSES	A0A077S011	E2_bind domain-containing protein	TRAES_3BF029600010CFD_C1	TKL/IRAK
A0A3B6FTQ2-290S	Heat shock 70 kDa protein, mitochondrial(predicted) OS=Triticum aestivum OX=4565 PE=4 SV=1	--	EQQITIRSSGGLSES	A0A1D6D9Q7	DEAD-box ATP-dependent RNA helicase 53(predicted)	CAMPLR22A2D_LOCUS2504	TKL/IRAK
A0A3B6FTQ2-290S	Heat shock 70 kDa protein, mitochondrial(predicted) OS=Triticum aestivum OX=4565 PE=4 SV=1	--	EQQITIRSSGGLSES	W5CR66	AP-4 complex subunit epsilon	TRAES_3BF069400020CFD_C1	TKL/IRAK
A0A3B6FTQ2-290S	Heat shock 70 kDa protein, mitochondrial(predicted) OS=Triticum aestivum OX=4565 PE=4 SV=1	--	EQQITIRSSGGLSES	W5D4F5	WD_REPEATS_REGION domain-containing protein	TRAES_3BF007900030CFD_C1	TKL/IRAK
A0A3B6FTZ9-245S	Putative G3BP-like protein(predicted) OS=Triticum aestivum OX=4565 PE=4 SV=1	--	KKTPVAASPPPPSSA	A0A2X0TUN1	DEAD-box ATP-dependent RNA helicase 32(predicted)	CAMPLR22A2D_LOCUS2132	TKL/IRAK
A0A3B6FTZ9-245S	Putative G3BP-like protein(predicted) OS=Triticum aestivum OX=4565 PE=4 SV=1	--	KKTPVAASPPPPSSA	W5D4F5	WD_REPEATS_REGION domain-containing protein	TRAES_3BF007900030CFD_C1	TKL/IRAK
A0A3B6FU20-127S	Cellulose synthase, expressed(predicted) OS=Triticum aestivum OX=4565 PE=3 SV=1	--	IWKNRVDSWKEKKNE	V9I1L7	Salt response protein	CAMPLR22A2D_LOCUS2919	AGC/RSK
A0A3B6FU20-127S	Cellulose synthase, expressed(predicted) OS=Triticum aestivum OX=4565 PE=3 SV=1	--	IWKNRVDSWKEKKNE	W5CQV6	Protein kinase domain-containing protein	TRAES_3BF115300080CFD_C1	TKL/IRAK
A0A3B6FUA0-335S	Fructose-bisphosphate aldolase OS=Triticum aestivum OX=4565 PE=3 SV=1	--	LAEGASESLHVKDYK	A0A077S011	E2_bind domain-containing protein	TRAES_3BF029600010CFD_C1	TKL/IRAK
A0A3B6FUA0-335S	Fructose-bisphosphate aldolase OS=Triticum aestivum OX=4565 PE=3 SV=1	--	LAEGASESLHVKDYK	Q9FXQ9	TaWIN1	TAWIN1	TKL/IRAK
A0A3B6FUH6-322S	Rad21_Rec8_N domain-containing protein OS=Triticum aestivum OX=4565 PE=4 SV=1	--	VPSRVHESPVLSPQR	W5C6F4	Zinc finger Ran-binding domain-containing protein 3(predicted)	CAMPLR22A2D_LOCUS1389	CMGC/CDK
A0A3B6FUH6-326S	Rad21_Rec8_N domain-containing protein OS=Triticum aestivum OX=4565 PE=4 SV=1	--	VHESPVLSPQRKASP	W5C6F4	Zinc finger Ran-binding domain-containing protein 3(predicted)	CAMPLR22A2D_LOCUS1389	CMGC/CDK
A0A3B6FUH6-332S	Rad21_Rec8_N domain-containing protein OS=Triticum aestivum OX=4565 PE=4 SV=1	--	LSPQRKASPSSNEET	I3NV43	Centromeric histone 3	CENH3	TKL/IRAK
A0A3B6FUH6-332S	Rad21_Rec8_N domain-containing protein OS=Triticum aestivum OX=4565 PE=4 SV=1	--	LSPQRKASPSSNEET	W5C6F4	Zinc finger Ran-binding domain-containing protein 3(predicted)	CAMPLR22A2D_LOCUS1389	CMGC/CDK
A0A3B6FV16-6S	Calmodulin-7(predicted) OS=Triticum aestivum OX=4565 PE=4 SV=1	--	**MADQLSEEQIGEF	A0A077S290	Ras-related protein Rab11B(predicted)	TRAES_3BF022100020CFD_C1	TKL/IRAK
A0A3B6FV16-6S	Calmodulin-7(predicted) OS=Triticum aestivum OX=4565 PE=4 SV=1	--	**MADQLSEEQIGEF	A0A096USR9	RNA helicase	DEAD1-B	TKL/IRAK
A0A3B6FV16-6S	Calmodulin-7(predicted) OS=Triticum aestivum OX=4565 PE=4 SV=1	--	**MADQLSEEQIGEF	Q9FXQ9	TaWIN1	TAWIN1	TKL/IRAK
A0A3B6FV16-82S	Calmodulin-7(predicted) OS=Triticum aestivum OX=4565 PE=4 SV=1	--	RKMKDTDSEEELKEA	A4K4Y8	Tubulin alpha chain	TUBA-4A	CK1/CK1
A0A3B6FVU5-23S	PKS_ER domain-containing protein OS=Triticum aestivum OX=4565 PE=3 SV=1	--	KDPSGVLSPHSFNRR	A0A3B6EHM7	Katanin p60 ATPase-containing subunit A1	KATNA1	CK1/CK1
A0A3B6FWC3-110S	Respiratory burst oxidase-like protein J(predicted) OS=Triticum aestivum OX=4565 PE=4 SV=1	--	VTLSRRRSIEPEQGI	A0A077RVS7	Calcium-dependent protein kinase(predicted)	TRAES_3BF009500070CFD_C1	CAMK/CAMK1
A0A3B6FWC3-110S	Respiratory burst oxidase-like protein J(predicted) OS=Triticum aestivum OX=4565 PE=4 SV=1	--	VTLSRRRSIEPEQGI	A0A1D5UK41	Calcium-dependent protein kinase(predicted)	CAMPLR22A2D_LOCUS4557	CAMK/CAMK1
A0A3B6FWN7-225S	Chromosome 3B-specific BAC library, contig ctg0464b (Fragment)(predicted) OS=Triticum aestivum OX=4565 PE=4 SV=1	--	LEAAPGSSPELVDEN	W5C6F4	Zinc finger Ran-binding domain-containing protein 3(predicted)	CAMPLR22A2D_LOCUS1389	CMGC/CDK
A0A3B6FXD1-21S	Serine/threonine-protein kinase CTR1(predicted) OS=Triticum aestivum OX=4565 PE=4 SV=1	--	VTLQRQASSGSLTQG	W5D3E6	Non-specific serine/threonine protein kinase	TRAES_3BF098500040CFD_C1	CAMK/CAMKL
A0A3B6FXD1-38S	Serine/threonine-protein kinase CTR1(predicted) OS=Triticum aestivum OX=4565 PE=4 SV=1	--	GELRRQSSLESSPRS	W5D3E6	Non-specific serine/threonine protein kinase	TRAES_3BF098500040CFD_C1	CAMK/CAMKL
A0A3B6FYH9-7S	Rab-GAP TBC domain-containing protein OS=Triticum aestivum OX=4565 PE=4 SV=1	--	*MASSPRSPQPAELE	A0A077S290	Ras-related protein Rab11B(predicted)	TRAES_3BF022100020CFD_C1	TKL/IRAK
A0A3B6FYH9-7S	Rab-GAP TBC domain-containing protein OS=Triticum aestivum OX=4565 PE=4 SV=1	--	*MASSPRSPQPAELE	Q9FXQ9	TaWIN1	TAWIN1	TKL/IRAK
A0A3B6FYH9-7S	Rab-GAP TBC domain-containing protein OS=Triticum aestivum OX=4565 PE=4 SV=1	--	*MASSPRSPQPAELE	W5CR66	AP-4 complex subunit epsilon	TRAES_3BF069400020CFD_C1	TKL/IRAK
A0A3B6FZC7-827S	E3 SUMO-protein ligase SIZ1(predicted) OS=Triticum aestivum OX=4565 PE=4 SV=1	--	TEPGDTLSPQEQVTV	W5C6F4	Zinc finger Ran-binding domain-containing protein 3(predicted)	CAMPLR22A2D_LOCUS1389	CMGC/CDK
A0A3B6GKM5-23S	Protein kinase domain-containing protein OS=Triticum aestivum OX=4565 PE=4 SV=1	--	RRLERRLSLGDYKKA	W5D3E6	Non-specific serine/threonine protein kinase	TRAES_3BF098500040CFD_C1	CAMK/CAMKL
A0A3B6GMA1-39S	Putative calcium-binding protein CML16(predicted) OS=Triticum aestivum OX=4565 PE=4 SV=1	--	TDGDGRISPSELAAV	A4K4Y8	Tubulin alpha chain	TUBA-4A	CK1/CK1
A0A3B6GMA1-57S	Putative calcium-binding protein CML16(predicted) OS=Triticum aestivum OX=4565 PE=4 SV=1	--	IAPPATESAQGREVA	A0A096USR9	RNA helicase	DEAD1-B	TKL/IRAK
A0A3B6GMA1-57S	Putative calcium-binding protein CML16(predicted) OS=Triticum aestivum OX=4565 PE=4 SV=1	--	IAPPATESAQGREVA	Q9FXQ9	TaWIN1	TAWIN1	TKL/IRAK
A0A3B6GNH2-101S	Nuclear pore complex protein NUP35 OS=Triticum aestivum OX=4565 PE=3 SV=1	--	PSPAAWWSPSREEKA	W5D2A3	Putative mitochondrial import receptor subunit TOM20(predicted)	TRAES_3BF092600010CFD_C1	Atypical/PIKK
A0A3B6GNH2-21S	Nuclear pore complex protein NUP35 OS=Triticum aestivum OX=4565 PE=3 SV=1	--	PFLRDLSSPISSSFR	A0A1D6BIT2	ABP protein	ABP	TKL/IRAK
A0A3B6GNH2-302S	Nuclear pore complex protein NUP35 OS=Triticum aestivum OX=4565 PE=3 SV=1	--	GASGAIASPAKSVLS	W5D2A3	Putative mitochondrial import receptor subunit TOM20(predicted)	TRAES_3BF092600010CFD_C1	Atypical/PIKK
A0A3B6GP27-6S	RNA helicase OS=Triticum aestivum OX=4565 PE=3 SV=1	--	**MASSSSPSPATAA	W5C6F4	Zinc finger Ran-binding domain-containing protein 3(predicted)	CAMPLR22A2D_LOCUS1389	CMGC/CDK
A0A3B6GP58-160S	TOM1-like protein 2(predicted) OS=Triticum aestivum OX=4565 PE=4 SV=1	--	EAAKSMRSPDQRDEA	A0A077S290	Ras-related protein Rab11B(predicted)	TRAES_3BF022100020CFD_C1	TKL/IRAK
A0A3B6GP58-160S	TOM1-like protein 2(predicted) OS=Triticum aestivum OX=4565 PE=4 SV=1	--	EAAKSMRSPDQRDEA	W5CR66	AP-4 complex subunit epsilon	TRAES_3BF069400020CFD_C1	TKL/IRAK
A0A3B6GPP8-105S	Putative ubiquitin carrier protein E2 23(predicted) OS=Triticum aestivum OX=4565 PE=4 SV=1	--	SHGDDVDSQSSLPDN	A0A3B6EHM7	Katanin p60 ATPase-containing subunit A1	KATNA1	CK1/CK1
A0A3B6GPV7-23S	Protein kinase domain-containing protein OS=Triticum aestivum OX=4565 PE=4 SV=1	--	TVYTRVASHGVHVAP	W5D3E6	Non-specific serine/threonine protein kinase	TRAES_3BF098500040CFD_C1	CAMK/CAMKL
A0A3B6GQ38-2S	Abhydrolase_2 domain-containing protein OS=Triticum aestivum OX=4565 PE=4 SV=1	--	******MSFGGASSV	V9I1L7	Salt response protein	CAMPLR22A2D_LOCUS2919	AGC/RSK
A0A3B6GQG8-161S	AAA domain-containing protein OS=Triticum aestivum OX=4565 PE=4 SV=1	--	QSVTRSISETTLEKM	W5CYL8	t-SNARE coiled-coil homology domain-containing protein	TRAES_3BF094200040CFD_C1	CAMK/CAMKL
A0A3B6GQG8-193S	AAA domain-containing protein OS=Triticum aestivum OX=4565 PE=4 SV=1	--	GGMRRQNSMTDMKLR	A0A077S011	E2_bind domain-containing protein	TRAES_3BF029600010CFD_C1	TKL/IRAK
A0A3B6GQG8-193S	AAA domain-containing protein OS=Triticum aestivum OX=4565 PE=4 SV=1	--	GGMRRQNSMTDMKLR	W5CYL8	t-SNARE coiled-coil homology domain-containing protein	TRAES_3BF094200040CFD_C1	CAMK/CAMKL
A0A3B6GQG8-204S	AAA domain-containing protein OS=Triticum aestivum OX=4565 PE=4 SV=1	--	MKLRSSESTNSIPRL	A0A3B6EHM7	Katanin p60 ATPase-containing subunit A1	KATNA1	CK1/CK1
A0A3B6GQG8-204S	AAA domain-containing protein OS=Triticum aestivum OX=4565 PE=4 SV=1	--	MKLRSSESTNSIPRL	W5CYL8	t-SNARE coiled-coil homology domain-containing protein	TRAES_3BF094200040CFD_C1	CAMK/CAMKL
A0A3B6GQG8-216S	AAA domain-containing protein OS=Triticum aestivum OX=4565 PE=4 SV=1	--	PRLRRNASTSSDMSS	W5CYL8	t-SNARE coiled-coil homology domain-containing protein	TRAES_3BF094200040CFD_C1	CAMK/CAMKL
A0A3B6GQG8-241S	AAA domain-containing protein OS=Triticum aestivum OX=4565 PE=4 SV=1	--	APLRRASSWTFDEKM	W5CYL8	t-SNARE coiled-coil homology domain-containing protein	TRAES_3BF094200040CFD_C1	CAMK/CAMKL
A0A3B6GRF7-46S	HTH La-type RNA-binding domain-containing protein OS=Triticum aestivum OX=4565 PE=4 SV=1	--	EVQQAPPSPSQVPNR	A0A2X0TUN1	DEAD-box ATP-dependent RNA helicase 32(predicted)	CAMPLR22A2D_LOCUS2132	TKL/IRAK
A0A3B6GRF7-46S	HTH La-type RNA-binding domain-containing protein OS=Triticum aestivum OX=4565 PE=4 SV=1	--	EVQQAPPSPSQVPNR	W5D4F5	WD_REPEATS_REGION domain-containing protein	TRAES_3BF007900030CFD_C1	TKL/IRAK
A0A3B6GS29-4S	RNA-binding protein EWS(predicted) OS=Triticum aestivum OX=4565 PE=4 SV=1	--	****MSGSYGSDDYR	A4K4Y8	Tubulin alpha chain	TUBA-4A	CK1/CK1
A0A3B6GS95-65S	C2H2-type domain-containing protein OS=Triticum aestivum OX=4565 PE=4 SV=1	--	DAEVIALSPRALMAT	A0A077S011	E2_bind domain-containing protein	TRAES_3BF029600010CFD_C1	TKL/IRAK
A0A3B6GS95-65S	C2H2-type domain-containing protein OS=Triticum aestivum OX=4565 PE=4 SV=1	--	DAEVIALSPRALMAT	I3NV43	Centromeric histone 3	CENH3	TKL/IRAK
A0A3B6GS95-65S	C2H2-type domain-containing protein OS=Triticum aestivum OX=4565 PE=4 SV=1	--	DAEVIALSPRALMAT	Q9FXQ9	TaWIN1	TAWIN1	TKL/IRAK
A0A3B6GSM0-298S	MPN domain-containing protein OS=Triticum aestivum OX=4565 PE=4 SV=1	--	QLNIRQPSPPPVLAE	A0A077S011	E2_bind domain-containing protein	TRAES_3BF029600010CFD_C1	TKL/IRAK
A0A3B6GSM0-298S	MPN domain-containing protein OS=Triticum aestivum OX=4565 PE=4 SV=1	--	QLNIRQPSPPPVLAE	A0A096USR9	RNA helicase	DEAD1-B	TKL/IRAK
A0A3B6GSM0-298S	MPN domain-containing protein OS=Triticum aestivum OX=4565 PE=4 SV=1	--	QLNIRQPSPPPVLAE	A0A1D6BIT2	ABP protein	ABP	TKL/IRAK
A0A3B6GSM0-298S	MPN domain-containing protein OS=Triticum aestivum OX=4565 PE=4 SV=1	--	QLNIRQPSPPPVLAE	A0A1D6D9Q7	DEAD-box ATP-dependent RNA helicase 53(predicted)	CAMPLR22A2D_LOCUS2504	TKL/IRAK
A0A3B6GSM0-298S	MPN domain-containing protein OS=Triticum aestivum OX=4565 PE=4 SV=1	--	QLNIRQPSPPPVLAE	A0A2X0TUN1	DEAD-box ATP-dependent RNA helicase 32(predicted)	CAMPLR22A2D_LOCUS2132	TKL/IRAK
A0A3B6GSM0-298S	MPN domain-containing protein OS=Triticum aestivum OX=4565 PE=4 SV=1	--	QLNIRQPSPPPVLAE	A0A3B6LJL1	Calmodulin	CAM11-5B	CAMK/CAMK1
A0A3B6GSM0-298S	MPN domain-containing protein OS=Triticum aestivum OX=4565 PE=4 SV=1	--	QLNIRQPSPPPVLAE	E6Y3A2	Putative translation initiation factor	PTIF	TKL/IRAK
A0A3B6GSM0-298S	MPN domain-containing protein OS=Triticum aestivum OX=4565 PE=4 SV=1	--	QLNIRQPSPPPVLAE	W5C6F4	Zinc finger Ran-binding domain-containing protein 3(predicted)	CAMPLR22A2D_LOCUS1389	CMGC/CDK
A0A3B6GSM0-298S	MPN domain-containing protein OS=Triticum aestivum OX=4565 PE=4 SV=1	--	QLNIRQPSPPPVLAE	W5CYL8	t-SNARE coiled-coil homology domain-containing protein	TRAES_3BF094200040CFD_C1	CAMK/CAMKL
A0A3B6GSM0-298S	MPN domain-containing protein OS=Triticum aestivum OX=4565 PE=4 SV=1	--	QLNIRQPSPPPVLAE	W5D4F5	WD_REPEATS_REGION domain-containing protein	TRAES_3BF007900030CFD_C1	TKL/IRAK
A0A3B6GSM0-298S	MPN domain-containing protein OS=Triticum aestivum OX=4565 PE=4 SV=1	--	QLNIRQPSPPPVLAE	W5D4X8	Probable calcium-binding protein CML10(predicted)	TRAES_3BF089000150CFD_C1	CAMK/CAMK1
A0A3B6GSM0-315S	MPN domain-containing protein OS=Triticum aestivum OX=4565 PE=4 SV=1	--	PDRAPPISPSRVADP	W5C6F4	Zinc finger Ran-binding domain-containing protein 3(predicted)	CAMPLR22A2D_LOCUS1389	CMGC/CDK
A0A3B6GSS3-151S	Neurofilament heavy polypeptide(predicted) OS=Triticum aestivum OX=4565 PE=4 SV=1	--	LKRGKSYSRSPSPRR	A0A096USR9	RNA helicase	DEAD1-B	TKL/IRAK
A0A3B6GSS3-151S	Neurofilament heavy polypeptide(predicted) OS=Triticum aestivum OX=4565 PE=4 SV=1	--	LKRGKSYSRSPSPRR	A0A1D6BIT2	ABP protein	ABP	TKL/IRAK
A0A3B6GSS3-151S	Neurofilament heavy polypeptide(predicted) OS=Triticum aestivum OX=4565 PE=4 SV=1	--	LKRGKSYSRSPSPRR	A0A1D6D9Q7	DEAD-box ATP-dependent RNA helicase 53(predicted)	CAMPLR22A2D_LOCUS2504	TKL/IRAK
A0A3B6GSS3-151S	Neurofilament heavy polypeptide(predicted) OS=Triticum aestivum OX=4565 PE=4 SV=1	--	LKRGKSYSRSPSPRR	A0A2X0TUN1	DEAD-box ATP-dependent RNA helicase 32(predicted)	CAMPLR22A2D_LOCUS2132	TKL/IRAK
A0A3B6GSS9-243S	Ribosomal_TL5_C domain-containing protein OS=Triticum aestivum OX=4565 PE=4 SV=1	--	PALKLLQSPDQPICS	W5D2A3	Putative mitochondrial import receptor subunit TOM20(predicted)	TRAES_3BF092600010CFD_C1	Atypical/PIKK
A0A3B6GT66-285S	acidPPc domain-containing protein OS=Triticum aestivum OX=4565 PE=4 SV=1	--	SATHSDGSPKLGADR	A0A077RSL7	AAA domain-containing protein	TRAES_3BF042900030CFD_C1	CMGC/MAPK
A0A3B6GT66-3S	acidPPc domain-containing protein OS=Triticum aestivum OX=4565 PE=4 SV=1	--	*****MPSPSAPIRV	A0A077RSL7	AAA domain-containing protein	TRAES_3BF042900030CFD_C1	CMGC/MAPK
A0A3B6GTI6-23S	Two pore calcium channel protein 1(predicted) OS=Triticum aestivum OX=4565 PE=4 SV=1	--	RGLASSGSRRLSDGA	A0A3B6LJL1	Calmodulin	CAM11-5B	CAMK/CAMK1
A0A3B6GTI6-23S	Two pore calcium channel protein 1(predicted) OS=Triticum aestivum OX=4565 PE=4 SV=1	--	RGLASSGSRRLSDGA	W5D4X8	Probable calcium-binding protein CML10(predicted)	TRAES_3BF089000150CFD_C1	CAMK/CAMK1
A0A3B6GTI6-27S	Two pore calcium channel protein 1(predicted) OS=Triticum aestivum OX=4565 PE=4 SV=1	--	SSGSRRLSDGAGGQG	A0A3B6LJL1	Calmodulin	CAM11-5B	CAMK/CAMK1
A0A3B6GTI6-27S	Two pore calcium channel protein 1(predicted) OS=Triticum aestivum OX=4565 PE=4 SV=1	--	SSGSRRLSDGAGGQG	W5D4X8	Probable calcium-binding protein CML10(predicted)	TRAES_3BF089000150CFD_C1	CAMK/CAMK1
A0A3B6GTP0-7S	DUF455 family protein(predicted) OS=Triticum aestivum OX=4565 PE=4 SV=1	--	*MTSGPPSPSGKAYS	W5C6F4	Zinc finger Ran-binding domain-containing protein 3(predicted)	CAMPLR22A2D_LOCUS1389	CMGC/CDK
A0A3B6GTT6-125S	HMG box domain-containing protein OS=Triticum aestivum OX=4565 PE=4 SV=1	--	KKINGELSEESE***	A0A3B6EHM7	Katanin p60 ATPase-containing subunit A1	KATNA1	CK1/CK1
A0A3B6GTT6-128S	HMG box domain-containing protein OS=Triticum aestivum OX=4565 PE=4 SV=1	--	NGELSEESE******	A0A3B6EHM7	Katanin p60 ATPase-containing subunit A1	KATNA1	CK1/CK1
A0A3B6GTT6-22S	HMG box domain-containing protein OS=Triticum aestivum OX=4565 PE=4 SV=1	--	VRLPPVESPRTRPRP	W5C6F4	Zinc finger Ran-binding domain-containing protein 3(predicted)	CAMPLR22A2D_LOCUS1389	CMGC/CDK
A0A3B6GTV3-270S	Suppressor of the G2(predicted) OS=Triticum aestivum OX=4565 PE=4 SV=1	--	AESAQRPSYPSSKSK	A0A077RSJ4	SIT4 phosphatase-associated family protein(predicted)	TRAES_3BF021900050CFD_C1	TKL/IRAK
A0A3B6GTV3-270S	Suppressor of the G2(predicted) OS=Triticum aestivum OX=4565 PE=4 SV=1	--	AESAQRPSYPSSKSK	A0A077S011	E2_bind domain-containing protein	TRAES_3BF029600010CFD_C1	TKL/IRAK
A0A3B6GTV3-270S	Suppressor of the G2(predicted) OS=Triticum aestivum OX=4565 PE=4 SV=1	--	AESAQRPSYPSSKSK	A0A077S290	Ras-related protein Rab11B(predicted)	TRAES_3BF022100020CFD_C1	TKL/IRAK
A0A3B6GTV3-270S	Suppressor of the G2(predicted) OS=Triticum aestivum OX=4565 PE=4 SV=1	--	AESAQRPSYPSSKSK	A0A1D6BIT2	ABP protein	ABP	TKL/IRAK
A0A3B6GTV3-270S	Suppressor of the G2(predicted) OS=Triticum aestivum OX=4565 PE=4 SV=1	--	AESAQRPSYPSSKSK	A0A1D6D9Q7	DEAD-box ATP-dependent RNA helicase 53(predicted)	CAMPLR22A2D_LOCUS2504	TKL/IRAK
A0A3B6GTV3-270S	Suppressor of the G2(predicted) OS=Triticum aestivum OX=4565 PE=4 SV=1	--	AESAQRPSYPSSKSK	I3NV43	Centromeric histone 3	CENH3	TKL/IRAK
A0A3B6GTV3-270S	Suppressor of the G2(predicted) OS=Triticum aestivum OX=4565 PE=4 SV=1	--	AESAQRPSYPSSKSK	Q9FXQ9	TaWIN1	TAWIN1	TKL/IRAK
A0A3B6GTV3-270S	Suppressor of the G2(predicted) OS=Triticum aestivum OX=4565 PE=4 SV=1	--	AESAQRPSYPSSKSK	W5D3E6	Non-specific serine/threonine protein kinase	TRAES_3BF098500040CFD_C1	CAMK/CAMKL
A0A3B6GTV3-270S	Suppressor of the G2(predicted) OS=Triticum aestivum OX=4565 PE=4 SV=1	--	AESAQRPSYPSSKSK	W5D4F5	WD_REPEATS_REGION domain-containing protein	TRAES_3BF007900030CFD_C1	TKL/IRAK
A0A3B6GTV3-348S	Suppressor of the G2(predicted) OS=Triticum aestivum OX=4565 PE=4 SV=1	--	GKKTVEGSPPDGMEL	A0A077RSJ4	SIT4 phosphatase-associated family protein(predicted)	TRAES_3BF021900050CFD_C1	TKL/IRAK
A0A3B6GTV3-348S	Suppressor of the G2(predicted) OS=Triticum aestivum OX=4565 PE=4 SV=1	--	GKKTVEGSPPDGMEL	A0A077S011	E2_bind domain-containing protein	TRAES_3BF029600010CFD_C1	TKL/IRAK
A0A3B6GTV3-348S	Suppressor of the G2(predicted) OS=Triticum aestivum OX=4565 PE=4 SV=1	--	GKKTVEGSPPDGMEL	A0A077S290	Ras-related protein Rab11B(predicted)	TRAES_3BF022100020CFD_C1	TKL/IRAK
A0A3B6GTV3-348S	Suppressor of the G2(predicted) OS=Triticum aestivum OX=4565 PE=4 SV=1	--	GKKTVEGSPPDGMEL	A0A1D6BIT2	ABP protein	ABP	TKL/IRAK
A0A3B6GTV3-348S	Suppressor of the G2(predicted) OS=Triticum aestivum OX=4565 PE=4 SV=1	--	GKKTVEGSPPDGMEL	A0A1D6D9Q7	DEAD-box ATP-dependent RNA helicase 53(predicted)	CAMPLR22A2D_LOCUS2504	TKL/IRAK
A0A3B6GTV3-348S	Suppressor of the G2(predicted) OS=Triticum aestivum OX=4565 PE=4 SV=1	--	GKKTVEGSPPDGMEL	A0A3B6EHM7	Katanin p60 ATPase-containing subunit A1	KATNA1	CK1/CK1
A0A3B6GTV3-348S	Suppressor of the G2(predicted) OS=Triticum aestivum OX=4565 PE=4 SV=1	--	GKKTVEGSPPDGMEL	I3NV43	Centromeric histone 3	CENH3	TKL/IRAK
A0A3B6GTV3-348S	Suppressor of the G2(predicted) OS=Triticum aestivum OX=4565 PE=4 SV=1	--	GKKTVEGSPPDGMEL	Q9FXQ9	TaWIN1	TAWIN1	TKL/IRAK
A0A3B6GTV3-348S	Suppressor of the G2(predicted) OS=Triticum aestivum OX=4565 PE=4 SV=1	--	GKKTVEGSPPDGMEL	W5C6F4	Zinc finger Ran-binding domain-containing protein 3(predicted)	CAMPLR22A2D_LOCUS1389	CMGC/CDK
A0A3B6GTV3-348S	Suppressor of the G2(predicted) OS=Triticum aestivum OX=4565 PE=4 SV=1	--	GKKTVEGSPPDGMEL	W5D4F5	WD_REPEATS_REGION domain-containing protein	TRAES_3BF007900030CFD_C1	TKL/IRAK
A0A3B6GU33-298S	Non-specific serine/threonine protein kinase OS=Triticum aestivum OX=4565 PE=3 SV=1	--	ESLVKVISLGFDKNL	A0A1D6DI56	Putative ankyrin-kinase(predicted)	CAMPLR22A2D_LOCUS1441	TKL/MLK
A0A3B6GU33-298S	Non-specific serine/threonine protein kinase OS=Triticum aestivum OX=4565 PE=3 SV=1	--	ESLVKVISLGFDKNL	Q9FXQ9	TaWIN1	TAWIN1	TKL/IRAK
A0A3B6GU54-17S	Pleiotropic drug resistance protein 3(predicted) OS=Triticum aestivum OX=4565 PE=3 SV=1	--	VASMRRDSGSIWRRG	W5CYL8	t-SNARE coiled-coil homology domain-containing protein	TRAES_3BF094200040CFD_C1	CAMK/CAMKL
A0A3B6GUM0-475S	DUF4005 domain-containing protein OS=Triticum aestivum OX=4565 PE=4 SV=1	--	LKTKRRSSFSNSEYP	V9I1L7	Salt response protein	CAMPLR22A2D_LOCUS2919	AGC/RSK
A0A3B6GUM0-531S	DUF4005 domain-containing protein OS=Triticum aestivum OX=4565 PE=4 SV=1	--	NAFTRRQSLPSAANN	V9I1L7	Salt response protein	CAMPLR22A2D_LOCUS2919	AGC/RSK
A0A3B6GUM0-84S	DUF4005 domain-containing protein OS=Triticum aestivum OX=4565 PE=4 SV=1	--	ENMVRVGSDTQISPE	V9I1L7	Salt response protein	CAMPLR22A2D_LOCUS2919	AGC/RSK
A0A3B6GUM5-135S	Respiratory burst oxidase-B-like protein(predicted) OS=Triticum aestivum OX=4565 PE=4 SV=1	--	KRYDRSKSSAAVALK	A0A077RVS7	Calcium-dependent protein kinase(predicted)	TRAES_3BF009500070CFD_C1	CAMK/CAMK1
A0A3B6GUM5-135S	Respiratory burst oxidase-B-like protein(predicted) OS=Triticum aestivum OX=4565 PE=4 SV=1	--	KRYDRSKSSAAVALK	A0A1D5UK41	Calcium-dependent protein kinase(predicted)	CAMPLR22A2D_LOCUS4557	CAMK/CAMK1
A0A3B6GUM5-135S	Respiratory burst oxidase-B-like protein(predicted) OS=Triticum aestivum OX=4565 PE=4 SV=1	--	KRYDRSKSSAAVALK	W5CYL8	t-SNARE coiled-coil homology domain-containing protein	TRAES_3BF094200040CFD_C1	CAMK/CAMKL
A0A3B6GV39-407S	Protein kinase domain-containing protein OS=Triticum aestivum OX=4565 PE=4 SV=1	--	GQKRGRISLEGETDE	A0A3B6EHM7	Katanin p60 ATPase-containing subunit A1	KATNA1	CK1/CK1
A0A3B6GV39-407S	Protein kinase domain-containing protein OS=Triticum aestivum OX=4565 PE=4 SV=1	--	GQKRGRISLEGETDE	A4K4Y8	Tubulin alpha chain	TUBA-4A	CK1/CK1
A0A3B6GVM1-125S	Abhydro_lipase domain-containing protein OS=Triticum aestivum OX=4565 PE=4 SV=1	--	SRLSHTSSFGRHDRR	W5CYL8	t-SNARE coiled-coil homology domain-containing protein	TRAES_3BF094200040CFD_C1	CAMK/CAMKL
A0A3B6GVM1-713S	Abhydro_lipase domain-containing protein OS=Triticum aestivum OX=4565 PE=4 SV=1	--	RKPKRVQSEIEKDRA	W5CYL8	t-SNARE coiled-coil homology domain-containing protein	TRAES_3BF094200040CFD_C1	CAMK/CAMKL
A0A3B6GVR7-680S	Putative membrane protein(predicted) OS=Triticum aestivum OX=4565 PE=4 SV=1	--	HNGSEAPSLPEIVND	A0A077S290	Ras-related protein Rab11B(predicted)	TRAES_3BF022100020CFD_C1	TKL/IRAK
A0A3B6GWC9-1055S	Myosin-17 isoform X1(predicted) OS=Triticum aestivum OX=4565 PE=3 SV=1	--	RQQAVAISPTAKALA	A0A077S290	Ras-related protein Rab11B(predicted)	TRAES_3BF022100020CFD_C1	TKL/IRAK
A0A3B6GWC9-1055S	Myosin-17 isoform X1(predicted) OS=Triticum aestivum OX=4565 PE=3 SV=1	--	RQQAVAISPTAKALA	A0A096USR9	RNA helicase	DEAD1-B	TKL/IRAK
A0A3B6GWC9-1055S	Myosin-17 isoform X1(predicted) OS=Triticum aestivum OX=4565 PE=3 SV=1	--	RQQAVAISPTAKALA	Q9FXQ9	TaWIN1	TAWIN1	TKL/IRAK
A0A3B6GWC9-1501S	Myosin-17 isoform X1(predicted) OS=Triticum aestivum OX=4565 PE=3 SV=1	--	PPLIRENSGFTFLHQ	A0A077RVS7	Calcium-dependent protein kinase(predicted)	TRAES_3BF009500070CFD_C1	CAMK/CAMK1
A0A3B6GWC9-1501S	Myosin-17 isoform X1(predicted) OS=Triticum aestivum OX=4565 PE=3 SV=1	--	PPLIRENSGFTFLHQ	A0A077S290	Ras-related protein Rab11B(predicted)	TRAES_3BF022100020CFD_C1	TKL/IRAK
A0A3B6GWC9-1501S	Myosin-17 isoform X1(predicted) OS=Triticum aestivum OX=4565 PE=3 SV=1	--	PPLIRENSGFTFLHQ	A0A096USR9	RNA helicase	DEAD1-B	TKL/IRAK
A0A3B6GWC9-1501S	Myosin-17 isoform X1(predicted) OS=Triticum aestivum OX=4565 PE=3 SV=1	--	PPLIRENSGFTFLHQ	A0A1D5UK41	Calcium-dependent protein kinase(predicted)	CAMPLR22A2D_LOCUS4557	CAMK/CAMK1
A0A3B6GWC9-1501S	Myosin-17 isoform X1(predicted) OS=Triticum aestivum OX=4565 PE=3 SV=1	--	PPLIRENSGFTFLHQ	A0A3B6LJL1	Calmodulin	CAM11-5B	CAMK/CAMK1
A0A3B6GWC9-1501S	Myosin-17 isoform X1(predicted) OS=Triticum aestivum OX=4565 PE=3 SV=1	--	PPLIRENSGFTFLHQ	A4K4Y8	Tubulin alpha chain	TUBA-4A	CK1/CK1
A0A3B6GWC9-1501S	Myosin-17 isoform X1(predicted) OS=Triticum aestivum OX=4565 PE=3 SV=1	--	PPLIRENSGFTFLHQ	Q9FXQ9	TaWIN1	TAWIN1	TKL/IRAK
A0A3B6GWC9-1501S	Myosin-17 isoform X1(predicted) OS=Triticum aestivum OX=4565 PE=3 SV=1	--	PPLIRENSGFTFLHQ	W5CYL8	t-SNARE coiled-coil homology domain-containing protein	TRAES_3BF094200040CFD_C1	CAMK/CAMKL
A0A3B6GWC9-1501S	Myosin-17 isoform X1(predicted) OS=Triticum aestivum OX=4565 PE=3 SV=1	--	PPLIRENSGFTFLHQ	W5D4X8	Probable calcium-binding protein CML10(predicted)	TRAES_3BF089000150CFD_C1	CAMK/CAMK1
A0A3B6GWP7-303S	Endo/exonuclease/phosphatase domain-containing protein OS=Triticum aestivum OX=4565 PE=4 SV=1	--	LAKDAYNSDGEDHVK	A0A096USR9	RNA helicase	DEAD1-B	TKL/IRAK
A0A3B6GWP7-303S	Endo/exonuclease/phosphatase domain-containing protein OS=Triticum aestivum OX=4565 PE=4 SV=1	--	LAKDAYNSDGEDHVK	A0A1D6BIT2	ABP protein	ABP	TKL/IRAK
A0A3B6GWP7-303S	Endo/exonuclease/phosphatase domain-containing protein OS=Triticum aestivum OX=4565 PE=4 SV=1	--	LAKDAYNSDGEDHVK	A0A1D6D9Q7	DEAD-box ATP-dependent RNA helicase 53(predicted)	CAMPLR22A2D_LOCUS2504	TKL/IRAK
A0A3B6GWP7-303S	Endo/exonuclease/phosphatase domain-containing protein OS=Triticum aestivum OX=4565 PE=4 SV=1	--	LAKDAYNSDGEDHVK	A0A2X0TUN1	DEAD-box ATP-dependent RNA helicase 32(predicted)	CAMPLR22A2D_LOCUS2132	TKL/IRAK
A0A3B6GX33-262S	Splicing factor U2af small subunit A(predicted) OS=Triticum aestivum OX=4565 PE=4 SV=1	--	RSPVRENSEERRAKI	A0A096USR9	RNA helicase	DEAD1-B	TKL/IRAK
A0A3B6GX33-262S	Splicing factor U2af small subunit A(predicted) OS=Triticum aestivum OX=4565 PE=4 SV=1	--	RSPVRENSEERRAKI	A0A1D6BIT2	ABP protein	ABP	TKL/IRAK
A0A3B6GX33-262S	Splicing factor U2af small subunit A(predicted) OS=Triticum aestivum OX=4565 PE=4 SV=1	--	RSPVRENSEERRAKI	A0A1D6D9Q7	DEAD-box ATP-dependent RNA helicase 53(predicted)	CAMPLR22A2D_LOCUS2504	TKL/IRAK
A0A3B6GX33-262S	Splicing factor U2af small subunit A(predicted) OS=Triticum aestivum OX=4565 PE=4 SV=1	--	RSPVRENSEERRAKI	A0A2X0TUN1	DEAD-box ATP-dependent RNA helicase 32(predicted)	CAMPLR22A2D_LOCUS2132	TKL/IRAK
A0A3B6GX42-564S	Nsp1_C domain-containing protein OS=Triticum aestivum OX=4565 PE=4 SV=1	--	KVVETQTSLERQLEL	A0A096USR9	RNA helicase	DEAD1-B	TKL/IRAK
A0A3B6GX42-564S	Nsp1_C domain-containing protein OS=Triticum aestivum OX=4565 PE=4 SV=1	--	KVVETQTSLERQLEL	A0A1D6BIT2	ABP protein	ABP	TKL/IRAK
A0A3B6GX42-564S	Nsp1_C domain-containing protein OS=Triticum aestivum OX=4565 PE=4 SV=1	--	KVVETQTSLERQLEL	A0A1D6D9Q7	DEAD-box ATP-dependent RNA helicase 53(predicted)	CAMPLR22A2D_LOCUS2504	TKL/IRAK
A0A3B6GX42-564S	Nsp1_C domain-containing protein OS=Triticum aestivum OX=4565 PE=4 SV=1	--	KVVETQTSLERQLEL	A0A2X0TUN1	DEAD-box ATP-dependent RNA helicase 32(predicted)	CAMPLR22A2D_LOCUS2132	TKL/IRAK
A0A3B6GXC1-1154T	VHS domain-containing protein OS=Triticum aestivum OX=4565 PE=4 SV=1	--	PSSLPLSTPPPIASI	W5C6F4	Zinc finger Ran-binding domain-containing protein 3(predicted)	CAMPLR22A2D_LOCUS1389	CMGC/CDK
A0A3B6GXC1-1163S	VHS domain-containing protein OS=Triticum aestivum OX=4565 PE=4 SV=1	--	PPIASIPSPKFAPSP	W5C6F4	Zinc finger Ran-binding domain-containing protein 3(predicted)	CAMPLR22A2D_LOCUS1389	CMGC/CDK
A0A3B6GXC1-1169S	VHS domain-containing protein OS=Triticum aestivum OX=4565 PE=4 SV=1	--	PSPKFAPSPVHTKSI	W5C6F4	Zinc finger Ran-binding domain-containing protein 3(predicted)	CAMPLR22A2D_LOCUS1389	CMGC/CDK
A0A3B6GXC1-1274S	VHS domain-containing protein OS=Triticum aestivum OX=4565 PE=4 SV=1	--	PMDERALSGLQARME	A0A3B6LJL1	Calmodulin	CAM11-5B	CAMK/CAMK1
A0A3B6GXC1-1274S	VHS domain-containing protein OS=Triticum aestivum OX=4565 PE=4 SV=1	--	PMDERALSGLQARME	W5D4X8	Probable calcium-binding protein CML10(predicted)	TRAES_3BF089000150CFD_C1	CAMK/CAMK1
A0A3B6GXC1-1287S	VHS domain-containing protein OS=Triticum aestivum OX=4565 PE=4 SV=1	--	MERLKSGSMEPL***	A0A3B6LJL1	Calmodulin	CAM11-5B	CAMK/CAMK1
A0A3B6GXC1-1287S	VHS domain-containing protein OS=Triticum aestivum OX=4565 PE=4 SV=1	--	MERLKSGSMEPL***	W5D4X8	Probable calcium-binding protein CML10(predicted)	TRAES_3BF089000150CFD_C1	CAMK/CAMK1
A0A3B6GXG0-267S	RING-type domain-containing protein OS=Triticum aestivum OX=4565 PE=4 SV=1	--	VESKELPSPDNHSPD	I3NV43	Centromeric histone 3	CENH3	TKL/IRAK
A0A3B6GXG0-267S	RING-type domain-containing protein OS=Triticum aestivum OX=4565 PE=4 SV=1	--	VESKELPSPDNHSPD	W5C6F4	Zinc finger Ran-binding domain-containing protein 3(predicted)	CAMPLR22A2D_LOCUS1389	CMGC/CDK
A0A3B6GXG0-272S	RING-type domain-containing protein OS=Triticum aestivum OX=4565 PE=4 SV=1	--	LPSPDNHSPDSRQKR	I3NV43	Centromeric histone 3	CENH3	TKL/IRAK
A0A3B6GXG0-272S	RING-type domain-containing protein OS=Triticum aestivum OX=4565 PE=4 SV=1	--	LPSPDNHSPDSRQKR	W5C6F4	Zinc finger Ran-binding domain-containing protein 3(predicted)	CAMPLR22A2D_LOCUS1389	CMGC/CDK
A0A3B6GXG0-317S	RING-type domain-containing protein OS=Triticum aestivum OX=4565 PE=4 SV=1	--	LKEGFTTSPLRGEML	W5C6F4	Zinc finger Ran-binding domain-containing protein 3(predicted)	CAMPLR22A2D_LOCUS1389	CMGC/CDK
A0A3B6GXN2-34S	Calcium-dependent protein kinase(predicted) OS=Triticum aestivum OX=4565 PE=4 SV=1	--	SVQAGGASPSSAPAQ	A0A077S290	Ras-related protein Rab11B(predicted)	TRAES_3BF022100020CFD_C1	TKL/IRAK
A0A3B6GXN2-34S	Calcium-dependent protein kinase(predicted) OS=Triticum aestivum OX=4565 PE=4 SV=1	--	SVQAGGASPSSAPAQ	Q9FXQ9	TaWIN1	TAWIN1	TKL/IRAK
A0A3B6GY56-332S	Protein kinase domain-containing protein OS=Triticum aestivum OX=4565 PE=4 SV=1	--	GKLSTSCSEPNIANA	Q9FXQ9	TaWIN1	TAWIN1	TKL/IRAK
A0A3B6GY56-332S	Protein kinase domain-containing protein OS=Triticum aestivum OX=4565 PE=4 SV=1	--	GKLSTSCSEPNIANA	W5D4F5	WD_REPEATS_REGION domain-containing protein	TRAES_3BF007900030CFD_C1	TKL/IRAK
A0A3B6GY56-359S	Protein kinase domain-containing protein OS=Triticum aestivum OX=4565 PE=4 SV=1	--	EPRGASSSPEHPLMR	Q9FXQ9	TaWIN1	TAWIN1	TKL/IRAK
A0A3B6GY56-359S	Protein kinase domain-containing protein OS=Triticum aestivum OX=4565 PE=4 SV=1	--	EPRGASSSPEHPLMR	W5D4F5	WD_REPEATS_REGION domain-containing protein	TRAES_3BF007900030CFD_C1	TKL/IRAK
A0A3B6GY78-329S	Double-strand-break repair protein rad21-like protein 1(predicted) OS=Triticum aestivum OX=4565 PE=4 SV=1	--	LSPQRKASPSSNEEA	I3NV43	Centromeric histone 3	CENH3	TKL/IRAK
A0A3B6GY78-329S	Double-strand-break repair protein rad21-like protein 1(predicted) OS=Triticum aestivum OX=4565 PE=4 SV=1	--	LSPQRKASPSSNEEA	W5C6F4	Zinc finger Ran-binding domain-containing protein 3(predicted)	CAMPLR22A2D_LOCUS1389	CMGC/CDK
A0A3B6GY79-70S	Homeobox protein HOX1A(predicted) OS=Triticum aestivum OX=4565 PE=4 SV=1	--	KTPNEPVSPLRSAHS	W5C6F4	Zinc finger Ran-binding domain-containing protein 3(predicted)	CAMPLR22A2D_LOCUS1389	CMGC/CDK
A0A3B6GZ80-729T	PNPLA domain-containing protein OS=Triticum aestivum OX=4565 PE=4 SV=1	--	DNHPGPVTPGRTSGN	A0A077RSL7	AAA domain-containing protein	TRAES_3BF042900030CFD_C1	CMGC/MAPK
A0A3B6GZB8-158S	Protein kinase domain-containing protein OS=Triticum aestivum OX=4565 PE=3 SV=1	--	VLHSRPKSAVGTPAY	A0A1D6DI56	Putative ankyrin-kinase(predicted)	CAMPLR22A2D_LOCUS1441	TKL/MLK
A0A3B6GZB8-158S	Protein kinase domain-containing protein OS=Triticum aestivum OX=4565 PE=3 SV=1	--	VLHSRPKSAVGTPAY	Q9FXQ9	TaWIN1	TAWIN1	TKL/IRAK
A0A3B6GZF5-245S	Putative G3BP-like protein(predicted) OS=Triticum aestivum OX=4565 PE=4 SV=1	--	KKTPVAASPPPSPAQ	A0A2X0TUN1	DEAD-box ATP-dependent RNA helicase 32(predicted)	CAMPLR22A2D_LOCUS2132	TKL/IRAK
A0A3B6GZF5-245S	Putative G3BP-like protein(predicted) OS=Triticum aestivum OX=4565 PE=4 SV=1	--	KKTPVAASPPPSPAQ	W5D4F5	WD_REPEATS_REGION domain-containing protein	TRAES_3BF007900030CFD_C1	TKL/IRAK
A0A3B6GZF5-249S	Putative G3BP-like protein(predicted) OS=Triticum aestivum OX=4565 PE=4 SV=1	--	VAASPPPSPAQKDVT	A0A2X0TUN1	DEAD-box ATP-dependent RNA helicase 32(predicted)	CAMPLR22A2D_LOCUS2132	TKL/IRAK
A0A3B6GZF5-249S	Putative G3BP-like protein(predicted) OS=Triticum aestivum OX=4565 PE=4 SV=1	--	VAASPPPSPAQKDVT	W5D4F5	WD_REPEATS_REGION domain-containing protein	TRAES_3BF007900030CFD_C1	TKL/IRAK
A0A3B6H0W5-54S	MFAP1 domain-containing protein OS=Triticum aestivum OX=4565 PE=4 SV=1	--	DLRAAKVSLDEAFPK	A0A096USR9	RNA helicase	DEAD1-B	TKL/IRAK
A0A3B6H0W5-54S	MFAP1 domain-containing protein OS=Triticum aestivum OX=4565 PE=4 SV=1	--	DLRAAKVSLDEAFPK	A0A1D6BIT2	ABP protein	ABP	TKL/IRAK
A0A3B6H0W5-54S	MFAP1 domain-containing protein OS=Triticum aestivum OX=4565 PE=4 SV=1	--	DLRAAKVSLDEAFPK	A0A1D6D9Q7	DEAD-box ATP-dependent RNA helicase 53(predicted)	CAMPLR22A2D_LOCUS2504	TKL/IRAK
A0A3B6H0W5-54S	MFAP1 domain-containing protein OS=Triticum aestivum OX=4565 PE=4 SV=1	--	DLRAAKVSLDEAFPK	A0A2X0TUN1	DEAD-box ATP-dependent RNA helicase 32(predicted)	CAMPLR22A2D_LOCUS2132	TKL/IRAK
A0A3B6H106-224S	Zinc finger protein(predicted) OS=Triticum aestivum OX=4565 PE=4 SV=1	--	SPESRLQSPGAQQYY	A0A077RVS7	Calcium-dependent protein kinase(predicted)	TRAES_3BF009500070CFD_C1	CAMK/CAMK1
A0A3B6H1H6-89S	Regulatory protein NPR1(predicted) OS=Triticum aestivum OX=4565 PE=4 SV=1	--	PSGASASSPRGAGGS	A0A3B6EHM7	Katanin p60 ATPase-containing subunit A1	KATNA1	CK1/CK1
A0A3B6H1T3-911S	HP domain-containing protein OS=Triticum aestivum OX=4565 PE=4 SV=1	--	VISPSEASPRSEAGE	A0A3B6EHM7	Katanin p60 ATPase-containing subunit A1	KATNA1	CK1/CK1
A0A3B6H2R1-112S	Putative E3 ubiquitin-protein ligase HERC1(predicted) OS=Triticum aestivum OX=4565 PE=4 SV=1	--	RFRSPYGSPPKNGLE	A0A077S011	E2_bind domain-containing protein	TRAES_3BF029600010CFD_C1	TKL/IRAK
A0A3B6H2R1-75S	Putative E3 ubiquitin-protein ligase HERC1(predicted) OS=Triticum aestivum OX=4565 PE=4 SV=1	--	TISSAATSPRTYTRQ	A0A077S011	E2_bind domain-containing protein	TRAES_3BF029600010CFD_C1	TKL/IRAK
A0A3B6H2S9-38S	Serine/threonine-protein kinase CTR1(predicted) OS=Triticum aestivum OX=4565 PE=4 SV=1	--	GELRRQTSLESSPRS	W5D3E6	Non-specific serine/threonine protein kinase	TRAES_3BF098500040CFD_C1	CAMK/CAMKL
A0A3B6H462-139S	CBS domain-containing protein CBSX6(predicted) OS=Triticum aestivum OX=4565 PE=4 SV=1	--	TGITKRFSMLYNGKW	W5D3E6	Non-specific serine/threonine protein kinase	TRAES_3BF098500040CFD_C1	CAMK/CAMKL
A0A3B6H4V7-36S	Soluble inorganic pyrophosphatase(predicted) OS=Triticum aestivum OX=4565 PE=3 SV=1	--	ALNERILSSITRRSV	A0A3B5Z060	Type I inorganic proton-pumping pyrophosphatase 4-B	VP4-B	TKL/IRAK
A0A3B6H4V7-36S	Soluble inorganic pyrophosphatase(predicted) OS=Triticum aestivum OX=4565 PE=3 SV=1	--	ALNERILSSITRRSV	A0A3B6TRT4	Type I inorganic proton-pumping pyrophosphatase 2-D	VP2-D	TKL/IRAK
A0A3B6H4V7-36S	Soluble inorganic pyrophosphatase(predicted) OS=Triticum aestivum OX=4565 PE=3 SV=1	--	ALNERILSSITRRSV	I3RN54	Inorganic pyrophosphotase	IPP1-1	TKL/IRAK
A0A3B6H5K8-8S	Calcium-transporting ATPase OS=Triticum aestivum OX=4565 PE=3 SV=1	--	MSYLRKKSMDFLKTF	A0A3B6LJL1	Calmodulin	CAM11-5B	CAMK/CAMK1
A0A3B6H5K8-8S	Calcium-transporting ATPase OS=Triticum aestivum OX=4565 PE=3 SV=1	--	MSYLRKKSMDFLKTF	W5A3G2	Hyperosmolality-gated Ca2+ permeable channel	OSCA1.4	CAMK/CAMKL
A0A3B6H5K8-8S	Calcium-transporting ATPase OS=Triticum aestivum OX=4565 PE=3 SV=1	--	MSYLRKKSMDFLKTF	W5CYL8	t-SNARE coiled-coil homology domain-containing protein	TRAES_3BF094200040CFD_C1	CAMK/CAMKL
A0A3B6H5K8-8S	Calcium-transporting ATPase OS=Triticum aestivum OX=4565 PE=3 SV=1	--	MSYLRKKSMDFLKTF	W5D4X8	Probable calcium-binding protein CML10(predicted)	TRAES_3BF089000150CFD_C1	CAMK/CAMK1
A0A3B6HLY4-341S	Protein kinase domain-containing protein OS=Triticum aestivum OX=4565 PE=4 SV=1	--	AKIERNKSFDDDDDF	V9I1L7	Salt response protein	CAMPLR22A2D_LOCUS2919	AGC/RSK
A0A3B6HN74-23S	Urb2 domain-containing protein OS=Triticum aestivum OX=4565 PE=4 SV=1	--	ASRKRPRSQSPPPAG	W5D4F5	WD_REPEATS_REGION domain-containing protein	TRAES_3BF007900030CFD_C1	TKL/IRAK
A0A3B6HPU7-238S	PWI domain-containing protein OS=Triticum aestivum OX=4565 PE=4 SV=1	--	PSPSRRRSPYSRRSP	A0A096USR9	RNA helicase	DEAD1-B	TKL/IRAK
A0A3B6HPU7-238S	PWI domain-containing protein OS=Triticum aestivum OX=4565 PE=4 SV=1	--	PSPSRRRSPYSRRSP	A0A1D6BIT2	ABP protein	ABP	TKL/IRAK
A0A3B6HPU7-238S	PWI domain-containing protein OS=Triticum aestivum OX=4565 PE=4 SV=1	--	PSPSRRRSPYSRRSP	A0A1D6D9Q7	DEAD-box ATP-dependent RNA helicase 53(predicted)	CAMPLR22A2D_LOCUS2504	TKL/IRAK
A0A3B6HPU7-238S	PWI domain-containing protein OS=Triticum aestivum OX=4565 PE=4 SV=1	--	PSPSRRRSPYSRRSP	A0A2X0TUN1	DEAD-box ATP-dependent RNA helicase 32(predicted)	CAMPLR22A2D_LOCUS2132	TKL/IRAK
A0A3B6HPU7-246S	PWI domain-containing protein OS=Triticum aestivum OX=4565 PE=4 SV=1	--	PYSRRSPSVPRSPSP	A0A096USR9	RNA helicase	DEAD1-B	TKL/IRAK
A0A3B6HPU7-246S	PWI domain-containing protein OS=Triticum aestivum OX=4565 PE=4 SV=1	--	PYSRRSPSVPRSPSP	A0A1D6BIT2	ABP protein	ABP	TKL/IRAK
A0A3B6HPU7-246S	PWI domain-containing protein OS=Triticum aestivum OX=4565 PE=4 SV=1	--	PYSRRSPSVPRSPSP	A0A1D6D9Q7	DEAD-box ATP-dependent RNA helicase 53(predicted)	CAMPLR22A2D_LOCUS2504	TKL/IRAK
A0A3B6HPU7-246S	PWI domain-containing protein OS=Triticum aestivum OX=4565 PE=4 SV=1	--	PYSRRSPSVPRSPSP	A0A2X0TUN1	DEAD-box ATP-dependent RNA helicase 32(predicted)	CAMPLR22A2D_LOCUS2132	TKL/IRAK
A0A3B6HPU7-362S	PWI domain-containing protein OS=Triticum aestivum OX=4565 PE=4 SV=1	--	SPKRQRKSPISTRTL	A0A096USR9	RNA helicase	DEAD1-B	TKL/IRAK
A0A3B6HPU7-362S	PWI domain-containing protein OS=Triticum aestivum OX=4565 PE=4 SV=1	--	SPKRQRKSPISTRTL	A0A1D6BIT2	ABP protein	ABP	TKL/IRAK
A0A3B6HPU7-362S	PWI domain-containing protein OS=Triticum aestivum OX=4565 PE=4 SV=1	--	SPKRQRKSPISTRTL	A0A1D6D9Q7	DEAD-box ATP-dependent RNA helicase 53(predicted)	CAMPLR22A2D_LOCUS2504	TKL/IRAK
A0A3B6HPU7-362S	PWI domain-containing protein OS=Triticum aestivum OX=4565 PE=4 SV=1	--	SPKRQRKSPISTRTL	A0A2X0TUN1	DEAD-box ATP-dependent RNA helicase 32(predicted)	CAMPLR22A2D_LOCUS2132	TKL/IRAK
A0A3B6HPU7-455S	PWI domain-containing protein OS=Triticum aestivum OX=4565 PE=4 SV=1	--	ERDSTRDSPLKDTGK	A0A096USR9	RNA helicase	DEAD1-B	TKL/IRAK
A0A3B6HPU7-455S	PWI domain-containing protein OS=Triticum aestivum OX=4565 PE=4 SV=1	--	ERDSTRDSPLKDTGK	A0A1D6BIT2	ABP protein	ABP	TKL/IRAK
A0A3B6HPU7-455S	PWI domain-containing protein OS=Triticum aestivum OX=4565 PE=4 SV=1	--	ERDSTRDSPLKDTGK	A0A1D6D9Q7	DEAD-box ATP-dependent RNA helicase 53(predicted)	CAMPLR22A2D_LOCUS2504	TKL/IRAK
A0A3B6HPU7-455S	PWI domain-containing protein OS=Triticum aestivum OX=4565 PE=4 SV=1	--	ERDSTRDSPLKDTGK	A0A2X0TUN1	DEAD-box ATP-dependent RNA helicase 32(predicted)	CAMPLR22A2D_LOCUS2132	TKL/IRAK
A0A3B6HPU7-613S	PWI domain-containing protein OS=Triticum aestivum OX=4565 PE=4 SV=1	--	KVDEASQSDGGSPLQ	A0A096USR9	RNA helicase	DEAD1-B	TKL/IRAK
A0A3B6HPU7-613S	PWI domain-containing protein OS=Triticum aestivum OX=4565 PE=4 SV=1	--	KVDEASQSDGGSPLQ	A0A1D6BIT2	ABP protein	ABP	TKL/IRAK
A0A3B6HPU7-613S	PWI domain-containing protein OS=Triticum aestivum OX=4565 PE=4 SV=1	--	KVDEASQSDGGSPLQ	A0A1D6D9Q7	DEAD-box ATP-dependent RNA helicase 53(predicted)	CAMPLR22A2D_LOCUS2504	TKL/IRAK
A0A3B6HPU7-613S	PWI domain-containing protein OS=Triticum aestivum OX=4565 PE=4 SV=1	--	KVDEASQSDGGSPLQ	A0A2X0TUN1	DEAD-box ATP-dependent RNA helicase 32(predicted)	CAMPLR22A2D_LOCUS2132	TKL/IRAK
A0A3B6HPU7-784S	PWI domain-containing protein OS=Triticum aestivum OX=4565 PE=4 SV=1	--	DVEKDRESDSDADVR	A0A096USR9	RNA helicase	DEAD1-B	TKL/IRAK
A0A3B6HPU7-784S	PWI domain-containing protein OS=Triticum aestivum OX=4565 PE=4 SV=1	--	DVEKDRESDSDADVR	A0A1D6BIT2	ABP protein	ABP	TKL/IRAK
A0A3B6HPU7-784S	PWI domain-containing protein OS=Triticum aestivum OX=4565 PE=4 SV=1	--	DVEKDRESDSDADVR	A0A1D6D9Q7	DEAD-box ATP-dependent RNA helicase 53(predicted)	CAMPLR22A2D_LOCUS2504	TKL/IRAK
A0A3B6HPU7-784S	PWI domain-containing protein OS=Triticum aestivum OX=4565 PE=4 SV=1	--	DVEKDRESDSDADVR	A0A2X0TUN1	DEAD-box ATP-dependent RNA helicase 32(predicted)	CAMPLR22A2D_LOCUS2132	TKL/IRAK
A0A3B6HQ30-614S	ABC transporter B family member 20(predicted) OS=Triticum aestivum OX=4565 PE=4 SV=1	--	PSIKRHDSFEMELPN	Q9FXQ9	TaWIN1	TAWIN1	TKL/IRAK
A0A3B6HQJ6-442S	Arf-GAP domain-containing protein OS=Triticum aestivum OX=4565 PE=4 SV=1	--	FDSYSHHSPANKGGS	A0A077S290	Ras-related protein Rab11B(predicted)	TRAES_3BF022100020CFD_C1	TKL/IRAK
A0A3B6HQJ6-442S	Arf-GAP domain-containing protein OS=Triticum aestivum OX=4565 PE=4 SV=1	--	FDSYSHHSPANKGGS	W5CR66	AP-4 complex subunit epsilon	TRAES_3BF069400020CFD_C1	TKL/IRAK
A0A3B6HRK8-69S	Nuclear pore protein OS=Triticum aestivum OX=4565 PE=3 SV=1	--	EAPSQSLSATRLLAR	A0A077S011	E2_bind domain-containing protein	TRAES_3BF029600010CFD_C1	TKL/IRAK
A0A3B6HRK8-69S	Nuclear pore protein OS=Triticum aestivum OX=4565 PE=3 SV=1	--	EAPSQSLSATRLLAR	A0A1D6BIT2	ABP protein	ABP	TKL/IRAK
A0A3B6HRK8-69S	Nuclear pore protein OS=Triticum aestivum OX=4565 PE=3 SV=1	--	EAPSQSLSATRLLAR	A0A1D6D9Q7	DEAD-box ATP-dependent RNA helicase 53(predicted)	CAMPLR22A2D_LOCUS2504	TKL/IRAK
A0A3B6HRK8-69S	Nuclear pore protein OS=Triticum aestivum OX=4565 PE=3 SV=1	--	EAPSQSLSATRLLAR	A0A2X0TUN1	DEAD-box ATP-dependent RNA helicase 32(predicted)	CAMPLR22A2D_LOCUS2132	TKL/IRAK
A0A3B6HS64-17S	Cation_ATPase_N domain-containing protein OS=Triticum aestivum OX=4565 PE=3 SV=1	--	ARPDGSGSPGADPDV	A0A3B5Z060	Type I inorganic proton-pumping pyrophosphatase 4-B	VP4-B	TKL/IRAK
A0A3B6HS64-17S	Cation_ATPase_N domain-containing protein OS=Triticum aestivum OX=4565 PE=3 SV=1	--	ARPDGSGSPGADPDV	A0A3B6TRT4	Type I inorganic proton-pumping pyrophosphatase 2-D	VP2-D	TKL/IRAK
A0A3B6HS64-17S	Cation_ATPase_N domain-containing protein OS=Triticum aestivum OX=4565 PE=3 SV=1	--	ARPDGSGSPGADPDV	I3RN54	Inorganic pyrophosphotase	IPP1-1	TKL/IRAK
A0A3B6HS64-17S	Cation_ATPase_N domain-containing protein OS=Triticum aestivum OX=4565 PE=3 SV=1	--	ARPDGSGSPGADPDV	Q9FXQ9	TaWIN1	TAWIN1	TKL/IRAK
A0A3B6HS64-17S	Cation_ATPase_N domain-containing protein OS=Triticum aestivum OX=4565 PE=3 SV=1	--	ARPDGSGSPGADPDV	W5C0R0	MSP domain-containing protein	CAMPLR22A2D_LOCUS3683	TKL/IRAK
A0A3B6HS98-18S	RRM domain-containing protein OS=Triticum aestivum OX=4565 PE=4 SV=1	--	YSPRRRYSRSPPRYR	A0A096USR9	RNA helicase	DEAD1-B	TKL/IRAK
A0A3B6HS98-18S	RRM domain-containing protein OS=Triticum aestivum OX=4565 PE=4 SV=1	--	YSPRRRYSRSPPRYR	A0A1D6D9Q7	DEAD-box ATP-dependent RNA helicase 53(predicted)	CAMPLR22A2D_LOCUS2504	TKL/IRAK
A0A3B6HS98-18S	RRM domain-containing protein OS=Triticum aestivum OX=4565 PE=4 SV=1	--	YSPRRRYSRSPPRYR	A0A2X0TUN1	DEAD-box ATP-dependent RNA helicase 32(predicted)	CAMPLR22A2D_LOCUS2132	TKL/IRAK
A0A3B6HS98-18S	RRM domain-containing protein OS=Triticum aestivum OX=4565 PE=4 SV=1	--	YSPRRRYSRSPPRYR	W5CW28	GRAS domain-containing protein	TRAES_3BF021600230CFD_C1	TKL/IRAK
A0A3B6HS98-18S	RRM domain-containing protein OS=Triticum aestivum OX=4565 PE=4 SV=1	--	YSPRRRYSRSPPRYR	W5D4F5	WD_REPEATS_REGION domain-containing protein	TRAES_3BF007900030CFD_C1	TKL/IRAK
A0A3B6HSE1-6S	Phosphoinositide phospholipase C OS=Triticum aestivum OX=4565 PE=4 SV=1	--	**MEREISPEAPPTR	A0A077RVS7	Calcium-dependent protein kinase(predicted)	TRAES_3BF009500070CFD_C1	CAMK/CAMK1
A0A3B6HSE1-6S	Phosphoinositide phospholipase C OS=Triticum aestivum OX=4565 PE=4 SV=1	--	**MEREISPEAPPTR	A0A077S290	Ras-related protein Rab11B(predicted)	TRAES_3BF022100020CFD_C1	TKL/IRAK
A0A3B6HSE1-6S	Phosphoinositide phospholipase C OS=Triticum aestivum OX=4565 PE=4 SV=1	--	**MEREISPEAPPTR	A0A1D5UK41	Calcium-dependent protein kinase(predicted)	CAMPLR22A2D_LOCUS4557	CAMK/CAMK1
A0A3B6HSE1-6S	Phosphoinositide phospholipase C OS=Triticum aestivum OX=4565 PE=4 SV=1	--	**MEREISPEAPPTR	A0A3B6LJL1	Calmodulin	CAM11-5B	CAMK/CAMK1
A0A3B6HSE1-6S	Phosphoinositide phospholipase C OS=Triticum aestivum OX=4565 PE=4 SV=1	--	**MEREISPEAPPTR	W5C6F4	Zinc finger Ran-binding domain-containing protein 3(predicted)	CAMPLR22A2D_LOCUS1389	CMGC/CDK
A0A3B6HSE1-6S	Phosphoinositide phospholipase C OS=Triticum aestivum OX=4565 PE=4 SV=1	--	**MEREISPEAPPTR	W5CQV6	Protein kinase domain-containing protein	TRAES_3BF115300080CFD_C1	TKL/IRAK
A0A3B6HSE1-6S	Phosphoinositide phospholipase C OS=Triticum aestivum OX=4565 PE=4 SV=1	--	**MEREISPEAPPTR	W5D4X8	Probable calcium-binding protein CML10(predicted)	TRAES_3BF089000150CFD_C1	CAMK/CAMK1
A0A3B6HSF2-450S	Sodium/hydrogen exchanger OS=Triticum aestivum OX=4565 PE=3 SV=1	--	RHLTREVSALSEPSS	A0A3B6LJL1	Calmodulin	CAM11-5B	CAMK/CAMK1
A0A3B6HSF2-450S	Sodium/hydrogen exchanger OS=Triticum aestivum OX=4565 PE=3 SV=1	--	RHLTREVSALSEPSS	W5D4X8	Probable calcium-binding protein CML10(predicted)	TRAES_3BF089000150CFD_C1	CAMK/CAMK1
A0A3B6HSF2-457S	Sodium/hydrogen exchanger OS=Triticum aestivum OX=4565 PE=3 SV=1	--	SALSEPSSPKSFLEQ	A0A2X0TUN1	DEAD-box ATP-dependent RNA helicase 32(predicted)	CAMPLR22A2D_LOCUS2132	TKL/IRAK
A0A3B6HSF2-457S	Sodium/hydrogen exchanger OS=Triticum aestivum OX=4565 PE=3 SV=1	--	SALSEPSSPKSFLEQ	A0A3B5Z060	Type I inorganic proton-pumping pyrophosphatase 4-B	VP4-B	TKL/IRAK
A0A3B6HSF2-457S	Sodium/hydrogen exchanger OS=Triticum aestivum OX=4565 PE=3 SV=1	--	SALSEPSSPKSFLEQ	A0A3B6TRT4	Type I inorganic proton-pumping pyrophosphatase 2-D	VP2-D	TKL/IRAK
A0A3B6HSP0-22S	FHA domain-containing protein OS=Triticum aestivum OX=4565 PE=4 SV=1	--	STSPPPGSPSAPPPK	A0A077S011	E2_bind domain-containing protein	TRAES_3BF029600010CFD_C1	TKL/IRAK
A0A3B6HSY5-214S	TOPLESS OS=Triticum aestivum OX=4565 PE=4 SV=1	--	PNGARAPSPANNPLL	W5D3E6	Non-specific serine/threonine protein kinase	TRAES_3BF098500040CFD_C1	CAMK/CAMKL
A0A3B6HSY5-286T	TOPLESS OS=Triticum aestivum OX=4565 PE=4 SV=1	--	AMLKHPRTPSAANPS	W5D3E6	Non-specific serine/threonine protein kinase	TRAES_3BF098500040CFD_C1	CAMK/CAMKL
A0A3B6HTL2-702S	DEK_C domain-containing protein OS=Triticum aestivum OX=4565 PE=4 SV=1	--	KKFADDISPRRKQAL	W5C6F4	Zinc finger Ran-binding domain-containing protein 3(predicted)	CAMPLR22A2D_LOCUS1389	CMGC/CDK
A0A3B6HU34-44S	Meiotically up-regulated gene 70 protein(predicted) OS=Triticum aestivum OX=4565 PE=4 SV=1	--	NGNGKAPSKPTSPNH	A0A077RSJ4	SIT4 phosphatase-associated family protein(predicted)	TRAES_3BF021900050CFD_C1	TKL/IRAK
A0A3B6HU34-44S	Meiotically up-regulated gene 70 protein(predicted) OS=Triticum aestivum OX=4565 PE=4 SV=1	--	NGNGKAPSKPTSPNH	A0A077S290	Ras-related protein Rab11B(predicted)	TRAES_3BF022100020CFD_C1	TKL/IRAK
A0A3B6HU34-44S	Meiotically up-regulated gene 70 protein(predicted) OS=Triticum aestivum OX=4565 PE=4 SV=1	--	NGNGKAPSKPTSPNH	A0A3B5Z060	Type I inorganic proton-pumping pyrophosphatase 4-B	VP4-B	TKL/IRAK
A0A3B6HU34-44S	Meiotically up-regulated gene 70 protein(predicted) OS=Triticum aestivum OX=4565 PE=4 SV=1	--	NGNGKAPSKPTSPNH	A0A3B6TRT4	Type I inorganic proton-pumping pyrophosphatase 2-D	VP2-D	TKL/IRAK
A0A3B6HU34-44S	Meiotically up-regulated gene 70 protein(predicted) OS=Triticum aestivum OX=4565 PE=4 SV=1	--	NGNGKAPSKPTSPNH	I3RN54	Inorganic pyrophosphotase	IPP1-1	TKL/IRAK
A0A3B6HUI1-11S	PIK helical domain-containing protein OS=Triticum aestivum OX=4565 PE=4 SV=1	--	LLGLRGLSFGPEESP	A0A077RVS7	Calcium-dependent protein kinase(predicted)	TRAES_3BF009500070CFD_C1	CAMK/CAMK1
A0A3B6HUI1-11S	PIK helical domain-containing protein OS=Triticum aestivum OX=4565 PE=4 SV=1	--	LLGLRGLSFGPEESP	A0A1D5UK41	Calcium-dependent protein kinase(predicted)	CAMPLR22A2D_LOCUS4557	CAMK/CAMK1
A0A3B6HUI1-11S	PIK helical domain-containing protein OS=Triticum aestivum OX=4565 PE=4 SV=1	--	LLGLRGLSFGPEESP	A0A3B6LJL1	Calmodulin	CAM11-5B	CAMK/CAMK1
A0A3B6HUI1-11S	PIK helical domain-containing protein OS=Triticum aestivum OX=4565 PE=4 SV=1	--	LLGLRGLSFGPEESP	W5D3E6	Non-specific serine/threonine protein kinase	TRAES_3BF098500040CFD_C1	CAMK/CAMKL
A0A3B6HUI1-11S	PIK helical domain-containing protein OS=Triticum aestivum OX=4565 PE=4 SV=1	--	LLGLRGLSFGPEESP	W5D4X8	Probable calcium-binding protein CML10(predicted)	TRAES_3BF089000150CFD_C1	CAMK/CAMK1
A0A3B6HUI1-163S	PIK helical domain-containing protein OS=Triticum aestivum OX=4565 PE=4 SV=1	--	LVRPAPLSPVASPRG	W5C6F4	Zinc finger Ran-binding domain-containing protein 3(predicted)	CAMPLR22A2D_LOCUS1389	CMGC/CDK
A0A3B6HUI1-357S	PIK helical domain-containing protein OS=Triticum aestivum OX=4565 PE=4 SV=1	--	KNEERRESMHGRLGD	A0A077RVS7	Calcium-dependent protein kinase(predicted)	TRAES_3BF009500070CFD_C1	CAMK/CAMK1
A0A3B6HUI1-357S	PIK helical domain-containing protein OS=Triticum aestivum OX=4565 PE=4 SV=1	--	KNEERRESMHGRLGD	A0A1D5UK41	Calcium-dependent protein kinase(predicted)	CAMPLR22A2D_LOCUS4557	CAMK/CAMK1
A0A3B6HUI1-357S	PIK helical domain-containing protein OS=Triticum aestivum OX=4565 PE=4 SV=1	--	KNEERRESMHGRLGD	A0A3B6LJL1	Calmodulin	CAM11-5B	CAMK/CAMK1
A0A3B6HUI1-357S	PIK helical domain-containing protein OS=Triticum aestivum OX=4565 PE=4 SV=1	--	KNEERRESMHGRLGD	W5D3E6	Non-specific serine/threonine protein kinase	TRAES_3BF098500040CFD_C1	CAMK/CAMKL
A0A3B6HUI1-357S	PIK helical domain-containing protein OS=Triticum aestivum OX=4565 PE=4 SV=1	--	KNEERRESMHGRLGD	W5D4X8	Probable calcium-binding protein CML10(predicted)	TRAES_3BF089000150CFD_C1	CAMK/CAMK1
A0A3B6HUI1-862S	PIK helical domain-containing protein OS=Triticum aestivum OX=4565 PE=4 SV=1	--	KDHRRVPSTIAMEEV	A0A077RVS7	Calcium-dependent protein kinase(predicted)	TRAES_3BF009500070CFD_C1	CAMK/CAMK1
A0A3B6HUI1-862S	PIK helical domain-containing protein OS=Triticum aestivum OX=4565 PE=4 SV=1	--	KDHRRVPSTIAMEEV	A0A077S290	Ras-related protein Rab11B(predicted)	TRAES_3BF022100020CFD_C1	TKL/IRAK
A0A3B6HUI1-862S	PIK helical domain-containing protein OS=Triticum aestivum OX=4565 PE=4 SV=1	--	KDHRRVPSTIAMEEV	A0A096USR9	RNA helicase	DEAD1-B	TKL/IRAK
A0A3B6HUI1-862S	PIK helical domain-containing protein OS=Triticum aestivum OX=4565 PE=4 SV=1	--	KDHRRVPSTIAMEEV	A0A1D5UK41	Calcium-dependent protein kinase(predicted)	CAMPLR22A2D_LOCUS4557	CAMK/CAMK1
A0A3B6HUI1-862S	PIK helical domain-containing protein OS=Triticum aestivum OX=4565 PE=4 SV=1	--	KDHRRVPSTIAMEEV	A0A1D6BIT2	ABP protein	ABP	TKL/IRAK
A0A3B6HUI1-862S	PIK helical domain-containing protein OS=Triticum aestivum OX=4565 PE=4 SV=1	--	KDHRRVPSTIAMEEV	A0A1D6D9Q7	DEAD-box ATP-dependent RNA helicase 53(predicted)	CAMPLR22A2D_LOCUS2504	TKL/IRAK
A0A3B6HUI1-862S	PIK helical domain-containing protein OS=Triticum aestivum OX=4565 PE=4 SV=1	--	KDHRRVPSTIAMEEV	A0A2X0TUN1	DEAD-box ATP-dependent RNA helicase 32(predicted)	CAMPLR22A2D_LOCUS2132	TKL/IRAK
A0A3B6HUI1-862S	PIK helical domain-containing protein OS=Triticum aestivum OX=4565 PE=4 SV=1	--	KDHRRVPSTIAMEEV	A0A3B6LJL1	Calmodulin	CAM11-5B	CAMK/CAMK1
A0A3B6HUI1-862S	PIK helical domain-containing protein OS=Triticum aestivum OX=4565 PE=4 SV=1	--	KDHRRVPSTIAMEEV	Q9FXQ9	TaWIN1	TAWIN1	TKL/IRAK
A0A3B6HUI1-862S	PIK helical domain-containing protein OS=Triticum aestivum OX=4565 PE=4 SV=1	--	KDHRRVPSTIAMEEV	W5CR66	AP-4 complex subunit epsilon	TRAES_3BF069400020CFD_C1	TKL/IRAK
A0A3B6HUI1-862S	PIK helical domain-containing protein OS=Triticum aestivum OX=4565 PE=4 SV=1	--	KDHRRVPSTIAMEEV	W5D3E6	Non-specific serine/threonine protein kinase	TRAES_3BF098500040CFD_C1	CAMK/CAMKL
A0A3B6HUI1-862S	PIK helical domain-containing protein OS=Triticum aestivum OX=4565 PE=4 SV=1	--	KDHRRVPSTIAMEEV	W5D4X8	Probable calcium-binding protein CML10(predicted)	TRAES_3BF089000150CFD_C1	CAMK/CAMK1
A0A3B6HUR5-229S	Exocyst subunit Exo70 family protein OS=Triticum aestivum OX=4565 PE=3 SV=1	--	KSMKRPPSFGQGGDP	W5CYL8	t-SNARE coiled-coil homology domain-containing protein	TRAES_3BF094200040CFD_C1	CAMK/CAMKL
A0A3B6HUR5-33S	Exocyst subunit Exo70 family protein OS=Triticum aestivum OX=4565 PE=3 SV=1	--	EKLGRNLSLGAIKLN	W5CYL8	t-SNARE coiled-coil homology domain-containing protein	TRAES_3BF094200040CFD_C1	CAMK/CAMKL
A0A3B6HUT0-508S	Macro domain-containing protein OS=Triticum aestivum OX=4565 PE=4 SV=1	--	KSASGVISPNDSKTK	A0A3B6EHM7	Katanin p60 ATPase-containing subunit A1	KATNA1	CK1/CK1
A0A3B6HUT0-508S	Macro domain-containing protein OS=Triticum aestivum OX=4565 PE=4 SV=1	--	KSASGVISPNDSKTK	W5C0R0	MSP domain-containing protein	CAMPLR22A2D_LOCUS3683	TKL/IRAK
A0A3B6HUT0-8S	Macro domain-containing protein OS=Triticum aestivum OX=4565 PE=4 SV=1	--	MDPGEGGSPAAPSTS	A0A3B6EHM7	Katanin p60 ATPase-containing subunit A1	KATNA1	CK1/CK1
A0A3B6HUX4-897S	Kinesin-4(predicted) OS=Triticum aestivum OX=4565 PE=3 SV=1	--	TRLRSSNSLPELGPD	A4K4Y8	Tubulin alpha chain	TUBA-4A	CK1/CK1
A0A3B6HVA1-470S	Protein kinase domain-containing protein OS=Triticum aestivum OX=4565 PE=3 SV=1	--	ERPPRPKSRPFSSK*	V9I1L7	Salt response protein	CAMPLR22A2D_LOCUS2919	AGC/RSK
A0A3B6HVY7-358S	Expressed protein(predicted) OS=Triticum aestivum OX=4565 PE=4 SV=1	--	LIRRHRHSDSTGSTT	A0A077S290	Ras-related protein Rab11B(predicted)	TRAES_3BF022100020CFD_C1	TKL/IRAK
A0A3B6HVY7-387S	Expressed protein(predicted) OS=Triticum aestivum OX=4565 PE=4 SV=1	--	SNTNRSRSQFLENHL	A0A077S290	Ras-related protein Rab11B(predicted)	TRAES_3BF022100020CFD_C1	TKL/IRAK
A0A3B6HW17-51S	Protein kinase domain-containing protein OS=Triticum aestivum OX=4565 PE=4 SV=1	--	EEDERDGSEAGSTAG	A0A3B6EHM7	Katanin p60 ATPase-containing subunit A1	KATNA1	CK1/CK1
A0A3B6HW42-134S	Protein kinase domain-containing protein OS=Triticum aestivum OX=4565 PE=4 SV=1	--	MVIHPRHSGSDPDMV	Q9FXQ9	TaWIN1	TAWIN1	TKL/IRAK
A0A3B6HW67-267S	Ribosomal_S5_C domain-containing protein OS=Triticum aestivum OX=4565 PE=4 SV=1	--	TQMMRQFSDVAAERG	A0A096USR9	RNA helicase	DEAD1-B	TKL/IRAK
A0A3B6HW67-267S	Ribosomal_S5_C domain-containing protein OS=Triticum aestivum OX=4565 PE=4 SV=1	--	TQMMRQFSDVAAERG	A0A1D6BIT2	ABP protein	ABP	TKL/IRAK
A0A3B6HW67-267S	Ribosomal_S5_C domain-containing protein OS=Triticum aestivum OX=4565 PE=4 SV=1	--	TQMMRQFSDVAAERG	A0A1D6D9Q7	DEAD-box ATP-dependent RNA helicase 53(predicted)	CAMPLR22A2D_LOCUS2504	TKL/IRAK
A0A3B6HW67-267S	Ribosomal_S5_C domain-containing protein OS=Triticum aestivum OX=4565 PE=4 SV=1	--	TQMMRQFSDVAAERG	A0A2X0TUN1	DEAD-box ATP-dependent RNA helicase 32(predicted)	CAMPLR22A2D_LOCUS2132	TKL/IRAK
A0A3B6HW67-267S	Ribosomal_S5_C domain-containing protein OS=Triticum aestivum OX=4565 PE=4 SV=1	--	TQMMRQFSDVAAERG	E6Y3A2	Putative translation initiation factor	PTIF	TKL/IRAK
A0A3B6HW67-267S	Ribosomal_S5_C domain-containing protein OS=Triticum aestivum OX=4565 PE=4 SV=1	--	TQMMRQFSDVAAERG	W5D4F5	WD_REPEATS_REGION domain-containing protein	TRAES_3BF007900030CFD_C1	TKL/IRAK
A0A3B6HWM0-128S	Tyrosine-protein phosphatase non-receptor type 20(predicted) OS=Triticum aestivum OX=4565 PE=4 SV=1	--	RGGGRGGSPASSAPR	W5A3G2	Hyperosmolality-gated Ca2+ permeable channel	OSCA1.4	CAMK/CAMKL
A0A3B6HWM0-128S	Tyrosine-protein phosphatase non-receptor type 20(predicted) OS=Triticum aestivum OX=4565 PE=4 SV=1	--	RGGGRGGSPASSAPR	W5CYL8	t-SNARE coiled-coil homology domain-containing protein	TRAES_3BF094200040CFD_C1	CAMK/CAMKL
A0A3B6HWP5-33S	Rab-GAP TBC domain-containing protein OS=Triticum aestivum OX=4565 PE=4 SV=1	--	IKTEQSNSPEGVLKS	A0A077S290	Ras-related protein Rab11B(predicted)	TRAES_3BF022100020CFD_C1	TKL/IRAK
A0A3B6HWP5-33S	Rab-GAP TBC domain-containing protein OS=Triticum aestivum OX=4565 PE=4 SV=1	--	IKTEQSNSPEGVLKS	Q9FXQ9	TaWIN1	TAWIN1	TKL/IRAK
A0A3B6HWP5-33S	Rab-GAP TBC domain-containing protein OS=Triticum aestivum OX=4565 PE=4 SV=1	--	IKTEQSNSPEGVLKS	W5CR66	AP-4 complex subunit epsilon	TRAES_3BF069400020CFD_C1	TKL/IRAK
A0A3B6HXT5-274S	Expressed protein(predicted) OS=Triticum aestivum OX=4565 PE=4 SV=1	--	PTLVRQASGQVAPEI	V9I1L7	Salt response protein	CAMPLR22A2D_LOCUS2919	AGC/RSK
A0A3B6HY09-826S	Fip1 domain-containing protein OS=Triticum aestivum OX=4565 PE=4 SV=1	--	KNPQQHDSFVKQGEE	A0A096USR9	RNA helicase	DEAD1-B	TKL/IRAK
A0A3B6HY09-826S	Fip1 domain-containing protein OS=Triticum aestivum OX=4565 PE=4 SV=1	--	KNPQQHDSFVKQGEE	A0A1D6BIT2	ABP protein	ABP	TKL/IRAK
A0A3B6HY09-826S	Fip1 domain-containing protein OS=Triticum aestivum OX=4565 PE=4 SV=1	--	KNPQQHDSFVKQGEE	A0A1D6D9Q7	DEAD-box ATP-dependent RNA helicase 53(predicted)	CAMPLR22A2D_LOCUS2504	TKL/IRAK
A0A3B6HY09-826S	Fip1 domain-containing protein OS=Triticum aestivum OX=4565 PE=4 SV=1	--	KNPQQHDSFVKQGEE	A0A2X0TUN1	DEAD-box ATP-dependent RNA helicase 32(predicted)	CAMPLR22A2D_LOCUS2132	TKL/IRAK
A0A3B6HY41-289S	Aldehyde dehydrogenase OS=Triticum aestivum OX=4565 PE=3 SV=1	--	ADLSRIVSISHFERL	A0A077S290	Ras-related protein Rab11B(predicted)	TRAES_3BF022100020CFD_C1	TKL/IRAK
A0A3B6HY41-289S	Aldehyde dehydrogenase OS=Triticum aestivum OX=4565 PE=3 SV=1	--	ADLSRIVSISHFERL	A0A1D6D9Q7	DEAD-box ATP-dependent RNA helicase 53(predicted)	CAMPLR22A2D_LOCUS2504	TKL/IRAK
A0A3B6HY41-289S	Aldehyde dehydrogenase OS=Triticum aestivum OX=4565 PE=3 SV=1	--	ADLSRIVSISHFERL	W5A3G2	Hyperosmolality-gated Ca2+ permeable channel	OSCA1.4	CAMK/CAMKL
A0A3B6HY97-17S	WD_REPEATS_REGION domain-containing protein OS=Triticum aestivum OX=4565 PE=4 SV=1	--	DGWSRHPSPANGSAP	A0A096USR9	RNA helicase	DEAD1-B	TKL/IRAK
A0A3B6HY97-17S	WD_REPEATS_REGION domain-containing protein OS=Triticum aestivum OX=4565 PE=4 SV=1	--	DGWSRHPSPANGSAP	A0A1D6BIT2	ABP protein	ABP	TKL/IRAK
A0A3B6HY97-17S	WD_REPEATS_REGION domain-containing protein OS=Triticum aestivum OX=4565 PE=4 SV=1	--	DGWSRHPSPANGSAP	A0A1D6D9Q7	DEAD-box ATP-dependent RNA helicase 53(predicted)	CAMPLR22A2D_LOCUS2504	TKL/IRAK
A0A3B6HY97-17S	WD_REPEATS_REGION domain-containing protein OS=Triticum aestivum OX=4565 PE=4 SV=1	--	DGWSRHPSPANGSAP	A0A2X0TUN1	DEAD-box ATP-dependent RNA helicase 32(predicted)	CAMPLR22A2D_LOCUS2132	TKL/IRAK
A0A3B6HYR1-282S	Autophagy-related protein 13a(predicted) OS=Triticum aestivum OX=4565 PE=4 SV=1	--	AAMTRRHSWSIDPGA	A0A077RVS7	Calcium-dependent protein kinase(predicted)	TRAES_3BF009500070CFD_C1	CAMK/CAMK1
A0A3B6HYR1-282S	Autophagy-related protein 13a(predicted) OS=Triticum aestivum OX=4565 PE=4 SV=1	--	AAMTRRHSWSIDPGA	A0A1D5UK41	Calcium-dependent protein kinase(predicted)	CAMPLR22A2D_LOCUS4557	CAMK/CAMK1
A0A3B6HYR1-354S	Autophagy-related protein 13a(predicted) OS=Triticum aestivum OX=4565 PE=4 SV=1	--	NSLFRYESAPVVIPT	A0A077RVS7	Calcium-dependent protein kinase(predicted)	TRAES_3BF009500070CFD_C1	CAMK/CAMK1
A0A3B6HYR1-354S	Autophagy-related protein 13a(predicted) OS=Triticum aestivum OX=4565 PE=4 SV=1	--	NSLFRYESAPVVIPT	A0A1D5UK41	Calcium-dependent protein kinase(predicted)	CAMPLR22A2D_LOCUS4557	CAMK/CAMK1
A0A3B6HYR1-375S	Autophagy-related protein 13a(predicted) OS=Triticum aestivum OX=4565 PE=4 SV=1	--	SGLPPSPSFKGKHQL	A0A077S011	E2_bind domain-containing protein	TRAES_3BF029600010CFD_C1	TKL/IRAK
A0A3B6HYR1-392S	Autophagy-related protein 13a(predicted) OS=Triticum aestivum OX=4565 PE=4 SV=1	--	QNYNLTPSPDGDSNV	A0A077S011	E2_bind domain-containing protein	TRAES_3BF029600010CFD_C1	TKL/IRAK
A0A3B6HYT6-42S	Protein kinase domain-containing protein OS=Triticum aestivum OX=4565 PE=4 SV=1	--	RKNKKATSFDEALIG	A0A077RVS7	Calcium-dependent protein kinase(predicted)	TRAES_3BF009500070CFD_C1	CAMK/CAMK1
A0A3B6I072-134S	Arf-GAP domain-containing protein OS=Triticum aestivum OX=4565 PE=4 SV=1	--	TVNVLPSSPVAASQA	A0A077S290	Ras-related protein Rab11B(predicted)	TRAES_3BF022100020CFD_C1	TKL/IRAK
A0A3B6I072-134S	Arf-GAP domain-containing protein OS=Triticum aestivum OX=4565 PE=4 SV=1	--	TVNVLPSSPVAASQA	W5CR66	AP-4 complex subunit epsilon	TRAES_3BF069400020CFD_C1	TKL/IRAK
A0A3B6I0J4-5S	Ankyrin repeat family protein(predicted) OS=Triticum aestivum OX=4565 PE=4 SV=1	--	***MESSSPPPPPRP	W5C6F4	Zinc finger Ran-binding domain-containing protein 3(predicted)	CAMPLR22A2D_LOCUS1389	CMGC/CDK
A0A3B6I116-199S	Proteasome subunit beta OS=Triticum aestivum OX=4565 PE=3 SV=1	--	RREIGGDSPAVATAT	A0A3B6EHM7	Katanin p60 ATPase-containing subunit A1	KATNA1	CK1/CK1
A0A3B6I1K1-140S	SnRK1 beta-gamma subunit(predicted) OS=Triticum aestivum OX=4565 PE=4 SV=1	--	DSFQRMGSLLDGALQ	A0A077RSJ4	SIT4 phosphatase-associated family protein(predicted)	TRAES_3BF021900050CFD_C1	TKL/IRAK
A0A3B6I1K1-140S	SnRK1 beta-gamma subunit(predicted) OS=Triticum aestivum OX=4565 PE=4 SV=1	--	DSFQRMGSLLDGALQ	A0A077S290	Ras-related protein Rab11B(predicted)	TRAES_3BF022100020CFD_C1	TKL/IRAK
A0A3B6I1K1-140S	SnRK1 beta-gamma subunit(predicted) OS=Triticum aestivum OX=4565 PE=4 SV=1	--	DSFQRMGSLLDGALQ	A0A096USR9	RNA helicase	DEAD1-B	TKL/IRAK
A0A3B6I1K1-140S	SnRK1 beta-gamma subunit(predicted) OS=Triticum aestivum OX=4565 PE=4 SV=1	--	DSFQRMGSLLDGALQ	A0A3B5Z060	Type I inorganic proton-pumping pyrophosphatase 4-B	VP4-B	TKL/IRAK
A0A3B6I1K1-140S	SnRK1 beta-gamma subunit(predicted) OS=Triticum aestivum OX=4565 PE=4 SV=1	--	DSFQRMGSLLDGALQ	A0A3B6TRT4	Type I inorganic proton-pumping pyrophosphatase 2-D	VP2-D	TKL/IRAK
A0A3B6I1K1-140S	SnRK1 beta-gamma subunit(predicted) OS=Triticum aestivum OX=4565 PE=4 SV=1	--	DSFQRMGSLLDGALQ	I3NV43	Centromeric histone 3	CENH3	TKL/IRAK
A0A3B6I1K1-140S	SnRK1 beta-gamma subunit(predicted) OS=Triticum aestivum OX=4565 PE=4 SV=1	--	DSFQRMGSLLDGALQ	I3RN54	Inorganic pyrophosphotase	IPP1-1	TKL/IRAK
A0A3B6I1K1-140S	SnRK1 beta-gamma subunit(predicted) OS=Triticum aestivum OX=4565 PE=4 SV=1	--	DSFQRMGSLLDGALQ	Q9FXQ9	TaWIN1	TAWIN1	TKL/IRAK
A0A3B6I1K1-140S	SnRK1 beta-gamma subunit(predicted) OS=Triticum aestivum OX=4565 PE=4 SV=1	--	DSFQRMGSLLDGALQ	W5CQV6	Protein kinase domain-containing protein	TRAES_3BF115300080CFD_C1	TKL/IRAK
A0A3B6I1K1-140S	SnRK1 beta-gamma subunit(predicted) OS=Triticum aestivum OX=4565 PE=4 SV=1	--	DSFQRMGSLLDGALQ	W5CR66	AP-4 complex subunit epsilon	TRAES_3BF069400020CFD_C1	TKL/IRAK
A0A3B6I1K1-140S	SnRK1 beta-gamma subunit(predicted) OS=Triticum aestivum OX=4565 PE=4 SV=1	--	DSFQRMGSLLDGALQ	W5D3E6	Non-specific serine/threonine protein kinase	TRAES_3BF098500040CFD_C1	CAMK/CAMKL
A0A3B6I1K1-140S	SnRK1 beta-gamma subunit(predicted) OS=Triticum aestivum OX=4565 PE=4 SV=1	--	DSFQRMGSLLDGALQ	W5D4F5	WD_REPEATS_REGION domain-containing protein	TRAES_3BF007900030CFD_C1	TKL/IRAK
A0A3B6I1K1-150S	SnRK1 beta-gamma subunit(predicted) OS=Triticum aestivum OX=4565 PE=4 SV=1	--	DGALQEGSPRISEAA	A0A077RSJ4	SIT4 phosphatase-associated family protein(predicted)	TRAES_3BF021900050CFD_C1	TKL/IRAK
A0A3B6I1K1-150S	SnRK1 beta-gamma subunit(predicted) OS=Triticum aestivum OX=4565 PE=4 SV=1	--	DGALQEGSPRISEAA	A0A077S290	Ras-related protein Rab11B(predicted)	TRAES_3BF022100020CFD_C1	TKL/IRAK
A0A3B6I1K1-150S	SnRK1 beta-gamma subunit(predicted) OS=Triticum aestivum OX=4565 PE=4 SV=1	--	DGALQEGSPRISEAA	A0A096USR9	RNA helicase	DEAD1-B	TKL/IRAK
A0A3B6I1K1-150S	SnRK1 beta-gamma subunit(predicted) OS=Triticum aestivum OX=4565 PE=4 SV=1	--	DGALQEGSPRISEAA	A0A3B5Z060	Type I inorganic proton-pumping pyrophosphatase 4-B	VP4-B	TKL/IRAK
A0A3B6I1K1-150S	SnRK1 beta-gamma subunit(predicted) OS=Triticum aestivum OX=4565 PE=4 SV=1	--	DGALQEGSPRISEAA	A0A3B6TRT4	Type I inorganic proton-pumping pyrophosphatase 2-D	VP2-D	TKL/IRAK
A0A3B6I1K1-150S	SnRK1 beta-gamma subunit(predicted) OS=Triticum aestivum OX=4565 PE=4 SV=1	--	DGALQEGSPRISEAA	I3NV43	Centromeric histone 3	CENH3	TKL/IRAK
A0A3B6I1K1-150S	SnRK1 beta-gamma subunit(predicted) OS=Triticum aestivum OX=4565 PE=4 SV=1	--	DGALQEGSPRISEAA	I3RN54	Inorganic pyrophosphotase	IPP1-1	TKL/IRAK
A0A3B6I1K1-150S	SnRK1 beta-gamma subunit(predicted) OS=Triticum aestivum OX=4565 PE=4 SV=1	--	DGALQEGSPRISEAA	Q9FXQ9	TaWIN1	TAWIN1	TKL/IRAK
A0A3B6I1K1-150S	SnRK1 beta-gamma subunit(predicted) OS=Triticum aestivum OX=4565 PE=4 SV=1	--	DGALQEGSPRISEAA	W5CQV6	Protein kinase domain-containing protein	TRAES_3BF115300080CFD_C1	TKL/IRAK
A0A3B6I1K1-150S	SnRK1 beta-gamma subunit(predicted) OS=Triticum aestivum OX=4565 PE=4 SV=1	--	DGALQEGSPRISEAA	W5CR66	AP-4 complex subunit epsilon	TRAES_3BF069400020CFD_C1	TKL/IRAK
A0A3B6I1K1-150S	SnRK1 beta-gamma subunit(predicted) OS=Triticum aestivum OX=4565 PE=4 SV=1	--	DGALQEGSPRISEAA	W5D4F5	WD_REPEATS_REGION domain-containing protein	TRAES_3BF007900030CFD_C1	TKL/IRAK
A0A3B6I1S7-293S	Pre-mRNA-splicing factor of RES complex protein(predicted) OS=Triticum aestivum OX=4565 PE=4 SV=1	--	SEEPGDISPPRRRKH	A0A2X0TUN1	DEAD-box ATP-dependent RNA helicase 32(predicted)	CAMPLR22A2D_LOCUS2132	TKL/IRAK
A0A3B6I1S7-293S	Pre-mRNA-splicing factor of RES complex protein(predicted) OS=Triticum aestivum OX=4565 PE=4 SV=1	--	SEEPGDISPPRRRKH	W5CQV6	Protein kinase domain-containing protein	TRAES_3BF115300080CFD_C1	TKL/IRAK
A0A3B6I1S7-341S	Pre-mRNA-splicing factor of RES complex protein(predicted) OS=Triticum aestivum OX=4565 PE=4 SV=1	--	KSASDDLSPPRKERD	A0A2X0TUN1	DEAD-box ATP-dependent RNA helicase 32(predicted)	CAMPLR22A2D_LOCUS2132	TKL/IRAK
A0A3B6I1S7-341S	Pre-mRNA-splicing factor of RES complex protein(predicted) OS=Triticum aestivum OX=4565 PE=4 SV=1	--	KSASDDLSPPRKERD	W5CQV6	Protein kinase domain-containing protein	TRAES_3BF115300080CFD_C1	TKL/IRAK
A0A3B6I7R0-317S	RING-type domain-containing protein OS=Triticum aestivum OX=4565 PE=4 SV=1	--	SDQDGAGSGDYSNDP	A0A077S011	E2_bind domain-containing protein	TRAES_3BF029600010CFD_C1	TKL/IRAK
A0A3B6IKM0-14S	Alba domain-containing protein OS=Triticum aestivum OX=4565 PE=4 SV=1	--	VERPRPESAIAENEI	A0A096USR9	RNA helicase	DEAD1-B	TKL/IRAK
A0A3B6IKM0-14S	Alba domain-containing protein OS=Triticum aestivum OX=4565 PE=4 SV=1	--	VERPRPESAIAENEI	A0A1D6BIT2	ABP protein	ABP	TKL/IRAK
A0A3B6IKM0-14S	Alba domain-containing protein OS=Triticum aestivum OX=4565 PE=4 SV=1	--	VERPRPESAIAENEI	A0A1D6D9Q7	DEAD-box ATP-dependent RNA helicase 53(predicted)	CAMPLR22A2D_LOCUS2504	TKL/IRAK
A0A3B6IKM0-14S	Alba domain-containing protein OS=Triticum aestivum OX=4565 PE=4 SV=1	--	VERPRPESAIAENEI	A0A2X0TUN1	DEAD-box ATP-dependent RNA helicase 32(predicted)	CAMPLR22A2D_LOCUS2132	TKL/IRAK
A0A3B6IKM0-14S	Alba domain-containing protein OS=Triticum aestivum OX=4565 PE=4 SV=1	--	VERPRPESAIAENEI	W5D4F5	WD_REPEATS_REGION domain-containing protein	TRAES_3BF007900030CFD_C1	TKL/IRAK
A0A3B6IL34-199S	Proteasome subunit beta OS=Triticum aestivum OX=4565 PE=3 SV=1	--	RREIGGDSPAAATAT	A0A3B6EHM7	Katanin p60 ATPase-containing subunit A1	KATNA1	CK1/CK1
A0A3B6IL68-674S	Eukaryotic translation initiation factor 3 subunit B OS=Triticum aestivum OX=4565 PE=3 SV=1	--	QLRGGEDSDKEEEAE	A0A096USR9	RNA helicase	DEAD1-B	TKL/IRAK
A0A3B6IL68-674S	Eukaryotic translation initiation factor 3 subunit B OS=Triticum aestivum OX=4565 PE=3 SV=1	--	QLRGGEDSDKEEEAE	A0A1D6BIT2	ABP protein	ABP	TKL/IRAK
A0A3B6IL68-674S	Eukaryotic translation initiation factor 3 subunit B OS=Triticum aestivum OX=4565 PE=3 SV=1	--	QLRGGEDSDKEEEAE	A0A1D6D9Q7	DEAD-box ATP-dependent RNA helicase 53(predicted)	CAMPLR22A2D_LOCUS2504	TKL/IRAK
A0A3B6IL68-674S	Eukaryotic translation initiation factor 3 subunit B OS=Triticum aestivum OX=4565 PE=3 SV=1	--	QLRGGEDSDKEEEAE	A0A2X0TUN1	DEAD-box ATP-dependent RNA helicase 32(predicted)	CAMPLR22A2D_LOCUS2132	TKL/IRAK
A0A3B6IL68-674S	Eukaryotic translation initiation factor 3 subunit B OS=Triticum aestivum OX=4565 PE=3 SV=1	--	QLRGGEDSDKEEEAE	E6Y3A2	Putative translation initiation factor	PTIF	TKL/IRAK
A0A3B6IL68-674S	Eukaryotic translation initiation factor 3 subunit B OS=Triticum aestivum OX=4565 PE=3 SV=1	--	QLRGGEDSDKEEEAE	Q9FXQ9	TaWIN1	TAWIN1	TKL/IRAK
A0A3B6IL68-674S	Eukaryotic translation initiation factor 3 subunit B OS=Triticum aestivum OX=4565 PE=3 SV=1	--	QLRGGEDSDKEEEAE	W5D4F5	WD_REPEATS_REGION domain-containing protein	TRAES_3BF007900030CFD_C1	TKL/IRAK
A0A3B6ILQ0-394S	Serine/threonine-protein kinase CTR1(predicted) OS=Triticum aestivum OX=4565 PE=4 SV=1	--	PLQARESSPSSSEHD	A0A1D6DI56	Putative ankyrin-kinase(predicted)	CAMPLR22A2D_LOCUS1441	TKL/MLK
A0A3B6IM42-7S	ELYS domain-containing protein OS=Triticum aestivum OX=4565 PE=4 SV=1	--	*MEALPSSPRHPPKY	A9J209	MIKC-type MADS-box transcription factor WM24A	WM24A	TKL/IRAK
A0A3B6IM42-897S	ELYS domain-containing protein OS=Triticum aestivum OX=4565 PE=4 SV=1	--	SRWRSDESSEDEDEA	A9J209	MIKC-type MADS-box transcription factor WM24A	WM24A	TKL/IRAK
A0A3B6IMX7-814S	DNA_pol3_gamma3 domain-containing protein OS=Triticum aestivum OX=4565 PE=4 SV=1	--	RTASGHSSPHDLASL	W5C6F4	Zinc finger Ran-binding domain-containing protein 3(predicted)	CAMPLR22A2D_LOCUS1389	CMGC/CDK
A0A3B6IN03-448S	Stress-induced-phosphoprotein 1(predicted) OS=Triticum aestivum OX=4565 PE=4 SV=1	--	AGQSGSSSDSD****	A0A3B6EHM7	Katanin p60 ATPase-containing subunit A1	KATNA1	CK1/CK1
A0A3B6IN12-1173S	Protein kinase domain-containing protein OS=Triticum aestivum OX=4565 PE=3 SV=1	--	LCAVKAISIPNDSKS	A0A077S011	E2_bind domain-containing protein	TRAES_3BF029600010CFD_C1	TKL/IRAK
A0A3B6IN12-1173S	Protein kinase domain-containing protein OS=Triticum aestivum OX=4565 PE=3 SV=1	--	LCAVKAISIPNDSKS	A0A077S290	Ras-related protein Rab11B(predicted)	TRAES_3BF022100020CFD_C1	TKL/IRAK
A0A3B6IN12-1173S	Protein kinase domain-containing protein OS=Triticum aestivum OX=4565 PE=3 SV=1	--	LCAVKAISIPNDSKS	Q9FXQ9	TaWIN1	TAWIN1	TKL/IRAK
A0A3B6IN12-1173S	Protein kinase domain-containing protein OS=Triticum aestivum OX=4565 PE=3 SV=1	--	LCAVKAISIPNDSKS	W5CQV6	Protein kinase domain-containing protein	TRAES_3BF115300080CFD_C1	TKL/IRAK
A0A3B6IN38-107S	Lymphoid-specific helicase(predicted) OS=Triticum aestivum OX=4565 PE=4 SV=1	--	VEPLDATSPLPIDLA	A0A077RSJ4	SIT4 phosphatase-associated family protein(predicted)	TRAES_3BF021900050CFD_C1	TKL/IRAK
A0A3B6IN38-107S	Lymphoid-specific helicase(predicted) OS=Triticum aestivum OX=4565 PE=4 SV=1	--	VEPLDATSPLPIDLA	A0A096USR9	RNA helicase	DEAD1-B	TKL/IRAK
A0A3B6IN38-107S	Lymphoid-specific helicase(predicted) OS=Triticum aestivum OX=4565 PE=4 SV=1	--	VEPLDATSPLPIDLA	A0A1D6D9Q7	DEAD-box ATP-dependent RNA helicase 53(predicted)	CAMPLR22A2D_LOCUS2504	TKL/IRAK
A0A3B6IN38-107S	Lymphoid-specific helicase(predicted) OS=Triticum aestivum OX=4565 PE=4 SV=1	--	VEPLDATSPLPIDLA	I3NV43	Centromeric histone 3	CENH3	TKL/IRAK
A0A3B6IN38-107S	Lymphoid-specific helicase(predicted) OS=Triticum aestivum OX=4565 PE=4 SV=1	--	VEPLDATSPLPIDLA	I3RN54	Inorganic pyrophosphotase	IPP1-1	TKL/IRAK
A0A3B6IN38-107S	Lymphoid-specific helicase(predicted) OS=Triticum aestivum OX=4565 PE=4 SV=1	--	VEPLDATSPLPIDLA	W5C421	RING-type domain-containing protein	CAMPLR22A2D_LOCUS211	TKL/IRAK
A0A3B6IN38-107S	Lymphoid-specific helicase(predicted) OS=Triticum aestivum OX=4565 PE=4 SV=1	--	VEPLDATSPLPIDLA	W5C6F4	Zinc finger Ran-binding domain-containing protein 3(predicted)	CAMPLR22A2D_LOCUS1389	CMGC/CDK
A0A3B6INK9-14S	Cell division cycle-like protein(predicted) OS=Triticum aestivum OX=4565 PE=4 SV=1	--	KKQKPSVSPQPSPRT	A0A1D6BIT2	ABP protein	ABP	TKL/IRAK
A0A3B6INK9-14S	Cell division cycle-like protein(predicted) OS=Triticum aestivum OX=4565 PE=4 SV=1	--	KKQKPSVSPQPSPRT	A0A1D6D9Q7	DEAD-box ATP-dependent RNA helicase 53(predicted)	CAMPLR22A2D_LOCUS2504	TKL/IRAK
A0A3B6INK9-14S	Cell division cycle-like protein(predicted) OS=Triticum aestivum OX=4565 PE=4 SV=1	--	KKQKPSVSPQPSPRT	A0A2X0TUN1	DEAD-box ATP-dependent RNA helicase 32(predicted)	CAMPLR22A2D_LOCUS2132	TKL/IRAK
A0A3B6INL6-17S	Meiotically up-regulated gene 70 protein(predicted) OS=Triticum aestivum OX=4565 PE=4 SV=1	--	AQNRRTRSRPPSAAS	W5D3E6	Non-specific serine/threonine protein kinase	TRAES_3BF098500040CFD_C1	CAMK/CAMKL
A0A3B6IP56-243S	UBA domain-containing protein 7(predicted) OS=Triticum aestivum OX=4565 PE=4 SV=1	--	VPGSAYPSPGRFTDP	A0A077S290	Ras-related protein Rab11B(predicted)	TRAES_3BF022100020CFD_C1	TKL/IRAK
A0A3B6IP56-243S	UBA domain-containing protein 7(predicted) OS=Triticum aestivum OX=4565 PE=4 SV=1	--	VPGSAYPSPGRFTDP	W5CR66	AP-4 complex subunit epsilon	TRAES_3BF069400020CFD_C1	TKL/IRAK
A0A3B6IP77-608S	Beta-adaptin-like protein OS=Triticum aestivum OX=4565 PE=3 SV=1	--	GETGYSESPSQGVDG	A0A077S290	Ras-related protein Rab11B(predicted)	TRAES_3BF022100020CFD_C1	TKL/IRAK
A0A3B6IP77-608S	Beta-adaptin-like protein OS=Triticum aestivum OX=4565 PE=3 SV=1	--	GETGYSESPSQGVDG	Q9FXQ9	TaWIN1	TAWIN1	TKL/IRAK
A0A3B6IP77-608S	Beta-adaptin-like protein OS=Triticum aestivum OX=4565 PE=3 SV=1	--	GETGYSESPSQGVDG	W5CR66	AP-4 complex subunit epsilon	TRAES_3BF069400020CFD_C1	TKL/IRAK
A0A3B6IPE6-115S	Phospholipid-transporting ATPase OS=Triticum aestivum OX=4565 PE=3 SV=1	--	GVMEMQRSPSSLEVG	W5A3G2	Hyperosmolality-gated Ca2+ permeable channel	OSCA1.4	CAMK/CAMKL
A0A3B6IPE6-115S	Phospholipid-transporting ATPase OS=Triticum aestivum OX=4565 PE=3 SV=1	--	GVMEMQRSPSSLEVG	W5CYL8	t-SNARE coiled-coil homology domain-containing protein	TRAES_3BF094200040CFD_C1	CAMK/CAMKL
A0A3B6IPM1-100S	WD_REPEATS_REGION domain-containing protein OS=Triticum aestivum OX=4565 PE=4 SV=1	--	GNGSRTLSFAGSNGV	W5C6F4	Zinc finger Ran-binding domain-containing protein 3(predicted)	CAMPLR22A2D_LOCUS1389	CMGC/CDK
A0A3B6IPM1-441S	WD_REPEATS_REGION domain-containing protein OS=Triticum aestivum OX=4565 PE=4 SV=1	--	LRHPSSGSPTFSSGS	W5C6F4	Zinc finger Ran-binding domain-containing protein 3(predicted)	CAMPLR22A2D_LOCUS1389	CMGC/CDK
A0A3B6IPM1-542S	WD_REPEATS_REGION domain-containing protein OS=Triticum aestivum OX=4565 PE=4 SV=1	--	SKDKMITSPNKAGAS	W5C6F4	Zinc finger Ran-binding domain-containing protein 3(predicted)	CAMPLR22A2D_LOCUS1389	CMGC/CDK
A0A3B6IPV4-501S	VHS domain-containing protein OS=Triticum aestivum OX=4565 PE=4 SV=1	--	EMLTRTESLSLNQRN	W5A3G2	Hyperosmolality-gated Ca2+ permeable channel	OSCA1.4	CAMK/CAMKL
A0A3B6IPV4-501S	VHS domain-containing protein OS=Triticum aestivum OX=4565 PE=4 SV=1	--	EMLTRTESLSLNQRN	W5CYL8	t-SNARE coiled-coil homology domain-containing protein	TRAES_3BF094200040CFD_C1	CAMK/CAMKL
A0A3B6IQ37-523S	Transcription initiation factor TFIID component TAF4 family protein, expressed(predicted) OS=Triticum aestivum OX=4565 PE=4 SV=1	--	PLEAIGSSPPPSGKK	A0A077RSJ4	SIT4 phosphatase-associated family protein(predicted)	TRAES_3BF021900050CFD_C1	TKL/IRAK
A0A3B6IQ37-523S	Transcription initiation factor TFIID component TAF4 family protein, expressed(predicted) OS=Triticum aestivum OX=4565 PE=4 SV=1	--	PLEAIGSSPPPSGKK	E6Y3A2	Putative translation initiation factor	PTIF	TKL/IRAK
A0A3B6IRB3-660S	Peptidase S59 domain-containing protein OS=Triticum aestivum OX=4565 PE=4 SV=1	--	FFADDEESPVTPKAD	W5C6F4	Zinc finger Ran-binding domain-containing protein 3(predicted)	CAMPLR22A2D_LOCUS1389	CMGC/CDK
A0A3B6IRB3-663T	Peptidase S59 domain-containing protein OS=Triticum aestivum OX=4565 PE=4 SV=1	--	DDEESPVTPKADAFF	W5C6F4	Zinc finger Ran-binding domain-containing protein 3(predicted)	CAMPLR22A2D_LOCUS1389	CMGC/CDK
A0A3B6IRI3-188S	Kinesin-4(predicted) OS=Triticum aestivum OX=4565 PE=3 SV=1	--	KSLVRKNSEPFRRCQ	A0A077S290	Ras-related protein Rab11B(predicted)	TRAES_3BF022100020CFD_C1	TKL/IRAK
A0A3B6IRI3-188S	Kinesin-4(predicted) OS=Triticum aestivum OX=4565 PE=3 SV=1	--	KSLVRKNSEPFRRCQ	A0A1D6BIT2	ABP protein	ABP	TKL/IRAK
A0A3B6IRQ8-242S	14_3_3 domain-containing protein OS=Triticum aestivum OX=4565 PE=3 SV=1	--	EGETSKDSDIDMEEG	A4K4Y8	Tubulin alpha chain	TUBA-4A	CK1/CK1
A0A3B6IRY1-173T	Non-specific serine/threonine protein kinase OS=Triticum aestivum OX=4565 PE=3 SV=1	--	HDGHFLKTSCGSPNY	A0A1D6DI56	Putative ankyrin-kinase(predicted)	CAMPLR22A2D_LOCUS1441	TKL/MLK
A0A3B6IS42-225S	RRM domain-containing protein OS=Triticum aestivum OX=4565 PE=4 SV=1	--	HERRISPSSNGHGPP	A0A096USR9	RNA helicase	DEAD1-B	TKL/IRAK
A0A3B6IS42-225S	RRM domain-containing protein OS=Triticum aestivum OX=4565 PE=4 SV=1	--	HERRISPSSNGHGPP	A0A1D6D9Q7	DEAD-box ATP-dependent RNA helicase 53(predicted)	CAMPLR22A2D_LOCUS2504	TKL/IRAK
A0A3B6IS42-225S	RRM domain-containing protein OS=Triticum aestivum OX=4565 PE=4 SV=1	--	HERRISPSSNGHGPP	A0A2X0TUN1	DEAD-box ATP-dependent RNA helicase 32(predicted)	CAMPLR22A2D_LOCUS2132	TKL/IRAK
A0A3B6IS42-225S	RRM domain-containing protein OS=Triticum aestivum OX=4565 PE=4 SV=1	--	HERRISPSSNGHGPP	W5CW28	GRAS domain-containing protein	TRAES_3BF021600230CFD_C1	TKL/IRAK
A0A3B6IS42-225S	RRM domain-containing protein OS=Triticum aestivum OX=4565 PE=4 SV=1	--	HERRISPSSNGHGPP	W5D4F5	WD_REPEATS_REGION domain-containing protein	TRAES_3BF007900030CFD_C1	TKL/IRAK
A0A3B6IS68-139S	ANK_REP_REGION domain-containing protein OS=Triticum aestivum OX=4565 PE=4 SV=1	--	RLEQSLASPSPSPKA	A0A077RSJ4	SIT4 phosphatase-associated family protein(predicted)	TRAES_3BF021900050CFD_C1	TKL/IRAK
A0A3B6IS68-139S	ANK_REP_REGION domain-containing protein OS=Triticum aestivum OX=4565 PE=4 SV=1	--	RLEQSLASPSPSPKA	A0A077S011	E2_bind domain-containing protein	TRAES_3BF029600010CFD_C1	TKL/IRAK
A0A3B6IS68-139S	ANK_REP_REGION domain-containing protein OS=Triticum aestivum OX=4565 PE=4 SV=1	--	RLEQSLASPSPSPKA	A0A077S290	Ras-related protein Rab11B(predicted)	TRAES_3BF022100020CFD_C1	TKL/IRAK
A0A3B6IS68-64S	ANK_REP_REGION domain-containing protein OS=Triticum aestivum OX=4565 PE=4 SV=1	--	PALVMSSSGKRLDQS	A0A077RSJ4	SIT4 phosphatase-associated family protein(predicted)	TRAES_3BF021900050CFD_C1	TKL/IRAK
A0A3B6IS68-64S	ANK_REP_REGION domain-containing protein OS=Triticum aestivum OX=4565 PE=4 SV=1	--	PALVMSSSGKRLDQS	A0A077S011	E2_bind domain-containing protein	TRAES_3BF029600010CFD_C1	TKL/IRAK
A0A3B6IS68-64S	ANK_REP_REGION domain-containing protein OS=Triticum aestivum OX=4565 PE=4 SV=1	--	PALVMSSSGKRLDQS	A0A077S290	Ras-related protein Rab11B(predicted)	TRAES_3BF022100020CFD_C1	TKL/IRAK
A0A3B6ISU1-1056S	Guanine nucleotide exchange factor SPIKE 1(predicted) OS=Triticum aestivum OX=4565 PE=3 SV=1	--	PDAERPASPKYSDRL	A0A077RVS7	Calcium-dependent protein kinase(predicted)	TRAES_3BF009500070CFD_C1	CAMK/CAMK1
A0A3B6ISU1-1056S	Guanine nucleotide exchange factor SPIKE 1(predicted) OS=Triticum aestivum OX=4565 PE=3 SV=1	--	PDAERPASPKYSDRL	A0A1D5UK41	Calcium-dependent protein kinase(predicted)	CAMPLR22A2D_LOCUS4557	CAMK/CAMK1
A0A3B6ISU1-1116S	Guanine nucleotide exchange factor SPIKE 1(predicted) OS=Triticum aestivum OX=4565 PE=3 SV=1	--	EALAQAQSSRIGSTA	A0A077RVS7	Calcium-dependent protein kinase(predicted)	TRAES_3BF009500070CFD_C1	CAMK/CAMK1
A0A3B6ISU1-1116S	Guanine nucleotide exchange factor SPIKE 1(predicted) OS=Triticum aestivum OX=4565 PE=3 SV=1	--	EALAQAQSSRIGSTA	A0A1D5UK41	Calcium-dependent protein kinase(predicted)	CAMPLR22A2D_LOCUS4557	CAMK/CAMK1
A0A3B6ISU1-1116S	Guanine nucleotide exchange factor SPIKE 1(predicted) OS=Triticum aestivum OX=4565 PE=3 SV=1	--	EALAQAQSSRIGSTA	A0A3B6EHM7	Katanin p60 ATPase-containing subunit A1	KATNA1	CK1/CK1
A0A3B6IUI9-22S	HTH La-type RNA-binding domain-containing protein OS=Triticum aestivum OX=4565 PE=4 SV=1	--	AGTPPHGSPVAGKRA	A0A2X0TUN1	DEAD-box ATP-dependent RNA helicase 32(predicted)	CAMPLR22A2D_LOCUS2132	TKL/IRAK
A0A3B6IUI9-22S	HTH La-type RNA-binding domain-containing protein OS=Triticum aestivum OX=4565 PE=4 SV=1	--	AGTPPHGSPVAGKRA	W5D4F5	WD_REPEATS_REGION domain-containing protein	TRAES_3BF007900030CFD_C1	TKL/IRAK
A0A3B6IUK8-354S	2-Hacid_dh_C domain-containing protein OS=Triticum aestivum OX=4565 PE=4 SV=1	--	SSSSRFASPEDSKYK	A0A3B6LJL1	Calmodulin	CAM11-5B	CAMK/CAMK1
A0A3B6IUK8-354S	2-Hacid_dh_C domain-containing protein OS=Triticum aestivum OX=4565 PE=4 SV=1	--	SSSSRFASPEDSKYK	I3RN54	Inorganic pyrophosphotase	IPP1-1	TKL/IRAK
A0A3B6IUK8-354S	2-Hacid_dh_C domain-containing protein OS=Triticum aestivum OX=4565 PE=4 SV=1	--	SSSSRFASPEDSKYK	W5D4X8	Probable calcium-binding protein CML10(predicted)	TRAES_3BF089000150CFD_C1	CAMK/CAMK1
A0A3B6IUN7-69S	Histone domain-containing protein OS=Triticum aestivum OX=4565 PE=3 SV=1	--	EIRKYQKSTELLIRK	A0A1D6D9Q7	DEAD-box ATP-dependent RNA helicase 53(predicted)	CAMPLR22A2D_LOCUS2504	TKL/IRAK
A0A3B6IUN7-69S	Histone domain-containing protein OS=Triticum aestivum OX=4565 PE=3 SV=1	--	EIRKYQKSTELLIRK	I3NV43	Centromeric histone 3	CENH3	TKL/IRAK
A0A3B6IUN7-69S	Histone domain-containing protein OS=Triticum aestivum OX=4565 PE=3 SV=1	--	EIRKYQKSTELLIRK	Q9FXQ9	TaWIN1	TAWIN1	TKL/IRAK
A0A3B6IUS6-82S	Heat shock cognate 70 kDa protein(predicted) OS=Triticum aestivum OX=4565 PE=3 SV=1	--	RLIGRRFSDASVQSD	A0A3B6LJL1	Calmodulin	CAM11-5B	CAMK/CAMK1
A0A3B6IUS6-82S	Heat shock cognate 70 kDa protein(predicted) OS=Triticum aestivum OX=4565 PE=3 SV=1	--	RLIGRRFSDASVQSD	W5CYL8	t-SNARE coiled-coil homology domain-containing protein	TRAES_3BF094200040CFD_C1	CAMK/CAMKL
A0A3B6IUS6-82S	Heat shock cognate 70 kDa protein(predicted) OS=Triticum aestivum OX=4565 PE=3 SV=1	--	RLIGRRFSDASVQSD	W5D4X8	Probable calcium-binding protein CML10(predicted)	TRAES_3BF089000150CFD_C1	CAMK/CAMK1
A0A3B6IV57-6S	UDENN domain-containing protein OS=Triticum aestivum OX=4565 PE=4 SV=1	--	**MNRIPSVSLRGDP	A0A077S290	Ras-related protein Rab11B(predicted)	TRAES_3BF022100020CFD_C1	TKL/IRAK
A0A3B6IVX0-35S	C-CAP/cofactor C-like domain-containing protein OS=Triticum aestivum OX=4565 PE=4 SV=1	--	TAASSAGSPEASPVA	A4K4Y8	Tubulin alpha chain	TUBA-4A	CK1/CK1
A0A3B6IWE5-145S	Bromo domain-containing protein OS=Triticum aestivum OX=4565 PE=4 SV=1	--	NLRQASDSEEEQPKT	I3NV43	Centromeric histone 3	CENH3	TKL/IRAK
A0A3B6IWE5-175S	Bromo domain-containing protein OS=Triticum aestivum OX=4565 PE=4 SV=1	--	EKVEDDGSPDLSNVK	W5C6F4	Zinc finger Ran-binding domain-containing protein 3(predicted)	CAMPLR22A2D_LOCUS1389	CMGC/CDK
A0A3B6IWE5-529S	Bromo domain-containing protein OS=Triticum aestivum OX=4565 PE=4 SV=1	--	QDENRSASPSLNAAG	W5C6F4	Zinc finger Ran-binding domain-containing protein 3(predicted)	CAMPLR22A2D_LOCUS1389	CMGC/CDK
A0A3B6IWE5-537S	Bromo domain-containing protein OS=Triticum aestivum OX=4565 PE=4 SV=1	--	PSLNAAGSPPRGKAA	I3NV43	Centromeric histone 3	CENH3	TKL/IRAK
A0A3B6IWE5-537S	Bromo domain-containing protein OS=Triticum aestivum OX=4565 PE=4 SV=1	--	PSLNAAGSPPRGKAA	W5C6F4	Zinc finger Ran-binding domain-containing protein 3(predicted)	CAMPLR22A2D_LOCUS1389	CMGC/CDK
A0A3B6IWR7-45S	C2H2-type domain-containing protein OS=Triticum aestivum OX=4565 PE=4 SV=1	--	DAEVIALSPKTLMAT	A0A077S011	E2_bind domain-containing protein	TRAES_3BF029600010CFD_C1	TKL/IRAK
A0A3B6IWR7-45S	C2H2-type domain-containing protein OS=Triticum aestivum OX=4565 PE=4 SV=1	--	DAEVIALSPKTLMAT	I3NV43	Centromeric histone 3	CENH3	TKL/IRAK
A0A3B6IWR7-45S	C2H2-type domain-containing protein OS=Triticum aestivum OX=4565 PE=4 SV=1	--	DAEVIALSPKTLMAT	Q9FXQ9	TaWIN1	TAWIN1	TKL/IRAK
A0A3B6IX48-15S	DEAD-box ATP-dependent RNA helicase 38(predicted) OS=Triticum aestivum OX=4565 PE=4 SV=1	--	KPEPEKKSWADVEEE	A0A096USR9	RNA helicase	DEAD1-B	TKL/IRAK
A0A3B6IX48-15S	DEAD-box ATP-dependent RNA helicase 38(predicted) OS=Triticum aestivum OX=4565 PE=4 SV=1	--	KPEPEKKSWADVEEE	A0A1D6BIT2	ABP protein	ABP	TKL/IRAK
A0A3B6IX48-15S	DEAD-box ATP-dependent RNA helicase 38(predicted) OS=Triticum aestivum OX=4565 PE=4 SV=1	--	KPEPEKKSWADVEEE	A0A1D6D9Q7	DEAD-box ATP-dependent RNA helicase 53(predicted)	CAMPLR22A2D_LOCUS2504	TKL/IRAK
A0A3B6IX48-15S	DEAD-box ATP-dependent RNA helicase 38(predicted) OS=Triticum aestivum OX=4565 PE=4 SV=1	--	KPEPEKKSWADVEEE	A0A2X0TUN1	DEAD-box ATP-dependent RNA helicase 32(predicted)	CAMPLR22A2D_LOCUS2132	TKL/IRAK
A0A3B6IXK5-235S	Peptidase S59 domain-containing protein OS=Triticum aestivum OX=4565 PE=4 SV=1	--	RERMNVDSPNTSGKG	W5C6F4	Zinc finger Ran-binding domain-containing protein 3(predicted)	CAMPLR22A2D_LOCUS1389	CMGC/CDK
A0A3B6IYK5-1121S	Zinc finger CCCH domain-containing protein 44(predicted) OS=Triticum aestivum OX=4565 PE=4 SV=1	--	SNVSVNQSPQSKMFP	W5C6F4	Zinc finger Ran-binding domain-containing protein 3(predicted)	CAMPLR22A2D_LOCUS1389	CMGC/CDK
A0A3B6IYU5-129S	Respiratory burst oxidase protein D, putative, expressed(predicted) OS=Triticum aestivum OX=4565 PE=4 SV=1	--	STRIKQVSQELRRLA	W5CYL8	t-SNARE coiled-coil homology domain-containing protein	TRAES_3BF094200040CFD_C1	CAMK/CAMKL
A0A3B6IYU5-25S	Respiratory burst oxidase protein D, putative, expressed(predicted) OS=Triticum aestivum OX=4565 PE=4 SV=1	--	GERIVPHSGPLGAKR	A0A077RVS7	Calcium-dependent protein kinase(predicted)	TRAES_3BF009500070CFD_C1	CAMK/CAMK1
A0A3B6IYU5-25S	Respiratory burst oxidase protein D, putative, expressed(predicted) OS=Triticum aestivum OX=4565 PE=4 SV=1	--	GERIVPHSGPLGAKR	A0A1D5UK41	Calcium-dependent protein kinase(predicted)	CAMPLR22A2D_LOCUS4557	CAMK/CAMK1
A0A3B6IZ78-170S	LOB domain-containing protein OS=Triticum aestivum OX=4565 PE=4 SV=1	--	SSTAKSKSPSGAGRG	A0A077S8J7	LOB domain-containing protein	TRAES_3BF113300120CFD_C1	TKL/IRAK
A0A3B6IZD9-177S	SRP54 domain-containing protein OS=Triticum aestivum OX=4565 PE=4 SV=1	--	SGSGKDDSDGDSGKE	A0A3B6EHM7	Katanin p60 ATPase-containing subunit A1	KATNA1	CK1/CK1
A0A3B6IZD9-181S	SRP54 domain-containing protein OS=Triticum aestivum OX=4565 PE=4 SV=1	--	KDDSDGDSGKEQNGG	A0A3B6EHM7	Katanin p60 ATPase-containing subunit A1	KATNA1	CK1/CK1
A0A3B6J075-1820S	Transcription regulator(predicted) OS=Triticum aestivum OX=4565 PE=4 SV=1	--	KISRRPGSPELMRQV	A0A096USR9	RNA helicase	DEAD1-B	TKL/IRAK
A0A3B6J075-1820S	Transcription regulator(predicted) OS=Triticum aestivum OX=4565 PE=4 SV=1	--	KISRRPGSPELMRQV	A0A1D6BIT2	ABP protein	ABP	TKL/IRAK
A0A3B6J075-1820S	Transcription regulator(predicted) OS=Triticum aestivum OX=4565 PE=4 SV=1	--	KISRRPGSPELMRQV	A0A1D6D9Q7	DEAD-box ATP-dependent RNA helicase 53(predicted)	CAMPLR22A2D_LOCUS2504	TKL/IRAK
A0A3B6J075-1820S	Transcription regulator(predicted) OS=Triticum aestivum OX=4565 PE=4 SV=1	--	KISRRPGSPELMRQV	A0A2X0TUN1	DEAD-box ATP-dependent RNA helicase 32(predicted)	CAMPLR22A2D_LOCUS2132	TKL/IRAK
A0A3B6J0Q3-657S	AP-2 complex subunit alpha OS=Triticum aestivum OX=4565 PE=3 SV=1	--	LTLVKMPSQNIAEES	W5CYL8	t-SNARE coiled-coil homology domain-containing protein	TRAES_3BF094200040CFD_C1	CAMK/CAMKL
A0A3B6JCY5-33S	Rab-GAP TBC domain-containing protein OS=Triticum aestivum OX=4565 PE=4 SV=1	--	IKTEQSNSPEGILKS	A0A077S290	Ras-related protein Rab11B(predicted)	TRAES_3BF022100020CFD_C1	TKL/IRAK
A0A3B6JCY5-33S	Rab-GAP TBC domain-containing protein OS=Triticum aestivum OX=4565 PE=4 SV=1	--	IKTEQSNSPEGILKS	Q9FXQ9	TaWIN1	TAWIN1	TKL/IRAK
A0A3B6JCY5-33S	Rab-GAP TBC domain-containing protein OS=Triticum aestivum OX=4565 PE=4 SV=1	--	IKTEQSNSPEGILKS	W5CR66	AP-4 complex subunit epsilon	TRAES_3BF069400020CFD_C1	TKL/IRAK
A0A3B6JDZ5-199S	Proteasome subunit beta OS=Triticum aestivum OX=4565 PE=3 SV=1	--	RREIGGDSPATATAT	A0A3B6EHM7	Katanin p60 ATPase-containing subunit A1	KATNA1	CK1/CK1
A0A3B6JED7-101S	Protein kinase domain-containing protein OS=Triticum aestivum OX=4565 PE=3 SV=1	--	DEPPRKRSEDIILTR	A0A077RVS7	Calcium-dependent protein kinase(predicted)	TRAES_3BF009500070CFD_C1	CAMK/CAMK1
A0A3B6JED7-101S	Protein kinase domain-containing protein OS=Triticum aestivum OX=4565 PE=3 SV=1	--	DEPPRKRSEDIILTR	A0A1D5UK41	Calcium-dependent protein kinase(predicted)	CAMPLR22A2D_LOCUS4557	CAMK/CAMK1
A0A3B6JED7-101S	Protein kinase domain-containing protein OS=Triticum aestivum OX=4565 PE=3 SV=1	--	DEPPRKRSEDIILTR	A0A3B6LJL1	Calmodulin	CAM11-5B	CAMK/CAMK1
A0A3B6JED7-101S	Protein kinase domain-containing protein OS=Triticum aestivum OX=4565 PE=3 SV=1	--	DEPPRKRSEDIILTR	W5D4X8	Probable calcium-binding protein CML10(predicted)	TRAES_3BF089000150CFD_C1	CAMK/CAMK1
A0A3B6JED7-111S	Protein kinase domain-containing protein OS=Triticum aestivum OX=4565 PE=3 SV=1	--	IILTRAQSGFACRES	A0A077RVS7	Calcium-dependent protein kinase(predicted)	TRAES_3BF009500070CFD_C1	CAMK/CAMK1
A0A3B6JED7-111S	Protein kinase domain-containing protein OS=Triticum aestivum OX=4565 PE=3 SV=1	--	IILTRAQSGFACRES	A0A1D5UK41	Calcium-dependent protein kinase(predicted)	CAMPLR22A2D_LOCUS4557	CAMK/CAMK1
A0A3B6JED7-111S	Protein kinase domain-containing protein OS=Triticum aestivum OX=4565 PE=3 SV=1	--	IILTRAQSGFACRES	A0A3B6LJL1	Calmodulin	CAM11-5B	CAMK/CAMK1
A0A3B6JED7-111S	Protein kinase domain-containing protein OS=Triticum aestivum OX=4565 PE=3 SV=1	--	IILTRAQSGFACRES	W5D3E6	Non-specific serine/threonine protein kinase	TRAES_3BF098500040CFD_C1	CAMK/CAMKL
A0A3B6JED7-111S	Protein kinase domain-containing protein OS=Triticum aestivum OX=4565 PE=3 SV=1	--	IILTRAQSGFACRES	W5D4X8	Probable calcium-binding protein CML10(predicted)	TRAES_3BF089000150CFD_C1	CAMK/CAMK1
A0A3B6JEH4-476T	Uridine kinase OS=Triticum aestivum OX=4565 PE=3 SV=1	--	TDDYQSSTPFFADDK	W5C6F4	Zinc finger Ran-binding domain-containing protein 3(predicted)	CAMPLR22A2D_LOCUS1389	CMGC/CDK
A0A3B6JEI1-958T	Protein HIRA OS=Triticum aestivum OX=4565 PE=3 SV=1	--	NVDKMDVTPPAAEAK	W5C6F4	Zinc finger Ran-binding domain-containing protein 3(predicted)	CAMPLR22A2D_LOCUS1389	CMGC/CDK
A0A3B6JEI1-972T	Protein HIRA OS=Triticum aestivum OX=4565 PE=3 SV=1	--	KVDKMDVTPPAADAK	W5C6F4	Zinc finger Ran-binding domain-containing protein 3(predicted)	CAMPLR22A2D_LOCUS1389	CMGC/CDK
A0A3B6JEJ1-420S	Pyr_redox_2 domain-containing protein OS=Triticum aestivum OX=4565 PE=4 SV=1	--	RAQPPAASPDELKAA	A0A3B6EHM7	Katanin p60 ATPase-containing subunit A1	KATNA1	CK1/CK1
A0A3B6JEK8-268T	Putative proton-dependent oligopeptide or low-affinity nitrate transporter(predicted) OS=Triticum aestivum OX=4565 PE=3 SV=1	--	RCLDRAATITDLDVK	W5A3G2	Hyperosmolality-gated Ca2+ permeable channel	OSCA1.4	CAMK/CAMKL
A0A3B6JER0-55S	Serine/threonine protein phosphatase 2A regulatory subunit OS=Triticum aestivum OX=4565 PE=3 SV=1	--	SASPVPPSPTSPHAA	W5C6F4	Zinc finger Ran-binding domain-containing protein 3(predicted)	CAMPLR22A2D_LOCUS1389	CMGC/CDK
A0A3B6JF04-189S	RRM domain-containing protein OS=Triticum aestivum OX=4565 PE=4 SV=1	--	RRDDYSASPPRSHHT	A0A096USR9	RNA helicase	DEAD1-B	TKL/IRAK
A0A3B6JF04-189S	RRM domain-containing protein OS=Triticum aestivum OX=4565 PE=4 SV=1	--	RRDDYSASPPRSHHT	A0A1D6D9Q7	DEAD-box ATP-dependent RNA helicase 53(predicted)	CAMPLR22A2D_LOCUS2504	TKL/IRAK
A0A3B6JF04-189S	RRM domain-containing protein OS=Triticum aestivum OX=4565 PE=4 SV=1	--	RRDDYSASPPRSHHT	A0A2X0TUN1	DEAD-box ATP-dependent RNA helicase 32(predicted)	CAMPLR22A2D_LOCUS2132	TKL/IRAK
A0A3B6JF04-189S	RRM domain-containing protein OS=Triticum aestivum OX=4565 PE=4 SV=1	--	RRDDYSASPPRSHHT	W5D4F5	WD_REPEATS_REGION domain-containing protein	TRAES_3BF007900030CFD_C1	TKL/IRAK
A0A3B6JFF8-110S	Nucleoside diphosphate kinase OS=Triticum aestivum OX=4565 PE=3 SV=1	--	GDHAVEVSRNVIHGS	A0A3B6EHM7	Katanin p60 ATPase-containing subunit A1	KATNA1	CK1/CK1
A0A3B6JFF8-110S	Nucleoside diphosphate kinase OS=Triticum aestivum OX=4565 PE=3 SV=1	--	GDHAVEVSRNVIHGS	A4K4Y8	Tubulin alpha chain	TUBA-4A	CK1/CK1
A0A3B6JFF8-119S	Nucleoside diphosphate kinase OS=Triticum aestivum OX=4565 PE=3 SV=1	--	NVIHGSDSVENGKKE	A0A077S011	E2_bind domain-containing protein	TRAES_3BF029600010CFD_C1	TKL/IRAK
A0A3B6JFF8-119S	Nucleoside diphosphate kinase OS=Triticum aestivum OX=4565 PE=3 SV=1	--	NVIHGSDSVENGKKE	A0A096USR9	RNA helicase	DEAD1-B	TKL/IRAK
A0A3B6JFF8-119S	Nucleoside diphosphate kinase OS=Triticum aestivum OX=4565 PE=3 SV=1	--	NVIHGSDSVENGKKE	A0A1D6BIT2	ABP protein	ABP	TKL/IRAK
A0A3B6JFF8-119S	Nucleoside diphosphate kinase OS=Triticum aestivum OX=4565 PE=3 SV=1	--	NVIHGSDSVENGKKE	A0A1D6D9Q7	DEAD-box ATP-dependent RNA helicase 53(predicted)	CAMPLR22A2D_LOCUS2504	TKL/IRAK
A0A3B6JFF8-119S	Nucleoside diphosphate kinase OS=Triticum aestivum OX=4565 PE=3 SV=1	--	NVIHGSDSVENGKKE	A0A2X0TUN1	DEAD-box ATP-dependent RNA helicase 32(predicted)	CAMPLR22A2D_LOCUS2132	TKL/IRAK
A0A3B6JFF8-119S	Nucleoside diphosphate kinase OS=Triticum aestivum OX=4565 PE=3 SV=1	--	NVIHGSDSVENGKKE	A0A3B6EHM7	Katanin p60 ATPase-containing subunit A1	KATNA1	CK1/CK1
A0A3B6JFF8-119S	Nucleoside diphosphate kinase OS=Triticum aestivum OX=4565 PE=3 SV=1	--	NVIHGSDSVENGKKE	A4K4Y8	Tubulin alpha chain	TUBA-4A	CK1/CK1
A0A3B6JFF8-119S	Nucleoside diphosphate kinase OS=Triticum aestivum OX=4565 PE=3 SV=1	--	NVIHGSDSVENGKKE	I3RN54	Inorganic pyrophosphotase	IPP1-1	TKL/IRAK
A0A3B6JFF8-119S	Nucleoside diphosphate kinase OS=Triticum aestivum OX=4565 PE=3 SV=1	--	NVIHGSDSVENGKKE	Q9FXQ9	TaWIN1	TAWIN1	TKL/IRAK
A0A3B6JFG4-151S	Zinc finger CCCH domain-containing protein(predicted) OS=Triticum aestivum OX=4565 PE=4 SV=1	--	NLTSSPVSSPTAEDA	A0A077S011	E2_bind domain-containing protein	TRAES_3BF029600010CFD_C1	TKL/IRAK
A0A3B6JFG4-151S	Zinc finger CCCH domain-containing protein(predicted) OS=Triticum aestivum OX=4565 PE=4 SV=1	--	NLTSSPVSSPTAEDA	W5C421	RING-type domain-containing protein	CAMPLR22A2D_LOCUS211	TKL/IRAK
A0A3B6JFJ4-707S	NADH dehydrogenase [ubiquinone] iron-sulfur protein 1, mitochondrial(predicted) OS=Triticum aestivum OX=4565 PE=3 SV=1	--	PPVKQQVSPAPFKAA	A0A077RSL7	AAA domain-containing protein	TRAES_3BF042900030CFD_C1	CMGC/MAPK
A0A3B6JFP3-54S	Protein kinase domain-containing protein OS=Triticum aestivum OX=4565 PE=4 SV=1	--	EEDEREGSEAGSAAG	A0A3B6EHM7	Katanin p60 ATPase-containing subunit A1	KATNA1	CK1/CK1
A0A3B6JG65-489S	SWI/SNF complex subunit SWI3D(predicted) OS=Triticum aestivum OX=4565 PE=4 SV=1	--	VSVEKQNSPSISPKD	W5C6F4	Zinc finger Ran-binding domain-containing protein 3(predicted)	CAMPLR22A2D_LOCUS1389	CMGC/CDK
A0A3B6JGJ8-42S	SNF1-type serine-threonine protein kinase OS=Triticum aestivum OX=4565 PE=4 SV=1	--	VLHSQPKSTVGTPAY	A0A077RZG8	S-type anion channel SLAH3(predicted)	TRAES_3BF161200010CFD_C1	STE/STE11
A0A3B6JGJ8-42S	SNF1-type serine-threonine protein kinase OS=Triticum aestivum OX=4565 PE=4 SV=1	--	VLHSQPKSTVGTPAY	Q9FXQ9	TaWIN1	TAWIN1	TKL/IRAK
A0A3B6JGQ8-18S	Chaperonin family theta subunit(predicted) OS=Triticum aestivum OX=4565 PE=3 SV=1	--	KDGHKHLSGLDEAVL	A0A3B6LJL1	Calmodulin	CAM11-5B	CAMK/CAMK1
A0A3B6JGQ8-18S	Chaperonin family theta subunit(predicted) OS=Triticum aestivum OX=4565 PE=3 SV=1	--	KDGHKHLSGLDEAVL	W5D4X8	Probable calcium-binding protein CML10(predicted)	TRAES_3BF089000150CFD_C1	CAMK/CAMK1
A0A3B6JH42-244S	Expressed protein(predicted) OS=Triticum aestivum OX=4565 PE=4 SV=1	--	DERDTVLSLPDRDSK	A0A077RSJ4	SIT4 phosphatase-associated family protein(predicted)	TRAES_3BF021900050CFD_C1	TKL/IRAK
A0A3B6JH99-569S	DEAD-box ATP-dependent RNA helicase 52C(predicted) OS=Triticum aestivum OX=4565 PE=4 SV=1	--	RDFRRESSSFGKGGG	A0A3B6LJL1	Calmodulin	CAM11-5B	CAMK/CAMK1
A0A3B6JH99-569S	DEAD-box ATP-dependent RNA helicase 52C(predicted) OS=Triticum aestivum OX=4565 PE=4 SV=1	--	RDFRRESSSFGKGGG	W5D4X8	Probable calcium-binding protein CML10(predicted)	TRAES_3BF089000150CFD_C1	CAMK/CAMK1
A0A3B6JH99-570S	DEAD-box ATP-dependent RNA helicase 52C(predicted) OS=Triticum aestivum OX=4565 PE=4 SV=1	--	DFRRESSSFGKGGGA	A0A3B6LJL1	Calmodulin	CAM11-5B	CAMK/CAMK1
A0A3B6JH99-570S	DEAD-box ATP-dependent RNA helicase 52C(predicted) OS=Triticum aestivum OX=4565 PE=4 SV=1	--	DFRRESSSFGKGGGA	W5D4X8	Probable calcium-binding protein CML10(predicted)	TRAES_3BF089000150CFD_C1	CAMK/CAMK1
A0A3B6JHA6-822S	Expressed protein(predicted) OS=Triticum aestivum OX=4565 PE=4 SV=1	--	MECARPVSPKYQPPE	A0A096USR9	RNA helicase	DEAD1-B	TKL/IRAK
A0A3B6JHA6-822S	Expressed protein(predicted) OS=Triticum aestivum OX=4565 PE=4 SV=1	--	MECARPVSPKYQPPE	A0A1D6D9Q7	DEAD-box ATP-dependent RNA helicase 53(predicted)	CAMPLR22A2D_LOCUS2504	TKL/IRAK
A0A3B6JHA6-822S	Expressed protein(predicted) OS=Triticum aestivum OX=4565 PE=4 SV=1	--	MECARPVSPKYQPPE	A0A2X0TUN1	DEAD-box ATP-dependent RNA helicase 32(predicted)	CAMPLR22A2D_LOCUS2132	TKL/IRAK
A0A3B6JHA6-822S	Expressed protein(predicted) OS=Triticum aestivum OX=4565 PE=4 SV=1	--	MECARPVSPKYQPPE	Q9FXQ9	TaWIN1	TAWIN1	TKL/IRAK
A0A3B6JHF2-26S	Putative calcium-binding protein CML27(predicted) OS=Triticum aestivum OX=4565 PE=4 SV=1	--	SFRLRNGSLNALRLR	A0A077RVS7	Calcium-dependent protein kinase(predicted)	TRAES_3BF009500070CFD_C1	CAMK/CAMK1
A0A3B6JHF2-26S	Putative calcium-binding protein CML27(predicted) OS=Triticum aestivum OX=4565 PE=4 SV=1	--	SFRLRNGSLNALRLR	A0A1D5UK41	Calcium-dependent protein kinase(predicted)	CAMPLR22A2D_LOCUS4557	CAMK/CAMK1
A0A3B6JHU0-42S	Protein kinase domain-containing protein OS=Triticum aestivum OX=4565 PE=4 SV=1	--	RKNKKASSFDEALIG	A0A077RVS7	Calcium-dependent protein kinase(predicted)	TRAES_3BF009500070CFD_C1	CAMK/CAMK1
A0A3B6JI88-115S	Phospholipid-transporting ATPase OS=Triticum aestivum OX=4565 PE=3 SV=1	--	GVMEMQRSPSSLEVG	W5A3G2	Hyperosmolality-gated Ca2+ permeable channel	OSCA1.4	CAMK/CAMKL
A0A3B6JI88-115S	Phospholipid-transporting ATPase OS=Triticum aestivum OX=4565 PE=3 SV=1	--	GVMEMQRSPSSLEVG	W5CYL8	t-SNARE coiled-coil homology domain-containing protein	TRAES_3BF094200040CFD_C1	CAMK/CAMKL
A0A3B6JIX5-287S	FHA domain-containing protein OS=Triticum aestivum OX=4565 PE=4 SV=1	--	ISSASDKSKGHCISP	A0A3B6EHM7	Katanin p60 ATPase-containing subunit A1	KATNA1	CK1/CK1
A0A3B6JIX5-53S	FHA domain-containing protein OS=Triticum aestivum OX=4565 PE=4 SV=1	--	PGRAEEDSEAAAATR	A0A3B6EHM7	Katanin p60 ATPase-containing subunit A1	KATNA1	CK1/CK1
A0A3B6JJ78-46S	Phosphoenolpyruvate carboxykinase(predicted) OS=Triticum aestivum OX=4565 PE=3 SV=1	--	QNIDELHSMQRKRSA	A0A077RZG8	S-type anion channel SLAH3(predicted)	TRAES_3BF161200010CFD_C1	STE/STE11
A0A3B6JJ78-52S	Phosphoenolpyruvate carboxykinase(predicted) OS=Triticum aestivum OX=4565 PE=3 SV=1	--	HSMQRKRSAPTTPIK	A0A3B6LJL1	Calmodulin	CAM11-5B	CAMK/CAMK1
A0A3B6JJ78-52S	Phosphoenolpyruvate carboxykinase(predicted) OS=Triticum aestivum OX=4565 PE=3 SV=1	--	HSMQRKRSAPTTPIK	W5D4X8	Probable calcium-binding protein CML10(predicted)	TRAES_3BF089000150CFD_C1	CAMK/CAMK1
A0A3B6JJ96-277S	Alpha-1,4-glucan-protein synthase (UDP-forming)(predicted) OS=Triticum aestivum OX=4565 PE=4 SV=1	--	YLWHSKASNPFVNLK	W5D4F5	WD_REPEATS_REGION domain-containing protein	TRAES_3BF007900030CFD_C1	TKL/IRAK
A0A3B6JJU8-258S	Protein kinase domain-containing protein OS=Triticum aestivum OX=4565 PE=4 SV=1	--	KYENPSVSPPNLAAL	W5D3E6	Non-specific serine/threonine protein kinase	TRAES_3BF098500040CFD_C1	CAMK/CAMKL
A0A3B6JK58-89S	Non-specific serine/threonine protein kinase OS=Triticum aestivum OX=4565 PE=3 SV=1	--	VITKRSHSLVGPTSL	A0A3B6LJL1	Calmodulin	CAM11-5B	CAMK/CAMK1
A0A3B6JK58-89S	Non-specific serine/threonine protein kinase OS=Triticum aestivum OX=4565 PE=3 SV=1	--	VITKRSHSLVGPTSL	W5D3E6	Non-specific serine/threonine protein kinase	TRAES_3BF098500040CFD_C1	CAMK/CAMKL
A0A3B6JK58-89S	Non-specific serine/threonine protein kinase OS=Triticum aestivum OX=4565 PE=3 SV=1	--	VITKRSHSLVGPTSL	W5D4X8	Probable calcium-binding protein CML10(predicted)	TRAES_3BF089000150CFD_C1	CAMK/CAMK1
A0A3B6JK98-54S	Lysine-specific demethylase JMJ25(predicted) OS=Triticum aestivum OX=4565 PE=4 SV=1	--	LRATLRRSPPSYAAA	W5C6F4	Zinc finger Ran-binding domain-containing protein 3(predicted)	CAMPLR22A2D_LOCUS1389	CMGC/CDK
A0A3B6JKL6-106S	AAA domain-containing protein OS=Triticum aestivum OX=4565 PE=4 SV=1	--	DEDWLRYSPPPAAEA	W5C6F4	Zinc finger Ran-binding domain-containing protein 3(predicted)	CAMPLR22A2D_LOCUS1389	CMGC/CDK
A0A3B6JKP8-118S	DNA (cytosine-5)-methyltransferase CMT1(predicted) OS=Triticum aestivum OX=4565 PE=3 SV=1	--	ADPGEEGSAETRGAR	I3NV43	Centromeric histone 3	CENH3	TKL/IRAK
A0A3B6JKU8-51S	AMPKBI domain-containing protein OS=Triticum aestivum OX=4565 PE=4 SV=1	--	NHVRRACSVGVVGAS	W5D3E6	Non-specific serine/threonine protein kinase	TRAES_3BF098500040CFD_C1	CAMK/CAMKL
A0A3B6JKX4-200S	Cell division cycle protein 48-like protein(predicted) OS=Triticum aestivum OX=4565 PE=3 SV=1	--	LLFGPPGSGKTLIAR	A0A077S011	E2_bind domain-containing protein	TRAES_3BF029600010CFD_C1	TKL/IRAK
A0A3B6JKX4-200S	Cell division cycle protein 48-like protein(predicted) OS=Triticum aestivum OX=4565 PE=3 SV=1	--	LLFGPPGSGKTLIAR	A0A096USR9	RNA helicase	DEAD1-B	TKL/IRAK
A0A3B6JKX4-200S	Cell division cycle protein 48-like protein(predicted) OS=Triticum aestivum OX=4565 PE=3 SV=1	--	LLFGPPGSGKTLIAR	A0A1D6BIT2	ABP protein	ABP	TKL/IRAK
A0A3B6JKX4-200S	Cell division cycle protein 48-like protein(predicted) OS=Triticum aestivum OX=4565 PE=3 SV=1	--	LLFGPPGSGKTLIAR	A0A1D6D9Q7	DEAD-box ATP-dependent RNA helicase 53(predicted)	CAMPLR22A2D_LOCUS2504	TKL/IRAK
A0A3B6JKX4-540S	Cell division cycle protein 48-like protein(predicted) OS=Triticum aestivum OX=4565 PE=3 SV=1	--	IATQRGSSVGDAGGA	A0A3B6LJL1	Calmodulin	CAM11-5B	CAMK/CAMK1
A0A3B6JKX4-540S	Cell division cycle protein 48-like protein(predicted) OS=Triticum aestivum OX=4565 PE=3 SV=1	--	IATQRGSSVGDAGGA	W5D4X8	Probable calcium-binding protein CML10(predicted)	TRAES_3BF089000150CFD_C1	CAMK/CAMK1
A0A3B6JLN9-642S	PWI domain-containing protein OS=Triticum aestivum OX=4565 PE=4 SV=1	--	KVDEAFQSDGGSPLQ	A0A096USR9	RNA helicase	DEAD1-B	TKL/IRAK
A0A3B6JLN9-642S	PWI domain-containing protein OS=Triticum aestivum OX=4565 PE=4 SV=1	--	KVDEAFQSDGGSPLQ	A0A1D6BIT2	ABP protein	ABP	TKL/IRAK
A0A3B6JLN9-642S	PWI domain-containing protein OS=Triticum aestivum OX=4565 PE=4 SV=1	--	KVDEAFQSDGGSPLQ	A0A1D6D9Q7	DEAD-box ATP-dependent RNA helicase 53(predicted)	CAMPLR22A2D_LOCUS2504	TKL/IRAK
A0A3B6JLN9-642S	PWI domain-containing protein OS=Triticum aestivum OX=4565 PE=4 SV=1	--	KVDEAFQSDGGSPLQ	A0A2X0TUN1	DEAD-box ATP-dependent RNA helicase 32(predicted)	CAMPLR22A2D_LOCUS2132	TKL/IRAK
A0A3B6JLT1-74S	LIM domain-containing protein WLIM2a(predicted) OS=Triticum aestivum OX=4565 PE=4 SV=1	--	ETGSYNKSFQSQSPA	A0A077S290	Ras-related protein Rab11B(predicted)	TRAES_3BF022100020CFD_C1	TKL/IRAK
A0A3B6JLT1-79S	LIM domain-containing protein WLIM2a(predicted) OS=Triticum aestivum OX=4565 PE=4 SV=1	--	NKSFQSQSPAKSATE	A0A077S290	Ras-related protein Rab11B(predicted)	TRAES_3BF022100020CFD_C1	TKL/IRAK
A0A3B6JLT1-97S	LIM domain-containing protein WLIM2a(predicted) OS=Triticum aestivum OX=4565 PE=4 SV=1	--	PELTRSPSKAAGMFS	A0A3B6LJL1	Calmodulin	CAM11-5B	CAMK/CAMK1
A0A3B6JLT1-97S	LIM domain-containing protein WLIM2a(predicted) OS=Triticum aestivum OX=4565 PE=4 SV=1	--	PELTRSPSKAAGMFS	W5D4X8	Probable calcium-binding protein CML10(predicted)	TRAES_3BF089000150CFD_C1	CAMK/CAMK1
A0A3B6JMR7-12S	MFS domain-containing protein OS=Triticum aestivum OX=4565 PE=3 SV=1	--	TRPLVRDSEANLHAK	W5CR66	AP-4 complex subunit epsilon	TRAES_3BF069400020CFD_C1	TKL/IRAK
A0A3B6JMT5-660S	Protein kinase domain-containing protein OS=Triticum aestivum OX=4565 PE=4 SV=1	--	AQHATTDSPAAPAPE	W5CQV6	Protein kinase domain-containing protein	TRAES_3BF115300080CFD_C1	TKL/IRAK
A0A3B6JNE7-18S	Calcium-transporting ATPase OS=Triticum aestivum OX=4565 PE=3 SV=1	--	GVKPKHSSDEALGRW	A0A3B5Z060	Type I inorganic proton-pumping pyrophosphatase 4-B	VP4-B	TKL/IRAK
A0A3B6JNE7-18S	Calcium-transporting ATPase OS=Triticum aestivum OX=4565 PE=3 SV=1	--	GVKPKHSSDEALGRW	A0A3B6LJL1	Calmodulin	CAM11-5B	CAMK/CAMK1
A0A3B6JNE7-18S	Calcium-transporting ATPase OS=Triticum aestivum OX=4565 PE=3 SV=1	--	GVKPKHSSDEALGRW	A0A3B6TRT4	Type I inorganic proton-pumping pyrophosphatase 2-D	VP2-D	TKL/IRAK
A0A3B6JNE7-18S	Calcium-transporting ATPase OS=Triticum aestivum OX=4565 PE=3 SV=1	--	GVKPKHSSDEALGRW	I3RN54	Inorganic pyrophosphotase	IPP1-1	TKL/IRAK
A0A3B6JNE7-18S	Calcium-transporting ATPase OS=Triticum aestivum OX=4565 PE=3 SV=1	--	GVKPKHSSDEALGRW	Q9FXQ9	TaWIN1	TAWIN1	TKL/IRAK
A0A3B6JNE7-18S	Calcium-transporting ATPase OS=Triticum aestivum OX=4565 PE=3 SV=1	--	GVKPKHSSDEALGRW	W5A3G2	Hyperosmolality-gated Ca2+ permeable channel	OSCA1.4	CAMK/CAMKL
A0A3B6JNE7-18S	Calcium-transporting ATPase OS=Triticum aestivum OX=4565 PE=3 SV=1	--	GVKPKHSSDEALGRW	W5C0R0	MSP domain-containing protein	CAMPLR22A2D_LOCUS3683	TKL/IRAK
A0A3B6JNE7-18S	Calcium-transporting ATPase OS=Triticum aestivum OX=4565 PE=3 SV=1	--	GVKPKHSSDEALGRW	W5CYL8	t-SNARE coiled-coil homology domain-containing protein	TRAES_3BF094200040CFD_C1	CAMK/CAMKL
A0A3B6JNE7-18S	Calcium-transporting ATPase OS=Triticum aestivum OX=4565 PE=3 SV=1	--	GVKPKHSSDEALGRW	W5D4X8	Probable calcium-binding protein CML10(predicted)	TRAES_3BF089000150CFD_C1	CAMK/CAMK1
A0A3B6JNM0-442S	ABC transporter C family member 3(predicted) OS=Triticum aestivum OX=4565 PE=4 SV=1	--	SSLSRSLSSAEEKDK	W5D3E6	Non-specific serine/threonine protein kinase	TRAES_3BF098500040CFD_C1	CAMK/CAMKL
A0A3B6JNX4-31S	Protein kinase domain-containing protein OS=Triticum aestivum OX=4565 PE=4 SV=1	--	AAPARRPSFSASAHR	W5CQV6	Protein kinase domain-containing protein	TRAES_3BF115300080CFD_C1	TKL/IRAK
A0A3B6JP19-31S	Ubiquitin carboxyl-terminal hydrolase 26(predicted) OS=Triticum aestivum OX=4565 PE=3 SV=1	--	AALKRIHSTGAITQD	I3NV43	Centromeric histone 3	CENH3	TKL/IRAK
A0A3B6JP46-18S	Alba domain-containing protein OS=Triticum aestivum OX=4565 PE=4 SV=1	--	RPEAAAISENEIRIT	A0A096USR9	RNA helicase	DEAD1-B	TKL/IRAK
A0A3B6JP46-18S	Alba domain-containing protein OS=Triticum aestivum OX=4565 PE=4 SV=1	--	RPEAAAISENEIRIT	A0A1D6BIT2	ABP protein	ABP	TKL/IRAK
A0A3B6JP46-18S	Alba domain-containing protein OS=Triticum aestivum OX=4565 PE=4 SV=1	--	RPEAAAISENEIRIT	A0A1D6D9Q7	DEAD-box ATP-dependent RNA helicase 53(predicted)	CAMPLR22A2D_LOCUS2504	TKL/IRAK
A0A3B6JP46-18S	Alba domain-containing protein OS=Triticum aestivum OX=4565 PE=4 SV=1	--	RPEAAAISENEIRIT	A0A2X0TUN1	DEAD-box ATP-dependent RNA helicase 32(predicted)	CAMPLR22A2D_LOCUS2132	TKL/IRAK
A0A3B6JP46-18S	Alba domain-containing protein OS=Triticum aestivum OX=4565 PE=4 SV=1	--	RPEAAAISENEIRIT	W5D4F5	WD_REPEATS_REGION domain-containing protein	TRAES_3BF007900030CFD_C1	TKL/IRAK
A0A3B6JPA4-7S	DEAD-box ATP-dependent RNA helicase 29 OS=Triticum aestivum OX=4565 PE=3 SV=1	--	*MAPSGKSSPSTDGA	A0A077RSJ4	SIT4 phosphatase-associated family protein(predicted)	TRAES_3BF021900050CFD_C1	TKL/IRAK
A0A3B6JPA4-7S	DEAD-box ATP-dependent RNA helicase 29 OS=Triticum aestivum OX=4565 PE=3 SV=1	--	*MAPSGKSSPSTDGA	A0A096USR9	RNA helicase	DEAD1-B	TKL/IRAK
A0A3B6JPA4-7S	DEAD-box ATP-dependent RNA helicase 29 OS=Triticum aestivum OX=4565 PE=3 SV=1	--	*MAPSGKSSPSTDGA	A0A1D6BIT2	ABP protein	ABP	TKL/IRAK
A0A3B6JPA4-7S	DEAD-box ATP-dependent RNA helicase 29 OS=Triticum aestivum OX=4565 PE=3 SV=1	--	*MAPSGKSSPSTDGA	A0A1D6D9Q7	DEAD-box ATP-dependent RNA helicase 53(predicted)	CAMPLR22A2D_LOCUS2504	TKL/IRAK
A0A3B6JPA4-7S	DEAD-box ATP-dependent RNA helicase 29 OS=Triticum aestivum OX=4565 PE=3 SV=1	--	*MAPSGKSSPSTDGA	A0A2X0TUN1	DEAD-box ATP-dependent RNA helicase 32(predicted)	CAMPLR22A2D_LOCUS2132	TKL/IRAK
A0A3B6JPA4-7S	DEAD-box ATP-dependent RNA helicase 29 OS=Triticum aestivum OX=4565 PE=3 SV=1	--	*MAPSGKSSPSTDGA	W5D4F5	WD_REPEATS_REGION domain-containing protein	TRAES_3BF007900030CFD_C1	TKL/IRAK
A0A3B6JPI5-8S	Putative aquaporin TIP4-1(predicted) OS=Triticum aestivum OX=4565 PE=3 SV=1	--	MDTKHADSFDERDVV	A0A077S290	Ras-related protein Rab11B(predicted)	TRAES_3BF022100020CFD_C1	TKL/IRAK
A0A3B6JPI5-8S	Putative aquaporin TIP4-1(predicted) OS=Triticum aestivum OX=4565 PE=3 SV=1	--	MDTKHADSFDERDVV	A0A3B6EHM7	Katanin p60 ATPase-containing subunit A1	KATNA1	CK1/CK1
A0A3B6JQ97-95S	N-acetyltransferase domain-containing protein OS=Triticum aestivum OX=4565 PE=4 SV=1	--	RRLDLSASSPLADPE	I3RN54	Inorganic pyrophosphotase	IPP1-1	TKL/IRAK
A0A3B6JQ97-95S	N-acetyltransferase domain-containing protein OS=Triticum aestivum OX=4565 PE=4 SV=1	--	RRLDLSASSPLADPE	Q9FXQ9	TaWIN1	TAWIN1	TKL/IRAK
A0A3B6JQ97-95S	N-acetyltransferase domain-containing protein OS=Triticum aestivum OX=4565 PE=4 SV=1	--	RRLDLSASSPLADPE	W5D4F5	WD_REPEATS_REGION domain-containing protein	TRAES_3BF007900030CFD_C1	TKL/IRAK
A0A3B6K9H6-79S	dUTPase domain-containing protein OS=Triticum aestivum OX=4565 PE=4 SV=1	--	PKAAAAPSPAPLLLK	A0A077S011	E2_bind domain-containing protein	TRAES_3BF029600010CFD_C1	TKL/IRAK
A0A3B6KA28-43S	LisH domain-containing protein OS=Triticum aestivum OX=4565 PE=4 SV=1	--	KGAATKASPGPDPRV	A0A1D6BIT2	ABP protein	ABP	TKL/IRAK
A0A3B6KA28-43S	LisH domain-containing protein OS=Triticum aestivum OX=4565 PE=4 SV=1	--	KGAATKASPGPDPRV	A0A1D6D9Q7	DEAD-box ATP-dependent RNA helicase 53(predicted)	CAMPLR22A2D_LOCUS2504	TKL/IRAK
A0A3B6KA28-43S	LisH domain-containing protein OS=Triticum aestivum OX=4565 PE=4 SV=1	--	KGAATKASPGPDPRV	A0A2X0TUN1	DEAD-box ATP-dependent RNA helicase 32(predicted)	CAMPLR22A2D_LOCUS2132	TKL/IRAK
A0A3B6KCH9-101S	Phosphatidylinositol 3,4,5-trisphosphate 3-phosphatase and protein-tyrosine-phosphatase PTEN2A(predicted) OS=Triticum aestivum OX=4565 PE=4 SV=1	--	QPSSGQESPTGKNTV	A0A3B6EHM7	Katanin p60 ATPase-containing subunit A1	KATNA1	CK1/CK1
A0A3B6KCH9-113S	Phosphatidylinositol 3,4,5-trisphosphate 3-phosphatase and protein-tyrosine-phosphatase PTEN2A(predicted) OS=Triticum aestivum OX=4565 PE=4 SV=1	--	NTVSRLASGLGLRLS	A0A077RVS7	Calcium-dependent protein kinase(predicted)	TRAES_3BF009500070CFD_C1	CAMK/CAMK1
A0A3B6KCH9-113S	Phosphatidylinositol 3,4,5-trisphosphate 3-phosphatase and protein-tyrosine-phosphatase PTEN2A(predicted) OS=Triticum aestivum OX=4565 PE=4 SV=1	--	NTVSRLASGLGLRLS	A0A1D5UK41	Calcium-dependent protein kinase(predicted)	CAMPLR22A2D_LOCUS4557	CAMK/CAMK1
A0A3B6KCH9-113S	Phosphatidylinositol 3,4,5-trisphosphate 3-phosphatase and protein-tyrosine-phosphatase PTEN2A(predicted) OS=Triticum aestivum OX=4565 PE=4 SV=1	--	NTVSRLASGLGLRLS	A0A3B6LJL1	Calmodulin	CAM11-5B	CAMK/CAMK1
A0A3B6KCH9-113S	Phosphatidylinositol 3,4,5-trisphosphate 3-phosphatase and protein-tyrosine-phosphatase PTEN2A(predicted) OS=Triticum aestivum OX=4565 PE=4 SV=1	--	NTVSRLASGLGLRLS	W5A3G2	Hyperosmolality-gated Ca2+ permeable channel	OSCA1.4	CAMK/CAMKL
A0A3B6KCH9-113S	Phosphatidylinositol 3,4,5-trisphosphate 3-phosphatase and protein-tyrosine-phosphatase PTEN2A(predicted) OS=Triticum aestivum OX=4565 PE=4 SV=1	--	NTVSRLASGLGLRLS	W5D3E6	Non-specific serine/threonine protein kinase	TRAES_3BF098500040CFD_C1	CAMK/CAMKL
A0A3B6KCH9-113S	Phosphatidylinositol 3,4,5-trisphosphate 3-phosphatase and protein-tyrosine-phosphatase PTEN2A(predicted) OS=Triticum aestivum OX=4565 PE=4 SV=1	--	NTVSRLASGLGLRLS	W5D4X8	Probable calcium-binding protein CML10(predicted)	TRAES_3BF089000150CFD_C1	CAMK/CAMK1
A0A3B6KCH9-541S	Phosphatidylinositol 3,4,5-trisphosphate 3-phosphatase and protein-tyrosine-phosphatase PTEN2A(predicted) OS=Triticum aestivum OX=4565 PE=4 SV=1	--	DDKDDVFSDNEAEDG	A0A3B6EHM7	Katanin p60 ATPase-containing subunit A1	KATNA1	CK1/CK1
A0A3B6KCH9-549S	Phosphatidylinositol 3,4,5-trisphosphate 3-phosphatase and protein-tyrosine-phosphatase PTEN2A(predicted) OS=Triticum aestivum OX=4565 PE=4 SV=1	--	DNEAEDGSSKGKNEV	A0A3B6EHM7	Katanin p60 ATPase-containing subunit A1	KATNA1	CK1/CK1
A0A3B6KCH9-652S	Phosphatidylinositol 3,4,5-trisphosphate 3-phosphatase and protein-tyrosine-phosphatase PTEN2A(predicted) OS=Triticum aestivum OX=4565 PE=4 SV=1	--	GDEDDYESE******	A0A3B6EHM7	Katanin p60 ATPase-containing subunit A1	KATNA1	CK1/CK1
A0A3B6KD46-77S	Histone deacetylase OS=Triticum aestivum OX=4565 PE=4 SV=1	--	LVDGPKGSPARPGHI	W5C6F4	Zinc finger Ran-binding domain-containing protein 3(predicted)	CAMPLR22A2D_LOCUS1389	CMGC/CDK
A0A3B6KDR2-65S	Poly(RC)-binding protein 1(predicted) OS=Triticum aestivum OX=4565 PE=4 SV=1	--	KGTNNEESGNPSDEA	A0A096USR9	RNA helicase	DEAD1-B	TKL/IRAK
A0A3B6KDR2-65S	Poly(RC)-binding protein 1(predicted) OS=Triticum aestivum OX=4565 PE=4 SV=1	--	KGTNNEESGNPSDEA	A0A1D6D9Q7	DEAD-box ATP-dependent RNA helicase 53(predicted)	CAMPLR22A2D_LOCUS2504	TKL/IRAK
A0A3B6KDR2-65S	Poly(RC)-binding protein 1(predicted) OS=Triticum aestivum OX=4565 PE=4 SV=1	--	KGTNNEESGNPSDEA	A0A2X0TUN1	DEAD-box ATP-dependent RNA helicase 32(predicted)	CAMPLR22A2D_LOCUS2132	TKL/IRAK
A0A3B6KDR2-65S	Poly(RC)-binding protein 1(predicted) OS=Triticum aestivum OX=4565 PE=4 SV=1	--	KGTNNEESGNPSDEA	W5D4F5	WD_REPEATS_REGION domain-containing protein	TRAES_3BF007900030CFD_C1	TKL/IRAK
A0A3B6KEE5-74S	Pre-mRNA-splicing factor 3(predicted) OS=Triticum aestivum OX=4565 PE=4 SV=1	--	RHRSHSPSESPPAAK	A0A096USR9	RNA helicase	DEAD1-B	TKL/IRAK
A0A3B6KEE5-74S	Pre-mRNA-splicing factor 3(predicted) OS=Triticum aestivum OX=4565 PE=4 SV=1	--	RHRSHSPSESPPAAK	A0A1D6BIT2	ABP protein	ABP	TKL/IRAK
A0A3B6KEE5-74S	Pre-mRNA-splicing factor 3(predicted) OS=Triticum aestivum OX=4565 PE=4 SV=1	--	RHRSHSPSESPPAAK	A0A1D6D9Q7	DEAD-box ATP-dependent RNA helicase 53(predicted)	CAMPLR22A2D_LOCUS2504	TKL/IRAK
A0A3B6KEE5-74S	Pre-mRNA-splicing factor 3(predicted) OS=Triticum aestivum OX=4565 PE=4 SV=1	--	RHRSHSPSESPPAAK	A0A2X0TUN1	DEAD-box ATP-dependent RNA helicase 32(predicted)	CAMPLR22A2D_LOCUS2132	TKL/IRAK
A0A3B6KEM9-83S	Protein kinase family protein, putative, expressed(predicted) OS=Triticum aestivum OX=4565 PE=4 SV=1	--	AWGRGSASFSHSSPL	W5D3E6	Non-specific serine/threonine protein kinase	TRAES_3BF098500040CFD_C1	CAMK/CAMKL
A0A3B6KF15-267S	Plus3 domain-containing protein OS=Triticum aestivum OX=4565 PE=4 SV=1	--	RDDEFDESPSRLDPL	A0A3B6EHM7	Katanin p60 ATPase-containing subunit A1	KATNA1	CK1/CK1
A0A3B6KF15-267S	Plus3 domain-containing protein OS=Triticum aestivum OX=4565 PE=4 SV=1	--	RDDEFDESPSRLDPL	W5C6F4	Zinc finger Ran-binding domain-containing protein 3(predicted)	CAMPLR22A2D_LOCUS1389	CMGC/CDK
A0A3B6KFV3-182S	Nuclear pore complex protein NUP1(predicted) OS=Triticum aestivum OX=4565 PE=4 SV=1	--	NNIKQTLSPEKEKGS	W5C6F4	Zinc finger Ran-binding domain-containing protein 3(predicted)	CAMPLR22A2D_LOCUS1389	CMGC/CDK
A0A3B6KGD5-204S	Cellulose synthase OS=Triticum aestivum OX=4565 PE=3 SV=1	--	YPISEPGSAKWGDEK	W5CQV6	Protein kinase domain-containing protein	TRAES_3BF115300080CFD_C1	TKL/IRAK
A0A3B6KGV2-12S	Phospholipid:diacylglycerol acyltransferase 1(predicted) OS=Triticum aestivum OX=4565 PE=4 SV=1	--	RRRRQQQSPPPPSPG	A0A077RVS7	Calcium-dependent protein kinase(predicted)	TRAES_3BF009500070CFD_C1	CAMK/CAMK1
A0A3B6KGV2-12S	Phospholipid:diacylglycerol acyltransferase 1(predicted) OS=Triticum aestivum OX=4565 PE=4 SV=1	--	RRRRQQQSPPPPSPG	A0A1D5UK41	Calcium-dependent protein kinase(predicted)	CAMPLR22A2D_LOCUS4557	CAMK/CAMK1
A0A3B6KHW6-203S	Splicing factor U2af small subunit A(predicted) OS=Triticum aestivum OX=4565 PE=4 SV=1	--	SRSSRSPSPYRHHAR	A0A096USR9	RNA helicase	DEAD1-B	TKL/IRAK
A0A3B6KHW6-203S	Splicing factor U2af small subunit A(predicted) OS=Triticum aestivum OX=4565 PE=4 SV=1	--	SRSSRSPSPYRHHAR	A0A1D6BIT2	ABP protein	ABP	TKL/IRAK
A0A3B6KHW6-203S	Splicing factor U2af small subunit A(predicted) OS=Triticum aestivum OX=4565 PE=4 SV=1	--	SRSSRSPSPYRHHAR	A0A1D6D9Q7	DEAD-box ATP-dependent RNA helicase 53(predicted)	CAMPLR22A2D_LOCUS2504	TKL/IRAK
A0A3B6KHW6-203S	Splicing factor U2af small subunit A(predicted) OS=Triticum aestivum OX=4565 PE=4 SV=1	--	SRSSRSPSPYRHHAR	A0A2X0TUN1	DEAD-box ATP-dependent RNA helicase 32(predicted)	CAMPLR22A2D_LOCUS2132	TKL/IRAK
A0A3B6KJM2-1172S	Zinc finger CCCH domain-containing protein 44(predicted) OS=Triticum aestivum OX=4565 PE=4 SV=1	--	HFDRRPSSNERPQHD	A0A2X0TUN1	DEAD-box ATP-dependent RNA helicase 32(predicted)	CAMPLR22A2D_LOCUS2132	TKL/IRAK
A0A3B6KJM2-1172S	Zinc finger CCCH domain-containing protein 44(predicted) OS=Triticum aestivum OX=4565 PE=4 SV=1	--	HFDRRPSSNERPQHD	I3NV43	Centromeric histone 3	CENH3	TKL/IRAK
A0A3B6KJM2-1172S	Zinc finger CCCH domain-containing protein 44(predicted) OS=Triticum aestivum OX=4565 PE=4 SV=1	--	HFDRRPSSNERPQHD	W5D4F5	WD_REPEATS_REGION domain-containing protein	TRAES_3BF007900030CFD_C1	TKL/IRAK
A0A3B6KJM2-551S	Zinc finger CCCH domain-containing protein 44(predicted) OS=Triticum aestivum OX=4565 PE=4 SV=1	--	AMDPNYESPEEPEED	W5C6F4	Zinc finger Ran-binding domain-containing protein 3(predicted)	CAMPLR22A2D_LOCUS1389	CMGC/CDK
A0A3B6KJM2-580S	Zinc finger CCCH domain-containing protein 44(predicted) OS=Triticum aestivum OX=4565 PE=4 SV=1	--	RKDINPVSPGKGEGR	W5C6F4	Zinc finger Ran-binding domain-containing protein 3(predicted)	CAMPLR22A2D_LOCUS1389	CMGC/CDK
A0A3B6KJM2-611S	Zinc finger CCCH domain-containing protein 44(predicted) OS=Triticum aestivum OX=4565 PE=4 SV=1	--	WSSTQLESPHGRRST	W5C6F4	Zinc finger Ran-binding domain-containing protein 3(predicted)	CAMPLR22A2D_LOCUS1389	CMGC/CDK
A0A3B6KJM2-634S	Zinc finger CCCH domain-containing protein 44(predicted) OS=Triticum aestivum OX=4565 PE=4 SV=1	--	GYTGKSESPNVSTQK	W5C6F4	Zinc finger Ran-binding domain-containing protein 3(predicted)	CAMPLR22A2D_LOCUS1389	CMGC/CDK
A0A3B6KKB6-243S	UBX domain-containing protein OS=Triticum aestivum OX=4565 PE=4 SV=1	--	INLEDRLSDEDMESA	A4K4Y8	Tubulin alpha chain	TUBA-4A	CK1/CK1
A0A3B6KKM0-227S	MBD2(predicted) OS=Triticum aestivum OX=4565 PE=4 SV=1	--	KKRPKNASPSDEATT	I3NV43	Centromeric histone 3	CENH3	TKL/IRAK
A0A3B6KKM0-227S	MBD2(predicted) OS=Triticum aestivum OX=4565 PE=4 SV=1	--	KKRPKNASPSDEATT	W5C6F4	Zinc finger Ran-binding domain-containing protein 3(predicted)	CAMPLR22A2D_LOCUS1389	CMGC/CDK
A0A3B6KKM0-59S	MBD2(predicted) OS=Triticum aestivum OX=4565 PE=4 SV=1	--	DEFGEDSSPLQQSAA	W5C6F4	Zinc finger Ran-binding domain-containing protein 3(predicted)	CAMPLR22A2D_LOCUS1389	CMGC/CDK
A0A3B6KKN2-480S	RRM domain-containing protein OS=Triticum aestivum OX=4565 PE=4 SV=1	--	RPPEREWSGAPERRR	A0A096USR9	RNA helicase	DEAD1-B	TKL/IRAK
A0A3B6KKN2-480S	RRM domain-containing protein OS=Triticum aestivum OX=4565 PE=4 SV=1	--	RPPEREWSGAPERRR	A0A1D6D9Q7	DEAD-box ATP-dependent RNA helicase 53(predicted)	CAMPLR22A2D_LOCUS2504	TKL/IRAK
A0A3B6KKN2-480S	RRM domain-containing protein OS=Triticum aestivum OX=4565 PE=4 SV=1	--	RPPEREWSGAPERRR	A0A2X0TUN1	DEAD-box ATP-dependent RNA helicase 32(predicted)	CAMPLR22A2D_LOCUS2132	TKL/IRAK
A0A3B6KKN2-480S	RRM domain-containing protein OS=Triticum aestivum OX=4565 PE=4 SV=1	--	RPPEREWSGAPERRR	W5D4F5	WD_REPEATS_REGION domain-containing protein	TRAES_3BF007900030CFD_C1	TKL/IRAK
A0A3B6KLK9-88S	E3 ubiquitin protein ligase DRIP2(predicted) OS=Triticum aestivum OX=4565 PE=4 SV=1	--	EDVASPDSPPNKRKE	I3NV43	Centromeric histone 3	CENH3	TKL/IRAK
A0A3B6KLW8-488S	XPGI domain-containing protein OS=Triticum aestivum OX=4565 PE=4 SV=1	--	SRAGSRKSPPVDLTK	W5C6F4	Zinc finger Ran-binding domain-containing protein 3(predicted)	CAMPLR22A2D_LOCUS1389	CMGC/CDK
A0A3B6KN03-162S	Serine/threonine-protein kinase STY46(predicted) OS=Triticum aestivum OX=4565 PE=4 SV=1	--	RLLNRQQSIHPPPAF	W5D3E6	Non-specific serine/threonine protein kinase	TRAES_3BF098500040CFD_C1	CAMK/CAMKL
A0A3B6KNW0-115S	Bromo domain-containing protein OS=Triticum aestivum OX=4565 PE=4 SV=1	--	GREEPSDSGPTTPLP	I3NV43	Centromeric histone 3	CENH3	TKL/IRAK
A0A3B6KNY1-35S	DNA topoisomerase OS=Triticum aestivum OX=4565 PE=4 SV=1	--	KRPRLSTSPSPTPAA	A0A096USR9	RNA helicase	DEAD1-B	TKL/IRAK
A0A3B6KNY6-155S	CULLIN_2 domain-containing protein OS=Triticum aestivum OX=4565 PE=3 SV=1	--	QLLQRHTSAIIEKGF	A0A3B6LJL1	Calmodulin	CAM11-5B	CAMK/CAMK1
A0A3B6KNY6-155S	CULLIN_2 domain-containing protein OS=Triticum aestivum OX=4565 PE=3 SV=1	--	QLLQRHTSAIIEKGF	W5D4X8	Probable calcium-binding protein CML10(predicted)	TRAES_3BF089000150CFD_C1	CAMK/CAMK1
A0A3B6KNY6-366S	CULLIN_2 domain-containing protein OS=Triticum aestivum OX=4565 PE=3 SV=1	--	NDSFKQSSQARTKLP	A0A3B6LJL1	Calmodulin	CAM11-5B	CAMK/CAMK1
A0A3B6KNY6-366S	CULLIN_2 domain-containing protein OS=Triticum aestivum OX=4565 PE=3 SV=1	--	NDSFKQSSQARTKLP	W5D4X8	Probable calcium-binding protein CML10(predicted)	TRAES_3BF089000150CFD_C1	CAMK/CAMK1
A0A3B6KNZ6-399S	Expressed protein(predicted) OS=Triticum aestivum OX=4565 PE=4 SV=1	--	SDFAEGSSPHQEPPS	W5C6F4	Zinc finger Ran-binding domain-containing protein 3(predicted)	CAMPLR22A2D_LOCUS1389	CMGC/CDK
A0A3B6KNZ6-461S	Expressed protein(predicted) OS=Triticum aestivum OX=4565 PE=4 SV=1	--	QLNIIAPSPKGKQSG	W5C6F4	Zinc finger Ran-binding domain-containing protein 3(predicted)	CAMPLR22A2D_LOCUS1389	CMGC/CDK
A0A3B6KNZ6-78S	Expressed protein(predicted) OS=Triticum aestivum OX=4565 PE=4 SV=1	--	GGAARLFSSVFRKRF	A0A096USR9	RNA helicase	DEAD1-B	TKL/IRAK
A0A3B6KNZ6-78S	Expressed protein(predicted) OS=Triticum aestivum OX=4565 PE=4 SV=1	--	GGAARLFSSVFRKRF	A0A1D6BIT2	ABP protein	ABP	TKL/IRAK
A0A3B6KNZ6-78S	Expressed protein(predicted) OS=Triticum aestivum OX=4565 PE=4 SV=1	--	GGAARLFSSVFRKRF	A0A1D6D9Q7	DEAD-box ATP-dependent RNA helicase 53(predicted)	CAMPLR22A2D_LOCUS2504	TKL/IRAK
A0A3B6KNZ6-78S	Expressed protein(predicted) OS=Triticum aestivum OX=4565 PE=4 SV=1	--	GGAARLFSSVFRKRF	A0A2X0TUN1	DEAD-box ATP-dependent RNA helicase 32(predicted)	CAMPLR22A2D_LOCUS2132	TKL/IRAK
A0A3B6KNZ6-78S	Expressed protein(predicted) OS=Triticum aestivum OX=4565 PE=4 SV=1	--	GGAARLFSSVFRKRF	I3NV43	Centromeric histone 3	CENH3	TKL/IRAK
A0A3B6KPF7-2675S	WD repeat and FYVE domain-containing protein 3(predicted) OS=Triticum aestivum OX=4565 PE=4 SV=1	--	FKGGSTASPPIGWTD	A0A1D6DI56	Putative ankyrin-kinase(predicted)	CAMPLR22A2D_LOCUS1441	TKL/MLK
A0A3B6KPF7-2740S	WD repeat and FYVE domain-containing protein 3(predicted) OS=Triticum aestivum OX=4565 PE=4 SV=1	--	TRTSEDKSDKELLDN	A0A1D6DI56	Putative ankyrin-kinase(predicted)	CAMPLR22A2D_LOCUS1441	TKL/MLK
A0A3B6KQ52-341S	Calcium-dependent protein kinase 7(predicted) OS=Triticum aestivum OX=4565 PE=4 SV=1	--	RQRFSNLSLKLHKDG	A0A077RVS7	Calcium-dependent protein kinase(predicted)	TRAES_3BF009500070CFD_C1	CAMK/CAMK1
A0A3B6KQ52-341S	Calcium-dependent protein kinase 7(predicted) OS=Triticum aestivum OX=4565 PE=4 SV=1	--	RQRFSNLSLKLHKDG	A0A1D5UK41	Calcium-dependent protein kinase(predicted)	CAMPLR22A2D_LOCUS4557	CAMK/CAMK1
A0A3B6KQ52-341S	Calcium-dependent protein kinase 7(predicted) OS=Triticum aestivum OX=4565 PE=4 SV=1	--	RQRFSNLSLKLHKDG	A0A3B6LJL1	Calmodulin	CAM11-5B	CAMK/CAMK1
A0A3B6KQ52-341S	Calcium-dependent protein kinase 7(predicted) OS=Triticum aestivum OX=4565 PE=4 SV=1	--	RQRFSNLSLKLHKDG	W5D4X8	Probable calcium-binding protein CML10(predicted)	TRAES_3BF089000150CFD_C1	CAMK/CAMK1
A0A3B6KQ70-471S	Transcriptional adapter OS=Triticum aestivum OX=4565 PE=4 SV=1	--	LDAGGRDSPKTTGPT	W5C6F4	Zinc finger Ran-binding domain-containing protein 3(predicted)	CAMPLR22A2D_LOCUS1389	CMGC/CDK
A0A3B6KQK8-577S	Molybdenum cofactor sulfurase(predicted) OS=Triticum aestivum OX=4565 PE=4 SV=1	--	DAAVRSVSQELEHVK	A0A077S011	E2_bind domain-containing protein	TRAES_3BF029600010CFD_C1	TKL/IRAK
A0A3B6KR09-399S	Inosine-5'-monophosphate dehydrogenase OS=Triticum aestivum OX=4565 PE=3 SV=1	--	KKYRGMGSLEAMTKG	A0A3B6EHM7	Katanin p60 ATPase-containing subunit A1	KATNA1	CK1/CK1
A0A3B6KR09-399S	Inosine-5'-monophosphate dehydrogenase OS=Triticum aestivum OX=4565 PE=3 SV=1	--	KKYRGMGSLEAMTKG	A4K4Y8	Tubulin alpha chain	TUBA-4A	CK1/CK1
A0A3B6KR46-21S	DAGKc domain-containing protein OS=Triticum aestivum OX=4565 PE=4 SV=1	--	PRASRSRSQLGAVSL	A0A077S290	Ras-related protein Rab11B(predicted)	TRAES_3BF022100020CFD_C1	TKL/IRAK
A0A3B6KR46-21S	DAGKc domain-containing protein OS=Triticum aestivum OX=4565 PE=4 SV=1	--	PRASRSRSQLGAVSL	A0A2X0TUN1	DEAD-box ATP-dependent RNA helicase 32(predicted)	CAMPLR22A2D_LOCUS2132	TKL/IRAK
A0A3B6KR46-21S	DAGKc domain-containing protein OS=Triticum aestivum OX=4565 PE=4 SV=1	--	PRASRSRSQLGAVSL	W5CR66	AP-4 complex subunit epsilon	TRAES_3BF069400020CFD_C1	TKL/IRAK
A0A3B6KRZ8-215S	ES43 protein(predicted) OS=Triticum aestivum OX=4565 PE=4 SV=1	--	SHESTGESDEKVQSK	A0A077S011	E2_bind domain-containing protein	TRAES_3BF029600010CFD_C1	TKL/IRAK
A0A3B6KRZ8-215S	ES43 protein(predicted) OS=Triticum aestivum OX=4565 PE=4 SV=1	--	SHESTGESDEKVQSK	I3NV43	Centromeric histone 3	CENH3	TKL/IRAK
A0A3B6KRZ8-215S	ES43 protein(predicted) OS=Triticum aestivum OX=4565 PE=4 SV=1	--	SHESTGESDEKVQSK	I3RN54	Inorganic pyrophosphotase	IPP1-1	TKL/IRAK
A0A3B6KRZ8-215S	ES43 protein(predicted) OS=Triticum aestivum OX=4565 PE=4 SV=1	--	SHESTGESDEKVQSK	W5C421	RING-type domain-containing protein	CAMPLR22A2D_LOCUS211	TKL/IRAK
A0A3B6KTH3-515S	Protein kinase domain-containing protein OS=Triticum aestivum OX=4565 PE=4 SV=1	--	AATDRSSSMEDGSLS	A0A077RVS7	Calcium-dependent protein kinase(predicted)	TRAES_3BF009500070CFD_C1	CAMK/CAMK1
A0A3B6KTH3-515S	Protein kinase domain-containing protein OS=Triticum aestivum OX=4565 PE=4 SV=1	--	AATDRSSSMEDGSLS	A0A1D5UK41	Calcium-dependent protein kinase(predicted)	CAMPLR22A2D_LOCUS4557	CAMK/CAMK1
A0A3B6KVD5-221S	Arginine/serine-rich-splicing factor RSP31(predicted) OS=Triticum aestivum OX=4565 PE=4 SV=1	--	GRRPYVRSPSPRYRS	A0A096USR9	RNA helicase	DEAD1-B	TKL/IRAK
A0A3B6KVD5-221S	Arginine/serine-rich-splicing factor RSP31(predicted) OS=Triticum aestivum OX=4565 PE=4 SV=1	--	GRRPYVRSPSPRYRS	A0A1D6BIT2	ABP protein	ABP	TKL/IRAK
A0A3B6KVD5-221S	Arginine/serine-rich-splicing factor RSP31(predicted) OS=Triticum aestivum OX=4565 PE=4 SV=1	--	GRRPYVRSPSPRYRS	A0A1D6D9Q7	DEAD-box ATP-dependent RNA helicase 53(predicted)	CAMPLR22A2D_LOCUS2504	TKL/IRAK
A0A3B6KVD5-221S	Arginine/serine-rich-splicing factor RSP31(predicted) OS=Triticum aestivum OX=4565 PE=4 SV=1	--	GRRPYVRSPSPRYRS	A0A2X0TUN1	DEAD-box ATP-dependent RNA helicase 32(predicted)	CAMPLR22A2D_LOCUS2132	TKL/IRAK
A0A3B6KVD5-221S	Arginine/serine-rich-splicing factor RSP31(predicted) OS=Triticum aestivum OX=4565 PE=4 SV=1	--	GRRPYVRSPSPRYRS	A0A3B5Z060	Type I inorganic proton-pumping pyrophosphatase 4-B	VP4-B	TKL/IRAK
A0A3B6KVD5-221S	Arginine/serine-rich-splicing factor RSP31(predicted) OS=Triticum aestivum OX=4565 PE=4 SV=1	--	GRRPYVRSPSPRYRS	A0A3B6TRT4	Type I inorganic proton-pumping pyrophosphatase 2-D	VP2-D	TKL/IRAK
A0A3B6KVD5-221S	Arginine/serine-rich-splicing factor RSP31(predicted) OS=Triticum aestivum OX=4565 PE=4 SV=1	--	GRRPYVRSPSPRYRS	W5C421	RING-type domain-containing protein	CAMPLR22A2D_LOCUS211	TKL/IRAK
A0A3B6LEN3-187S	Histidine kinase domain-containing protein OS=Triticum aestivum OX=4565 PE=4 SV=1	--	ALWMPSRSGSSLQLT	A0A1D6DI56	Putative ankyrin-kinase(predicted)	CAMPLR22A2D_LOCUS1441	TKL/MLK
A0A3B6LF26-8S	Protein kinase domain-containing protein OS=Triticum aestivum OX=4565 PE=3 SV=1	--	MADSGGVSANNAAAG	A0A3B6EHM7	Katanin p60 ATPase-containing subunit A1	KATNA1	CK1/CK1
A0A3B6LF26-8S	Protein kinase domain-containing protein OS=Triticum aestivum OX=4565 PE=3 SV=1	--	MADSGGVSANNAAAG	A4K4Y8	Tubulin alpha chain	TUBA-4A	CK1/CK1
A0A3B6LG82-378S	BTB/POZ domain-containing protein(predicted) OS=Triticum aestivum OX=4565 PE=4 SV=1	--	YNTVRATSPVAVQST	W5C6F4	Zinc finger Ran-binding domain-containing protein 3(predicted)	CAMPLR22A2D_LOCUS1389	CMGC/CDK
A0A3B6LGD4-172S	Plus3 domain-containing protein OS=Triticum aestivum OX=4565 PE=4 SV=1	--	TDKARKDSPPPPPSR	W5C6F4	Zinc finger Ran-binding domain-containing protein 3(predicted)	CAMPLR22A2D_LOCUS1389	CMGC/CDK
A0A3B6LGD4-233T	Plus3 domain-containing protein OS=Triticum aestivum OX=4565 PE=4 SV=1	--	PNRRRAGTPPSDGSN	W5C6F4	Zinc finger Ran-binding domain-containing protein 3(predicted)	CAMPLR22A2D_LOCUS1389	CMGC/CDK
A0A3B6LGD4-266S	Plus3 domain-containing protein OS=Triticum aestivum OX=4565 PE=4 SV=1	--	RDDEFDESPSRLDPL	A0A3B6EHM7	Katanin p60 ATPase-containing subunit A1	KATNA1	CK1/CK1
A0A3B6LGD4-266S	Plus3 domain-containing protein OS=Triticum aestivum OX=4565 PE=4 SV=1	--	RDDEFDESPSRLDPL	W5C6F4	Zinc finger Ran-binding domain-containing protein 3(predicted)	CAMPLR22A2D_LOCUS1389	CMGC/CDK
A0A3B6LGD4-651S	Plus3 domain-containing protein OS=Triticum aestivum OX=4565 PE=4 SV=1	--	HALTLSVSDYKRRRG	W5C6F4	Zinc finger Ran-binding domain-containing protein 3(predicted)	CAMPLR22A2D_LOCUS1389	CMGC/CDK
A0A3B6LGV2-2080S	E3 ubiquitin-protein ligase UPL1(predicted) OS=Triticum aestivum OX=4565 PE=4 SV=1	--	HAPRSSDSVADEMDH	A0A077S011	E2_bind domain-containing protein	TRAES_3BF029600010CFD_C1	TKL/IRAK
A0A3B6LGV2-2080S	E3 ubiquitin-protein ligase UPL1(predicted) OS=Triticum aestivum OX=4565 PE=4 SV=1	--	HAPRSSDSVADEMDH	A0A077S290	Ras-related protein Rab11B(predicted)	TRAES_3BF022100020CFD_C1	TKL/IRAK
A0A3B6LGV2-2080S	E3 ubiquitin-protein ligase UPL1(predicted) OS=Triticum aestivum OX=4565 PE=4 SV=1	--	HAPRSSDSVADEMDH	A0A096USR9	RNA helicase	DEAD1-B	TKL/IRAK
A0A3B6LGV2-2080S	E3 ubiquitin-protein ligase UPL1(predicted) OS=Triticum aestivum OX=4565 PE=4 SV=1	--	HAPRSSDSVADEMDH	A0A1D6BIT2	ABP protein	ABP	TKL/IRAK
A0A3B6LGV2-2080S	E3 ubiquitin-protein ligase UPL1(predicted) OS=Triticum aestivum OX=4565 PE=4 SV=1	--	HAPRSSDSVADEMDH	A0A1D6D9Q7	DEAD-box ATP-dependent RNA helicase 53(predicted)	CAMPLR22A2D_LOCUS2504	TKL/IRAK
A0A3B6LGV2-2080S	E3 ubiquitin-protein ligase UPL1(predicted) OS=Triticum aestivum OX=4565 PE=4 SV=1	--	HAPRSSDSVADEMDH	A0A2X0TUN1	DEAD-box ATP-dependent RNA helicase 32(predicted)	CAMPLR22A2D_LOCUS2132	TKL/IRAK
A0A3B6LGV2-2080S	E3 ubiquitin-protein ligase UPL1(predicted) OS=Triticum aestivum OX=4565 PE=4 SV=1	--	HAPRSSDSVADEMDH	A0A3B6EHM7	Katanin p60 ATPase-containing subunit A1	KATNA1	CK1/CK1
A0A3B6LGV2-2080S	E3 ubiquitin-protein ligase UPL1(predicted) OS=Triticum aestivum OX=4565 PE=4 SV=1	--	HAPRSSDSVADEMDH	Q9FXQ9	TaWIN1	TAWIN1	TKL/IRAK
A0A3B6LGV2-2080S	E3 ubiquitin-protein ligase UPL1(predicted) OS=Triticum aestivum OX=4565 PE=4 SV=1	--	HAPRSSDSVADEMDH	W5C421	RING-type domain-containing protein	CAMPLR22A2D_LOCUS211	TKL/IRAK
A0A3B6LGV2-2390S	E3 ubiquitin-protein ligase UPL1(predicted) OS=Triticum aestivum OX=4565 PE=4 SV=1	--	ETDAREGSAEQNEND	A0A3B6LJL1	Calmodulin	CAM11-5B	CAMK/CAMK1
A0A3B6LGV2-2390S	E3 ubiquitin-protein ligase UPL1(predicted) OS=Triticum aestivum OX=4565 PE=4 SV=1	--	ETDAREGSAEQNEND	W5D4X8	Probable calcium-binding protein CML10(predicted)	TRAES_3BF089000150CFD_C1	CAMK/CAMK1
A0A3B6LGV2-2427S	E3 ubiquitin-protein ligase UPL1(predicted) OS=Triticum aestivum OX=4565 PE=4 SV=1	--	DELQRDASNASEHVA	A0A3B6LJL1	Calmodulin	CAM11-5B	CAMK/CAMK1
A0A3B6LGV2-2427S	E3 ubiquitin-protein ligase UPL1(predicted) OS=Triticum aestivum OX=4565 PE=4 SV=1	--	DELQRDASNASEHVA	W5D4X8	Probable calcium-binding protein CML10(predicted)	TRAES_3BF089000150CFD_C1	CAMK/CAMK1
A0A3B6LGV2-2538S	E3 ubiquitin-protein ligase UPL1(predicted) OS=Triticum aestivum OX=4565 PE=4 SV=1	--	QESDQNASEGDQEPN	A0A077S011	E2_bind domain-containing protein	TRAES_3BF029600010CFD_C1	TKL/IRAK
A0A3B6LGV2-2538S	E3 ubiquitin-protein ligase UPL1(predicted) OS=Triticum aestivum OX=4565 PE=4 SV=1	--	QESDQNASEGDQEPN	A0A077S290	Ras-related protein Rab11B(predicted)	TRAES_3BF022100020CFD_C1	TKL/IRAK
A0A3B6LGV2-2538S	E3 ubiquitin-protein ligase UPL1(predicted) OS=Triticum aestivum OX=4565 PE=4 SV=1	--	QESDQNASEGDQEPN	A0A096USR9	RNA helicase	DEAD1-B	TKL/IRAK
A0A3B6LGV2-2538S	E3 ubiquitin-protein ligase UPL1(predicted) OS=Triticum aestivum OX=4565 PE=4 SV=1	--	QESDQNASEGDQEPN	A0A1D6BIT2	ABP protein	ABP	TKL/IRAK
A0A3B6LGV2-2538S	E3 ubiquitin-protein ligase UPL1(predicted) OS=Triticum aestivum OX=4565 PE=4 SV=1	--	QESDQNASEGDQEPN	A0A1D6D9Q7	DEAD-box ATP-dependent RNA helicase 53(predicted)	CAMPLR22A2D_LOCUS2504	TKL/IRAK
A0A3B6LGV2-2538S	E3 ubiquitin-protein ligase UPL1(predicted) OS=Triticum aestivum OX=4565 PE=4 SV=1	--	QESDQNASEGDQEPN	A0A2X0TUN1	DEAD-box ATP-dependent RNA helicase 32(predicted)	CAMPLR22A2D_LOCUS2132	TKL/IRAK
A0A3B6LGV2-2538S	E3 ubiquitin-protein ligase UPL1(predicted) OS=Triticum aestivum OX=4565 PE=4 SV=1	--	QESDQNASEGDQEPN	Q9FXQ9	TaWIN1	TAWIN1	TKL/IRAK
A0A3B6LGV2-2538S	E3 ubiquitin-protein ligase UPL1(predicted) OS=Triticum aestivum OX=4565 PE=4 SV=1	--	QESDQNASEGDQEPN	W5C421	RING-type domain-containing protein	CAMPLR22A2D_LOCUS211	TKL/IRAK
A0A3B6LGZ3-101S	Phosphatidylinositol 3,4,5-trisphosphate 3-phosphatase and protein-tyrosine-phosphatase PTEN2A(predicted) OS=Triticum aestivum OX=4565 PE=4 SV=1	--	QPSSGQESPPGKNTV	A0A3B6EHM7	Katanin p60 ATPase-containing subunit A1	KATNA1	CK1/CK1
A0A3B6LH76-655S	Heterogeneous nuclear ribonucleoprotein A1(predicted) OS=Triticum aestivum OX=4565 PE=4 SV=1	--	EPEFKSRSSAEYSAE	A0A096USR9	RNA helicase	DEAD1-B	TKL/IRAK
A0A3B6LH76-655S	Heterogeneous nuclear ribonucleoprotein A1(predicted) OS=Triticum aestivum OX=4565 PE=4 SV=1	--	EPEFKSRSSAEYSAE	A0A1D6BIT2	ABP protein	ABP	TKL/IRAK
A0A3B6LH76-655S	Heterogeneous nuclear ribonucleoprotein A1(predicted) OS=Triticum aestivum OX=4565 PE=4 SV=1	--	EPEFKSRSSAEYSAE	A0A1D6D9Q7	DEAD-box ATP-dependent RNA helicase 53(predicted)	CAMPLR22A2D_LOCUS2504	TKL/IRAK
A0A3B6LH76-655S	Heterogeneous nuclear ribonucleoprotein A1(predicted) OS=Triticum aestivum OX=4565 PE=4 SV=1	--	EPEFKSRSSAEYSAE	A0A2X0TUN1	DEAD-box ATP-dependent RNA helicase 32(predicted)	CAMPLR22A2D_LOCUS2132	TKL/IRAK
A0A3B6LH76-656S	Heterogeneous nuclear ribonucleoprotein A1(predicted) OS=Triticum aestivum OX=4565 PE=4 SV=1	--	PEFKSRSSAEYSAEN	A0A096USR9	RNA helicase	DEAD1-B	TKL/IRAK
A0A3B6LH76-656S	Heterogeneous nuclear ribonucleoprotein A1(predicted) OS=Triticum aestivum OX=4565 PE=4 SV=1	--	PEFKSRSSAEYSAEN	A0A1D6BIT2	ABP protein	ABP	TKL/IRAK
A0A3B6LH76-656S	Heterogeneous nuclear ribonucleoprotein A1(predicted) OS=Triticum aestivum OX=4565 PE=4 SV=1	--	PEFKSRSSAEYSAEN	A0A1D6D9Q7	DEAD-box ATP-dependent RNA helicase 53(predicted)	CAMPLR22A2D_LOCUS2504	TKL/IRAK
A0A3B6LH76-656S	Heterogeneous nuclear ribonucleoprotein A1(predicted) OS=Triticum aestivum OX=4565 PE=4 SV=1	--	PEFKSRSSAEYSAEN	A0A2X0TUN1	DEAD-box ATP-dependent RNA helicase 32(predicted)	CAMPLR22A2D_LOCUS2132	TKL/IRAK
A0A3B6LHL1-21S	Peptidylprolyl isomerase OS=Triticum aestivum OX=4565 PE=4 SV=1	--	SDLTAGSSDDEITVE	A0A096USR9	RNA helicase	DEAD1-B	TKL/IRAK
A0A3B6LHL1-21S	Peptidylprolyl isomerase OS=Triticum aestivum OX=4565 PE=4 SV=1	--	SDLTAGSSDDEITVE	A0A1D6D9Q7	DEAD-box ATP-dependent RNA helicase 53(predicted)	CAMPLR22A2D_LOCUS2504	TKL/IRAK
A0A3B6LHL1-21S	Peptidylprolyl isomerase OS=Triticum aestivum OX=4565 PE=4 SV=1	--	SDLTAGSSDDEITVE	A0A3B6LJL1	Calmodulin	CAM11-5B	CAMK/CAMK1
A0A3B6LHL1-21S	Peptidylprolyl isomerase OS=Triticum aestivum OX=4565 PE=4 SV=1	--	SDLTAGSSDDEITVE	Q9FXQ9	TaWIN1	TAWIN1	TKL/IRAK
A0A3B6LHL1-21S	Peptidylprolyl isomerase OS=Triticum aestivum OX=4565 PE=4 SV=1	--	SDLTAGSSDDEITVE	W5D4X8	Probable calcium-binding protein CML10(predicted)	TRAES_3BF089000150CFD_C1	CAMK/CAMK1
A0A3B6LHN1-676S	Boron transporter OS=Triticum aestivum OX=4565 PE=4 SV=1	--	SPLGGRDSPRTGEAR	A0A3B6EHM7	Katanin p60 ATPase-containing subunit A1	KATNA1	CK1/CK1
A0A3B6LHW2-121S	Nucleoside diphosphate kinase OS=Triticum aestivum OX=4565 PE=3 SV=1	--	NVVHGSDSPDNGKRE	A0A077RSL7	AAA domain-containing protein	TRAES_3BF042900030CFD_C1	CMGC/MAPK
A0A3B6LI01-483S	Conserved oligomeric Golgi complex subunit 8 OS=Triticum aestivum OX=4565 PE=3 SV=1	--	SSIDRKPSGGIERRQ	W5CYL8	t-SNARE coiled-coil homology domain-containing protein	TRAES_3BF094200040CFD_C1	CAMK/CAMKL
A0A3B6LI01-499S	Conserved oligomeric Golgi complex subunit 8 OS=Triticum aestivum OX=4565 PE=3 SV=1	--	GGIERKQSGGIERRQ	W5CYL8	t-SNARE coiled-coil homology domain-containing protein	TRAES_3BF094200040CFD_C1	CAMK/CAMKL
A0A3B6LJL1-163S	Calmodulin OS=Triticum aestivum OX=4565 GN=CaM11-5B PE=2 SV=1	CaM11-5B	EHGGGEHSGAEHSHN	A4K4Y8	Tubulin alpha chain	TUBA-4A	CK1/CK1
A0A3B6LJT8-790T	WD_REPEATS_REGION domain-containing protein OS=Triticum aestivum OX=4565 PE=4 SV=1	--	VLRVGSDTSATGRDG	A0A1D6DI56	Putative ankyrin-kinase(predicted)	CAMPLR22A2D_LOCUS1441	TKL/MLK
A0A3B6LJT8-930T	WD_REPEATS_REGION domain-containing protein OS=Triticum aestivum OX=4565 PE=4 SV=1	--	GISMAFRTPPVSPPQ	A0A1D6DI56	Putative ankyrin-kinase(predicted)	CAMPLR22A2D_LOCUS1441	TKL/MLK
A0A3B6LKC1-488S	CCR4-NOT transcription complex subunit 10(predicted) OS=Triticum aestivum OX=4565 PE=4 SV=1	--	EQKKMVISDTEECNQ	A0A1D6D9Q7	DEAD-box ATP-dependent RNA helicase 53(predicted)	CAMPLR22A2D_LOCUS2504	TKL/IRAK
A0A3B6LKC1-488S	CCR4-NOT transcription complex subunit 10(predicted) OS=Triticum aestivum OX=4565 PE=4 SV=1	--	EQKKMVISDTEECNQ	A0A2X0TUN1	DEAD-box ATP-dependent RNA helicase 32(predicted)	CAMPLR22A2D_LOCUS2132	TKL/IRAK
A0A3B6LKF0-1022S	PIPK domain-containing protein OS=Triticum aestivum OX=4565 PE=4 SV=1	--	ISPVRVHSFDSIFRL	A0A077S290	Ras-related protein Rab11B(predicted)	TRAES_3BF022100020CFD_C1	TKL/IRAK
A0A3B6LKT1-103S	GrpE protein homolog OS=Triticum aestivum OX=4565 PE=3 SV=1	--	ASKEDSGSPGSTEDL	A0A077RSL7	AAA domain-containing protein	TRAES_3BF042900030CFD_C1	CMGC/MAPK
A0A3B6LKT1-103S	GrpE protein homolog OS=Triticum aestivum OX=4565 PE=3 SV=1	--	ASKEDSGSPGSTEDL	A0A3B6EHM7	Katanin p60 ATPase-containing subunit A1	KATNA1	CK1/CK1
A0A3B6LKT1-103S	GrpE protein homolog OS=Triticum aestivum OX=4565 PE=3 SV=1	--	ASKEDSGSPGSTEDL	W5D2A3	Putative mitochondrial import receptor subunit TOM20(predicted)	TRAES_3BF092600010CFD_C1	Atypical/PIKK
A0A3B6LKW5-230S	RPA43_OB domain-containing protein OS=Triticum aestivum OX=4565 PE=4 SV=1	--	QDRSTVNSEDGMVNS	A0A096USR9	RNA helicase	DEAD1-B	TKL/IRAK
A0A3B6LKW5-230S	RPA43_OB domain-containing protein OS=Triticum aestivum OX=4565 PE=4 SV=1	--	QDRSTVNSEDGMVNS	A0A1D6BIT2	ABP protein	ABP	TKL/IRAK
A0A3B6LKW5-230S	RPA43_OB domain-containing protein OS=Triticum aestivum OX=4565 PE=4 SV=1	--	QDRSTVNSEDGMVNS	A0A1D6D9Q7	DEAD-box ATP-dependent RNA helicase 53(predicted)	CAMPLR22A2D_LOCUS2504	TKL/IRAK
A0A3B6LKW5-230S	RPA43_OB domain-containing protein OS=Triticum aestivum OX=4565 PE=4 SV=1	--	QDRSTVNSEDGMVNS	A0A2X0TUN1	DEAD-box ATP-dependent RNA helicase 32(predicted)	CAMPLR22A2D_LOCUS2132	TKL/IRAK
A0A3B6LKW5-230S	RPA43_OB domain-containing protein OS=Triticum aestivum OX=4565 PE=4 SV=1	--	QDRSTVNSEDGMVNS	I3NV43	Centromeric histone 3	CENH3	TKL/IRAK
A0A3B6LLB9-327S	Histone-lysine N-methyltransferase, H3 lysine-9 specific SUVH6(predicted) OS=Triticum aestivum OX=4565 PE=4 SV=1	--	PILRRADSNHETEGK	I3NV43	Centromeric histone 3	CENH3	TKL/IRAK
A0A3B6LLV7-66S	Annexin OS=Triticum aestivum OX=4565 PE=4 SV=1	--	EELSRRISSELSGNH	A0A077RVS7	Calcium-dependent protein kinase(predicted)	TRAES_3BF009500070CFD_C1	CAMK/CAMK1
A0A3B6LLV7-66S	Annexin OS=Triticum aestivum OX=4565 PE=4 SV=1	--	EELSRRISSELSGNH	A0A1D5UK41	Calcium-dependent protein kinase(predicted)	CAMPLR22A2D_LOCUS4557	CAMK/CAMK1
A0A3B6LM45-598S	Protein kinase domain-containing protein OS=Triticum aestivum OX=4565 PE=4 SV=1	--	RILREIASPQLNELG	A0A1D6DI56	Putative ankyrin-kinase(predicted)	CAMPLR22A2D_LOCUS1441	TKL/MLK
A0A3B6LMH0-67S	Exocyst subunit Exo70 family protein OS=Triticum aestivum OX=4565 PE=3 SV=1	--	LRRLAPPSPGSPRRT	A0A077S290	Ras-related protein Rab11B(predicted)	TRAES_3BF022100020CFD_C1	TKL/IRAK
A0A3B6LMU1-59S	MBD2(predicted) OS=Triticum aestivum OX=4565 PE=4 SV=1	--	DEFGEDSSPLQQSAA	W5C6F4	Zinc finger Ran-binding domain-containing protein 3(predicted)	CAMPLR22A2D_LOCUS1389	CMGC/CDK
A0A3B6LNA8-604S	Glucose-6-phosphate isomerase OS=Triticum aestivum OX=4565 PE=3 SV=1	--	IAEGSCGSPRSVKVY	A0A3B6EHM7	Katanin p60 ATPase-containing subunit A1	KATNA1	CK1/CK1
A0A3B6LP18-328S	Sodium/hydrogen exchanger OS=Triticum aestivum OX=4565 PE=4 SV=1	--	RDLRRSTSSFALLDR	A0A3B6LJL1	Calmodulin	CAM11-5B	CAMK/CAMK1
A0A3B6LP18-328S	Sodium/hydrogen exchanger OS=Triticum aestivum OX=4565 PE=4 SV=1	--	RDLRRSTSSFALLDR	W5D4X8	Probable calcium-binding protein CML10(predicted)	TRAES_3BF089000150CFD_C1	CAMK/CAMK1
A0A3B6LPA4-340S	J domain-containing protein OS=Triticum aestivum OX=4565 PE=4 SV=1	--	SDDNVGTSPDSSPRS	A0A077RSL7	AAA domain-containing protein	TRAES_3BF042900030CFD_C1	CMGC/MAPK
A0A3B6LPK1-36S	Uridine kinase OS=Triticum aestivum OX=4565 PE=3 SV=1	--	PAPSGPSSPSSSTSA	A0A077S011	E2_bind domain-containing protein	TRAES_3BF029600010CFD_C1	TKL/IRAK
A0A3B6LPK1-36S	Uridine kinase OS=Triticum aestivum OX=4565 PE=3 SV=1	--	PAPSGPSSPSSSTSA	A0A077S290	Ras-related protein Rab11B(predicted)	TRAES_3BF022100020CFD_C1	TKL/IRAK
A0A3B6LPK1-36S	Uridine kinase OS=Triticum aestivum OX=4565 PE=3 SV=1	--	PAPSGPSSPSSSTSA	A0A096USR9	RNA helicase	DEAD1-B	TKL/IRAK
A0A3B6LPK1-36S	Uridine kinase OS=Triticum aestivum OX=4565 PE=3 SV=1	--	PAPSGPSSPSSSTSA	I3NV43	Centromeric histone 3	CENH3	TKL/IRAK
A0A3B6LPK1-36S	Uridine kinase OS=Triticum aestivum OX=4565 PE=3 SV=1	--	PAPSGPSSPSSSTSA	Q9FXQ9	TaWIN1	TAWIN1	TKL/IRAK
A0A3B6LPK1-36S	Uridine kinase OS=Triticum aestivum OX=4565 PE=3 SV=1	--	PAPSGPSSPSSSTSA	W5C6F4	Zinc finger Ran-binding domain-containing protein 3(predicted)	CAMPLR22A2D_LOCUS1389	CMGC/CDK
A0A3B6LQV2-1116S	Zinc finger CCCH domain-containing protein 44(predicted) OS=Triticum aestivum OX=4565 PE=4 SV=1	--	GYTGKSESPNISAQK	W5C6F4	Zinc finger Ran-binding domain-containing protein 3(predicted)	CAMPLR22A2D_LOCUS1389	CMGC/CDK
A0A3B6LRM3-29S	Deoxyhypusine synthase(predicted) OS=Triticum aestivum OX=4565 PE=4 SV=1	--	IVLKPSESLDESRFT	A0A077RSJ4	SIT4 phosphatase-associated family protein(predicted)	TRAES_3BF021900050CFD_C1	TKL/IRAK
A0A3B6LRM3-29S	Deoxyhypusine synthase(predicted) OS=Triticum aestivum OX=4565 PE=4 SV=1	--	IVLKPSESLDESRFT	W5D4F5	WD_REPEATS_REGION domain-containing protein	TRAES_3BF007900030CFD_C1	TKL/IRAK
A0A3B6LS05-120S	HMG box domain-containing protein OS=Triticum aestivum OX=4565 PE=4 SV=1	--	SEVNDEDSEGDE***	A0A3B6EHM7	Katanin p60 ATPase-containing subunit A1	KATNA1	CK1/CK1
A0A3B6LS51-6S	Protein ELC(predicted) OS=Triticum aestivum OX=4565 PE=4 SV=1	--	**MAPSPSPPPPASG	W5C421	RING-type domain-containing protein	CAMPLR22A2D_LOCUS211	TKL/IRAK
A0A3B6LS62-24S	Putative purine permease 5(predicted) OS=Triticum aestivum OX=4565 PE=4 SV=1	--	PLTAMEGSDSEITSN	A4K4Y8	Tubulin alpha chain	TUBA-4A	CK1/CK1
A0A3B6LSV7-191S	RING-type domain-containing protein OS=Triticum aestivum OX=4565 PE=4 SV=1	--	EDVASPDSPPNKRKE	I3NV43	Centromeric histone 3	CENH3	TKL/IRAK
A0A3B6LSW2-451S	WD_REPEATS_REGION domain-containing protein OS=Triticum aestivum OX=4565 PE=4 SV=1	--	TDTLLGGSGEGSQMF	A0A077S011	E2_bind domain-containing protein	TRAES_3BF029600010CFD_C1	TKL/IRAK
A0A3B6LSW2-451S	WD_REPEATS_REGION domain-containing protein OS=Triticum aestivum OX=4565 PE=4 SV=1	--	TDTLLGGSGEGSQMF	A0A096USR9	RNA helicase	DEAD1-B	TKL/IRAK
A0A3B6LSW2-451S	WD_REPEATS_REGION domain-containing protein OS=Triticum aestivum OX=4565 PE=4 SV=1	--	TDTLLGGSGEGSQMF	A0A1D6BIT2	ABP protein	ABP	TKL/IRAK
A0A3B6LSW2-451S	WD_REPEATS_REGION domain-containing protein OS=Triticum aestivum OX=4565 PE=4 SV=1	--	TDTLLGGSGEGSQMF	A0A1D6D9Q7	DEAD-box ATP-dependent RNA helicase 53(predicted)	CAMPLR22A2D_LOCUS2504	TKL/IRAK
A0A3B6LSW2-451S	WD_REPEATS_REGION domain-containing protein OS=Triticum aestivum OX=4565 PE=4 SV=1	--	TDTLLGGSGEGSQMF	A0A2X0TUN1	DEAD-box ATP-dependent RNA helicase 32(predicted)	CAMPLR22A2D_LOCUS2132	TKL/IRAK
A0A3B6LSW2-451S	WD_REPEATS_REGION domain-containing protein OS=Triticum aestivum OX=4565 PE=4 SV=1	--	TDTLLGGSGEGSQMF	W5D4F5	WD_REPEATS_REGION domain-containing protein	TRAES_3BF007900030CFD_C1	TKL/IRAK
A0A3B6LTA2-13S	BTB/POZ domain containing protein, expressed(predicted) OS=Triticum aestivum OX=4565 PE=4 SV=1	--	AGGGGDASPQHEGGG	A0A3B6EHM7	Katanin p60 ATPase-containing subunit A1	KATNA1	CK1/CK1
A0A3B6LTA2-258S	BTB/POZ domain containing protein, expressed(predicted) OS=Triticum aestivum OX=4565 PE=4 SV=1	--	SEFLDPESDEENSEV	A0A3B6EHM7	Katanin p60 ATPase-containing subunit A1	KATNA1	CK1/CK1
A0A3B6LTA2-410S	BTB/POZ domain containing protein, expressed(predicted) OS=Triticum aestivum OX=4565 PE=4 SV=1	--	AGCEEECSSGGKSQS	A0A3B6EHM7	Katanin p60 ATPase-containing subunit A1	KATNA1	CK1/CK1
A0A3B6LTA2-42S	BTB/POZ domain containing protein, expressed(predicted) OS=Triticum aestivum OX=4565 PE=4 SV=1	--	ARDAAAASPTSSRSV	A0A3B6EHM7	Katanin p60 ATPase-containing subunit A1	KATNA1	CK1/CK1
A0A3B6LTM6-406S	Protein kinase domain-containing protein OS=Triticum aestivum OX=4565 PE=4 SV=1	--	NTLVRASSDTIQERP	W5D3E6	Non-specific serine/threonine protein kinase	TRAES_3BF098500040CFD_C1	CAMK/CAMKL
A0A3B6LV94-515S	FHA domain-containing protein OS=Triticum aestivum OX=4565 PE=4 SV=1	--	PSQPMKLSPSTTEQK	W5C6F4	Zinc finger Ran-binding domain-containing protein 3(predicted)	CAMPLR22A2D_LOCUS1389	CMGC/CDK
A0A3B6LVU6-142S	FHA domain-containing protein OS=Triticum aestivum OX=4565 PE=4 SV=1	--	AKHTRRASGENNNGG	A0A1D5UK41	Calcium-dependent protein kinase(predicted)	CAMPLR22A2D_LOCUS4557	CAMK/CAMK1
A0A3B6LWB2-126S	FYVE-type domain-containing protein OS=Triticum aestivum OX=4565 PE=4 SV=1	--	GQLSRRESLGSEVPG	W5CYL8	t-SNARE coiled-coil homology domain-containing protein	TRAES_3BF094200040CFD_C1	CAMK/CAMKL
A0A3B6LWE4-192S	Outer arm dynein light chain 1 protein(predicted) OS=Triticum aestivum OX=4565 PE=4 SV=1	--	TRRAHEASPDASVKT	A4K4Y8	Tubulin alpha chain	TUBA-4A	CK1/CK1
A0A3B6LWE4-213S	Outer arm dynein light chain 1 protein(predicted) OS=Triticum aestivum OX=4565 PE=4 SV=1	--	VMLKRRSSSQVLPSR	A0A077RSJ4	SIT4 phosphatase-associated family protein(predicted)	TRAES_3BF021900050CFD_C1	TKL/IRAK
A0A3B6LWE4-213S	Outer arm dynein light chain 1 protein(predicted) OS=Triticum aestivum OX=4565 PE=4 SV=1	--	VMLKRRSSSQVLPSR	A0A077S290	Ras-related protein Rab11B(predicted)	TRAES_3BF022100020CFD_C1	TKL/IRAK
A0A3B6LWE4-213S	Outer arm dynein light chain 1 protein(predicted) OS=Triticum aestivum OX=4565 PE=4 SV=1	--	VMLKRRSSSQVLPSR	A0A2X0TUN1	DEAD-box ATP-dependent RNA helicase 32(predicted)	CAMPLR22A2D_LOCUS2132	TKL/IRAK
A0A3B6LWE4-213S	Outer arm dynein light chain 1 protein(predicted) OS=Triticum aestivum OX=4565 PE=4 SV=1	--	VMLKRRSSSQVLPSR	Q9FXQ9	TaWIN1	TAWIN1	TKL/IRAK
A0A3B6LY30-282S	CBFD_NFYB_HMF domain-containing protein OS=Triticum aestivum OX=4565 PE=4 SV=1	--	RKHGDLESPNAAKSG	W5C6F4	Zinc finger Ran-binding domain-containing protein 3(predicted)	CAMPLR22A2D_LOCUS1389	CMGC/CDK
A0A3B6LY30-44S	CBFD_NFYB_HMF domain-containing protein OS=Triticum aestivum OX=4565 PE=4 SV=1	--	DPVPAAASPGSAAKR	W5C6F4	Zinc finger Ran-binding domain-containing protein 3(predicted)	CAMPLR22A2D_LOCUS1389	CMGC/CDK
A0A3B6LZ26-711S	Protein kinase domain-containing protein OS=Triticum aestivum OX=4565 PE=4 SV=1	--	AAMARRVSWEAPKPA	W5D3E6	Non-specific serine/threonine protein kinase	TRAES_3BF098500040CFD_C1	CAMK/CAMKL
A0A3B6MJ75-132S	Protein yippee-like OS=Triticum aestivum OX=4565 PE=3 SV=1	--	EHDARISSSEDDDQG	A0A3B6LJL1	Calmodulin	CAM11-5B	CAMK/CAMK1
A0A3B6MJ75-132S	Protein yippee-like OS=Triticum aestivum OX=4565 PE=3 SV=1	--	EHDARISSSEDDDQG	W5D4X8	Probable calcium-binding protein CML10(predicted)	TRAES_3BF089000150CFD_C1	CAMK/CAMK1
A0A3B6MJ75-133S	Protein yippee-like OS=Triticum aestivum OX=4565 PE=3 SV=1	--	HDARISSSEDDDQGA	A0A3B6LJL1	Calmodulin	CAM11-5B	CAMK/CAMK1
A0A3B6MJ75-133S	Protein yippee-like OS=Triticum aestivum OX=4565 PE=3 SV=1	--	HDARISSSEDDDQGA	W5D4X8	Probable calcium-binding protein CML10(predicted)	TRAES_3BF089000150CFD_C1	CAMK/CAMK1
A0A3B6MJI6-508S	Plasma membrane ATPase OS=Triticum aestivum OX=4565 PE=3 SV=1	--	ALLGQKNSDESISAL	A0A3B6LJL1	Calmodulin	CAM11-5B	CAMK/CAMK1
A0A3B6MJJ1-59S	PDZ_6 domain-containing protein OS=Triticum aestivum OX=4565 PE=4 SV=1	--	RSLAEEASPSAMFAA	A0A3B6EHM7	Katanin p60 ATPase-containing subunit A1	KATNA1	CK1/CK1
A0A3B6MK10-65S	Poly(RC)-binding protein 1(predicted) OS=Triticum aestivum OX=4565 PE=4 SV=1	--	KGTNNEESGNPSDEA	A0A096USR9	RNA helicase	DEAD1-B	TKL/IRAK
A0A3B6MK10-65S	Poly(RC)-binding protein 1(predicted) OS=Triticum aestivum OX=4565 PE=4 SV=1	--	KGTNNEESGNPSDEA	A0A1D6D9Q7	DEAD-box ATP-dependent RNA helicase 53(predicted)	CAMPLR22A2D_LOCUS2504	TKL/IRAK
A0A3B6MK10-65S	Poly(RC)-binding protein 1(predicted) OS=Triticum aestivum OX=4565 PE=4 SV=1	--	KGTNNEESGNPSDEA	A0A2X0TUN1	DEAD-box ATP-dependent RNA helicase 32(predicted)	CAMPLR22A2D_LOCUS2132	TKL/IRAK
A0A3B6MK10-65S	Poly(RC)-binding protein 1(predicted) OS=Triticum aestivum OX=4565 PE=4 SV=1	--	KGTNNEESGNPSDEA	W5D4F5	WD_REPEATS_REGION domain-containing protein	TRAES_3BF007900030CFD_C1	TKL/IRAK
A0A3B6MK56-31S	Protein kinase domain-containing protein OS=Triticum aestivum OX=4565 PE=4 SV=1	--	LGIGRFDSGNLSAGL	W5D3E6	Non-specific serine/threonine protein kinase	TRAES_3BF098500040CFD_C1	CAMK/CAMKL
A0A3B6MKH1-607S	Serine/threonine-protein phosphatase OS=Triticum aestivum OX=4565 PE=3 SV=1	--	KLLDRQMSINSVPKK	A0A077RVS7	Calcium-dependent protein kinase(predicted)	TRAES_3BF009500070CFD_C1	CAMK/CAMK1
A0A3B6MKH1-607S	Serine/threonine-protein phosphatase OS=Triticum aestivum OX=4565 PE=3 SV=1	--	KLLDRQMSINSVPKK	A0A1D5UK41	Calcium-dependent protein kinase(predicted)	CAMPLR22A2D_LOCUS4557	CAMK/CAMK1
A0A3B6MKH1-607S	Serine/threonine-protein phosphatase OS=Triticum aestivum OX=4565 PE=3 SV=1	--	KLLDRQMSINSVPKK	A0A1D6DI56	Putative ankyrin-kinase(predicted)	CAMPLR22A2D_LOCUS1441	TKL/MLK
A0A3B6MKH1-607S	Serine/threonine-protein phosphatase OS=Triticum aestivum OX=4565 PE=3 SV=1	--	KLLDRQMSINSVPKK	A0A3B6LJL1	Calmodulin	CAM11-5B	CAMK/CAMK1
A0A3B6MKH1-607S	Serine/threonine-protein phosphatase OS=Triticum aestivum OX=4565 PE=3 SV=1	--	KLLDRQMSINSVPKK	W5D3E6	Non-specific serine/threonine protein kinase	TRAES_3BF098500040CFD_C1	CAMK/CAMKL
A0A3B6MKH1-607S	Serine/threonine-protein phosphatase OS=Triticum aestivum OX=4565 PE=3 SV=1	--	KLLDRQMSINSVPKK	W5D4X8	Probable calcium-binding protein CML10(predicted)	TRAES_3BF089000150CFD_C1	CAMK/CAMK1
A0A3B6MKX8-13S	Ku70(predicted) OS=Triticum aestivum OX=4565 PE=4 SV=1	--	EGIFRDDSDEDDDNL	A0A3B6EHM7	Katanin p60 ATPase-containing subunit A1	KATNA1	CK1/CK1
A0A3B6MKX8-13S	Ku70(predicted) OS=Triticum aestivum OX=4565 PE=4 SV=1	--	EGIFRDDSDEDDDNL	A0A3B6LJL1	Calmodulin	CAM11-5B	CAMK/CAMK1
A0A3B6MKX8-13S	Ku70(predicted) OS=Triticum aestivum OX=4565 PE=4 SV=1	--	EGIFRDDSDEDDDNL	W5D4X8	Probable calcium-binding protein CML10(predicted)	TRAES_3BF089000150CFD_C1	CAMK/CAMK1
[truncated: 1,139 more rows]

## Sheet: Sheet3
312	S
312	S
366	S
366	S
366	S
625	S
625	S
645	S
528	S
528	S
528	S
296	S
296	S
180	S
180	S
80	S
80	S
80	S
81	S
81	S
16	S
242	S
138	S
138	S
138	S
138	S
127	S
[truncated: 206 more rows]
