# Supplementary material for: Proteomic and Phosphoproteomic Analyses Reveal a Complex Network Regulating Pollen Abortion and Potential Candidate Proteins in TCMS Wheat
Source: Int J Mol Sci. 2022 Jun 8;23(12):6428. doi: 10.3390/ijms23126428 (PMC9224247; doi:10.3390/ijms23126428)
Supplement: Supplementary file 1 [file ijms-23-06428-s001.zip › Supplementary Files/Supplementary Tables/9 Supplemental Table S9 Differentially expressed wheat homologous proteins of known proteins causing male sterility in rice.xlsx]

## Sheet: Sheet1
Supplemental Table S9: Differentially expressed wheat homologous proteins of known proteins causing male sterility in rice
Protein accession	Proteome/Phosphoproteome	Ensembl genomes protein ID	number of phosphorylation sites	Phosphosites	Regulated Type (p＜0.05)	Protein description	Oryza sativa homologues	rice gene-name	Similarity(%)
A0A3B6C697	+/+	TraesCS2B02G291100.1	1	S433	down	4-coumarate--CoA ligase-like protein 9(predicted) OS=Triticum aestivum OX=4565 PE=4 SV=1	Os04t0310800-01	OsACOS12	85.07
A0A3B6RL02	+/+	TraesCS7A02G331500.1	2	S68,T85	down	Putative cellulose synthase-like protein D5(predicted) OS=Triticum aestivum OX=4565 PE=3 SV=1	Os12t0555600-01	OsCSLD4; NRL1; ND1; sle1; DNL1; OsCD1	61.43
A0A1D5UK41	+/+	TraesCS2D02G456400.1	4	S40,S544,S548,S16	down	Calcium-dependent protein kinase(predicted) OS=Triticum aestivum OX=4565 GN=CAMPLR22A2D_LOCUS4557 PE=4 SV=1	Os11t0136600-00	OsCPK25	64.77
A0A3B6KQ52	+/+	TraesCS5A02G463100.1	3	S341,S141,T152	down	Calcium-dependent protein kinase 7(predicted) OS=Triticum aestivum OX=4565 PE=4 SV=1	Os11t0136600-00	OsCPK25	51.17
A0A3B6TH19	+/+	TraesCS7D02G029700.1	2	S22,T242	down	Putative cellulose synthase-like protein D2(predicted) OS=Triticum aestivum OX=4565 PE=3 SV=1	Os12t0555600-01	OsCSLD4; NRL1; ND1; sle1; DNL1; OsCD1	58.93
A0A3B6TDD9	+/+	TraesCS7D02G234600.1	3	S6,S22,T323	down	SKIP interacting protein 2(predicted) OS=Triticum aestivum OX=4565 PE=4 SV=1	Os06t0474200-01	OsFIP	86.65
A0A3B6DP33	+/+	TraesCS2D02G598200.1	1	S234	down	Glutathione peroxidase(predicted) OS=Triticum aestivum OX=4565 PE=4 SV=1	Os05t0370600-01	OsFTIP7	68.64
A0A3B6JFG5	+/+	TraesCS4D02G078800.1	2	S274,S278	up	LOB domain-containing protein OS=Triticum aestivum OX=4565 PE=4 SV=1	Os12t0106200-01	OsLBD12-1	64.58
A0A3B6FJY2	+/+	TraesCS3B02G204200.1	9	S1075,S1078,S732,S707,S286,S724,S205,S694,T212	UP	Topless-related protein 2(predicted) OS=Triticum aestivum OX=4565 PE=4 SV=1	Os08t0162100-01	OsLIS-L1; ASP1; OsREL2; OsTPR2	58.63
A0A3B6KB19	+/+	TraesCS5A02G001100.1	1	S4	down	MFS domain-containing protein OS=Triticum aestivum OX=4565 PE=3 SV=1	Os07t0559700-00	OsMST6	70.96
A0A3B6TC22	+/+	TraesCS7D02G190300.1	1	S1094	up	Myosin-J heavy chain(predicted) OS=Triticum aestivum OX=4565 PE=3 SV=1	Os02t0816900-01	OSMYOXIB	63.61
A0A3B5Y5Q7	+/+	TraesCS1A02G368100.1	1	S13	up	Cell death-related protein(predicted) OS=Triticum aestivum OX=4565 PE=4 SV=1	Os05t0547850-01	OsPDCD5	91.38
A0A3B6LQR3	+/+	TraesCS5B02G356300.1	3	S416,S419,S42	down	UTP--glucose-1-phosphate uridylyltransferase OS=Triticum aestivum OX=4565 PE=3 SV=1	Os09t0553200-01	OsUgp1; Ugp1	93.33
A0A3B6NME2	+/-	TraesCS6A02G098100.1			down	AAI domain-containing protein OS=Triticum aestivum OX=4565 PE=4 SV=1	Os11t0582500-01	OsC6; Osg6B	66.33
A0A3B6QGA6	+/-	TraesCS6D02G180700.3			down	Apoptosis inhibitor 5-like protein API5(predicted) OS=Triticum aestivum OX=4565 PE=4 SV=1	Os02t0313400-01	OsAPI5	89.11
A0A3B6INM5	+/-	TraesCS4B02G109800.1			down	Calcium-dependent protein kinase(predicted) OS=Triticum aestivum OX=4565 PE=3 SV=1	Os11t0136600-00	OsCPK25	63.99
A0A3B6MKZ2	+/-	TraesCS5D02G097100.2			down	Citrate_bind domain-containing protein OS=Triticum aestivum OX=4565 PE=4 SV=1	Os11t0696200-01	EDT1; OsACLA-2	93.9
A0A1D5XT96	+/-	TraesCS4D02G142600.3			down	ATP-citrate synthase(predicted) OS=Triticum aestivum OX=4565 PE=4 SV=1	Os11t0696200-01	EDT1; OsACLA-2	91.73
A0A3B6NNX5	+/-	TraesCS6A02G151700.1			down	Putative 4-coumarate--CoA ligase 3(predicted) OS=Triticum aestivum OX=4565 PE=4 SV=1	Os02t0177600-01	Os4CL3	87.59
A0A3B6TYA2	+/-	TraesCS7D02G483400.1			down	4-coumarate--CoA ligase 4CL2(predicted) OS=Triticum aestivum OX=4565 PE=4 SV=1	Os02t0177600-01	Os4CL3	82.23
A0A3B6NLL5	+/-	TraesCS6A02G098200.1			down	AAI domain-containing protein OS=Triticum aestivum OX=4565 PE=4 SV=1	Os11t0582500-01	OsC6; Osg6B	66.33
A0A3B5XX27	+/-	TraesCS1A02G122800.1			down	Phosphotransferase OS=Triticum aestivum OX=4565 PE=3 SV=1	Os07t0446800-00	OsHXK1	68.41
A0A3B6QGI1	+/-	TraesCS6D02G238700.1			up	GMC_OxRdtase_N domain-containing protein OS=Triticum aestivum OX=4565 PE=4 SV=1	Os10t0524500-01	OsNP1	62.93
A0A3B6PM30	+/-	TraesCS6B02G255100.2			down	Protein WAX2(predicted) OS=Triticum aestivum OX=4565 PE=3 SV=1	Os10t0471100-01	Wda1; OsGL1-5	63.72
A0A3B6NQZ6	+/-	TraesCS6A02G226500.1			down	Protein WAX2(predicted) OS=Triticum aestivum OX=4565 PE=3 SV=1	Os10t0471100-01	Wda1; OsGL1-5	63.4
A0A3B6QF46	+/-	TraesCS6D02G208500.3			down	Protein WAX2(predicted) OS=Triticum aestivum OX=4565 PE=3 SV=1	Os10t0471100-01	Wda1; OsGL1-5	63.4
A0A3B6CCL7	+/-	TraesCS2B02G402100.1			down	Protein WAX2(predicted) OS=Triticum aestivum OX=4565 PE=3 SV=1	Os10t0471100-01	Wda1; OsGL1-5	60.83
A0A3B6QMY8	+/-	TraesCS6D02G369400.1			down	Protein WAX2(predicted) OS=Triticum aestivum OX=4565 PE=3 SV=1	Os10t0471100-01	Wda1; OsGL1-5	53.03
A0A3B6SG51	-/+	TraesCS7B02G162700.5	7	S849,S874,S642,S818,S623,S862,T369	down	Retinoblastoma-related protein 1(predicted) OS=Triticum aestivum OX=4565 PE=4 SV=1	Os11t0533500-01	OsRBR2	52.17
A0A3B6C3J9	-/+	TraesCS2B02G227000.1	3	S536,S526,S528	down	Calcium-dependent protein kinase 7-D(predicted) OS=Triticum aestivum OX=4565 PE=4 SV=1	Os11t0136600-00	OsCPK25	55.2
A0A3B6A1Y5	-/+	TraesCS1D02G422800.3	1	S409	down	Mitogen-activated protein kinase OS=Triticum aestivum OX=4565 PE=4 SV=1	Os06t0154500-01	OsMAPK6; OsMPK6; OsSIPK; DSG1; OsMPK1; BLS1	50.3
A0A3B6DCF5	-/+	TraesCS2D02G249900.1	2	S538,S80	down	Calcium-dependent protein kinase 2(predicted) OS=Triticum aestivum OX=4565 PE=4 SV=1	Os11t0136600-00	OsCPK25	62.5
A0A3B6EJK3	-/+	TraesCS3A02G323100.3	1	S220	down	Protein kinase domain-containing protein OS=Triticum aestivum OX=4565 PE=4 SV=1	Os03t0793500-01	EL1	87.21
A0A3B6MXS1	-/+	TraesCS5D02G434500.1	1	S136	down	Protein kinase domain-containing protein OS=Triticum aestivum OX=4565 PE=3 SV=1	Os11t0136600-00	OsCPK25	63.33
A0A3B6TGU0	-/+	TraesCS7D02G338800.4.	2	S654,S832	down	Protein kinase domain-containing protein OS=Triticum aestivum OX=4565 PE=4 SV=1	Os01t0769700-02	FLR2; DRUS2	65.24
A0A3B5XV51	-/+	TraesCS1A02G075600.1	4	S426,S563,S565,S571	UP	Formin-like protein OS=Triticum aestivum OX=4565 PE=3 SV=1	Os07t0596300-01	OsFH5; RMD;BUI1	66.4
A0A3B6DBF1	-/+	TraesCS2D02G234800.1	2	S242,S226	down	Protein QUIRKY-like(predicted) OS=Triticum aestivum OX=4565 PE=4 SV=1	Os05t0370600-01	OsFTIP7	60.91
A0A3B6IL31	-/+	TraesCS4B02G079900.1	3	S274,S278,T283	UP	LOB domain-containing protein OS=Triticum aestivum OX=4565 PE=4 SV=1	Os12t0106200-01	OsLBD12-1	64.58
A0A3B6HSY5	-/+	TraesCS4A02G083300.7	4	S214,S288,S298,T286	down	TOPLESS OS=Triticum aestivum OX=4565 PE=4 SV=1	Os08t0162100-01	OsLIS-L1; ASP1; OsREL2; OsTPR2	67.38
A0A3B6GWC9	-/+	TraesCS3D02G212400.2	2	S1501,S1055	down	Myosin-17 isoform X1(predicted) OS=Triticum aestivum OX=4565 PE=3 SV=1	Os02t0816900-01	OSMYOXIB	62.08
A0A3B6FS71	-/+	TraesCS3B02G394200.1	1	S186	up	HTH myb-type domain-containing protein OS=Triticum aestivum OX=4565 PE=4 SV=1	Os02t0182100-01	OsRR24; LEPTO1; ORR4	69.09
A0A3B6HQR8	-/+	TraesCS4A02G121600.9	2	S227,S599	down	Protein EFR3-like protein A(predicted) OS=Triticum aestivum OX=4565 PE=4 SV=1	Os03t0308200-01	SRL2; AVB; NRL2	84.09
A0A3B6GTC1	-/+	TraesCS3D02G150600.4	3	S315,S344,S908	down	SCAR-like protein 2(predicted) OS=Triticum aestivum OX=4565 PE=4 SV=1	Os01t0208600-01	TUT1; ES1; OsSCAR1; es1-1	65.62
A0A3B6SH07	-/+	TraesCS7B02G110600.1	32	S223,S2104,S565,S656,S3355,S1748,S1752,S185,S188,S191,S621,S2831,S2574,S1668,S1671,S2844,S223,S2104,S565,S656,S3355,S1748,S1752,S185,S188,S191,S621,S2831,S2574,S1668,S1671,S2844	UP	Chromatin structure-remodeling complex subunit snf21(predicted) OS=Triticum aestivum OX=4565 PE=4 SV=1	Os06g0255200	CHR720	75.29
A0A3B6PPB0	-/+	TraesCS6B02G302100.1	2	S238,S1132	down	Histone-lysine N-methyltransferase SUVR5(predicted) OS=Triticum aestivum OX=4565 PE=4 SV=1	Os02g0708600	SDG706; OsSET11	76.37
A0A3B6IUT7	-/+	TraesCS4B02G280000.1	2	S142,T157	down	Histone-lysine N-methyltransferase, H3 lysine-9 specific SUVH3(predicted) OS=Triticum aestivum OX=4565 PE=4 SV=1	Os11g0602200	SDG704	83.68
A0A3B6GUT2	-/+	TraesCS3D02G191600.2	9	S885,S888,S889,S890,S29,S167,S172,T887,T162	down	Protein argonaute 4A(predicted) OS=Triticum aestivum OX=4565 PE=4 SV=1	Os01g0275600	OsAGO4a	85.73
A0A3B6A3U0	-/+	TraesCS1D02G453600.1	4	S891,S892,S166,S173	down	Protein argonaute 4B(predicted) OS=Triticum aestivum OX=4565 PE=4 SV=1	Os04g0151800	OsAGO4b	82.82
Note: +/+ indicates that the protein was identified in both proteome and phosphoproteome, +/- indicates that the protein was identified in proteome, -/+ indicates that the protein was identified in phosphoproteome
